# Supplementary material for: Transcriptomic analysis in tomato fruit reveals divergences in genes involved in cold stress response and fruit ripening
Source: Front Plant Sci. 2023 Jul 28;14:1227349. doi: 10.3389/fpls.2023.1227349 (PMC10416649; doi:10.3389/fpls.2023.1227349)
Supplement: Supplementary file 1 [file DataSheet_1.zip]

Archive with 31 entries (30 files):
- Supplementary material_1/
- Supplementary material_1/Supplementary Table 11.xlsx
- __MACOSX/Supplementary material_1/._Supplementary Table 11.xlsx
- Supplementary material_1/Supplementary Figure 3.pptx
- __MACOSX/Supplementary material_1/._Supplementary Figure 3.pptx
- Supplementary material_1/Supplementary Table 7.xlsx
- __MACOSX/Supplementary material_1/._Supplementary Table 7.xlsx
- Supplementary material_1/Supplementary Table 6.xlsx
- __MACOSX/Supplementary material_1/._Supplementary Table 6.xlsx
- Supplementary material_1/.DS_Store
- __MACOSX/Supplementary material_1/._.DS_Store
- Supplementary material_1/Supplementary Figure 2.pptx
- __MACOSX/Supplementary material_1/._Supplementary Figure 2.pptx
- Supplementary material_1/Supplementary Table 10.xlsx
- __MACOSX/Supplementary material_1/._Supplementary Table 10.xlsx
- Supplementary material_1/Supplementary Table 1.xlsx
- __MACOSX/Supplementary material_1/._Supplementary Table 1.xlsx
- Supplementary material_1/Supplementary Table 3.xlsx
- __MACOSX/Supplementary material_1/._Supplementary Table 3.xlsx
- Supplementary material_1/Supplementary Table 2.xlsx
- __MACOSX/Supplementary material_1/._Supplementary Table 2.xlsx
- Supplementary material_1/Supplementary Figure 1.pptx
- __MACOSX/Supplementary material_1/._Supplementary Figure 1.pptx
- Supplementary material_1/Supplementary Table 9.xlsx
- __MACOSX/Supplementary material_1/._Supplementary Table 9.xlsx
- Supplementary material_1/Supplementary Table 5.xlsx
- __MACOSX/Supplementary material_1/._Supplementary Table 5.xlsx
- Supplementary material_1/Supplementary Table 4.xlsx
- __MACOSX/Supplementary material_1/._Supplementary Table 4.xlsx
- Supplementary material_1/Supplementary Table 8.xlsx
- __MACOSX/Supplementary material_1/._Supplementary Table 8.xlsx
