# Supplementary material for: Transcriptomic analysis in tomato fruit reveals divergences in genes involved in cold stress response and fruit ripening
Source: Front Plant Sci. 2023 Jul 28;14:1227349. doi: 10.3389/fpls.2023.1227349 (PMC10416649; doi:10.3389/fpls.2023.1227349)
Supplement: Supplementary file 1 [file DataSheet_1.zip › Supplementary material_1/Supplementary Table 11.xlsx]

## Sheet: Supplementary Table 11
Supplementary Table 11. List of module IX genes encoding various transcription factors, hormonal metabolism and signaling elements, molecular chaperonins and signaling peptides.
Family	Transcript	Symbol	At-harvest	20ºC 14 d	20ºC 1-MCP 14 d	5ºC 14 d	5ºC 1-MCP 14 d	5ºC 14+7 d	5ºC 1-MCP 14+7 d	20ºC 21 d	20ºC 1-MCP 21 d
Ethylene response factors	Solyc01g090310	ERF1a	0.0832085	0.16116	0.202328	10.2174	25.3706	1.25067	0.519351	0	0.169231
	Solyc10g050970	ERFD.4	2.49932	4.39248	0.803427	82.1181	59.7541	0.919831	9.08758	4.27423	7.41133
	Solyc10g050960	AP2/ERF	0.392835	0.560036	0	11.5443	10.8309	1.79595	1.87702	0.543613	0.998694
	Solyc02g077370	ERFC.5	17.0214	23.5464	4.0486	179.209	95.9447	16.4212	37.0541	43.6828	13.6707
	Solyc07g054220	ERF2a	11.64	5.10005	10.3842	94.3548	66.5283	4.66703	7.77867	3.59318	4.66232
	Solyc10g076370	ERF13	2.71847	2.09896	2.66045	153.267	148.584	1.57593	5.00486	11.47	6.03973
Basic helix-loop-helix	Solyc04g076845	bHLH	0.17692	0.0647124	0.166306	44.0126	87.8746	0.481259	0.239865	0.0327893	0.0359824
	Solyc12g087895	Myc-type BHLH	26.1103	17.4763	21.0145	0.304471	1.11207	17.0713	22.9916	27.2235	24.3565
	Solyc12g087890	bHLH143-like	37.4321	30.0981	28.4498	1.71897	2.15449	25.4729	30.1796	30.8904	30.5037
	Solyc01g102300	bHLH006 (PIF3)	23.5374	18.5126	27.6225	1.28097	1.99615	22.1491	21.6172	18.7044	24.7059
	Solyc11g056650	bHLH096	7.03825	7.06435	6.10493	1.37804	2.64455	3.67216	4.84739	7.08651	6.49392
MYB	Solyc03g093890	R2R3-MYB52	3.80097	1.62018	0.401267	22.088	23.9892	1.37408	1.24647	0.760556	1.16849
GRAS	Solyc10g086380	GAI-like 1	6.53323	4.60578	11.3867	0.225544	0.609891	8.00207	10.7353	5.26533	11.3046
	Solyc04g011640	SCL14	24.3097	18.251	22.1014	4.59053	4.12564	23.4334	19.2841	22.6557	22.3292
BEL1-like	Solyc04g080790	BEL3	7.22297	3.35275	3.59669	56.9457	54.1072	6.60529	4.0843	2.27914	1.83246
	Solyc09g011380	BEL9	8.58433	6.64174	10.7154	0.4214	0.32736	4.37505	7.0386	3.95967	7.88045
Zinc finger	Solyc11g073060	C2H2_ZF	0.590982	5.37943	2.375	114.786	125.645	2.2141	2.8954	12.9412	5.7549
	Solyc03g115600	U1-type_ZF	0.157491	0	0	8.26279	13.5831	0.0489661	0.223922	0	0
	Solyc06g075775	ZAT12	7.50144	27.1292	32.6054	205.117	194.357	5.96393	30.6341	26.8613	25.4294
	Solyc01g087360	PHD-type_ZF	0.272625	0.641485	0.687918	6.56267	5.66824	0.55811	0.951435	0.0547255	0.111662
	Solyc02g087210	AN1-type_ZF	30.9127	71.1772	24.316	447.022	453.765	80.8589	117.25	122.204	29.9183
	Solyc06g075780	C2H2_ZF	97.6356	278.05	128.107	1386.36	1131.15	73.5608	333.36	353.219	140.947
	Solyc08g079700	AN1-type_ZF	105.441	129.027	204.945	1463.51	994.107	89.8558	284.093	157.14	244.15
	Solyc03g025260	DWNN	0.992187	3.72555	0.803161	12.8868	14.312	1.17444	1.67044	3.39173	1.07516
	Solyc11g070070	C3H70	3.23134	4.14431	3.28126	41.7507	52.401	3.08116	3.1776	5.51159	3.26908
	Solyc05g054650	ZFP19	2.56305	1.78864	4.0121	26.407	23.165	0.593961	3.37732	9.76023	1.93816
	Solyc07g008050	UBP-type_ZF	12.5199	22.1536	16.8922	90.0231	106.833	15.0657	20.0046	28.6538	16.3741
	Solyc02g087970	ZHD1	984.855	281.004	1781.6	5455.33	6128.27	1449.22	2352.04	137.696	765.712
	Solyc06g016770	RING-CH-type	6.69553	4.45808	5.86966	0.242499	0.789159	4.81475	4.25074	5.12572	5.07479
	Solyc06g008740	ZFP40	17.0332	13.6012	15.2191	1.27348	1.92774	17.0938	16.2841	14.7972	18.5091
	Solyc02g086130	AN1-type_ZF	12.5602	11.8622	13.5677	1.3724	2.0186	11.7408	14.1023	10.6795	15.7251
	Solyc06g054620	ZFP43	7.58361	5.3368	7.1969	0.89083	2.30812	5.78692	6.53433	2.62714	9.09801
	Solyc05g008390	RING-CH-type	100.977	73.0358	84.459	15.4324	11.9792	56.3649	39.1934	102.682	106.167
	Solyc10g079120	ZFP60	37.0578	23.7203	25.4385	6.18185	8.48461	26.7425	20.0712	26.99	30.473
NAC	Solyc09g025310	NAC22	0.590069	4.50703	5.55586	74.3032	51.5595	13.6638	15.3584	5.54306	3.89063
	Solyc02g077610	NAC	1.98032	7.08258	7.65104	63.286	57.6302	6.60334	9.9679	17.8967	6.7585
	Solyc06g061080	NAC45	1.86837	2.53941	2.9316	10.8797	11.1435	10.4277	8.32851	3.98106	2.05093
	Solyc04g009440	NAC-AY498713	20.5809	35.3675	8.68116	108.199	93.7852	27.2848	33.1069	47.1138	13.2818
MADS-box	Solyc05g013370	MADS43	0	0.319214	0.164781	13.5869	14.0122	0.25162	0.204751	1.59794	0.239933
WRKY	Solyc03g007380	WRKY52	0.468796	2.69538	0.567278	9.69792	9.47996	0.300913	1.61299	1.76477	2.094
	Solyc05g053380	WRKY48	2.27446	2.23748	2.05363	30.0084	48.4544	5.48327	18.8795	2.5291	1.22053
	Solyc04g051690	WRKY51	4.07519	2.75833	0.58816	36.9484	56.8564	3.59529	10.6955	0.792378	0.464765
	Solyc09g014990	WRKY33	8.4727	6.07636	5.1951	44.7248	28.9881	4.6483	12.6627	6.63894	6.01506
	Solyc10g009550	WRKY42	8.98949	8.90332	16.8646	46.1971	72.6232	4.69615	17.6202	7.61771	11.0037
	Solyc09g066010	WRKY24	14.8517	10.2692	16.7862	2.08153	2.22733	10.2693	15.539	11.673	19.0704
	Solyc07g047960	WRKY1	18.2776	16.0307	15.9025	3.62678	5.88192	10.1233	14.9481	11.8745	13.2936
Assorted transcription factors	Solyc02g080360	SOX-4	0.689305	0.400953	0.424797	134.031	113.111	0.434278	1.49349	0.418346	0
	Solyc10g085210	bZIP	0.217489	0.370082	5.27588	19.2867	52.4711	2.17082	3.33973	1.20282	0.459866
	Solyc04g076970	bZIP	1.67762	0	0.170556	8.57948	7.5618	1.65992	1.83843	0.123312	0.185508
	Solyc09g005560	GT3b	4.35013	39.2839	10.0371	185.884	176.317	33.4565	30.2066	56.589	9.8175
	Solyc02g089990	HTH-type	2.88212	14.2874	10.3479	19.0768	24.0248	5.73699	18.0115	7.27531	7.15475
	Solyc02g071510	GTE12	39.2392	50.4329	47.2556	232.722	212.063	33.9781	40.4013	71.0637	50.8473
	Solyc03g119740	DIVARICATA	33.3253	32.7915	63.3026	1.15677	2.37051	34.2171	24.0678	34.9463	36.4788
	Solyc12g006120	CBFA/NFYB	8.86767	8.04087	11.1499	1.37479	2.92993	6.16298	5.74811	6.37691	9.72586
	Solyc05g015510	SPB10	19.368	26.2983	21.1509	3.01276	1.4109	19.6629	21.8043	30.6042	26.4611
	Solyc08g006220	B3_TF	7.59216	8.28783	9.81494	1.43203	1.89595	6.75498	7.6704	9.32495	8.28351
	Solyc01g006930	C/EBP	12.7398	10.56	12.6967	2.50382	3.62543	9.14049	9.09504	19.7144	16.095
	Solyc02g093710	B3_TF	25.3402	51.1759	27.1089	573.001	794.359	33.328	48.5153	52.0784	35.1577
	Solyc02g087650	HB-Prospero	22.9538	35.6892	35.7774	3.79453	6.71063	32.453	29.1066	34.4515	40.8663
	Solyc06g082210	LSH1-like	45.6507	73.4493	92.3554	1.74868	3.72627	87.1504	72.4822	90.9301	106.349
Jasmonate signaling	Solyc06g083290	Ninja_AFP2	5.39701	0.548552	1.32527	414.937	225.869	1.83521	1.38281	0.772088	0.55669
	Solyc08g036640	TIFY 5A	0.748097	0.538258	0.466296	18.565	37.6951	6.48745	23.3053	2.17293	0.98005
	Solyc12g009220	JAZ2	14.791	12.0109	3.50186	107.536	213.535	26.7541	66.6418	11.4495	10.2831
	Solyc01g103595	JAZ1-like	9.77932	7.61335	8.47749	1.03227	1.60976	7.97979	9.25358	4.57343	9.00948
Auxin signaling	Solyc03g082530	SAUR37	2.37888	149.748	22.841	606.169	536.302	40.3765	48.6402	201.016	41.4345
	Solyc03g082520	SAUR36	0.77013	8.8368	1.21215	114.736	100.973	2.41385	5.04512	23.4239	3.28499
	Solyc09g090910	IAA13	1.80932	1.89109	10.0893	113.015	131.921	8.7945	9.9386	1.93824	6.49961
	Solyc08g077020	SAUR-like	6.76716	20.3333	17.4452	90.3801	78.9926	15.2587	52.0394	22.7821	9.83175
	Solyc07g008020	IAA35	42.6845	33.0689	51.3684	500.399	371.686	33.9117	21.8167	101.723	79.3645
	Solyc09g065850	IAA3	107.642	330.037	159.381	637.005	439.955	227.586	169.012	285.901	181.206
	Solyc09g083280	IAA1	3.81459	1.64352	2.06647	21.4624	22.2889	1.87817	2.58836	2.65773	2.22807
	Solyc07g014620	SAUR63	9.15171	12.8292	12.6481	0.106032	0.123006	13.5428	16.749	12.6962	15.0755
	Solyc11g069500	ARF10A	18.4058	12.5638	13.5874	1.02397	1.46922	16.6522	11.3663	14.8351	25.9181
	Solyc06g053840	IAA4	170.211	120.467	184.661	25.8033	46.9711	76.3765	75.6323	146.219	114.296
Heat shock proteins and factors	Solyc06g054150	HSP	2.85192	3.2725	3.37276	354.469	348.009	4.28182	7.81871	4.60121	2.03868
	Solyc06g052050	HSP70	1.71908	3.92224	6.8034	21.3318	13.7854	3.59812	3.4579	2.99983	5.00527
	Solyc02g072000	HSFA4c	15.0596	19.5904	17.6663	140.261	135.758	16.8237	25.2421	27.7868	15.0517
	Solyc08g078700	MTsHSP	101.79	150.133	174.154	852.433	724.541	37.876	45.123	94.1698	80.6358
	Solyc04g014480	HSP20	113.894	130.248	151.493	5.72657	6.56973	87.2243	67.081	68.5816	60.3676
	Solyc06g076570	HSP20-like	1148.03	982.837	1459.54	68.5331	54.7742	908.003	676.105	379.702	785.344
	Solyc11g020040	HSP70	158.959	178.57	128.253	25.4187	24.7999	79.1282	46.2786	106.34	109.472
	Solyc05g007030	MEB5_12	28.3038	19.8295	24.2031	4.61056	6.49842	24.4239	25.572	22.2413	20.1954
	Solyc08g080540	HSFB2b	18.1694	9.79354	27.4287	139.05	90.7644	11.8532	35.8028	12.336	23.663
	Solyc12g056560	HSP20-like	11.7101	2.86622	12.9747	110.824	120.513	6.55391	25.8395	3.98386	3.67652
Calcium signaling	Solyc03g044900	CML41	0.810497	2.44581	0.528255	45.789	28.9273	10.5837	8.73652	2.92694	1.28469
	Solyc12g036390	CML	0.130938	0.155409	0.0999781	6.03806	6.61145	0.536408	1.15337	0.091599	0.0994046
	Solyc02g088090	CML45	28.9109	55.4186	54.5898	856.292	771.484	17.4506	40.4653	51.131	48.2126
	Solyc07g040710	CaM	0.567497	0.228107	0.39432	5.98124	5.98093	0.231872	1.91516	0.125491	0.169578
	Solyc01g068130	CDKP	5.84638	7.84944	9.08336	53.1984	53.8976	19.1968	33.1955	18.1854	6.31332
	Solyc03g119250	CML	25.0643	100.768	104.097	226.054	177.222	40.6327	136.332	66.8587	101.491
	Solyc05g015650	CAMTA4	21.0551	15.9916	17.4952	2.78103	4.84476	18.1936	21.1234	19.6802	19.5959
	Solyc03g005040	CML	0.630514	3.1814	0	89.6635	45.3943	0.41287	0	1.04612	0.268366
	Solyc06g069740	CML55	3.1264	3.43698	2.46676	221.631	194.401	1.64228	3.37086	4.29689	2.79995
	Solyc01g058720	CML	2.73163	3.19252	1.49131	83.0477	107.838	2.31714	4.7476	6.53128	1.25142
	Solyc03g115930	CML	33.6797	114.312	25.6033	699.134	705.547	63.358	56.6427	130.137	121.545
	Solyc02g094000	CML	34.064	193.4	83.0568	1043.86	691.307	31.9047	113.255	299.849	137.565
	Solyc12g088840	CML	116.17	82.4537	240.962	0.363883	3.80727	77.2635	112.174	73.0396	128.649
CLE peptides	Solyc01g098890	CLE2	0.696667	0.923333	0.236667	82.03	81.36	0.773333	0.583333	3.38333	1.15333
	Solyc11g066120	CLE14	2.13	2.73667	0.57	10.05	20.95	1.60667	2.12	0.393333	2.79333
