# Supplementary material for: Transcriptomic analysis in tomato fruit reveals divergences in genes involved in cold stress response and fruit ripening
Source: Front Plant Sci. 2023 Jul 28;14:1227349. doi: 10.3389/fpls.2023.1227349 (PMC10416649; doi:10.3389/fpls.2023.1227349)
Supplement: Supplementary file 1 [file DataSheet_1.zip › Supplementary material_1/Supplementary Table 7.xlsx]

## Sheet: Supplementary Table 7
Supplementary Table 7. List of module VI DEGs		At-harvest	20ºC 14 d	20ºC 1-MCP 14 d	5ºC 14 d	5ºC 1-MCP 14 d	5ºC (14 d)→20ºC (7 d)	5ºC 1-MCP (14 d)→20ºC 1-MCP (7 d)	20ºC 21 d	20ºC 1-MCP 21 d
Gene_ID	Annotation	AH	T20CD14	T20MD14	T5CD14	T5MD14	T5CT20	T5MT20	T20CD21	T20MD21
Solyc03g118120	Transferring glycosyl group transferase (AHRD V3.3 *** A0A2K3L539_TRIPR)	1.63801	0	0.501716	3.29426	2.81934	0.648821	2.07601	0.311673	0
Solyc02g038800	Plant intracellular Ras-group-related LRR protein (AHRD V3.3 *** A0A2R6RJA8_ACTCH)	5.5882	25.2742	7.8721	15.1577	10.2585	22.3439	18.7561	17.9274	11.9075
Solyc01g106700	MADS-box transcription factor 23 (AHRD V3.3 *** A0A2G2Y5S9_CAPAN)	0.981658	35.0739	1.88419	20.7828	4.12654	13.1972	3.95044	25.7134	7.80876
Solyc04g073960	Major facilitator superfamily (AHRD V3.3 *** A0A200QUR2_9MAGN)	1.85219	9.86606	4.33134	5.74042	5.23042	4.99991	4.0467	12.7222	8.20873
Solyc06g060675	Unknown protein	0.470323	11.1713	4.09415	6.4047	3.84768	3.99971	1.74563	17.1818	4.78922
Solyc08g014010	Transmembrane protein (AHRD V3.3 *** Q1PDF2_ARATH)	4.02974	16.2617	7.02313	9.14819	6.58514	10.4811	12.4041	29.563	16.7164
Solyc02g085830	Regulator of Vps4 activity in the MVB pathway protein (AHRD V3.3 *-* Q9FX63_ARATH)	4.83108	58.1075	2.09411	32.1915	13.4653	36.2119	9.498	61.0086	16.3959
Solyc08g016500	Potassium channel KAT1 (AHRD V3.3 *** A0A2G3BRN2_CAPCH)	2.35273	11.581	11.3125	5.92044	1.33537	13.0764	6.05996	19.6968	23.2316
Solyc03g034240	Abscisic acid (Aba)-deficient 4 (AHRD V3.3 *-* A0A1P8AQ81_ARATH)	0.951919	21.9095	12.7991	5.28225	7.40405	12.2317	9.21386	10.3621	10.627
Solyc01g107850	Glycosyltransferase (AHRD V3.3 *-* P93365_TOBAC)	1.49199	70.1357	24.7129	6.68182	8.74883	20.3017	4.86294	39.094	13.7595
Solyc01g005140	Cytochrome b561/ferric reductase transmembrane (AHRD V3.3 *** A0A2U1MNP8_ARTAN)	7.76799	194.157	74.0438	26.6582	31.3974	31.7165	36.7242	330.418	90.9991
Solyc01g080210	Ribonucleoside-diphosphate reductase small chain (AHRD V3.3 *** A0A1U8FR86_CAPAN)	4.80924	30.5825	17.9162	9.69626	9.62782	18.5904	14.1236	21.1316	15.0149
Solyc07g051840	WRKY transcription factor 17	4.843	30.4302	12.1085	10.8172	10.4286	13.9914	11.4096	36.3785	29.2844
Solyc04g079530	Major facilitator superfamily protein (AHRD V3.3 *** A0A2U1PWN6_ARTAN)	0.210436	61.9424	1.02597	2.27162	2.16969	31.0659	0.410648	29.6943	29.4173
Solyc08g007460	Bifunctional inhibitor/lipid-transfer protein/seed storage 2S albumin superfamily protein (AHRD V3.3 *** A0A2U1L4X0_ARTAN)	70.6032	570.549	106.718	188.886	178.164	132.233	110.376	460.333	349.752
Solyc02g079010	Cotton fiber expressed protein (AHRD V3.3 *** A0A109XNG5_GOSHI)	8.21788	125.536	18.0568	48.356	45.3226	21.5243	15.185	145.69	30.7392
Solyc06g053930	Calmodulin (AHRD V3.3 *** Q39890_SOYBN)	1.18023	32.4669	2.75945	9.94679	8.7652	9.65659	5.97792	41.3738	11.2347
Solyc10g009430	O-acyltransferase WSD1-like (AHRD V3.3 *** A0A2I4EG31_9ROSI)	0.468327	36.5104	6.23613	4.10859	3.56584	18.4265	2.05144	27.3394	5.12648
Solyc08g080090	green flesh	149.359	1533.27	845.531	371.625	320.483	733.617	255.195	922.495	921.356
Solyc02g088270	hypothetical protein (DUF1997) (AHRD V3.3 *** AT5G39530.1)	17.9376	879.459	209.945	36.7772	31.1831	458.332	99.8189	411.442	318.979
Solyc01g008400	Unknown protein	6.47585	64.4256	39.8687	16.5917	13.9201	32.3133	46.1231	92.7194	69.2129
Solyc10g086710	PAR1 (AHRD V3.3 *** A0A200R4T9_9MAGN)	3.95103	206.928	18.2958	30.4634	25.305	66.209	18.1731	268.311	95.8355
Solyc08g008330	hypothetical protein (AHRD V3.3 *** AT5G24165.2)	38.1426	201.953	30.675	94.9167	78.7003	140.564	31.4401	117.388	62.9178
Solyc10g076760	Protein kinase superfamily protein (AHRD V3.3 *** A0A2U1LJI2_ARTAN)	2.20815	24.3707	12.7694	5.36781	4.44006	18.1634	11.9108	16.6701	13.7797
Solyc08g080960	AT-hook motif nuclear-localized protein 10 (AHRD V3.3 *** A0A2G3AP54_CAPAN)	5.36905	43.1702	18.6335	13.1157	10.8475	29.5164	17.7416	48.1449	42.0013
Solyc09g066150	Cytochrome P450 (AHRD V3.3 *** A0A200Q4A2_9MAGN)	12.4867	1342.57	31.002	34.2412	27.8453	213.679	12.7552	1184.96	102.531
Solyc09g042230	pentatricopeptide repeat-containing protein At5g16640, mitochondrial (AHRD V3.3 --* XP_010109661.1)	0	67.2205	0.552045	25.1007	19.1291	6.7819	2.78551	113.247	39.4062
Solyc07g056420	glutathione S-transferase AY082341	36.3079	1580.66	282.137	166.5	121.627	316.016	184.47	1193.38	296.28
Solyc10g074730	Late embryogenesis abundant protein, LEA-14 (AHRD V3.3 *** A0A2U1LR39_ARTAN)	0.314838	56.2076	8.50607	15.9644	11.319	24.987	3.89208	68.4581	21.1707
Solyc04g007250	transmembrane protein (AHRD V3.3 *** AT1G25400.2)	1.12965	5.68603	1.57253	2.28536	1.60992	1.45729	0.231922	4.52612	1.72764
Solyc04g081240	Auxin Response Factor 5	4.62336	67.7552	31.0887	19.4485	13.6578	18.3227	13.6606	84.8934	54.9044
Solyc03g034140	NAD(P)H dehydrogenase (Quinone) (AHRD V3.3 *** A0A2G2XZH4_CAPAN)	1.5355	140.379	73.9698	4.91609	3.37035	22.3589	11.9506	109.421	76.463
Solyc01g099990	F-box domain, Phloem protein 2-like protein (AHRD V3.3 *** A0A2U1KKL5_ARTAN)	4.56259	30.4058	18.6943	13.635	9.20258	14.1472	8.36539	20.753	18.9551
Solyc04g073950	VQ motif protein (AHRD V3.3 *-* A0A2K3NKL0_TRIPR)	24.0136	148.54	65.2167	60.4536	40.6998	56.0852	43.9037	155.686	75.1955
Solyc09g082460	Homocysteine S-methyltransferase (AHRD V3.3 *** A0A200QYH8_9MAGN)	4.23404	182.333	37.0799	19.764	12.9326	80.8728	8.88674	70.4222	23.3239
Solyc02g072190	WRKY transcription factor 79	0.657778	9.93631	5.30921	3.20287	2.0948	5.27967	3.03816	17.1464	11.1556
Solyc01g099010	GDSL esterase/lipase At5g03980-like (AHRD V3.3 *** A0A1U8DUA9_CAPAN)	0.967207	6.50008	1.97725	2.80829	1.70236	2.67408	1.02464	4.08517	3.47425
Solyc03g019690	Serine protease inhibitor 1 (AHRD V3.3 *** A0A2G2XWH1_CAPAN)	0.26207	10.4551	4.16097	2.17772	1.29537	4.09672	1.5523	5.7315	3.23202
Solyc03g112340	RING/U-box superfamily protein (AHRD V3.3 *** A0A2H1ZED7_ARATH)	20.6829	117.808	78.3663	55.0024	32.4811	45.2301	35.2106	165.699	131.537
Solyc08g076080	Xyloglucan endotransglucosylase/hydrolase (AHRD V3.3 *** A0A2G3DCR6_CAPCH)	0.576831	12.273	1.66667	5.04847	2.78212	3.49463	0.712539	16.9113	4.59507
Solyc07g065810	RING/U-box superfamily protein (AHRD V3.3 *** A0A2U1QJE6_ARTAN)	1.50114	16.6064	9.04733	3.49656	1.92505	6.62389	1.6163	18.2585	14.2872
Solyc01g080220	endo-1,31,4-beta-D-glucanase-like (AHRD V3.3 *** A0A2I4F2Y3_9ROSI)	9.8867	80.5498	64.0677	27.0227	14.6502	55.5386	33.1463	72.8526	104.656
Solyc07g062670	Unknown protein	2.94559	52.6654	0.798091	17.8279	9.19546	42.6388	1.06601	26.284	0
Solyc12g006240	Zinc finger protein CONSTANS-LIKE 9 (AHRD V3.3 *** A0A2G2YTW9_CAPAN)	0.461056	7.42091	4.08551	3.20209	1.62932	3.68235	4.15873	10.0462	7.30427
Solyc10g081420	Protein kinase (AHRD V3.3 *** Q2HVC0_MEDTR)	0.787418	12.8917	6.17133	2.81989	1.33879	8.60849	4.69422	28.7436	6.17152
Solyc07g056430	Glutathione S-transferase (AHRD V3.3 *** Q9FQE8_SOYBN)	6.07353	354.437	23.9536	13.8834	6.41353	39.989	9.30204	289.827	33.5751
Solyc11g006910	Ferredoxin (AHRD V3.3 *** K4D4V2_SOLLC)	3.90682	30.7525	0.742941	12.1419	5.4463	15.3793	0.244806	13.4188	1.51945
Solyc02g070020	UDP-Glycosyltransferase superfamily protein (AHRD V3.3 *** A0A2U1N3R1_ARTAN)	27.1365	297.601	65.7624	83.1884	32.9957	220.053	53.2382	153.31	118.579
Solyc04g064870	Pathogen-related protein (AHRD V3.3 *** A0A1U8GE43_CAPAN)	13.7686	88.0828	7.09765	34.4779	12.9327	27.6046	22.3074	49.9995	14.5955
Solyc09g098080	Glycosyltransferase (AHRD V3.3 *** Q94IF2_TOBAC)	1.03082	85.1938	16.8517	22.451	7.55343	12.4764	16.8467	141.213	193.693
Solyc05g050510	Protein yippee-like (AHRD V3.3 *** A0A1U8H0U4_CAPAN)	2.02639	12.6439	15.6219	5.27014	1.74896	10.596	3.02873	12.1389	14.5336
Solyc02g067490	Actin cross-linking protein (DUF569) (AHRD V3.3 *** Q9XIF7_ARATH)	2.59881	61.9069	6.98041	12.1439	3.8669	43.1248	16.8812	34.2098	13.8226
Solyc02g062390	abscisic acid and environmental stress-inducible protein TAS14 (AHRD V3.3 *-* A0A1U8FJ72_CAPAN)	101.745	907.604	270.585	424.945	133.151	348.982	107.855	786.725	548.303
Solyc06g076160	Cytochrome P450 (AHRD V3.3 *** A0A200RCX6_9MAGN)	0.0321083	12.9313	1.05203	4.12865	1.04159	7.78402	2.20911	7.74911	1.59862
Solyc08g080630	Ethylene-responsive proteinase inhibitor 1 (AHRD V3.3 *** A0A1U8G7N9_CAPAN)	33.4789	347.653	35.581	67.4116	15.881	296.572	60.5694	407.864	75.973
Solyc10g086660	Rop guanine nucleotide exchange factor 7 (AHRD V3.3 *** A0A2G3BIR2_CAPCH)	1.1876	23.5932	6.86806	3.94855	0.927136	19.3476	2.35076	18.1623	20.544
Solyc01g087950	Carboxypeptidase (AHRD V3.3 *** A0A2G3AKH5_CAPAN)	2.06498	61.8675	20.7089	5.23605	1.20911	32.2176	6.76789	35.8182	37.0448
Solyc10g080900	ripening related X72730	40.4737	917.951	33.2055	81.5096	18.0575	652.641	24.4761	453.197	170.958
Solyc03g120580	Unknown protein	3.06321	949.214	10.8039	20.3634	4.22635	159.798	5.4479	941.485	45.5878
Solyc06g005965	Unknown protein	2.71356	141.304	50.7755	7.18247	1.35035	68.1063	18.2836	139.155	90.4289
Solyc03g120570	Protein NRT1/ PTR FAMILY 1.1 (AHRD V3.3 *** A0A2G2WPC3_CAPBA)	1.26983	1627.06	10.9705	39.5454	6.92577	265.827	3.36019	1443.35	69.2143
Solyc01g095080	1-aminocyclopropane-1-carboxylic acid synthase-2	1.12218	452.736	13.4952	60.8381	10.4267	198.968	37.7376	286.253	113.039
Solyc08g063040	Zinc-finger protein	5.29676	61.3011	8.71255	19.613	3.10872	47.5966	7.21692	56.2098	22.082
Solyc05g012020	ripening inhibitor	10.2558	1030.14	107.602	48.9417	7.50188	341.247	56.9484	1075.9	657.849
Solyc03g097440	11-beta-hydroxysteroid dehydrogenase 1A (AHRD V3.3 *** A0A2G3A0G7_CAPAN)	0.551243	42.8432	8.40044	9.33458	1.18664	26.3895	0.635835	11.1825	16.0505
Solyc09g008175	SAUR-like auxin-responsive protein family (AHRD V3.3 *** A0A2U1NT85_ARTAN)	3.727	597.274	8.29675	26.0361	2.97673	654.566	9.86317	516.907	158.01
Solyc12g013700	stem-specific protein TSJT1-like (AHRD V3.3 *** A0A2I4H4H1_9ROSI)	6.39272	959.365	120.56	15.8762	1.57102	399.208	14.7261	567.564	294.137
Solyc01g108880	2-oxoglutarate (2OG) and Fe(II)-dependent oxygenase superfamily protein (AHRD V3.3 *** A0A2U1MKU7_ARTAN)	12.5063	909.349	4.39405	29.3514	2.86797	207.351	2.04092	467.231	10.3343
Solyc10g006880	NAC domain protein	9.048	475.466	107.982	21.3761	1.40394	349.882	26.7562	379.992	335.491
Solyc02g067750	Carbonic anhydrase (AHRD V3.3 *** A0A2G3D3J4_CAPCH)	0.420904	496.853	1.79932	8.59428	0.377685	28.3432	0.197389	247.224	3.27439
Solyc01g099040	GDSL esterase/lipase (AHRD V3.3 *** A0A199UFA2_ANACO)	0.340529	130.999	13.9394	36.0421	1.21294	154.034	1.67798	62.3059	91.1382
Solyc08g075320	Cytochrome P450 (AHRD V3.3 *** A0A200R6R4_9MAGN)	0.232257	20.8671	1.09111	8.5423	0.261661	2.87142	0.582997	16.8552	6.37582
Solyc01g099045	Unknown protein	0	80.608	0.590691	10.701	0.313052	15.3127	0.268831	28.44	2.66587
Solyc10g080210	polygalacturonase	0.365683	7444.29	919.311	32.9629	0.721958	3045.38	14.7388	1101.06	9373.12
Solyc12g088220	SlBCAT1	2.24959	1346.33	68.7272	9.00708	0.184859	600.15	2.50002	729.29	141.459
Solyc05g050010	1-aminocyclopropane-1-carboxylic acid synthase-4	1.6514	90.169	7.34188	3.62091	0.0464627	63.0914	1.26233	63.2071	143.23
Solyc07g051950	S-type anion channel SLAH1 (AHRD V3.3 *** A0A2G2WD71_CAPBA)	0.16826	35.8216	3.84925	1.93611	0.993501	5.68922	0.833827	28.7252	6.93881
Solyc07g065730	Pentatricopeptide repeat (AHRD V3.3 *** A0A200R9Y9_9MAGN)	0.778663	4.17062	2.70849	1.89564	1.60209	2.40183	2.05236	2.77469	3.07519
Solyc10g080850	Unknown protein	0	3.72071	0.388804	1.6998	0	0	0	5.00629	0
Solyc04g064740	Protein trichome berefringence-like 7 (AHRD V3.3 *** A0A2G3CMT1_CAPCH)	0.716174	6.7432	1.48357	1.57302	1.99681	1.78303	0.90471	15.5059	2.88257
Solyc06g005960	Dentin sialophosphoprotein (AHRD V3.3 *-* F4HQL7_ARATH)	0.215273	9.47111	3.10156	1.5059	0.265246	5.52497	0.286871	6.25105	5.73329
Solyc04g054830	Type I inositol polyphosphate 5-phosphatase 5 (AHRD V3.3 *-* A0A199V5W7_ANACO)	0.504721	26.8931	0.88755	1.46291	0.183752	3.0227	0.491001	9.90471	1.37053
Solyc01g088490	Pentatricopeptide repeat-containing protein (AHRD V3.3 *** A0A1U8EAI1_CAPAN)	0.465744	2.71681	1.19935	1.31372	0.981262	1.53347	1.3664	2.00556	1.49659
Solyc01g005390	Nudix hydrolase (AHRD V3.3 *** A0A2U1MBD3_ARTAN)	0.206881	15.7888	3.74279	1.30425	1.88951	6.81127	3.07552	11.1608	5.82175
Solyc06g076710	ELM2 domain (AHRD V3.3 *-* A0A200R4Q2_9MAGN)	0.603321	2.27643	0.405786	1.28142	0.60532	1.44067	0.556414	2.71615	0.68215
Solyc03g025250	Protein DETOXIFICATION (AHRD V3.3 *** A0A328E0F4_9ASTE)	0.154113	3.69567	0.0464077	1.27954	1.2165	2.45421	0.0844894	5.4965	0.803271
Solyc05g051583	F-box family protein (AHRD V3.3 *** A0A2U1L823_ARTAN)	0.445592	6.79881	1.49189	1.272	3.3198	0.433998	2.47522	4.79824	2.10953
Solyc07g014730	Phospholipase A2-alpha (AHRD V3.3 *** A0A2G2WBQ3_CAPBA)	0.142304	11.0926	3.02679	1.12505	0.879405	1.84836	2.13828	11.5844	8.47388
Solyc03g098010	phosphate starvation inducible gene TPSI1	0.0456135	3.04185	0.436649	1.10367	1.28705	0.708548	0.879255	4.12013	1.59946
Solyc12g017480	Plant intracellular Ras-group-related LRR protein (AHRD V3.3 *** A0A2R6R402_ACTCH)	0.102102	2.82839	0.316899	1.10057	0.392889	1.05209	1.10982	3.29078	2.85357
Solyc06g065910	Octicosapeptide/Phox/Bem1p (PB1) domain-containing protein / tetratricopeptide repeat (TPR)-containing protein (AHRD V3.3 *** A0A1R7T3E1_ARATH)	0.289574	6.07815	1.44745	0.95614	1.02984	2.03615	1.15786	7.55599	2.26673
Solyc04g071523	UPF0496 protein (AHRD V3.3 *** A0A2U1KPX1_ARTAN)	0.301183	13.5765	0.995199	0.899168	1.57925	5.80268	1.83514	12.1902	1.56274
Solyc09g056180	Glutathione S-transferase (AHRD V3.3 *-* A0A200PZB1_9MAGN)	0.429668	8.54393	1.112	0.868183	0.714575	1.63607	2.26129	8.75257	3.21096
Solyc09g015145	Unknown protein	0	6.48554	0	0.820378	0	5.1824	0	7.2709	0.915594
Solyc10g047030	LEXYL1	0.0352839	5.9298	0.365482	0.772499	0.446874	1.87235	0.200368	1.45946	2.72979
Solyc12g009050	Nuclear transcription factor Y subunit A-6 (AHRD V3.3 *** A0A2G2X3U5_CAPBA)	0	13.0162	0.384751	0.711621	0.601709	3.12082	0.132847	16.34	5.4008
Solyc08g082640	Cellulose synthase (AHRD V3.3 *** A0A200QCL6_9MAGN)	0	7.35875	8.50797	0.675238	0.930983	6.65063	6.04026	21.6781	39.3162
Solyc11g011275	Retrovirus-related Pol polyprotein from transposon TNT 1-94 (AHRD V3.3 *-* A0A2K3MQA9_TRIPR)	0.116913	4.36042	2.06605	0.591311	0.778406	2.67099	1.19885	3.54552	1.82534
Solyc10g083620	Unknown protein	0	4.54852	0	0.552098	0.640481	1.98771	1.16285	0.612346	0
Solyc08g005770	alcohol acyl transferase	0.230114	559.95	42.4681	0.532995	0.455169	107.157	1.33736	309.184	174.692
Solyc08g078450	Exostosin-like (AHRD V3.3 *** A0A200PV90_9MAGN)	0	9.11685	4.18334	0.484001	0.100928	3.7527	0.0243262	3.9605	4.05412
Solyc05g053330	Transcription factor (AHRD V3.3 *** A0A2G3CHW7_CAPCH)	0	3.44162	0.316498	0.46611	0.195149	2.85886	0.195294	5.76122	0.303829
Solyc10g150102	Nucleic acid-binding, OB-fold protein (AHRD V3.3 *-* A0A2U1LWI4_ARTAN)	0.113451	7.92852	5.6127	0.392608	0	1.6217	0.752641	12.4334	18.2924
Solyc07g045090	2-alkenal reductase (NADP(+)-dependent)-like (AHRD V3.3 *** A0A2I4GX13_9ROSI)	0.128899	194.667	31.9768	0.380324	0	70.286	2.71763	242.108	46.7019
Solyc03g044205	Retrovirus-related Pol polyprotein from transposon TNT 1-94 (AHRD V3.3 *** A0A2K3JUZ2_TRIPR)	0	2.59902	0.718615	0.373833	0.103189	0.440992	0.105417	1.93004	1.488
Solyc05g051425	Dihydrofolate reductase-like protein (AHRD V3.3 *** A0A2K3MS55_TRIPR)	0	29.0867	0.579465	0.36407	0.0602108	10.7182	0.131819	44.1228	5.08787
Solyc09g015140	ATP-dependent DNA helicase (AHRD V3.3 *** A0A2G3C774_CAPCH)	0.126698	3.94478	0.249565	0.360427	0.265087	1.81098	0.114213	2.3485	0.138498
Solyc07g044900	Unknown protein	0	11.9297	0.371641	0.313938	0	0	0	0	1.51484
Solyc08g061060	EG45-like domain containing protein (AHRD V3.3 *** A0A2K3LKU5_TRIPR)	0	11.939	0.148076	0.270241	0.220146	7.5909	0	18.5595	5.19179
Solyc06g072520	bHLH transcription factor GBOF-1	0	6.54414	0.227844	0.239493	0	1.13109	0.503718	2.92294	0.714532
Solyc12g007040	Protein kinase, catalytic domain-containing protein (AHRD V3.3 *** A0A2U1L8L5_ARTAN)	0	4.84983	1.57134	0.236309	0	0.270173	0.0777022	7.93297	4.65163
Solyc02g014490	glycerophosphodiester phosphodiesterase GDPDL6-like (AHRD V3.3 *** A0A2I4H2H1_9ROSI)	0.0712149	5.17159	1.42711	0.221932	0.251244	1.9501	0.445987	3.45854	2.05937
Solyc08g150140	RlpA-like double-psi beta-barrel domain-containing protein (AHRD V3.3 *** A0A2U1M803_ARTAN)	0	10.4119	0	0.215939	0	1.84208	0.0809744	5.52565	0
Solyc07g056708	DUF239 domain-containing protein/DUF4409 domain-containing protein (AHRD V3.3 *** A0A1Q3CSL7_CEPFO)	0	11.2128	0.0388028	0.202003	0	5.24799	0	8.31051	1.70192
Solyc01g090890	SPX domain-containing protein (AHRD V3.3 *** A0A1Q3B249_CEPFO)	0	3.78705	0.0405208	0.189664	0.601817	0.330584	0.0456746	2.06987	0.658648
Solyc09g150113	Aspartic proteinase-like protein 1 (AHRD V3.3 *-* A0A2G2ZQ92_CAPAN)	0	34.4045	0.379513	0.184024	0	23.7318	0.0858597	8.98662	1.80304
Solyc04g071260	Actin (AHRD V3.3 *** Q5XPX5_SACOF)	0	2.79022	0.085313	0.155242	0.204416	0.798236	0.739832	0.853968	0.129818
Solyc03g121140	protein CHUP1, chloroplastic (AHRD V3.3 *** A0A2I4DVC6_9ROSI)	0	2.72342	0	0.152426	0.0408767	0.401172	0	1.8033	0.0255429
Solyc04g008670	Gibberellin 2-beta-dioxygenase 8 (AHRD V3.3 *** A0A2G2X9B0_CAPBA)	0.0500184	23.8141	0	0.134169	0.0393557	1.51689	0	13.4779	1.95607
Solyc09g064730	Heavy metal-associated isoprenylated plant protein (AHRD V3.3 *-* A0A2R6P541_ACTCH)	0	170.246	2.12751	0.126706	0	18.3933	0	126.503	3.44829
Solyc02g062190	Tryptophan aminotransferase-related protein 4 (AHRD V3.3 *** A0A2G2W482_CAPBA)	0	2.54026	0	0.110515	0	2.09906	0.281706	1.70484	0
Solyc08g066705	Gag-pol polyprotein (AHRD V3.3 *** E6Y5Q4_SOLLC)	0	24.9541	2.06088	0.105938	0.161103	22.2624	0.230592	49.3551	22.9092
Solyc05g013560	Serine-rich protein-like protein (AHRD V3.3 *-* Q9FKU6_ARATH)	0	2.68244	1.30709	0.0805915	0.212758	0.228715	1.05039	1.31091	1.02925
Solyc06g150108	Serine/threonine-protein phosphatase 7 long form-like protein (AHRD V3.3 *-* A0A1J3D5A9_NOCCA)	0	5.52379	0	0.0755228	0	6.46965	0.072749	7.74511	0.795397
Solyc08g005720	Terpene synthase 18 (AHRD V3.3 *** R9R6F3_SOLLC)	0	33.6554	0.0953096	0.0644016	0	1.54728	0.147227	47.0366	0.210213
Solyc01g088590	Pectinesterase inhibitor (AHRD V3.3 *** A0A2U1KTC1_ARTAN)	9.95195	164.685	26.6837	19.1413	15.6792	103.102	2.94752	75.7581	80.7367
Solyc04g080250	Deoxyuridine 5'-triphosphate nucleotidohydrolase (AHRD V3.3 *** A0A2G3AX44_CAPCH)	0.0557838	7.23112	0.524084	0.106499	0	3.4664	0.192184	4.05001	2.83664
Solyc07g065920	Heavy metal-associated isoprenylated plant protein 41 (AHRD V3.3 *-* A0A2P4JR90_QUESU)	17.3563	3.00765	28.8094	32.8781	29.6631	19.6572	55.6814	3.98557	6.61987
Solyc11g068620	NAC domain (AHRD V3.3 *** A0A200Q6H1_9MAGN)	2.55136	31.3444	8.18452	4.80844	5.14747	6.6831	18.4203	60.0878	20.8971
Solyc03g118340	ATP-dependent Clp protease ATP-binding subunit ClpC (AHRD V3.3 *** A0A327YAA3_9BACI)	25.6706	167.958	57.6518	48.191	33.1218	115.089	31.4191	132.484	88.0523
Solyc07g054060	hypothetical protein (AHRD V3.3 --* AT4G28290.2)	36.5589	434.698	317.29	68.4972	22.4383	297.992	84.0672	190.003	273.745
Solyc06g036250	stress response NST1-like protein (AHRD V3.3 *** AT4G25690.2)	1.44032	46.533	5.29182	2.63963	2.37619	6.31851	1.49215	71.096	5.56873
Solyc06g048930	Tomato Response regulator 16,17	2.05202	11.458	10.8323	3.73853	3.14153	8.50963	5.57952	16.4236	7.61275
Solyc04g054500	Heavy metal-associated isoprenylated plant protein (AHRD V3.3 *** A0A2R6R672_ACTCH)	16.2786	1.2699	7.16382	29.5835	23.9084	36.9947	23.8022	0.409676	1.40942
Solyc04g077810	ZCF37 (AHRD V3.3 *** A0A2U1NT51_ARTAN)	1.44196	85.1727	2.51051	2.60337	1.51198	31.6109	3.27111	72.1374	23.3727
Solyc09g089580	2-oxoglutarate (2OG) and Fe(II)-dependent oxygenase superfamily protein (AHRD V3.3 *** A0A2U1QA13_ARTAN)	787.986	9295.36	1735.53	1420.29	559.923	6306.91	1180.04	5073.38	3016.84
Solyc05g052750	Alpha/beta hydrolase related protein (AHRD V3.3 *** Q8GZ10_ARATH)	65.8602	29.488	29.4826	118.702	97.8672	51.3484	71.7027	34.85	27.3139
Solyc04g015480	BTB/POZ domain protein TNFAIP protein (AHRD V3.3 *** AT4G33480.1)	11.6945	47.7342	47.7367	20.9361	24.62	29.7807	25.4613	29.4751	36.9435
Solyc01g104130	2-oxoglutarate (2OG) and Fe(II)-dependent oxygenase superfamily protein (AHRD V3.3 *** A0A2U1N614_ARTAN)	38.4481	153.285	121.286	66.7827	54.9896	125.137	72.1717	182.015	199.77
Solyc04g074230	SIG74 14-3-3 family protein	263.44	613.056	139.729	452.406	258.653	567.723	156.134	489.633	382.981
Solyc10g055740	lysine histidine transporter-like 8 (AHRD V3.3 *** A0A2I4HTG9_9ROSI)	0.730541	3.46491	0.353441	1.24807	0.524162	1.50367	0.320504	2.09791	0.48115
Solyc06g074290	Unknown protein	296.54	995.428	803.312	505.614	345.823	697.416	503.931	770.342	1121.14
Solyc05g008310	S receptor kinase (AHRD V3.3 *** A4UWL9_BRANA)	9.25843	32.2156	10.4012	15.7444	10.5728	17.4507	12.8944	26.1863	23.5696
Solyc04g071780	Cytochrome P450 (AHRD V3.3 *-* A0A200Q069_9MAGN)	20.3568	1.33475	19.4373	34.3713	25.5328	39.133	37.182	2.16573	9.94809
Solyc02g065550	ACI19	56.436	16.8137	103.4	95.0689	139.085	45.1416	127.75	11.9568	32.1266
Solyc12g096710	probably inactive leucine-rich repeat receptor-like protein kinase At5g48380 (AHRD V3.3 *** A0A2G2YAQ0_CAPAN)	9.25266	37.649	13.8497	15.4139	6.63316	17.5975	16.2498	52.0367	33.1379
Solyc01g098730	Unknown protein	68.5854	311.245	145.74	113.342	72.1795	228.652	108.31	294.858	200.588
Solyc03g006630	Sphingosine kinase 1 (AHRD V3.3 *** A0A2G2WVZ4_CAPBA)	5.17414	19.0173	9.9226	8.52728	8.09158	12.657	6.60719	16.8009	12.7069
Solyc06g035430	AT-hook motif nuclear-localized protein 3 (AHRD V3.3 *** A0A1U8GWV0_CAPAN)	0.824421	4.76107	0.932183	1.3551	0.838382	1.70734	0.733406	3.32533	1.75729
Solyc03g034190	30S ribosomal protein 3, chloroplastic (AHRD V3.3 *** A0A2G3CKY6_CAPCH)	8.6104	30.7305	21.5386	14.0959	13.3398	17.2857	19.4949	25.3585	23.5673
Solyc12g036800	Receptor like protein (AHRD V3.3 *-* A2V882_TOBAC)	46.8223	10.4737	92.8923	75.9909	74.7004	30.7798	141.599	8.63877	47.0623
Solyc07g005720	Low temperature and salt responsive protein (AHRD V3.3 *** A0A2K3ML14_TRIPR)	91.0105	39.1013	108.182	147.212	144.331	80.9447	139.288	24.6344	50.7531
Solyc06g051750	Cytochrome P450 (AHRD V3.3 *** A0A200PWT8_9MAGN)	23.8039	66.6713	37.8382	38.2734	21.242	57.1258	42.492	66.5909	38.8012
Solyc01g096400	Transglut_core2 domain-containing protein (AHRD V3.3 *** A0A1Q3C505_CEPFO)	1.30191	9.1748	5.1779	2.08203	1.83703	3.17305	2.56249	5.67308	3.66914
Solyc09g031920	Late embryogenesis abundant protein, LEA-14 (AHRD V3.3 *** A0A2U1NFB4_ARTAN)	49.849	147.541	42.7498	79.3412	89.0635	92.6881	105.19	271.591	64.1269
Solyc05g013060	plant/protein (AHRD V3.3 *-* AT1G13990.1)	13.3841	57.1717	18.0603	21.1383	22.205	19.5066	13.0103	39.3596	29.1569
Solyc01g091240	Pentatricopeptide repeat-containing protein, chloroplastic (AHRD V3.3 *** A0A2G3DDW2_CAPCH)	0.45178	2.00579	1.49303	0.712612	0.661423	1.72232	0.791288	1.39164	1.50402
Solyc02g094400	Glycerophosphodiester phosphodiesterase GDPD2 (AHRD V3.3 *** A0A2G3DA15_CAPCH)	23.4381	120.355	38.7116	36.8886	37.0713	41.2916	42.7715	131.438	53.6552
Solyc07g052960	GRAS family TF	3.64085	305.337	51.5161	5.6677	0.610529	222.963	7.29787	181.933	218.931
Solyc01g067080	dynein beta chain%2C ciliary protein (AHRD V3.3 *** AT3G21400.1)	7.77442	107.428	15.4668	12.0858	11.2427	23.4339	16.2675	89.9864	35.7515
Solyc12g098690	Transducin/WD40 repeat-like superfamily protein (AHRD V3.3 *** F4K6D8_ARATH)	40.1034	92.2811	53.1119	61.408	59.003	61.7458	39.4745	104.354	62.4451
Solyc07g052470	Syntaxin-132 (AHRD V3.3 *** A0A2U1NHB7_ARTAN)	37.0922	184.653	96.4274	56.5959	59.5052	166.835	83.2375	121.854	190.386
Solyc02g090390	Protein kinase (AHRD V3.3 *** O65765_CRAPL)	14.4627	73.1277	45.795	22.0644	26.6343	50.2683	43.7289	63.0499	43.8404
Solyc10g076750	Protein yippee-like (AHRD V3.3 *** A0A2G2VTD2_CAPBA)	18.232	52.0233	28.8623	27.7954	33.3741	39.9236	23.014	53.7083	34.4201
Solyc11g017470	NAC domain-containing protein (AHRD V3.3 *** A0A2K3N804_TRIPR)	68.3696	477.795	169.83	103.539	99.0515	350.119	68.9552	464.325	316.187
Solyc12g013580	Peptidyl-prolyl cis-trans isomerase CYP37, chloroplastic (AHRD V3.3 *** A0A1U8GBH5_CAPAN)	5.76745	20.807	11.1565	8.72439	8.23544	11.5485	7.20942	17.137	19.1356
Solyc11g005990	Transcriptional corepressor SEUSS (AHRD V3.3 *-* A0A2G2ZPK0_CAPAN)	0.138977	6.89153	0.34126	0.209227	0.856032	0.553025	0.0433222	8.83985	8.99949
Solyc09g064480	Xyloglucan galactosyltransferase KATAMARI1 (AHRD V3.3 *-* A0A1U8E641_CAPAN)	67.6105	12.2682	29.7777	100.877	96.0674	51.518	74.5026	22.5612	20.3867
Solyc11g012860	coiled-coil protein	5.18032	1.49738	5.35382	7.70518	9.63874	6.62022	6.66863	0.957285	2.15636
Solyc02g078030	VQ motif-containing protein 4 (AHRD V3.3 *** A0A2G2XER5_CAPBA)	147.549	535.593	310.546	218.972	200.554	302.962	338.072	482.771	443.605
Solyc02g080010	Cysteine-rich receptor-like protein kinase 10 (AHRD V3.3 *** A0A2G2XFS8_CAPBA)	2.56005	12.174	2.52197	3.76713	3.98639	1.38935	5.03723	14.3951	6.49867
Solyc06g053340	F-box protein SKIP16 (AHRD V3.3 *** A0A2G3C6E4_CAPCH)	8.97939	20.9215	16.0411	13.159	12.0549	14.1044	10.8943	15.33	15.1186
Solyc10g081830	Replication protein A 32 kDa subunit B (AHRD V3.3 *** A0A2G3AVL9_CAPCH)	13.0152	2.12369	7.31072	19.0287	24.2304	9.70465	19.8446	3.52464	5.76013
Solyc11g012070	Phospholipase/carboxylesterase/thioesterase (AHRD V3.3 *** A0A200RBD1_9MAGN)	17.5838	7.12559	16.3477	25.6974	25.1539	15.3247	20.3324	4.72007	12.4494
Solyc12g007180	Protein tesmin/TSO1-like CXC 5 (AHRD V3.3 *** A0A2G3BNP4_CAPCH)	5.65815	25.0456	10.7601	8.24398	10.6553	16.2061	7.38512	17.6498	16.1654
Solyc03g080020	Major facilitator superfamily domain, general substrate transporter (AHRD V3.3 *-* A0A0A2K2T0_PENEN)	5.57231	52.7216	12.1019	8.11809	11.882	17.9467	7.79506	48.1901	28.1021
Solyc01g087800	Subtilisin-like protease (AHRD V3.3 *** O82777_SOLLC)	2.60831	0.258896	0.429396	3.77484	2.62769	0.922448	5.97086	0.206985	0.216026
Solyc01g088690	Protein kinase superfamily protein (AHRD V3.3 *** A0A2U1KAY9_ARTAN)	8.01393	26.009	12.4655	11.5481	8.68257	18.9863	13.0091	28.9143	21.9922
Solyc06g036340	Pentatricopeptide repeat (PPR) superfamily protein (AHRD V3.3 *-* A0A2U1LU47_ARTAN)	7.91121	28.4465	18.5451	11.3945	10.4158	19.1875	13.7471	19.4827	21.6957
Solyc08g045850	Pentatricopeptide repeat (AHRD V3.3 *** A0A200RA18_9MAGN)	13.4121	30.1401	26.1612	19.2253	16.9706	18.9004	17.2061	22.1578	20.6779
Solyc12g088420	Peroxisomal membrane 22 kDa (Mpv17/PMP22) family protein (AHRD V3.3 *** A0A2U1NNX3_ARTAN)	8.07275	34.5087	13.2272	11.5608	11.2874	21.5864	8.37604	26.2764	22.0907
Solyc09g089640	Plant/protein (DUF668) (AHRD V3.3 *** Q9LTD4_ARATH)	3.77889	23.9504	3.58269	5.40244	5.01238	7.48835	4.32256	22.8411	5.76946
Solyc11g008350	Kinesin-like protein (AHRD V3.3 *** A0A2R6PKY9_ACTCH)	4.73805	47.314	17.4937	6.7475	6.32015	13.1166	8.17574	31.6269	20.5171
Solyc01g098390	Gibberellin receptor (AHRD V3.3 *** E3VJP7_9FABA)	13.337	3.84967	11.4728	18.94	10.2863	8.07388	13.2034	8.53718	7.77851
Solyc02g080060	Cysteine-rich receptor-like protein kinase 29 (AHRD V3.3 *** A0A2G2XFA8_CAPBA)	0.352164	4.8402	0.0371808	0.497879	0.335128	2.18752	0.520999	6.83206	1.90445
Solyc01g058190	30S ribosomal protein S6 (AHRD V3.3 *-* A0A1J3K846_NOCCA)	33.9223	89.173	43.1498	47.9509	48.7715	40.0545	34.3475	68.6442	58.5096
Solyc09g075970	Sec14p-like phosphatidylinositol transfer family protein (AHRD V3.3 *** F4I8Q8_ARATH)	0.233898	4.54094	0.802789	0.330588	0.285648	2.48344	1.30519	3.18512	1.12254
Solyc07g007660	Armadillo-like helical (AHRD V3.3 *** A0A2U1PY40_ARTAN)	32.379	92.9846	37.8109	45.6887	45.5355	55.5206	50.4393	121.278	59.12
Solyc09g075730	Leucine-rich repeat protein kinase family protein (AHRD V3.3 *** A0A0K9NJV0_ZOSMR)	3.25793	12.1873	3.11668	4.59386	4.30892	7.97581	6.48606	7.8614	3.65356
Solyc01g067120	cullin-1-like (AHRD V3.3 *-* A0A2I4G9U1_9ROSI)	6.66819	0.208947	0.749202	9.3985	7.83274	1.91049	6.152	0.0676067	0.733992
Solyc06g075670	MYB transcription factor (AHRD V3.3 *-* B4FPU3_MAIZE)	18.2041	93.8217	5.9549	25.5373	11.2375	44.8599	41.956	219.836	37.6793
Solyc02g079920	Zinc finger, C2H2 (AHRD V3.3 *** A0A2U1PE02_ARTAN)	1.5828	10.8964	2.74029	2.21558	0.977423	10.8493	1.93105	7.30646	6.43786
Solyc04g078890	Coenzyme Q-binding protein (AHRD V3.3 *** A0A2U1KEL4_ARTAN)	7.20807	16.1851	7.67307	10.0866	11.1784	10.7198	6.7939	15.4995	10.5653
Solyc09g008080	Ubiquitin domain-containing protein (AHRD V3.3 --* A0A1Q3C6U9_CEPFO)	3.47363	32.0155	10.4989	4.85694	4.46802	8.61822	6.29486	27.7481	16.5147
Solyc12g056600	NAD(P)-binding Rossmann-fold superfamily protein (AHRD V3.3 *** A0A2U1PL19_ARTAN),Pfam:PF13561	39.8761	193.507	2.12707	55.606	38.8171	112.84	0.314327	31.0854	2.82164
Solyc07g017500	FYVE zinc finger (AHRD V3.3 *** A0A200QD36_9MAGN)	30.517	101.813	43.4298	42.4289	52.4059	62.9953	31.735	80.2017	51.9144
Solyc01g094330	Terpene utilization protein AtuA (AHRD V3.3 *** A0A191YQC8_9PSED)	5.17866	12.2164	5.16872	7.19266	6.65145	10.4641	6.57516	9.01111	6.01381
Solyc01g099640	Unknown protein	15.7283	48.1657	12.3081	21.8393	20.1859	39.3373	17.1739	36.2892	16.4536
Solyc02g086250	titan9 (AHRD V3.3 *** AT3G20070.4)	2.91188	0.322517	2.05366	4.03959	5.26382	1.41788	2.80881	0.610561	0.370264
Solyc03g117980	whitefly-induced gp91-phox	37.1924	5.66122	36.3582	51.3892	50.2531	34.6773	97.5122	6.33242	19.3156
Solyc05g055170	charged multivesicular body protein 5-like (AHRD V3.3 *** A0A2I4G8C5_9ROSI)	54.1166	21.3101	50.4594	74.6515	74.1336	35.8334	51.2003	15.7819	26.7426
Solyc02g086650	Phosphoenolpyruvate/phosphate translocator 2, chloroplastic (AHRD V3.3 *** A0A2G2XHT3_CAPBA)	12.6725	2.48782	1.85161	17.4431	14.6188	16.0359	23.0804	2.82409	0.893211
Solyc04g056530	Ribosomal L18p/L5e family protein (AHRD V3.3 *** F4HXR7_ARATH)	1.65471	5.46848	3.55176	2.27375	2.84126	4.15591	2.93356	4.89693	5.09682
Solyc03g034410	DUF4228 domain-containing protein (AHRD V3.3 *** A0A1Q3D1C5_CEPFO)	0.212443	6.85812	0.226049	0.291842	0.189903	5.12551	3.02018	7.08893	0.219037
Solyc12g005860	Aconitate hydratase (AHRD V3.3 *** Q9FVE9_TOBAC)	109.609	455.286	121.662	150.542	75.1389	355.542	128.895	336.938	226.606
Solyc05g012100	Fructokinase-like protein 2 (AHRD V3.3 *** D9IWP0_NICBE)	9.87918	41.2939	17.3709	13.5503	12.8502	15.6345	9.5475	34.7248	31.8815
Solyc01g112120	Flavin-containing monooxygenase (AHRD V3.3 *** A0A2G2XYN9_CAPAN)	26.2478	99.6809	91.3521	35.9921	14.6568	86.1192	29.533	71.5958	96.7931
Solyc03g093210	Nucleic acid-binding, OB-fold protein (AHRD V3.3 *** A0A2U1P2W4_ARTAN)	6.1593	2.07915	7.02759	8.39838	9.69666	5.55348	6.84111	2.96395	3.86364
Solyc01g107390	Auxin-responsive GH3 product (AHRD V3.3 *** Q05680_SOYBN)	8.72178	43.8128	25.4021	11.8688	23.7123	18.9114	5.51646	77.2427	44.0718
Solyc09g042250	Pentatricopeptide repeat (AHRD V3.3 *** A0A200R3P0_9MAGN)	4.34169	11.6844	9.20012	5.89799	5.44787	8.15648	5.99169	9.98637	10.2691
Solyc02g070385	Unknown protein	44.5325	193.775	115.712	60.4406	54.5225	126.623	83.9905	143.62	122.738
Solyc02g082720	Protease Do-like 14-like protein (AHRD V3.3 *** A0A2K3MMS3_TRIPR)	1.7685	7.89196	4.24254	2.39197	2.37814	4.55465	3.44213	10.2288	5.92827
Solyc07g006370	cation/calcium exchanger 1 (AHRD V3.3 *** A0A2I4FP28_9ROSI)	18.8848	67.2364	56.6323	25.4591	35.3156	52.5079	40.4244	116.249	83.8468
Solyc02g081800	HXXXD-type acyl-transferase family protein (AHRD V3.3 *** F4JBC7_ARATH)	0.0891152	9.56376	2.69972	0.120107	0.0429953	3.38017	1.89901	7.90697	4.05513
Solyc10g081470	lutescent-2	4.38864	14.9831	10.0426	5.90013	5.27846	12.0467	7.91731	9.99588	11.0892
Solyc12g098710	15-cis-zeta-carotene isomerase, chloroplastic (AHRD V3.3 *** A0A1U8ESN0_CAPAN)	45.3346	3181.63	74.2699	60.8348	26.0679	1406.23	60.8914	2279.45	712.306
Solyc04g078690	bHLH transcription factor 035	7.40586	2.49326	4.08118	9.92368	8.92163	7.17825	5.70654	2.64717	3.3515
Solyc06g068900	Nudix hydrolase 17, mitochondrial (AHRD V3.3 *** A0A2G2WL44_CAPBA)	9.05153	221.561	29.9684	12.073	4.20213	114.749	5.91401	122.233	71.3252
Solyc11g011770	Homeodomain-like superfamily protein (AHRD V3.3 *-* A0A2U1PJR7_ARTAN)	5.06037	17.1334	11.5596	6.74863	5.00216	11.7947	9.19264	27.862	14.832
Solyc02g069070	Ribonuclease H2 subunit C-like protein (AHRD V3.3 *** F4IVV8_ARATH)	3.6265	0.953753	2.49504	4.83272	4.51442	3.49497	2.95637	0.693602	1.61942
Solyc01g005290	Sec14p-like phosphatidylinositol transfer family protein (AHRD V3.3 *** A0A1Y1I4L4_KLENI)	0.584646	84.8281	11.712	0.778649	0	55.4415	2.38753	97.5888	96.7903
Solyc02g021350	NAP1-related protein 1 (AHRD V3.3 *** A0A2G3A4W4_CAPAN)	0.181246	4.08126	0.496393	0.240571	0.368379	0.0554122	0.0752331	1.97124	0.406836
Solyc11g012680	Heavy metal transport/detoxification superfamily protein (AHRD V3.3 *-* B3H4A8_ARATH)	29.6463	3.23204	24.0366	39.3043	37.0282	13.6951	36.351	5.67658	7.9898
Solyc11g030730	Cytochrome P450 (AHRD V3.3 *-* A0A200Q069_9MAGN)	8.04521	2.16584	3.7	10.6505	8.61516	5.5191	17.6881	2.15045	5.43064
Solyc09g009760	Basic-leucine zipper domain (AHRD V3.3 *-* A0A200Q667_9MAGN)	0.482572	3.00643	0.329281	0.638027	0.754004	1.05523	0.41295	2.32483	1.07665
Solyc04g005630	Transcription termination factor 3, mitochondrial (AHRD V3.3 *** A0A1J3JQF8_NOCCA)	5.36124	33.3922	12.6007	7.08326	5.8868	15.7646	7.11904	26.7405	23.4573
Solyc07g066260	Protein phosphatase 2C (AHRD V3.3 *** A0A2U1PF73_ARTAN)	47.7185	21.3265	23.9274	62.9094	58.3951	39.3585	66.1875	30.9735	19.7041
Solyc01g097540	annexin 4	16.715	55.5724	32.0964	22.0177	26.2007	32.1166	19.5254	53.6704	41.4818
Solyc01g100460	BZIP transcription factor (AHRD V3.3 *** C0LQL1_9CARY)	7.48217	36.5894	12.4607	9.83779	4.25355	18.8231	6.24732	26.8568	13.0498
Solyc12g013820	Ubiquitin-conjugating enzyme (AHRD V3.3 *-* A0A200QWS6_9MAGN)	10.1274	59.9107	17.3564	13.304	17.343	29.453	17.7498	95.5497	65.1432
Solyc01g111170	cyclophilin	1535.7	644.373	1547.77	2005.06	1895.32	1355.01	1444.72	662.416	1151.93
Solyc06g061010	FCS-Like Zinc finger 2 (AHRD V3.3 *-* FLZ2_ARATH)	18.6326	1.58186	6.28189	24.2722	27.5956	9.38178	16.797	1.21903	2.15062
Solyc07g054070	DTW domain-containing protein (AHRD V3.3 *** A0A2U1N2D0_ARTAN)	6.69578	38.9985	29.4369	8.71559	5.9859	28.3856	8.39938	17.3855	24.3931
Solyc08g077230	Two-component response regulator APRR2-like protein (AHRD V3.3 *** A0A2K3PF46_TRIPR)	7.82977	62.6694	17.4911	10.1115	8.69514	38.8965	7.93836	47.174	19.95
Solyc01g102670	DNA glycosylase (AHRD V3.3 *** A0A2U1MY08_ARTAN)	65.7752	182.769	115.062	84.7202	75.6998	194.859	117.85	111.94	155.47
Solyc06g005490	Triosephosphate isomerase (AHRD V3.3 *** A0A200R1E9_9MAGN)	65.8963	136.384	62.8531	83.9452	61.7844	96.1162	51.353	112.982	85.0862
Solyc02g085725	exopolygalacturonase-like (AHRD V3.3 --* XP_025888966.1)	2.75099	0.470684	1.10964	3.50169	3.13392	1.97075	1.93668	1.0468	0.492094
Solyc06g071300	AGAMOUS-like 98 (AHRD V3.3 *-* Q9FIW6_ARATH)	3.23313	23.6778	8.10299	4.10823	3.36993	11.0431	4.53967	17.8935	13.2139
Solyc09g009290	Ankyrin repeat (AHRD V3.3 *** A0A200R0L6_9MAGN)	14.0926	35.8613	26.7506	17.8768	18.2401	24.9561	18.1642	33.8079	30.4463
Solyc11g010870	Unknown protein	75.4489	20.509	35.7383	95.3941	109.939	53.56	62.7728	21.6875	19.8714
Solyc10g081430	Exostosin-like (AHRD V3.3 *** A0A200QEG6_9MAGN)	1.26679	7.21924	1.39509	1.59253	1.37718	2.1572	1.14333	8.05161	3.6445
Solyc10g086410	LEHSC270 hsc-2heat shock protein cognate 70	119.923	30.228	71.8974	150.434	91.6488	64.1493	105.642	43.0963	38.7422
Solyc03g098560	Unknown protein	0.682679	9.64735	1.71012	0.855334	0.0801668	5.00912	1.51874	5.88102	3.80072
Solyc01g081210	F-box/kelch-repeat protein SKIP25-like (AHRD V3.3 *** A0A2I4FQ36_9ROSI)	0.613667	18.4682	3.57814	0.767073	0.504389	4.53925	1.62608	35.8918	8.83728
Solyc09g015190	Dehydration-responsive element-binding protein 2D (AHRD V3.3 *-* A0A2G3BKG9_CAPCH)	9.90749	27.5635	21.4942	12.2785	14.4548	19.5015	15.3433	28.177	18.1139
Solyc11g070180	Unknown protein	2.18233	18.6356	5.60411	2.69855	1.86705	11.2079	3.81327	22.0176	15.649
Solyc01g067090	Arginine-glutamic acid dipeptide repeat protein (AHRD V3.3 *-* Q8GZA1_ARATH)	3.45622	19.8164	3.3252	4.26272	6.68748	12.6794	4.66443	16.2096	4.30297
Solyc07g065190	Heavy metal-associated isoprenylated plant protein (AHRD V3.3 *-* A0A2R6RV38_ACTCH)	0.226593	31.7202	0.459223	0.279412	0.908834	2.8505	0.352498	17.2503	4.86944
Solyc10g051350	NADH-quinone oxidoreductase subunit I (AHRD V3.3 *** A0A2W4F7J2_9RHIZ)	56.701	25.7697	57.4694	69.8702	75.3779	54.261	62.5471	31.0035	53.2973
Solyc11g069040	glyoxalase 1	78.4599	14.1207	55.7275	96.3372	88.2205	47.4603	59.8303	18.3013	34.4485
Solyc03g083445	Unknown protein	66.8702	133.675	83.2219	81.8903	71.3261	122.538	77.5792	153.655	122.673
Solyc04g082690	RING/U-box superfamily protein (AHRD V3.3 *** A0A2U1LI04_ARTAN)	7.59462	24.4269	18.5116	9.26734	7.38508	8.74923	3.20614	9.3702	11.3821
Solyc08g078060	Transmembrane protein (AHRD V3.3 *** Q1PDG7_ARATH)	101.087	35.1252	46.1669	122.95	76.8043	84.5159	145.255	63.3904	38.7357
Solyc02g090620	P-loop containing nucleoside triphosphate hydrolases superfamily protein (AHRD V3.3 *** F4JKP9_ARATH)	6.21805	0.295909	3.97667	7.54425	12.0807	3.92446	7.78424	0.58094	1.47927
Solyc11g012670	Pentatricopeptide repeat-containing protein (AHRD V3.3 *** A0A2U1LWS3_ARTAN)	6.84976	16.0209	6.93767	8.27699	6.90178	11.9827	6.46291	13.1359	13.1616
Solyc06g075660	MYB transcription factor (AHRD V3.3 *-* B4FPU3_MAIZE)	15.5638	69.3629	5.11946	18.7303	9.76127	37.2572	39.4405	159.479	23.6801
Solyc05g014050	ALBINO3-like protein 1, chloroplastic (AHRD V3.3 *** A0A2G2VMT2_CAPBA)	23.4406	52.4529	37.7169	28.1829	25.5252	28.6115	28.8552	55.0736	42.3274
Solyc09g061440	hypothetical protein (AHRD V3.3 *-* AT4G13200.1)	40.7689	113.567	72.1125	49.0118	44.6521	67.8262	51.3088	81.542	70.6914
Solyc01g098630	Mitochondrial inner membrane translocase complex, subunit Tim44-related protein (AHRD V3.3 *** B3H4A1_ARATH)	7.50066	24.6227	18.9937	9.00355	9.18416	14.9363	14.4366	28.2589	19.6201
Solyc10g080670	Transmembrane protein, putative (AHRD V3.3 *** A2Q5V9_MEDTR)	137.468	430.624	300.574	164.766	94.2858	186.168	106.228	366.889	258.033
Solyc06g008690	F-box/kelch-repeat protein SKIP30 (AHRD V3.3 *** A0A2G2WH54_CAPBA)	12.5753	4.5448	15.6373	15.0395	13.8124	6.15018	15.0883	4.8082	8.49515
Solyc07g049630	Unknown protein	100.047	47.3197	131.839	118.793	110.952	98.4106	148.502	90.6353	89.3741
Solyc12g096070	Growth-regulating factor 4 (AHRD V3.3 *** A0A2G3BQA5_CAPCH)	4.75004	13.8253	10.6103	5.61018	6.1845	10.3999	7.33083	21.5487	10.9517
Solyc08g077840	(S)-ureidoglycine aminohydrolase (AHRD V3.3 *** A0A1U8GPQ3_CAPAN)	7.92109	19.6097	6.67765	9.32239	9.32448	10.4059	8.01956	13.3394	7.51145
Solyc02g087950	DUF1666 domain-containing protein (AHRD V3.3 *** A0A1Q3AQV7_CEPFO)	9.09698	23.0362	6.07045	10.6306	9.654	21.1461	11.8458	27.6176	11.2266
Solyc06g063300	F-box/kelch-repeat protein (AHRD V3.3 *-* A0A2G2WKX9_CAPBA)	23.456	9.27852	16.5694	27.3018	19.4781	11.4042	19.7458	12.3605	13.6732
Solyc01g008080	40S ribosomal protein S27 (AHRD V3.3 *** S8E0G1_9LAMI)	463.866	228.544	489.581	538.569	549.255	403.305	521.448	344.508	372.913
Solyc04g150113	threonine-tRNA ligase 2 (AHRD V3.3 *** AT3G57320.1)	12.6134	38.8289	18.0001	14.6359	19.7487	27.0201	23.9159	40.6531	26.131
Solyc05g054080	E3 ubiquitin-protein ligase-like protein (AHRD V3.3 *** A0A1B1LUK2_VITPS)	20.4994	50.937	28.3738	23.7592	20.1041	34.3151	24.6595	59.2099	41.3796
Solyc04g079790	30S ribosomal protein S9 protein (AHRD V3.3 *** A0A2U1PM70_ARTAN)	54.966	131.851	65.3833	63.5387	49.9381	83.1919	52.3993	95.2049	89.8226
Solyc07g043580	bHLH transcription factor 052	17.5944	1.88599	10.137	20.3016	25.622	7.74349	27.9586	2.41247	2.63401
Solyc11g069860	Glutaredoxin (AHRD V3.3 *-* A0A200QZ41_9MAGN)	52.1242	111.659	92.6843	60.1237	52.5339	89.0433	70.4658	115.632	104.863
Solyc08g068330	Aspartate aminotransferase (AHRD V3.3 *** A0A1U8DSJ1_CAPAN)	40.3404	104.731	55.2879	46.4148	51.8382	89.1316	45.488	117.169	89.4257
Solyc08g067670	Unknown protein	13.4908	3.09662	7.44334	15.4714	18.873	6.11184	10.9294	3.46583	4.3966
Solyc09g010710	peptide transporter family protein (AHRD V3.3 *** AT3G09430.1)	2.1834	0.465057	1.51938	2.49548	2.95279	1.0756	1.85446	0.658631	0.954951
Solyc01g097020	succinate dehydrogenase subunit 8, mitochondrial (AHRD V3.3 *** XP_024440768.1)	109.266	242.015	195.857	124.739	118.565	210.592	142.887	215.705	183.403
Solyc12g087950	AT-hook motif nuclear-localized protein (AHRD V3.3 *** A0A1U8GD78_CAPAN)	42.7777	135.945	33.3991	48.811	38.3062	109.922	76.2742	174.993	51.1778
Solyc04g011650	Telomere binding protein (AHRD V3.3 *** A0JBS3_SOLLC)	17.7921	42.6862	26.2406	20.2341	22.6712	30.1899	18.8072	41.9954	25.0568
Solyc07g056685	Unknown protein	0.420317	516.591	15.482	0.477408	0.357321	186.538	2.14598	513.719	164.098
Solyc02g032950	WRKY transcription factor 16	8.16063	2.51673	0.790647	9.26801	7.36565	3.11112	11.5373	1.96297	1.62203
Solyc12g007190	Protein tesmin/TSO1-like CXC 5 (AHRD V3.3 *-* A0A2G3BNP4_CAPCH)	4.2042	14.1692	6.80556	4.76192	6.25073	9.19426	3.87653	9.80404	7.4935
Solyc10g017960	F-box protein PP2-A15 (AHRD V3.3 *** A0A2G3AGV7_CAPAN)	24.8138	154.801	75.7632	28.0997	15.9738	33.0646	18.4104	170.972	98.368
Solyc05g017955	Unknown protein	18.1409	5.27172	14.0606	20.4308	22.0898	14.8734	15.9715	5.06733	6.29395
Solyc09g009210	Transcriptional activator (DUF662) (AHRD V3.3 *** Q3EBM1_ARATH)	25.8907	89.6101	80.6615	29.1275	50.2058	56.7358	52.8538	127.533	90.19
Solyc08g077110	NAC domain-containing protein 45 (AHRD V3.3 *** A0A2G2XLA5_CAPBA)	4.85471	0.970102	7.34879	5.45126	11.7269	9.11876	14.984	1.18031	5.5982
Solyc07g065640	RPM1-interacting protein 4 (AHRD V3.3 *** A0A2G3CUK4_CAPCH)	182.768	63.7111	213.272	204.832	239.479	124.492	198.065	68.4069	106.465
Solyc03g118820	Ras-related protein RABA6a (AHRD V3.3 *** A0A1U8FCD3_CAPAN)	57.8185	118.148	70.0866	64.6495	71.3375	88.6468	69.8095	82.3364	88.2585
Solyc05g011830	18S pre-ribosomal assembly protein gar2-like protein (AHRD V3.3 *-* AT2G03810.7)	8.79867	42.2405	13.2871	9.80241	9.94408	26.8859	14.6588	36.4377	21.2878
Solyc11g010710	AP2-like ethylene-responsive transcription factor (AHRD V3.3 *** A0A2U1KLN5_ARTAN)	5.91173	77.8282	3.98404	6.56432	1.0494	63.0127	3.23928	89.5985	34.9249
Solyc12g006860	brassinosteroid hydroxylase	0.131384	1.65467	0.674994	0.145154	0.328776	0.531144	0.062144	1.97796	1.0088
Solyc11g011010	B-cell receptor-associated-like protein (AHRD V3.3 *** Q9FFJ0_ARATH)	15.9533	5.07665	26.0774	17.6118	26.9311	19.4185	30.7129	9.84466	15.9042
Solyc07g041070	Hydroxyproline-rich glycoprotein family protein (AHRD V3.3 *-* F4KAI4_ARATH)	2.54513	0.0532044	2.84896	2.80754	3.50104	2.254	1.56068	0.11058	0.662462
Solyc01g005440	Jasmonate ZIM-domain protein 2 (AHRD V3.3 *** B3Y562_TOBAC)	115.696	36.8111	63.2817	127.397	160.5	51.6278	105.173	38.3559	41.1085
Solyc02g094590	Transcription-repair-coupling factor (AHRD V3.3 *** A0A1J3HTX1_NOCCA)	4.346	10.8297	7.76274	4.78034	4.32048	6.33825	7.09045	10.7936	8.76825
Solyc04g011390	Histone H4 (AHRD V3.3 *-* F2E7L1_HORVV)	42.934	7.11875	11.4619	47.0297	57.713	32.7012	27.6582	6.77488	5.43672
Solyc02g080560	Unknown protein	46.1342	16.4722	34.6703	50.4858	72.5159	45.1692	49.531	13.7527	21.5552
Solyc02g092430	60S ribosomal protein L26 (AHRD V3.3 *** A0A1U8FHZ3_CAPAN)	425.871	148.198	307.946	465.271	536.11	277.276	350.674	208.829	266.28
Solyc12g015740	Transmembrane emp24 domain-containing protein p24beta2 (AHRD V3.3 *** A0A2G2ZY86_CAPAN)	16.5099	56.2547	20.7373	18.0206	21.4421	31.4301	20.062	46.9241	22.893
Solyc06g050500	abscisic acid receptor PYL4-like (AHRD V3.3 *** A0A2I4EQL0_9ROSI)	9.55704	31.2793	26.917	10.4212	11.5188	10.3931	26.1007	48.7202	27.9189
Solyc06g030570	Dual-specificity RNA methyltransferase RlmN (AHRD V3.3 *** A0A318RXP5_9GAMM)	21.0995	52.122	25.0339	22.9431	17.9014	33.9366	22.1049	48.1622	45.3175
Solyc04g010200	ABC transporter G family member (AHRD V3.3 *** A0A2K3PJ14_TRIPR)	2.63316	36.8273	1.51363	2.85499	0.948429	19.0863	1.13812	20.63	14.8618
Solyc08g068790	Tyramine N-feruloyltransferase 10/30 (AHRD V3.3 *-* A0A2G2YXB9_CAPAN)	9.03277	73.3659	3.12647	9.78517	10.894	11.6331	14.3799	88.2718	36.8259
Solyc01g105290	BTB/POZ domain protein (AHRD V3.3 *** AT3G19920.2)	35.399	11.7081	27.7328	38.3413	47.5794	18.9292	35.3113	14.3854	21.6697
Solyc05g056400	Protein disulfide-isomerase (AHRD V3.3 *** A0A2G3AZ54_CAPCH)	0.47125	4.27737	0.909128	0.509221	1.27371	2.20917	0.30859	2.52158	2.88079
Solyc07g005400	bHLH transcription factor 050	9.33291	2.85321	5.75829	10.043	13.7201	12.1854	12.0963	1.93323	3.45372
Solyc06g065560	3-ketoacyl-CoA synthase (AHRD V3.3 *** A0A1U8GUV3_CAPAN)	32.6521	8.81617	18.1041	35.1275	25.1545	15.0695	35.4268	10.0684	15.1613
Solyc01g005980	transmembrane protein%2C putative (Protein of unknown function%2C DUF538) (AHRD V3.3 *** AT5G19860.1)	22.1913	3.55221	13.7103	23.8387	20.2994	12.0459	12.0814	3.80251	7.95103
Solyc06g068700	Calreticulin/calnexin (AHRD V3.3 *** A0A200R3N5_9MAGN)	4.80946	1.63331	2.93616	5.14755	5.2923	3.39702	3.62045	0.352872	1.91521
Solyc08g006000	keratin-associated protein (DUF1218) (AHRD V3.3 *** AT4G31130.1)	58.5846	132.183	79.3893	62.4422	55.2034	95.467	65.0178	131.912	120.119
Solyc04g056390	Isopentenyl-diphosphate Delta-isomerase (AHRD V3.3 *** A0A2L0V4K4_9APIA)	79.8957	268.154	116.321	85.1463	72.5719	188.128	92.994	199.738	171.382
Solyc09g011220	Glucose-1-phosphate adenylyltransferase family protein (AHRD V3.3 *** A0A2U1PR08_ARTAN)	14.5024	40.1924	26.4679	15.4486	14.9769	28.2399	23.1235	30.3042	47.237
Solyc10g007100	Protein DETOXIFICATION (AHRD V3.3 *** A0A218WWW8_PUNGR)	6.53492	56.4736	13.8414	6.95769	3.53327	22.036	10.5062	56.5595	65.833
Solyc04g082450	Integral membrane protein hemolysin-III-like protein (AHRD V3.3 *** A0A2K3N7X1_TRIPR)	8.76664	34.858	18.4534	9.32291	8.19011	15.2426	12.2361	24.1643	20.897
Solyc11g072730	DNA-directed RNA polymerase subunit (AHRD V3.3 *** A0A1U8F5N3_CAPAN)	1.31948	3.99368	3.53254	1.39541	1.41778	2.80521	2.62969	4.58922	3.48486
Solyc01g080890	hypothetical protein (AHRD V3.3 -** AT1G32460.1)	89.4396	299.729	103.886	94.5095	106.556	101.435	128.164	408.129	84.7801
Solyc01g100520	Clp protease 2 proteolytic subunit	97.2557	266.429	180.004	102.519	83.1246	168.644	132.102	212.575	209.204
Solyc10g006140	Acid phosphatase/vanadium-dependent haloperoxidase-related protein (AHRD V3.3 *** Q8L7M6_ARATH)	45.5163	20.8725	40.1555	47.9615	53.3016	38.7912	56.2218	36.9833	33.0637
Solyc02g079770	Multiple organellar RNA editing factor 9, chloroplastic (AHRD V3.3 *** MORF9_ARATH)	34.209	112.284	75.7691	36.0334	36.9872	61.6382	57.1857	76.4039	81.9682
Solyc09g090645	Unknown protein	41.0587	261.11	102.8	43.2011	38.9988	211.034	110.112	241.718	181.267
Solyc10g076600	Acyl-CoA oxidase/dehydrogenase (AHRD V3.3 *** A0A200PWV2_9MAGN)	52.4202	139.692	63.3682	55.1497	41.2206	113.205	43.3363	116.892	99.1835
Solyc09g090640	DUF3527 domain-containing protein (AHRD V3.3 *** A0A1Q3DBN1_CEPFO)	22.9865	135.654	57.9313	24.1783	22.6674	112.695	81.5634	128.614	96.991
Solyc08g078820	Autophagy-related protein (AHRD V3.3 *** F1JYZ6_SOLLC)	98.1435	354.028	121.582	102.75	87.2753	188.392	76.5531	250.818	217.764
Solyc04g150102	Sn-1 protein (AHRD V3.3 *** Q42393_CAPAN)	0.364533	1307.64	1056.78	0.380885	0.0657021	138.864	20.925	434.811	647.883
Solyc02g071280	Ribosome maturation factor RimM (AHRD V3.3 *** A0A1J3G163_NOCCA)	9.56118	36.2695	20.0959	9.97248	10.3574	16.8939	13.2815	28.8779	25.7948
Solyc02g087030	NHL domain protein (AHRD V3.3 *** A0A1P8BDM5_ARATH)	3.97741	11.5287	6.70078	4.14771	5.65369	4.64486	6.53779	5.77591	7.13027
Solyc08g080270	UDP-galactose/UDP-glucose transporter 2-like (AHRD V3.3 *** A0A2I4GWU4_9ROSI)	0.544194	6.26212	0.944783	0.56652	0.602328	1.59953	0.876097	7.20279	3.12963
Solyc09g011670	Adenine nucleotide alpha hydrolases-like superfamily protein (AHRD V3.3 *** A0A2U1NYH2_ARTAN)	8.89367	2.20081	5.26488	9.2276	11.9677	9.1449	14.2424	1.56179	2.69024
Solyc08g082570	hypothetical protein (AHRD V3.3 *-* AT5G42070.1)	16.7725	3.54559	10.2633	17.3867	18.7213	11.1933	15.9703	3.32672	8.15923
Solyc10g077050	S-acyltransferase (AHRD V3.3 *** A0A2G2VW55_CAPBA)	17.2079	38.207	26.2819	17.752	17.7189	21.8604	15.8553	35.4065	28.5512
Solyc02g067660	Alpha/Beta hydrolase fold protein (AHRD V3.3 *** A0A2U1Q6M2_ARTAN)	10.1564	1.70411	3.75655	10.4742	6.54269	2.80079	7.44673	0.414387	1.69862
Solyc04g009525	Unknown protein	17.5364	6.84528	8.15982	18.0433	21.7489	9.61505	17.1703	9.72934	3.93542
Solyc10g038080	Shikimate dehydrogenase (NADP(+)) (AHRD V3.3 *** A0A1G1USV4_9BACI)	0.873284	26.2978	8.37077	0.897367	1.22486	15.9802	0.924651	9.98212	10.4006
Solyc10g012240	Ubiquitin-conjugating enzyme (AHRD V3.3 *** A0A200QU68_9MAGN)	79.094	417.244	346.72	81.0852	85.239	343.992	208.801	285.461	396.954
Solyc10g074610	Pentatricopeptide repeat (AHRD V3.3 *-* A0A200PR59_9MAGN)	6.20707	19.7898	9.87499	6.31001	7.21297	10.1133	13.3227	16.7488	18.5362
Solyc12g099810	CRT (Chloroquine-resistance transporter)-like transporter (AHRD V3.3 *** A0A1Y1I3N1_KLENI)	3.18508	22.1659	5.88227	3.23258	3.8822	13.3339	4.77871	16.0285	9.95341
Solyc09g091830	plastid transcriptionally active 5 (AHRD V3.3 *** AT4G13670.1)	10.2001	25.3318	13.7952	10.2845	13.2381	14.7932	9.05975	13.2557	14.4739
Solyc03g059350	Calcium-transporting ATPase (AHRD V3.3 *-* A0A2G2YP10_CAPAN)	6.89477	2.10892	7.54847	6.95072	9.40576	6.67939	8.53118	1.65556	2.97519
Solyc01g099470	ATP-dependent DNA helicase (AHRD V3.3 *-* A0A2G2XW06_CAPAN)	9.73805	3.32287	4.66767	9.8154	11.4529	10.4674	8.46006	3.16309	4.12903
Solyc08g066240	histidine decarboxylase	0	600.709	3.15218	0	0	523.901	0.141385	104.782	1.73421
Solyc02g065260	Methylesterase 1 (AHRD V3.3 *** A0A2G3D300_CAPCH)	0	263.701	0.694009	0	0	132.432	0.1518	102.932	0.228995
Solyc03g095880	Unknown protein	0	252.466	15.6371	0	0	120.489	0.302408	105.058	11.7914
Solyc07g009510	Chitinase 12 (AHRD V3.3 *** A0A2G2VG15_CAPBA)	0	72.8096	9.76794	0	0	3.87256	4.07643	34.1035	28.2251
Solyc12g006750	Unknown protein	0	66.6474	41.8906	0	0.221118	8.3844	2.45966	21.8021	54.001
Solyc03g112170	pectinesterase inhibitor-like (AHRD V3.3 *** A0A2G3A1B6_CAPAN)	0	55.0106	0	0	0	21.8681	0	26.0319	0
Solyc12g006720	Unknown protein	0	38.3176	16.0115	0	0	6.10362	3.02066	9.03167	15.5475
Solyc12g055730	Alpha/beta-Hydrolases superfamily protein (AHRD V3.3 *** F4JFU8_ARATH)	0	32.416	3.07871	0	0	4.0799	0.711709	1.74002	0.351246
Solyc09g089620	AT-hook motif nuclear-localized protein (AHRD V3.3 *** A0A2G3BF72_CAPCH)	0	26.2445	0.133777	0	0	9.72259	0.503691	28.3587	0.521906
Solyc07g044910	Unknown protein	0	20.1033	13.7782	0	0	0	0.296592	5.47774	3.72428
Solyc12g006730	Unknown protein	0	17.9167	7.544	0	0.218175	2.58824	0	1.8023	6.7912
Solyc10g079570	Acyltransferase (AHRD V3.3 *-* Q58VT1_CAPFR)	0	16.8142	5.05938	0	0	6.35216	0	2.42744	3.06588
Solyc08g005760	Alcohol acyl transferase (AHRD V3.3 *** Q6QLX4_SOLLC)	0	16.5048	1.41496	0	0	1.98525	0.0342729	5.57959	1.63487
Solyc02g079490	HXXXD-type acyl-transferase family protein (AHRD V3.3 *** Q9MAP9_ARATH)	0	10.7283	3.23523	0	0	2.42125	0.0263788	1.76433	3.20058
Solyc02g072370	Subtilisin-like protease (AHRD V3.3 *** Q9LWA3_SOLLC)	0	9.77172	0	0	0	0.636669	0	10.7762	0
Solyc03g083640	Unknown protein	0	9.23657	0.52635	0	0	1.17138	0	5.35095	0.857714
Solyc03g083920	protein FAR1-RELATED SEQUENCE 5-like (AHRD V3.3 *-* A0A2I4GR03_9ROSI)	0	8.27976	0	0	0	0	0	0	0
Solyc10g049230	disease resistance protein RGA2-like (AHRD V3.3 *-* XP_010321233.1)	0	8.21171	0.9481	0	0	1.70599	0.252833	10.5819	1.59237
Solyc10g052560	Small auxin up-regulated RNA75	0	7.08851	0.666158	0	0	0.505409	0.132955	9.26634	0.16239
Solyc12g009110	O-methyltransferase, putative (AHRD V3.3 *** B9SUX6_RICCO)	0	6.43708	1.26368	0	0	1.1323	0	3.14474	3.55209
Solyc04g077640	Serine carboxypeptidase (AHRD V3.3 *** A0A2K3MSK4_TRIPR)	0	4.37742	0.834393	0	0	1.4461	0.63781	4.48085	0.422538
Solyc09g009570	Fatty acyl-CoA reductase (AHRD V3.3 *** A0A2G2YPA8_CAPAN)	0	4.11264	0	0	0	0.538627	0	4.62712	0.0343536
Solyc01g010160	Beta-glucosidase 34 (AHRD V3.3 *-* A0A2G3DFM9_CAPCH)	0	4.03401	0	0	0	0.305637	0	1.35304	0
Solyc08g150102	Cytochrome P450-2 (AHRD V3.3 *-* R9R6P9_SOLPI)	0	3.88684	0	0	0	0.0781618	0	0.981054	0.321946
Solyc06g051797	D-lactate dehydrogenase [cytochrome], mitochondrial (AHRD V3.3 *-* A0A1J3HLQ0_NOCCA)	0	3.8317	0.361023	0	0	0.683971	0	0.85881	0.549357
Solyc08g005635	Terpene synthase (AHRD V3.3 *-* G5CV51_SOLLC)	0	3.77531	0	0	0	0.388586	0	6.96715	0
Solyc08g150135	Serine/threonine-protein phosphatase 7 long form-like protein (AHRD V3.3 *-* A0A1J3DHF8_NOCCA)	0	3.71115	0	0	0	1.54816	0	5.11704	0.478029
Solyc06g075740	Unknown protein	0	3.65923	0.344613	0	0	0	0	10.4865	2.87809
Solyc02g065257	UBN2_3 domain-containing protein (AHRD V3.3 *-* A0A1Q3AQH1_CEPFO)	0	3.61281	0	0	0	0.483235	0	2.04377	0
Solyc12g049175	Serine/threonine-protein phosphatase 7 long form-like protein (AHRD V3.3 *-* A0A1J3D5A9_NOCCA)	0	3.56508	0	0	0	0.997423	0	2.61189	0.335164
Solyc07g064730	Gdsl esterase/lipase (AHRD V3.3 *** A0A2P4JQK3_QUESU)	0	3.18623	0.979661	0	0	0.904316	0.134277	0.754473	0.253192
Solyc08g007863	Cytochrome P450 (AHRD V3.3 *** A0A2U1PKS1_ARTAN)	0	2.89056	0.0506695	0	0	0.592155	0	3.14688	0
Solyc01g094110	11-S seed storage protein (AHRD V3.3 *** A0A2U1KM33_ARTAN)	0	2.80268	0	0	0	0	0	1.43598	0.045628
Solyc08g007867	Cytochrome P450 (AHRD V3.3 *-* A0A200QUP8_9MAGN)	0	2.67864	0	0	0	0.101123	0	1.8317	0
Solyc09g011640	Glutathione S-transferase-like protein (AHRD V3.3 *** A8DUB0_SOLLC)	0	2.61728	0	0	0.0564558	0.0545721	0	1.7365	0.0594967
Solyc05g050007	Serine/threonine-protein phosphatase 7 long form-like protein (AHRD V3.3 *-* A0A1J3IZ43_NOCCA)	0	2.27452	0	0	0	1.00654	0	2.54448	0.316006
Solyc01g010170	beta-glucosidase 40 (AHRD V3.3 --* XP_004228406.1)	0	2.21313	0	0	0	0	0	1.12487	0
Solyc06g051793	Unknown protein	0	2.12971	0	0	0	0	0	0	0.62141
Solyc03g111997	Cytochrome P450 (AHRD V3.3 *** A0A2U1PEB2_ARTAN)	0	2.11227	0.392156	0	0.0945592	0	0	2.11726	0.380728
Solyc10g049213	Unknown protein	0	2.0181	0.361145	0	0	0.667804	0	3.12315	0.572401
Solyc04g071750	Tubby-like F-box protein (AHRD V3.3 *** A0A2G3D7T8_CAPCH)	41.2458	7.32493	33.5382	41.2407	51.5825	25.1288	46.2808	10.4419	13.4541
Solyc04g007160	alpha-xylosidase 1-like (AHRD V3.3 *-* A0A2I4HUF9_9ROSI)	33.2591	11.2645	50.2701	33.1581	61.0697	24.8932	47.7091	5.37312	20.107
Solyc02g021230	Nucleotide-diphospho-sugar transferase (AHRD V3.3 *** A0A200Q0X1_9MAGN)	11.5547	30.1925	13.3749	11.5013	13.1278	16.576	12.0989	26.4056	25.3819
Solyc01g097870	40S ribosomal protein S24 (AHRD V3.3 *** A0A2G3BTW2_CAPCH)	332.745	127.124	301.966	330.903	357.185	242.425	332.892	223.65	242.256
Solyc07g065450	Two pore potassium channel a (AHRD V3.3 *** A0A1U8EC70_CAPAN)	2.83111	0.850768	2.66186	2.78281	2.87849	2.53801	1.4907	0.972949	2.05084
Solyc10g045480	Pheromone receptor-like protein (AHRD V3.3 *** G7J5T8_MEDTR)	2.91554	18.7782	13.3027	2.85661	1.38824	5.37086	4.17531	15.9581	17.3871
Solyc08g060920	IDS4-like	39.4591	108.161	67.8815	38.6401	53.1465	55.6575	50.0947	128.821	80.3385
Solyc12g043040	Sulfate transporter (AHRD V3.3 *** A1YKF8_BRASY)	11.0181	4.78134	8.97519	10.7576	12.8173	7.21593	9.78323	4.28676	5.85891
Solyc07g041080	WD40 repeat (AHRD V3.3 *** A0A200Q1Z4_9MAGN)	16.6417	4.65441	17.2901	16.2414	19.5546	12.8113	16.8025	4.01688	9.87136
Solyc01g066060	Multiple organellar RNA editing factor 3, mitochondrial (AHRD V3.3 *** A0A2G3AIV4_CAPAN)	11.0029	22.9567	20.2072	10.6919	13.0784	17.8552	17.691	26.6867	23.2786
Solyc01g108412	protein unc-13 homolog isoform X1 (AHRD V3.3 *-* XP_019066501.1)	11.391	27.8745	19.5781	11.0429	13.2578	21.8293	12.9867	30.1759	22.1896
Solyc06g071690	R2R3MYB transcription factor 50	11.711	0.355298	3.78087	11.2795	11.6216	6.05536	11.173	0.536153	1.0399
Solyc08g067590	CW-type Zinc Finger (AHRD V3.3 *-* AT3G62900.3)	5.33258	85.2733	35.7336	5.12892	5.24987	37.0232	21.8143	41.0161	34.2095
Solyc02g084240	H1 histone-like protein	84.428	501.011	307.812	81.1743	81.254	170.281	184.672	821.923	344.904
Solyc07g054100	Pentatricopeptide repeat (AHRD V3.3 *** A0A200QWW0_9MAGN)	11.3703	4.73707	12.1182	10.9306	15.9121	7.62369	12.0339	3.73944	10.092
Solyc10g007040	Core-2/I-branching beta-1,6-N-acetylglucosaminyltransferase family protein (AHRD V3.3 *** A0A2U1M9T8_ARTAN)	0.376277	25.6166	7.71906	0.361082	0.37311	3.65389	0.710668	32.4616	12.4789
Solyc04g056320	Zinc finger, C2H2 (AHRD V3.3 *** A0A2U1PTD0_ARTAN)	33.1214	11.2654	19.5586	31.6924	32.2236	23.1871	26.8458	22.4625	19.0998
Solyc03g121910	Threonine synthase (AHRD V3.3 *** B6TPP7_MAIZE)	44.3176	18.9958	30.414	42.3944	39.6377	30.4857	44.3502	22.0798	23.5879
Solyc08g075750	ATP-dependent Clp protease proteolytic subunit (AHRD V3.3 *** A0A2G3DD48_CAPCH)	37.2125	110.388	43.297	35.4967	29.1368	75.5269	38.2361	74.1871	62.1701
Solyc08g080860	patatin-like phospholipase domain protein (AHRD V3.3 *-* AT1G76980.1)	6.59258	25.1854	7.55376	6.28278	10.8478	10.9933	8.27964	31.4581	6.6615
Solyc03g083620	Unknown protein	1261.53	9183.15	4338.88	1202.15	817.693	3627.03	2179.65	11305.6	7879.83
Solyc07g063110	Core-2/I-branching beta-1,6-N-acetylglucosaminyltransferase family protein (AHRD V3.3 *** A0A2U1NIM9_ARTAN)	19.1443	81.9429	20.2219	18.1689	19.981	37.2763	16.1479	40.1918	37.5877
Solyc09g090020	Germin-like protein subfamily 1 member 20 (AHRD V3.3 *** A0A2G2W1A8_CAPBA)	9.28971	3.80552	11.7063	8.78444	8.56002	6.68106	7.78247	3.88881	4.47502
Solyc11g056620	hypothetical protein (AHRD V3.3 *-* AT4G12070.1)	3.7907	15.1866	6.74866	3.58206	4.28973	7.30114	8.38996	22.6322	8.71073
Solyc07g047750	Unknown protein	13.9146	29.2939	28.7029	13.1331	15.0676	22.4612	14.7225	27.7535	28.8817
Solyc03g112860	SBP (S-ribonuclease binding protein) family protein (AHRD V3.3 *** A0A2U1LW40_ARTAN)	14.8045	32.4397	20.0521	13.9376	20.66	23.8514	28.9731	33.7248	27.9462
Solyc08g076090	DUF760 domain-containing protein (AHRD V3.3 *** A0A1Q3CP94_CEPFO)	12.8145	41.0056	20.5747	12.0483	10.7404	22.1663	13.9019	36.1988	27.144
Solyc02g080520	Actin cytoskeleton-regulatory complex pan-like protein (AHRD V3.3 *** Q9LPT5_ARATH)	5.34028	14.7925	8.92743	5.02003	5.02063	8.05261	3.56012	12.4206	25.5494
Solyc10g006960	E3 ubiquitin-protein ligase rma1h1-like protein (AHRD V3.3 *** A0A2K3P2S4_TRIPR)	3.3727	13.6846	4.78552	3.15565	3.48256	8.24519	5.49908	26.8928	10.2139
Solyc02g089065	Protein SPIRAL1 (AHRD V3.3 *** A0A1U8FPZ4_CAPAN)	325.946	66.7025	466.572	304.352	378.116	279.429	541.406	92.8577	171.916
Solyc03g019880	UPF0426 protein, chloroplastic (AHRD V3.3 *** A0A2G3AW71_CAPCH)	63.1851	132.873	101.489	58.8743	61.9712	94.7055	93.3369	114.796	130.575
Solyc01g111230	Dirigent protein (AHRD V3.3 *** K4B3Y5_SOLLC)	3.48114	0.116204	3.05335	3.2394	7.08294	2.83814	4.56404	0.113241	0.235847
Solyc05g150122	Carboxypeptidase (AHRD V3.3 *-* A0A2G3CMP3_CAPCH)	0.66274	3.30399	0.758999	0.61616	0.103622	0.881073	0.194093	7.07147	2.86123
Solyc01g008550	phenylacetaldehyde reductase 2	39.0485	5.30579	28.8864	36.0928	33.6515	22.2937	38.6827	2.2877	10.4125
Solyc04g074510	tft3 14-3-3	136.573	35.4566	96.9853	125.911	145.153	114.004	146.843	55.7976	71.2534
Solyc03g120530	Basic helix-loop-helix (BHLH) DNA-binding superfamily protein (AHRD V3.3 *-* A0A2U1PMP2_ARTAN)	5.11575	0.900586	7.1437	4.71297	8.72194	7.69656	10.2967	0.194715	3.03538
Solyc02g085520	Adenylosuccinate synthetase (AHRD V3.3 *** S8CIB7_9LAMI)	15.2204	32.2794	17.1266	13.9784	13.5891	20.1358	17.0941	27.5636	26.9653
Solyc09g082060	Cysteine synthase (AHRD V3.3 *** A0A1U8GCP9_CAPAN)	65.3074	14.9739	73.4036	59.8418	67.4326	59.2197	102.1	14.1121	40.951
Solyc05g008980	Protein kinase family protein (AHRD V3.3 *** A0A2U1MH78_ARTAN)	2.22449	0.330774	0.537303	2.03464	2.96927	0.330998	2.70705	0.256053	0.674458
Solyc12g042430	Inositol polyphosphate multikinase (AHRD V3.3 *** A0A2G2VGT7_CAPBA)	20.2651	8.10894	11.7151	18.5268	22.0983	12.5275	16.9125	9.74536	9.20315
Solyc10g083730	F-box protein PP2-A15 (AHRD V3.3 *** A0A2G2VV31_CAPBA)	12.5408	45.2816	41.0738	11.4634	14.9231	24.9358	29.7872	55.3323	44.5949
Solyc12g070157	Unknown protein	8.90771	0.661256	8.65506	8.12126	6.315	8.11903	3.37917	5.02753	2.00269
Solyc07g045420	Protein kinase superfamily protein (AHRD V3.3 *** A0A2U1MTH5_ARTAN)	106.697	41.6313	104.334	97.253	95.3699	79.3107	100.233	30.7311	57.5244
Solyc07g005235	Unknown protein	11.2898	1.37682	5.18147	10.2854	9.45851	4.65574	7.81177	2.55527	2.40488
Solyc08g008490	Transducin/WD40 repeat-like superfamily protein (AHRD V3.3 *** A0A2U1PGZ8_ARTAN)	19.4571	46.3437	26.1128	17.6668	17.3374	27.7291	16.1186	60.2926	53.6709
Solyc05g005490	carbonic anhydrase	178.729	542.034	311.132	161.643	156.903	354.635	237.677	443.014	377.137
Solyc12g088450	C5orf35 (AHRD V3.3 *** AT5G23200.1)	2.96481	7.49382	5.60559	2.67985	3.29858	6.16606	4.75941	9.63765	6.04043
Solyc04g015100	Acetyl-CoA C-acetyltransferase (AHRD V3.3 *** D9U856_BACMN)	51.4586	121.104	48.1324	46.48	50.1156	63.3315	43.1195	87.7376	60.0657
Solyc05g014230	RING/U-box superfamily protein (AHRD V3.3 *** A0A2U1NQ36_ARTAN)	3.13321	0.362125	1.87933	2.8221	4.29937	1.04147	2.22354	0.221791	0.561504
Solyc06g075720	protein yippee-like (AHRD V3.3 *** XP_025887510.1)	0.0632494	10.8472	0.463595	0.0568305	0	0.0746518	0.124699	24.2205	18.6448
Solyc02g080275	NAD(P)H-quinone oxidoreductase subunit 1, chloroplastic (AHRD V3.3 *-* J7H3Z6_CAPAN)	0.109576	3.89243	0.215792	0.0984559	0	0.38239	0	3.34835	0.433127
Solyc02g086920	Bidirectional sugar transporter SWEET (AHRD V3.3 *** A0A142DVG5_SOLTU)	0.21628	5.90166	0.0728097	0.19433	0	0.935989	0	3.36208	1.35915
Solyc04g079350	Pheromone receptor-like protein (AHRD V3.3 *** G7J5T8_MEDTR)	11.9302	63.3739	38.5802	10.7182	6.49144	20.4536	15.3478	67.2696	67.0345
Solyc07g042330	30S ribosomal protein S9 (AHRD V3.3 *-* A0A2G3CAH5_CAPCH)	8.74778	3.84974	7.41726	7.83313	8.55072	7.00562	8.03165	5.95486	4.86286
Solyc02g091520	Calcium-dependent lipid-binding (CaLB domain) family protein (AHRD V3.3 *** A0A2U1LMA8_ARTAN)	64.0548	229.435	148.912	57.3014	81.3959	99.1071	98.2722	212.816	247.834
Solyc07g063320	LanC-like protein GCR2 (AHRD V3.3 *** A0A2G3C294_CAPCH)	0.517091	8.59818	0.765381	0.460557	0.916201	3.67824	0.036261	4.51568	1.17168
Solyc00g500063	Ribulose bisphosphate carboxylase large chain (AHRD V3.3 *** A0A2G2Z7Q2_CAPAN)	0.557267	4.36064	0.906847	0.496168	0.754852	1.10493	0.937618	5.08527	3.27464
Solyc04g014990	Glycosyltransferase (AHRD V3.3 *-* A0A0A1WCT3_NICAT)	73.7521	6.63758	57.7305	65.6548	67.3449	16.9292	58.5558	7.42085	23.5102
Solyc05g039990	Unknown protein	17.5827	4.71345	14.3765	15.6485	20.9611	12.0695	13.6562	3.1516	12.1134
Solyc09g011850	Fructokinase-like protein 1 (AHRD V3.3 *** D9IWP2_SOLTU)	10.601	23.835	17.6688	9.40336	11.2422	12.2185	8.13375	20.6557	22.5305
Solyc04g011540	Calcium-dependent lipid-binding (CaLB domain) family protein (AHRD V3.3 *** A8MRW6_ARATH)	1.70916	92.1279	13.7573	1.50493	1.26928	12.0457	5.78101	82.5103	44.4867
Solyc02g070390	protein PLASTID TRANSCRIPTIONALLY ACTIVE 12 (AHRD V3.3 *** A0A2I4GUX2_9ROSI)	15.8063	56.5201	28.2635	13.9023	13.1972	36.4734	21.9355	42.8615	42.4169
Solyc11g022530	Late embryogenesis abundant domain-containing protein / LEA domain-containing protein (AHRD V3.3 *-* Q9C7H3_ARATH)	3.4951	28.0659	18.0406	3.06266	3.85582	14.6191	11.6588	27.2622	31.4748
Solyc12g088050	Rhamnogalacturonate lyase (AHRD V3.3 *** A0A200QXQ6_9MAGN)	3.94371	0.443325	4.80349	3.45127	5.1506	4.66871	5.13458	0.204523	1.56314
Solyc03g115880	Unknown protein	41.4134	18.631	40.422	36.2183	39.2837	30.9004	35.1699	35.1867	23.8578
Solyc08g074390	Glucan endo-1,3-beta-glucosidase 5 (AHRD V3.3 *** A0A1U8GSD0_CAPAN)	12.2689	2.51248	11.4791	10.6657	15.9598	8.40543	12.3512	2.82525	6.58631
Solyc10g047360	Polyadenylate-binding protein (AHRD V3.3 *** G5DWR4_SILLA)	43.1394	15.7793	48.0931	37.375	44.4542	35.963	56.0012	24.9172	39.1057
Solyc06g082380	protein LURP-one-related 7-like (AHRD V3.3 *** A0A2I4F9W5_9ROSI)	10.1784	3.75259	7.33059	8.79319	12.0444	8.02436	9.30896	4.64196	4.16615
Solyc06g066790	N-alpha-acetyltransferase 15, NatA auxiliary subunit-like (AHRD V3.3 *** A0A2I4GME8_9ROSI)	32.7879	12.1859	31.2203	28.3151	28.5111	21.7654	28.5141	14.5896	18.5289
Solyc10g018590	Plastid lipid-associated protein/fibrillin conserved domain-containing protein (AHRD V3.3 *** A0A2U1KDF3_ARTAN)	8.77473	22.0846	15.1741	7.48149	8.1562	18.1922	12.527	18.4	17.6121
Solyc08g077480	FCS-Like Zinc finger 2 (AHRD V3.3 *-* FLZ2_ARATH)	73.381	9.48413	75.5191	62.5389	109.083	62.7861	121.427	21.7478	67.7187
Solyc04g009370	hypothetical protein (AHRD V3.3 *** AT3G19900.1)	8.24868	21.478	14.5155	6.99925	8.76725	10.1373	9.93115	12.3585	11.9712
Solyc05g013130	Transmembrane emp24 domain-containing protein p24delta9 (AHRD V3.3 *** A0A2G2YDC2_CAPAN)	49.7179	18.4465	45.3883	42.1251	36.3888	32.4632	42.4624	21.7055	34.8232
Solyc08g066700	Exosome complex exonuclease RRP46-like protein (AHRD V3.3 *** A0A1U8GGL3_CAPAN)	15.244	734.347	242.333	12.8701	13.3248	401.127	51.9369	895.322	685.031
Solyc03g121840	telomere repeat-binding factor 4-like (AHRD V3.3 *** A0A2I4FU12_9ROSI)	14.4866	42.0488	23.2155	12.1362	12.5047	22.62	17.8985	45.0192	32.3168
Solyc06g065040	bHLH transcription factor 086	11.4217	26.0974	13.7257	9.5484	8.8588	11.7005	9.59217	25.153	16.3525
Solyc02g093100	Leucine-rich repeat protein kinase family protein (AHRD V3.3 *** A0A2U1N4I0_ARTAN)	3.82853	0.54013	1.91215	3.19332	3.43619	2.57597	3.74769	0.666137	1.13737
Solyc11g070170	Protein kinase family protein (AHRD V3.3 *** F4ISN4_ARATH)	18.3929	3.04575	10.5063	15.3165	16.3782	9.9677	14.881	1.6663	5.91486
Solyc02g070580	sterol 22-desaturase	16.2814	50.605	15.87	13.5326	10.8049	16.6335	6.48424	33.8651	23.1841
Solyc11g065870	GTPase Der (AHRD V3.3 *** A0A2G2VNZ8_CAPBA)	6.65136	16.2437	11.7272	5.50976	5.58267	8.88456	7.43796	14.686	13.1175
Solyc11g008440	Amino acid transporter (AHRD V3.3 *** A0A200R5Q3_9MAGN)	24.1466	101.798	17.5667	19.9595	14.3466	45.3112	6.88109	73.0738	31.9009
Solyc03g123740	Ovule receptor-like kinase 28 (AHRD V3.3 *** A4GWX5_SOLCH)	22.6677	2.28242	6.39119	18.7305	27.0106	13.2357	25.1031	4.06911	5.25296
Solyc03g031890	Cold induced protein-like (AHRD V3.3 *-* Q94JH8_ORYSJ)	10.2173	36.8921	6.33249	8.43994	9.63791	10.6855	15.5752	57.7561	11.1509
Solyc01g081300	Phosphoribosylaminoimidazole-succinocarboxamide synthase (AHRD V3.3 *** A0A2G3DIS8_CAPCH)	7.13363	28.548	13.3055	5.8718	5.40585	15.9835	7.78957	20.7951	16.5022
Solyc12g010200	Hexosyltransferase (AHRD V3.3 *** A0A2G3CCZ7_CAPCH)	1.0957	15.932	3.49623	0.898187	0.790309	2.44554	0.643906	15.946	4.3011
Solyc11g072470	LOB domain-containing protein (AHRD V3.3 *** A0A2K3PP50_TRIPR)	65.7542	218.681	98.1474	53.7333	41.7456	162.916	122.356	203.218	160.643
Solyc01g100850	ABC transporter-like (AHRD V3.3 *** A0A200QSY4_9MAGN)	34.8538	14.2616	23.8803	28.3856	32.7172	26.1504	27.3457	14.0943	18.5221
Solyc01g080410	Peptide-methionine (R)-S-oxide reductase (AHRD V3.3 *** A0A1U8FLP0_CAPAN)	14.0412	398.085	13.3135	11.4126	9.36235	232.598	11.8017	160.123	24.1743
Solyc12g010320	temperature-induced lipocalin	279.22	1668.74	1337.14	226.025	219.461	1198.41	618.481	1005.74	1360.83
Solyc09g098050	Ankyrin repeat (AHRD V3.3 *** A0A200PSP7_9MAGN)	1.38058	6.94069	0.890795	1.11739	0.122998	6.34183	1.56404	7.43997	2.54506
Solyc02g067040	Protein ENHANCED DISEASE RESISTANCE 2-like (AHRD V3.3 *** A0A1J3E5X3_NOCCA)	1.08618	9.08599	1.99895	0.878484	0.0554286	4.49455	0.427508	6.88955	3.0938
Solyc11g066930	DUF868 domain-containing protein (AHRD V3.3 *** A0A1Q3B4B3_CEPFO)	14.6157	117.167	28.4222	11.8003	1.32622	100.834	18.025	117.377	65.3194
Solyc11g071640	Glycosyl hydrolase family protein (AHRD V3.3 *** A0A1P8BG25_ARATH)	3.20356	40.559	26.1124	2.56221	1.05445	37.3162	17.6067	47.4478	39.4257
Solyc02g081480	Receptor-like protein kinase (AHRD V3.3 *** A0A2K3NJB3_TRIPR)	1.34977	11.3098	4.81987	1.07713	0.905025	4.09042	6.32903	15.4685	11.0638
Solyc08g008410	Plant regulator RWP-RK family protein (AHRD V3.3 *** G7IAL8_MEDTR)	9.08658	2.86108	8.68482	7.25097	7.78891	4.9365	7.87104	1.85907	3.28655
Solyc11g040380	Homoserine dehydrogenase (AHRD V3.3 *-* S8BUI7_9LAMI)	35.6345	74.8741	51.6424	28.298	30.2423	52.0782	52.9045	60.2283	56.8035
Solyc03g006010	calcium/calcium/calmodulin-dependent Serine/Threonine-kinase (AHRD V3.3 *** AT2G47010.2)	6.88872	42.7849	39.2252	5.46173	3.69305	31.7747	18.8975	33.1572	47.4912
Solyc01g095920	Ankyrin repeat/KH domain protein (DUF1442) (AHRD V3.3 *** O22136_ARATH)	3.2941	136.798	52.0028	2.60051	0.368859	82.0239	5.1268	129.023	97.2997
Solyc05g051500	Histone H3 (AHRD V3.3 *** A0A2K1J132_PHYPA)	101.234	203.468	141.091	79.8903	86.7433	140.012	120.98	270.677	180.334
Solyc01g099290	Cullin (AHRD V3.3 *** A0A2U1PNZ9_ARTAN)	6.62687	0.638239	4.58002	5.20738	10.0709	5.25146	8.20025	1.54251	1.84863
Solyc08g079280	Cytochrome P450 (AHRD V3.3 *** A0A1U9X605_THAGA)	11.7543	47.3255	49.3364	9.1671	8.66625	20.1515	21.2131	35.2556	47.668
Solyc06g008050	Flavin-containing monooxygenase (AHRD V3.3 *** D2IGV3_SOLLC)	3.66381	54.2678	35.2438	2.85222	0.258676	48.2036	17.6432	81.1588	68.0707
Solyc01g081270	Glutathione S-transferase (AHRD V3.3 *** A0A200PVK3_9MAGN)	11.1289	39.7886	29.1111	8.63845	8.55134	18.575	19.5568	52.5587	22.2865
Solyc06g059870	Unknown protein	72.8452	8.66066	36.3322	56.4933	118.527	25.1463	103.005	9.544	29.1401
Solyc04g080700	Bifunctional nuclease 2 (AHRD V3.3 *** A0A2G3AX92_CAPCH)	76.0365	227.698	120.749	58.434	48.1825	89.0732	76.9454	143.906	123.27
Solyc05g014120	S-adenosyl-L-methionine-dependent methyltransferases superfamily protein (AHRD V3.3 *** A0A2U1MVU3_ARTAN)	29.5057	161.89	85.9027	22.6725	11.4053	77.0985	45.9564	144.555	98.8451
Solyc06g068620	elongation factor (AHRD V3.3 *-* AT5G43150.1)	50.8514	1.43874	41.3537	38.8562	35.0633	15.3585	26.1291	0.779514	4.10822
Solyc02g089160	dwarf	8.4846	82.8716	19.3797	6.45551	1.90591	72.9502	20.6858	87.0843	37.698
Solyc04g080740	BZIP transcription factor (AHRD V3.3 *** I6MK31_PRUPE)	180.217	444.525	246.37	137.086	182.536	360.471	195.236	553.13	279.877
Solyc07g005760	hydroxycinnamoyl CoA quinate transferase	74.575	678.357	339.921	56.4979	42.0054	233.54	146.411	483.019	521.589
Solyc02g093160	Filament-like plant protein 7 (AHRD V3.3 *** A0A314L8W3_NICAT)	17.4968	4.72449	8.85634	13.1973	15.9885	11.9643	11.4996	7.42962	9.29637
Solyc09g009260	fructose-1,6-bisphosphate aldolase	420.807	914.823	437.016	317.372	293.238	507.371	441.139	1240.51	625.732
Solyc07g008150	Glucan endo-1,3-beta-glucosidase 11 (AHRD V3.3 *** A0A1J3HZP4_NOCCA)	23.0993	10.1483	15.7042	17.3508	30.0181	17.3578	26.8507	13.5968	15.0622
Solyc02g091930	Homeobox-leucine zipper protein HOX27 (AHRD V3.3 *** A0A2G3D8F8_CAPCH)	44.079	6.47128	54.6339	33.1012	47.1217	20.4591	27.9203	10.4012	25.2567
Solyc01g106890	hypothetical protein (AHRD V3.3 *** AT3G19660.1)	17.9356	97.7092	18.687	13.4461	11.1784	18.7745	11.9339	77.7288	79.0662
Solyc02g080270	Vacuolar protein sorting-associated protein 28 homolog (AHRD V3.3 *** A0A1U8FLJ7_CAPAN)	61.2921	134.688	112.381	45.6415	39.0776	99.4063	92.2534	145.322	143.026
Solyc12g005870	NEDD8-activating enzyme E1 regulatory subunit (AHRD V3.3 *** A0A2G3BMS5_CAPCH)	25.3178	65.5665	28.6042	18.7586	18.0777	44.4448	30.3989	53.9487	45.7381
Solyc01g108720	Unknown protein	1.27156	55.2506	22.0438	0.939117	1.4424	19.2379	4.28787	35.9436	44.2905
Solyc06g017977	Unknown protein	8.41692	3.02449	6.04562	6.19936	7.48309	6.93224	6.9574	1.8745	2.4961
Solyc12g008640	Gamma-glutamyltranspeptidase (AHRD V3.3 *** A0A200QPW0_9MAGN),Pfam:PF01019	21.0629	129.621	104.241	15.4575	20.3815	76.6734	60.9056	92.3055	106.388
Solyc08g082990	Oligopeptide transporter (AHRD V3.3 *** A0A200RD47_9MAGN)	1.23509	19.9648	16.77	0.903256	1.14916	11.8671	3.17818	6.86216	10.5522
Solyc01g104780	Vacuolar iron transporter-like protein (AHRD V3.3 *** A0A2K3NGY4_TRIPR)	16.6031	0.257649	5.27507	12.1344	28.3535	10.8194	26.3621	0.897051	2.41815
Solyc12g089240	B-box zinc finger protein 22 (AHRD V3.3 *** A0A1U8F0C2_CAPAN)	52.9812	267.28	137.529	38.4982	12.878	156.964	73.0189	257.163	121.215
Solyc08g007890	Aldehyde dehydrogenase family 2 member mitochondrial-like (AHRD V3.3 *-* A0A2K3PGY0_TRIPR)	11.3205	81.4465	9.32084	8.21903	10.5721	18.803	4.99102	86.8927	18.1147
Solyc01g087680	UPF0114 domain-containing protein (AHRD V3.3 *** A0A1Q3BUG9_CEPFO)	17.4935	42.9144	30.6257	12.679	12.8773	27.3492	16.2039	17.4743	29.7903
Solyc03g122350	Cytochrome P450 (AHRD V3.3 *** Q43795_TOBAC)	95.3143	487.482	111.443	68.8147	72.1843	290.428	120.939	337.847	396.604
Solyc08g007980	LURP-one-like protein (AHRD V3.3 *** A0A1P8AWJ7_ARATH)	1.48725	6.88472	11.7228	1.07187	1.71112	2.50512	2.77281	4.80428	13.2585
Solyc03g119210	Bifunctional inhibitor/plant lipid transfer protein/seed storage helical domain (AHRD V3.3 *** A0A200Q3B5_9MAGN)	16.387	1.70738	4.19417	11.8098	15.5069	14.0483	15.2974	2.6587	3.00178
Solyc06g076470	Plant/T7H20-70 protein (AHRD V3.3 *** G7L5L0_MEDTR)	3.67628	0.775097	3.04454	2.64851	3.29932	2.00939	1.93547	0.865736	1.13768
Solyc11g020670	TCP transcription factor 12	62.0791	172.765	88.3781	44.1201	47.6826	49.676	78.3327	269.929	163.061
Solyc11g008360	Pseudouridine synthase family protein (AHRD V3.3 *** A0A1P8AXV3_ARATH)	23.4079	52.3471	32.9283	16.6111	17.5492	34.3173	24.7489	37.258	43.2154
Solyc05g051700	Iron-sulfur assembly protein IscA, chloroplastic (AHRD V3.3 *** A0A1U8GYV7_CAPAN)	67.3382	198.277	159.247	47.6627	41.2781	101.771	71.3708	99.7135	138.342
Solyc02g065230	Cytochrome P450 (AHRD V3.3 *** A0A1U9X5Y9_THAGA)	0.120044	3.10357	0.0458632	0.0848073	0	1.19449	0.0318017	0.668486	0.0631415
Solyc08g082870	NAD(P)-binding Rossmann-fold superfamily protein (AHRD V3.3 *** A0A1P8B7K9_ARATH)	9.8925	27.6525	9.95085	6.97648	1.36784	26.5289	6.93712	24.9242	16.3051
Solyc06g036260	beta-carotene hydroxylase-1	31.0439	70.3559	38.0479	21.8778	18.9136	39.112	40.1474	53.9564	38.0265
Solyc02g065610	Protein trichome birefringence-like 21 (AHRD V3.3 *** A0A2G3A5R0_CAPAN)	6.92319	1.30807	4.26283	4.81803	6.49675	3.51848	4.80333	0.372061	3.22339
Solyc10g044880	transmembrane protein (AHRD V3.3 *** AT5G19875.1)	3.50879	0.471476	1.27274	2.43094	4.51147	3.29198	4.78589	0	3.05722
Solyc11g011300	Rhamnogalacturonate lyase (AHRD V3.3 *** A0A200QXQ6_9MAGN)	3.34133	74.8779	5.78056	2.31024	2.57058	13.9419	2.53767	78.6039	9.5897
Solyc12g008840	beta-galactosidase 4	22.7788	489.359	82.1676	15.6521	15.2632	155.082	33.2103	235.4	149.803
Solyc10g012170	Calmodulin-binding receptor-like cytoplasmic kinase 2 (AHRD V3.3 *** A0A2G3BDH9_CAPCH)	22.7665	51.3983	22.4748	15.6433	18.5034	34.2486	35.6779	37.5028	39.239
Solyc03g007150	AT-hook motif nuclear-localized protein 1 (AHRD V3.3 *** A0A2G3CVX9_CAPCH)	7.01948	15.5915	4.12085	4.81142	4.09331	7.53216	4.75048	16.0105	7.70613
Solyc09g014300	Sulfoquinovosyl transferase SQD2 (AHRD V3.3 *** A0A2G2YRJ7_CAPAN)	11.094	36.4262	25.6459	7.52299	7.53666	26.5994	17.9775	26.9428	21.043
Solyc02g031980	urease accessory protein D	9.06193	27.6431	14.314	6.13732	6.50957	18.6821	16.6341	37.939	26.9034
Solyc06g069430	FRUITFULL-like MADS-box 1	486.694	2214.9	753.182	329.546	213.556	1028.64	339.223	2417.19	1648.98
Solyc02g088260	glycine-rich protein (AHRD V3.3 *-* AT3G29075.1)	188.844	541.012	265.162	126.63	105.217	352.918	258.535	415.951	303.759
Solyc12g042010	transcription factor IBH1-like (AHRD V3.3 *** A0A2I4G0N0_9ROSI)	78.7876	6.85752	50.638	52.7281	88.3978	25.194	46.2931	3.07256	17.4502
Solyc08g061910	trihelix transcription factor GTL1-like (AHRD V3.3 --* XP_022865658.1)	3.74817	0.226756	1.98473	2.5037	2.71917	2.02864	2.5867	0.677521	0.959083
Solyc10g006710	G-type lectin S-receptor-like serine/threonine-protein kinase (AHRD V3.3 *** A0A2G2VQY2_CAPBA)	61.7407	143.439	31.3524	41.1296	38.6051	95.8158	57.6311	116.165	91.7144
Solyc06g011450	Clathrin assembly protein (AHRD V3.3 *** A0A2K3ND59_TRIPR)	17.1461	0.66069	8.25667	11.3899	19.3164	4.09566	10.7373	0.901747	1.98857
Solyc07g065340	Serine acetyltransferase (AHRD V3.3 *** A0A2K3M2Y7_TRIPR)	52.0597	548.089	37.5503	34.5796	18.9664	246.115	23.9138	462.316	71.2817
Solyc11g007590	OTU domain-containing protein (AHRD V3.3 *** A0A2G3B0Z0_CAPCH)	36.8343	91.397	59.5705	24.4581	26.6646	77.1517	43.9519	76.6785	68.3436
Solyc06g050890	Unknown protein	6.38557	1.75789	4.17699	4.23417	7.11821	4.547	6.27942	2.43614	6.96955
Solyc08g080980	Unknown protein	3.24071	12.4183	2.97615	2.14413	2.78109	10.1799	3.35791	13.9551	5.65869
Solyc03g031430	urease accessory protein F	7.47847	72.8401	3.92889	4.89538	3.6998	37.5966	4.86558	56.6823	6.58122
Solyc07g007060	Metal tolerance protein (AHRD V3.3 *** E5GC92_CUCME)	37.7411	80.7318	41.0231	24.3422	21.1143	45.8885	38.837	88.3976	54.4504
Solyc02g064950	CBS domain-containing protein (AHRD V3.3 *** A0A1Q3DGW2_CEPFO)	28.7261	112.105	66.332	18.4912	17.8168	66.507	58.2324	78.965	60.2978
Solyc07g056700	Unknown protein	9.66736	1376.37	784.099	6.21339	6.53552	750.766	407.543	1567.77	1613.48
Solyc12g006620	Zinc finger transcription factor 72	0.484566	3.1365	0.557006	0.310613	0.319693	1.1753	0.086054	1.2594	0.809275
Solyc10g079610	Strictosidine synthase family protein (AHRD V3.3 *** D7LVM7_ARALL)	24.5964	50.0864	29.112	15.7402	18.8005	26.0789	20.7517	46.3978	53.1961
Solyc05g009870	Transmembrane Fragile-X-F-associated protein (AHRD V3.3 *** Q94K50_ARATH)	13.0422	42.8297	22.0584	8.32951	9.71756	25.4069	11.2242	30.4212	25.4564
Solyc11g011930	Isocitrate dehydrogenase [NADP] (AHRD V3.3 *** A0A2G2VDF5_CAPBA)	57.0389	170.75	82.0198	36.3961	28.1318	108.887	61.1478	132.138	111.853
Solyc07g054450	protein ULTRAPETALA 1-like (AHRD V3.3 *** A0A2I4DNL4_9ROSI)	24.9991	127.329	70.8554	15.9394	11.2231	99.279	44.4582	85.7073	155.924
Solyc11g008760	Pentatricopeptide repeat-containing protein (AHRD V3.3 *** A0A2G2VE96_CAPBA)	1.52318	6.01492	3.41498	0.967502	0.53453	3.72801	1.03763	4.02774	4.72361
Solyc05g007840	Transcription termination factor (AHRD V3.3 *** A0A2U1LKM6_ARTAN)	4.6866	17.069	5.73002	2.92821	2.93036	8.12285	5.46875	9.93662	7.04308
Solyc10g008480	DUF789 domain-containing protein (AHRD V3.3 *** A0A1Q3CP56_CEPFO)	9.6247	21.4112	11.5711	5.99968	7.05258	8.39984	9.48978	17.8386	13.9137
Solyc04g082120	Prolyl oligopeptidase (AHRD V3.3 *** H2D7F1_COFAR)	17.2768	60.7208	123.276	10.6801	7.70132	21.182	11.4739	45.137	98.9744
Solyc03g111050	CONSTANS interacting protein 5	15.8802	35.6744	23.2181	9.79626	8.73256	19.2466	13.7524	35.1606	33.2626
Solyc03g031440	NAD(P)H dehydrogenase (Quinone) (AHRD V3.3 *** A0A2G2XZH4_CAPAN)	10.5636	101.112	8.42092	6.48778	6.96625	67.1373	7.35778	77.0076	7.64372
Solyc01g008160	Protein SLOW GREEN 1, chloroplastic (AHRD V3.3 *** A0A2G2YVV0_CAPAN)	15.7892	51.2312	19.043	9.69175	11.5145	34.4202	13.1065	27.8162	28.2599
Solyc01g099190	lipoxygenase B	104.415	959.278	711.718	63.8178	37.2827	1155.33	341.046	348.887	1256.94
Solyc03g120720	Protein disulfide isomerase-like 1-5 (AHRD V3.3 *** A0A2G2WP56_CAPBA)	21.6581	63.2221	44.0525	13.2369	16.322	59.3644	40.5945	48.5199	69.9291
Solyc01g087890	Plasma-membrane choline transporter family protein (AHRD V3.3 *** F4K425_ARATH)	20.5404	69.8666	55.0313	12.5008	9.52576	47.7126	29.2162	63.8168	96.2219
Solyc02g069570	Pentatricopeptide repeat-containing protein, chloroplastic (AHRD V3.3 *** A0A1U8FUD9_CAPAN)	5.08932	11.9812	5.26855	3.05739	3.42872	6.23463	3.4391	10.0765	8.1442
Solyc05g055790	Protein phosphatase 2C family protein (AHRD V3.3 *-* A0A2U1QE45_ARTAN)	7.77112	21.3663	7.78196	4.66163	4.7268	11.1054	6.32759	17.7382	10.6241
Solyc01g094820	ARID domain-containing protein (AHRD V3.3 *** A0A1Q3B9R1_CEPFO)	4.38027	11.7191	7.42653	2.6146	3.72294	6.00577	5.00373	17.0351	8.52212
Solyc09g007310	E3 ubiquitin-protein ligase UPL4 (AHRD V3.3 *** A0A2G2YQF0_CAPAN)	8.07926	18.1409	9.22117	4.79885	5.20249	9.54035	8.08283	23.9	9.17873
Solyc03g006400	MAP kinase kinase kinase 25	12.3622	36.8308	16.3914	7.34054	10.2689	22.3789	13.3328	26.1785	32.0373
Solyc01g010150	ACT domain-containing protein (AHRD V3.3 *** A0A2U1MM44_ARTAN)	2.00255	13.8843	2.55907	1.1867	0.863908	6.6189	3.09903	9.2308	10.5173
Solyc04g015740	transmembrane protein%2C putative (DUF288) (AHRD V3.3 *** AT2G41770.1)	11.3355	4.50825	10.0917	6.71066	10.5273	7.69597	7.3207	4.58874	8.973
Solyc03g007820	Unknown protein	7.47742	24.9825	16.0094	4.42289	7.10594	17.9623	10.7627	13.1414	13.0237
Solyc08g083010	homer protein (AHRD V3.3 *** AT4G24090.1)	6.8386	21.0369	11.0064	4.04211	4.21352	9.83825	7.88297	11.951	13.7384
Solyc02g062180	2-oxoglutarate (2OG) and Fe(II)-dependent oxygenase superfamily protein (AHRD V3.3 *-* A0A2U1N614_ARTAN)	5.04587	11.8731	7.10904	2.96198	4.28328	8.34018	6.97603	10.9461	7.0043
Solyc03g122360	Cytochrome P450 (AHRD V3.3 *** Q43795_TOBAC)	0.0931278	4.10164	3.5819	0.0546569	0.108635	5.11233	0.430886	3.10664	7.62234
Solyc02g063490	Malate dehydrogenase (AHRD V3.3 *** A0A2G2XBH7_CAPBA)	45.0389	249.296	44.2329	26.291	27.9421	99.1503	42.5647	155	100.934
Solyc09g010285	RVT_1 domain-containing protein/Intron_maturas2 domain-containing protein (AHRD V3.3 *** A0A1Q3D1B4_CEPFO)	4.15132	12.3772	5.47956	2.42184	2.0039	6.15873	5.52437	7.9765	7.15402
Solyc05g009370	50S ribosomal protein L15 (AHRD V3.3 *** A0A2G2YCB4_CAPAN)	16.8193	64.814	18.5238	9.79314	5.931	37.2452	14.381	42.5603	35.0706
Solyc09g083150	NADH dehydrogenase-like complex N (AHRD V3.3 *** A0A0F7H005_9ROSI)	11.8081	2.38404	8.8784	6.8735	7.93485	7.00464	7.85327	1.17803	9.33358
Solyc11g069170	Cytochrome B561, amino-terminal protein (AHRD V3.3 *** Q9LN10_ARATH)	7.89184	19.3435	16.2337	4.57912	6.02471	15.0114	9.55516	24.964	23.1581
Solyc12g013690	Monooxygenase (AHRD V3.3 *** Q8H9C4_SOLTU)	50.1133	1685.77	198.083	28.9268	14.453	792.155	89.1845	1053.38	705.152
Solyc07g047800	NAD(P)-binding Rossmann-fold superfamily protein (AHRD V3.3 *** Q9SG99_ARATH),Pfam:PF13561	597.234	2527.41	425.739	342.534	261.702	1812.84	572.185	1989.65	1499.14
Solyc08g007860	Lysophospholipid acyltransferase 1 (AHRD V3.3 *** A0A2G3DBB5_CAPCH)	37.158	95.7305	36.8578	21.1681	20.1414	56.0291	31.8842	89.7717	67.442
Solyc02g021050	BTB/POZ domain protein%2C putative (DUF177) (AHRD V3.3 *** AT3G19810.2)	10.3878	25.1273	21.9673	5.85441	7.65265	19.7749	12.9851	19.2007	23.1772
Solyc03g111690	Pectate lyase (AHRD V3.3 *** A0A2G2ZW27_CAPAN)	42.434	2907.83	156.906	23.8517	2.07739	2175.8	62.9802	2066.15	621.822
Solyc07g005930	DNA-directed RNA polymerase (AHRD V3.3 *** A0A2G3BXA8_CAPCH)	5.64621	12.157	9.99979	3.15652	3.58008	7.35729	8.65406	13.0973	11.5937
Solyc08g082690	Ribosomal protein S6 (AHRD V3.3 *** A0A200QWA6_9MAGN)	17.5452	41.2576	22.2731	9.80067	9.81245	25.5415	16.473	26.8195	32.3562
Solyc01g006670	Glycosyltransferase (AHRD V3.3 *** A0A2I4H5S7_9ROSI)	5.77499	12.8946	9.69133	3.18449	2.51602	11.651	6.72884	16.0121	17.4793
Solyc10g085830	O-methyltransferase, putative (AHRD V3.3 *** B9S0A7_RICCO)	41.5203	393.887	235.001	22.7625	15.8683	175.521	130.605	320.935	290.22
Solyc03g007830	CURVATURE THYLAKOID chloroplastic (AHRD V3.3 *-* A0A2P6VPW9_9CHLO)	9.64747	28.3662	13.9793	5.28168	7.94851	20.9159	9.63995	12.1087	14.3269
Solyc07g065290	Zinc finger transcription factor 51	0.647307	19.0288	12.0944	0.350256	0.133106	10.3139	8.76121	24.115	25.875
Solyc03g044510	P-loop containing nucleoside triphosphate hydrolases superfamily protein (AHRD V3.3 *** F4JKP9_ARATH)	5.61161	14.9803	10.1438	3.03311	3.87059	7.57913	6.29818	13.1154	11.0898
Solyc05g052700	Tetratricopeptide repeat (TPR)-like superfamily protein (AHRD V3.3 *** Q9SD65_ARATH)	8.2178	35.4176	21.0326	4.41245	5.87435	24.9161	21.0233	39.0402	26.1096
Solyc06g065330	Receptor-like proteiny region, transmembrane domain-and RING domain-containing protein 2 (AHRD V3.3 *** A0A2G2WKE0_CAPBA)	13.7535	72.2274	49.2854	7.37087	8.71859	42.0404	24.6314	46.4719	44.5666
Solyc05g014390	ABC transporter (AHRD V3.3 *-* A0A200RCP7_9MAGN)	6.04057	28.3787	26.2176	3.23629	1.06255	38.7389	8.05833	16.9854	52.0722
Solyc07g006340	Acyl-CoA N-acyltransferases (NAT) superfamily protein (AHRD V3.3 *** A0A2U1QH18_ARTAN)	12.0186	45.1607	22.6487	6.43865	6.22131	32.8026	11.7679	21.8792	32.8509
Solyc07g066430	Ribosome-binding ATPase YchF (AHRD V3.3 *** A0A1J3HW77_NOCCA)	13.6377	51.4556	19.0683	7.27355	7.34268	32.8177	16.1468	55.1637	30.724
Solyc11g006110	Glycosyltransferase (AHRD V3.3 *-* A0A1J3D183_NOCCA)	11.2562	27.101	29.0035	6.00081	8.7727	23.1676	13.7286	27.7927	28.6578
Solyc09g091070	Malate dehydrogenase (AHRD V3.3 *** O48906_MEDSA)	28.5489	80.6957	33.6969	14.9455	14.4313	30.9013	24.3026	62.6569	40.7228
Solyc08g081770	GDT1-like protein 1, chloroplastic (AHRD V3.3 *** A0A1U8G499_CAPAN)	4.3193	19.6087	5.9538	2.26031	1.88745	6.46527	4.98546	25.1772	9.9533
Solyc02g067480	FAD/NAD(P)-binding oxidoreductase family protein (AHRD V3.3 *** A0A2U1MZ38_ARTAN),Pfam:PF03486	1.04375	3.42912	2.54194	0.544806	0.81203	2.72887	1.82832	2.39243	3.22491
Solyc11g007930	Histone H2B (AHRD V3.3 *** A0A328DBY2_9ASTE)	6.75552	54.8155	23.0812	3.51749	1.97959	16.2315	9.85945	91.1082	44.5275
Solyc01g068500	ERD (Early-responsive to dehydration stress) family protein (AHRD V3.3 *** A0A2K3NJK3_TRIPR)	3.03476	15.3613	4.69412	1.57699	2.03459	7.57403	3.10577	14.1057	10.8264
Solyc02g092710	2-oxoglutarate (2OG) and Fe(II)-dependent oxygenase superfamily protein (AHRD V3.3 *** A0A2U1KVM6_ARTAN)	12.2173	41.0267	17.4912	6.34049	7.30272	25.6438	18.6844	36.9242	25.1603
Solyc10g085880	UDP-glycosyltransferase 73C4 (AHRD V3.3 *** U73C4_SOLLC)	133.52	4992.65	2125.26	68.9941	33.2885	3604.25	742.227	2476.52	3211.73
Solyc11g005200	Prolyl 4-hydroxylase 1 (AHRD V3.3 *** A0A2G3B1Y9_CAPCH)	23.283	47.3207	30.3392	12.027	14.4886	37.7239	26.0094	45.9254	39.1292
Solyc11g007070	Mitochondrial substrate/solute carrier (AHRD V3.3 *** A0A200QN58_9MAGN)	11.0912	25.8465	17.5209	5.72707	5.06953	16.3671	13.8399	24.6947	19.6871
Solyc12g006310	Endoplasmic reticulum-Golgi intermediate compartment protein 3 (AHRD V3.3 *** A0A1J3HP52_NOCCA)	9.23432	20.0398	13.4959	4.73079	4.59829	18.0793	9.97142	18.0287	21.6741
Solyc10g024490	Protein NRT1/ PTR FAMILY 7.3 (AHRD V3.3 *** A0A2G2YL05_CAPAN)	0.473679	2.71254	0.622167	0.241899	0.0985585	1.62114	1.17117	1.90083	0.417602
Solyc04g071540	Sterol 3-beta-glucosyltransferase (AHRD V3.3 *** B6SKE1_MAIZE)	8.14369	24.6224	5.69962	4.14335	3.44557	15.3316	9.18488	24.0749	13.9493
Solyc08g081420	DUF604 domain-containing protein (AHRD V3.3 *** A0A1Q3C751_CEPFO)	20.1428	3.73675	16.4272	8.84523	18.0179	14.4574	16.6512	4.60686	13.5744
Solyc03g083910	sucrose accumulator	110.366	3491.12	71.7664	2.63178	2.37377	122.957	33.694	618.611	804.194
Solyc03g031860	Phytoene synthase 1,Pfam:PF00494	145.265	3398.13	415.923	35.0356	13.9306	2320.62	68.4928	2265.43	1813.48
Solyc07g056670	gibberellin 2-oxidase 2	91.6558	2273.49	100.553	10.5382	1.82719	1144.04	26.9113	1369.52	1046.81
Solyc02g077710	protein E6-like (AHRD V3.3 *-* A0A2I4DTB4_9ROSI)	230.424	2091.3	557.619	4.72525	12.7125	1473.18	462.725	1026.22	2057.22
Solyc10g085890	Unknown protein	52.619	1458.98	658.524	26.2885	9.25192	1017.65	220.872	846.652	1192.8
Solyc08g078870	Bifunctional inhibitor/lipid-transfer protein/seed storage 2S albumin superfamily protein (AHRD V3.3 *** A0A2U1PU47_ARTAN)	55.0744	1142.2	95.6096	14.3654	26.7033	131.125	16.7175	1092.01	144.329
Solyc06g059720	Acyl-[acyl-carrier-protein] desaturase (AHRD V3.3 *** A0A2I4GZ93_9ROSI)	6.29144	919.841	290.637	2.33755	0.704677	363.563	33.9318	780.338	114.412
Solyc06g076320	DVL (AHRD V3.3 *** A0A2U1MHP2_ARTAN)	103.891	896.907	14.8024	28.5322	3.56174	697.433	10.6583	911.342	451.169
Solyc05g015380	DNA-binding HORMA (AHRD V3.3 *-* A0A200R484_9MAGN)	8.61554	842.77	65.935	3.32933	0.387528	247.361	10.8496	807.643	1107.13
Solyc08g066690	Exostosin-like (AHRD V3.3 *** A0A200RC21_9MAGN)	9.43875	808.32	235.073	3.68618	1.64659	370.682	53.6261	760.008	689.212
Solyc06g053960	Heat shock transcription factor (AHRD V3.3 *-* A0A1Y1I763_KLENI)	147.697	797.386	789.039	66.6174	41.7035	551.02	245.923	674.38	651.132
Solyc11g011210	Gibberellin-regulated protein 12 (AHRD V3.3 *** A0A1U8GMV5_CAPAN)	62.7629	621.706	134.991	15.3843	34.932	310.635	101.434	362.677	561.49
Solyc03g118300	Unknown protein	218.344	607.69	400.995	71.4267	52.6222	412.289	296.476	605.133	444.32
Solyc09g011470	Plant/T7H20-70 protein (AHRD V3.3 *-* G7L5L0_MEDTR)	77.3077	596.056	136.684	27.3374	24.8139	231.381	53.7201	593.518	316.36
Solyc03g121540	beta-galactosidase 3	64.7311	495.526	248.976	14.0933	5.77749	297.447	103.521	469.366	486.2
Solyc03g043850	cytochrome c oxidase subunit 6a, mitochondrial-like (AHRD V3.3 *** A0A2I4HW31_9ROSI)	47.303	455.382	272.707	23.4701	15.3426	241.71	158.155	394.544	350.145
Solyc11g022450	Unknown protein	111.799	426.016	144.563	36.0651	28.1919	366.049	180.727	417.102	192.547
Solyc05g015370	DNA-binding HORMA (AHRD V3.3 *-* A0A200QG98_9MAGN)	5.07668	420.42	36.3261	1.16009	0.155278	131.771	4.82962	451.024	533.686
Solyc03g005020	Lipase (AHRD V3.3 *** A0A2G2WWE2_CAPBA)	39.1225	414.582	156.591	10.8835	1.61056	277.851	76.5652	179.781	193.193
Solyc06g051800	expansin 1	22.8201	413.665	133.701	0	0.496925	287.136	42.9296	194.868	333.778
Solyc06g053620	phosphoenolpyruvate carboxylase kinase 2	4.09701	394.218	66.4488	0.126573	0.438487	155.163	4.45389	233.913	290.304
Solyc02g078400	Allantoinase (AHRD V3.3 *** A0A2G3D677_CAPCH)	67.2751	387.278	33.3015	7.83749	10.2117	188.2	15.2201	247.447	76.7203
Solyc03g111970	Cytochrome P450 71A6 (AHRD V3.3 *** A0A2G2ZZC6_CAPAN)	26.4325	384.707	257.522	2.44882	0.888979	280.62	66.2476	419.684	405.804
Solyc09g064720	endo-1,31,4-beta-D-glucanase-like (AHRD V3.3 *** A0A2I4F2X5_9ROSI)	49.3418	317.455	85.3845	17.7058	25.8704	126.274	60.8104	218.457	125.55
Solyc05g015360	HORMA domain-containing protein (AHRD V3.3 *-* A0A2K3NRQ7_TRIPR)	4.47333	299.541	24.9587	0.152484	0.134184	92.0135	4.54397	321.212	375.829
Solyc03g118305	Unknown protein	77.2346	274.402	183.946	32.7321	25.7191	183.171	111.362	259.044	186.155
Solyc04g015340	Carboxypeptidase (AHRD V3.3 *** A0A2G2VL35_CAPBA)	19.029	256.238	20.4372	5.13823	4.56053	131.041	19.334	183.107	100.353
Solyc02g087110	Alpha-dioxygenase (AHRD V3.3 *** Q5GQ66_PEA)	40.847	254.865	180.358	13.6553	12.1443	144.443	49.3726	280.577	230.875
Solyc04g078920	Sterol carrier protein 2 (AHRD V3.3 *** Q9FMN0_ARATH)	112.922	254.189	128.094	43.8311	38.6382	220.509	124.13	284.735	176.733
Solyc01g108400	CDPK-related protein kinase (AHRD V3.3 *** A0A2G3AU42_CAPCH)	26.7082	232.714	7.24518	9.37497	0.636685	126.038	11.5198	256.48	96.4027
Solyc09g010210	endo-1,4-beta-glucanase precursor (Cel2)	10.2731	232.26	15.2443	0.0862375	0.0234172	61.3776	3.99813	42.11	15.6067
Solyc06g061020	SBP (S-ribonuclease binding protein) family protein (AHRD V3.3 *** Q8LCK5_ARATH)	97.2578	231.043	273.259	29.4193	25.7332	248.731	124.81	282.696	375.63
Solyc01g099600	heavy metal-associated isoprenylated plant protein 3-like (AHRD V3.3 *** A0A1S3XS77_TOBAC)	39.0383	212.487	168.137	5.3362	7.89464	54.6121	42.1034	151.799	176.037
Solyc11g066440	lethal leaf spot 1	83.5613	211.466	122.697	33.6865	35.4099	117.897	64.0892	182.28	144.96
Solyc06g069420	Adenine nucleotide alpha hydrolases-like superfamily protein (AHRD V3.3 *** Q9M9P7_ARATH)	55.9124	203.391	80.6841	22.6692	17.9042	74.4256	29.1641	151.891	145.765
Solyc03g118290	auxin response factor 2A	95.8299	202.767	111.347	20.595	11.3993	135.388	81.4448	227.166	161.251
Solyc02g065280	Methylesterase 1 (AHRD V3.3 *** A0A2G3D300_CAPCH)	7.46824	201.732	1.01718	0.0475687	0.48626	32.3033	1.6236	142.253	4.1963
Solyc06g061170	Mitochondrial carnitine/acylcarnitine carrier-like protein (AHRD V3.3 *** A0A2G2ZAG7_CAPAN)	35.4996	199.767	78.6068	14.0515	6.59711	141.191	65.6953	143.96	152.86
Solyc06g006100	Anthranilate synthase (AHRD V3.3 *** A0A2U1KR52_ARTAN)	27.368	197.405	130.309	6.3141	4.68344	100.828	63.3679	116.045	164.473
Solyc07g007740	defensin-like protein (AHRD V3.3 *** A0A1S3ZY62_TOBAC),Pfam:PF00304	20.332	196.378	170.665	4.08283	2.03089	68.0339	47.9946	209.09	211.634
Solyc03g019710	LETDR8	10.8832	196.037	78.9246	5.4431	5.10273	57.8005	19.668	256.265	210.336
Solyc03g117430	Cobalamin biosynthesis protein CobW (AHRD V3.3 *** A0A2T6CU39_9BACT)	79.8745	189.002	64.5068	29.8783	28.3712	72.0433	53.1539	154.392	103.042
Solyc08g080680	Calcium-dependent lipid-binding (CaLB domain) family protein (AHRD V3.3 *** A0A2U1LWF9_ARTAN)	92.401	186.648	139.959	43.4341	55.3489	130.127	100.953	170.146	158.831
Solyc03g083090	Starch synthase, chloroplastic/amyloplastic (AHRD V3.3 *** K4BI85_SOLLC)	17.1528	185.496	144.645	6.72989	2.89795	124.333	79.2345	102.316	177.692
Solyc01g112105	Flavin-containing monooxygenase (AHRD V3.3 *** A0A2G2W997_CAPBA)	54.773	162.824	103.701	1.3432	2.27528	90.4698	42.1877	121.044	96.1213
Solyc07g005370	Bet v I domain (AHRD V3.3 *** A0A200PXK2_9MAGN)	11.2364	161.114	3.00498	0.679416	0.360407	38.9841	1.43157	39.3889	31.4231
Solyc05g053760	Chaperone protein DnaJ (AHRD V3.3 *** A0A2G3AV72_CAPCH)	41.3105	140.999	28.5073	20.2478	24.3298	27.4141	19.1567	191.835	45.4418
Solyc11g071810	fasciated	29.4187	138.442	52.9556	2.87654	2.56689	78.7638	37.806	171.469	78.6527
Solyc12g098830	5-nucleotidase (AHRD V3.3 *** B6SV15_MAIZE)	39.9172	136.727	55.2177	18.675	22.5867	69.4678	49.5773	138.112	155.738
Solyc09g010110	Chaperone protein dnaJ-related protein (AHRD V3.3 *** A0A2U1LP52_ARTAN)	43.0909	128.154	46.2688	13.3852	16.3029	67.8446	35.2897	97.4733	83.3727
Solyc10g081650	carotenoid isomerase	41.8199	127.578	52.8634	20.2613	18.6665	98.4736	49.2448	91.496	84.3655
Solyc10g083395	Unknown protein	4.60598	123.971	15.326	0.270241	0	32.705	8.84245	108.968	12.8964
Solyc02g069430	Phospholipid-transporting ATPase (AHRD V3.3 *-* A0A2G3D422_CAPCH)	13.0396	123.069	16.393	5.45964	0.532466	45.9673	4.15867	110.477	49.8879
Solyc08g082170	Pectin lyase-like superfamily protein (AHRD V3.3 *** A0A2U1LXC7_ARTAN)	21.4592	121.546	19.1838	2.49697	4.88677	47.4765	31.6575	55.5684	28.057
Solyc04g078090	Acyl-CoA-binding domain-containing protein 2 (AHRD V3.3 *** A0A2G2X1M3_CAPBA)	36.495	115.55	51.2787	17.2463	10.0278	71.4484	34.5136	50.2739	47.6205
Solyc03g097470	3-oxoacyl-[acyl-carrier-protein] synthase 3 (AHRD V3.3 *** A0A2U1LL37_ARTAN)	30.1763	109.454	41.1302	4.53009	7.06609	74.2265	37.8768	79.5587	47.8406
Solyc02g077700	transmembrane protein (AHRD V3.3 *** AT2G33855.1)	17.1243	103.966	60.5976	4.40981	7.39072	88.9822	62.6448	64.0797	106.686
Solyc03g123760	phytoene desaturase	37.8363	103.136	55.9693	18.103	20.632	77.5144	45.2388	65.8124	64.5143
Solyc08g076790	NAD(P)-binding Rossmann-fold superfamily protein (AHRD V3.3 *** A0A2U1LGD5_ARTAN)	17.1903	102.751	31.3699	3.60221	3.2305	95.1398	7.25416	76.3245	120.675
Solyc02g089780	dihydroflavonol 4-reductase/flavanone protein (AHRD V3.3 *-* AT3G02420.2)	15.6503	100.865	43.0602	1.05916	0.559204	77.3581	5.11981	140.436	129.877
Solyc04g072400	hypothetical protein (AHRD V3.3 *** AT1G36320.1)	38.8879	96.2848	45.052	16.9911	16.6467	50.4519	30.5735	61.8555	55.9122
Solyc10g083400	Cytochrome P450 (AHRD V3.3 *** A0A200Q6A4_9MAGN)	4.39566	94.932	7.20981	0.0694595	0.0565836	25.6599	4.25046	89.5069	9.9025
Solyc02g031960	Pectate lyase (AHRD V3.3 *-* A0A2G3DIQ3_CAPCH)	4.29619	91.4406	147.058	0	0	48.4583	48.0653	80.6084	190.113
Solyc12g006770	Unknown protein	4.7857	89.324	80.2871	0.381211	0.33546	15.844	9.42752	29.8991	70.7656
Solyc02g068310	2-oxoglutarate (2OG) and Fe(II)-dependent oxygenase superfamily protein (AHRD V3.3 *** Q9XI75_ARATH)	3.17702	88.8779	7.81024	0.380498	0.267405	23.0059	4.46388	59.8414	13.5291
Solyc10g018140	Dihydroflavonol-4-reductase (AHRD V3.3 *** A0A2K3N028_TRIPR)	3.0381	85.8041	32.2824	0	0	72.5953	6.09425	69.9129	79.348
Solyc03g083030	ABL interactor-like protein 3 (AHRD V3.3 *** AT5G24310.1)	15.2644	84.4618	34.9301	5.76675	6.70753	76.893	37.4168	48.2255	94.8073
Solyc09g091050	C2 calcium-dependent membrane targeting (AHRD V3.3 *** A0A2U1PUT0_ARTAN)	27.9021	82.0316	62.7843	3.06816	3.36611	45.666	41.8831	45.8277	68.8743
Solyc11g008680	Acyl-[acyl-carrier-protein] desaturase (AHRD V3.3 *** A0A2G3B0E0_CAPCH)	20.4336	80.4121	12.0855	1.41832	1.0299	49.9506	6.75494	44.6678	27.4948
Solyc03g083250	ATP-dependent Clp protease ATP-binding subunit ClpX (AHRD V3.3 *** A0A2G3CX42_CAPCH)	25.6144	77.7172	55.326	10.8509	12.8681	52.5654	37.9236	45.5667	53.7762
Solyc06g008300	Hcr2-5D (AHRD V3.3 *** Q9ZTJ6_SOLLC)	19.6455	77.2444	44.9542	4.67192	8.38702	51.1033	41.8598	79.5121	87.7255
Solyc09g013070	Steroid 5-alpha-reductase DET2 (AHRD V3.3 *-* A0A1U8EBY8_CAPAN)	11.8535	76.0843	33.7826	3.50978	5.05152	29.404	26.6182	101.663	89.6727
Solyc09g091430	Pectate lyase (AHRD V3.3 *** A0A2G2W1U1_CAPBA)	17.6075	74.886	12.1616	0.622712	0.0696069	76.664	4.42201	30.0901	64.5738
Solyc10g079050	BHLH transcription factor o95	4.84842	70.5083	7.68316	1.76732	0.647931	20.8508	2.86409	83.0965	12.2561
Solyc01g095900	Tetratricopeptide repeat (TPR)-like superfamily protein (AHRD V3.3 *** A0A2U1QFM4_ARTAN)	7.95953	69.9593	13.3967	2.91383	1.92988	40.4467	5.79105	24.6549	26.321
Solyc03g113480	extensin-like protein (AHRD V3.3 *** AT1G77400.1)	5.90376	68.6784	31.1481	0.352576	0.700183	31.8785	28.7885	26.2653	57.3258
Solyc11g007780	SEC12-like protein 1 (AHRD V3.3 *** A0A2I4HBY6_9ROSI)	29.9292	66.6122	49.3927	11.7072	12.4177	41.6764	40.5976	85.3034	66.2743
Solyc05g056490	3'(2'),5'-bisphosphate nucleotidase (AHRD V3.3 *** A0A2G2VD05_CAPBA)	17.6659	61.6014	23.1527	8.79493	11.0562	42.491	23.8426	49.0071	54.7477
Solyc12g007090	thermosome subunit gamma (AHRD V3.3 *** AT5G19540.2)	16.2985	61.0311	32.2803	2.74374	4.54016	26.5712	16.8658	35.838	36.3863
Solyc02g084380	Translation elongation factor EF1B/ribosomal protein S6 family protein (AHRD V3.3 *** Q9LSA1_ARATH)	28.5235	58.7612	40.4386	13.9867	19.7687	37.279	34.3035	63.2482	40.6352
Solyc03g118650	Aldose 1-epimerase (AHRD V3.3 *** A0A2G3A308_CAPAN)	27.6689	57.7147	36.8491	10.9218	11.018	49.6077	34.5521	56.5555	52.1313
Solyc11g022460	C2 calcium/lipid-binding plant phosphoribosyltransferase family protein (AHRD V3.3 *** A0A061FS12_THECC)	14.9598	55.6655	14.0566	3.65349	2.54967	48.5046	16.9663	54.7534	30.256
Solyc08g062610	Cyclopropane-fatty-acyl-phospholipid synthase (AHRD V3.3 *** A0A2P6VLP6_9CHLO),Pfam:PF02353	19.9731	53.6315	34.0769	5.09029	4.68938	41.4855	29.1811	54.7721	45.4129
Solyc02g069420	Phospholipid-transporting ATPase (AHRD V3.3 *** A0A2G2Y2S2_CAPAN)	7.29606	52.4402	5.15661	1.12819	0.0397847	15.6705	0.590069	61.3262	17.2254
Solyc10g079950	Glycosyltransferase (AHRD V3.3 *** A0A288W8G2_GARJA)	20.7603	52.1468	37.0882	6.20824	9.95674	35.0039	33.4936	41.4456	46.7875
Solyc03g111160	Phosphoglucan phosphatase DSP4, chloroplastic (AHRD V3.3 *** A0A1U8EVM1_CAPAN)	23.791	50.7899	32.532	9.21252	8.38987	36.8023	29.2619	39.6495	42.0296
Solyc03g111790	Centromere protein X (AHRD V3.3 *** A0A1U8FY32_CAPAN)	20.6869	45.6859	27.608	8.49029	12.2888	29.4887	25.6906	42.8338	33.9352
Solyc02g080040	Cysteine-rich receptor-like protein kinase 29 (AHRD V3.3 *** A0A2G2XFA8_CAPBA)	14.3619	45.405	10.647	7.05568	4.63868	27.7708	27.9697	42.9235	38.5529
Solyc12g089340	Vacuolar protein sorting-associated protein 35 (AHRD V3.3 *** A0A2G2VHW8_CAPBA)	17.0627	44.1074	26.3224	6.709	8.16216	29.0372	18.8899	38.7823	37.006
Solyc04g051280	nucleolin (AHRD V3.3 *-* AT1G65090.3)	11.2747	43.9695	21.4336	4.37217	5.85854	32.2181	13.6385	73.942	57.9006
Solyc07g006520	Preprotein translocase subunit SECY, chloroplastic (AHRD V3.3 *** A0A2G2WAI9_CAPBA)	12.3192	43.0552	21.3393	2.86655	2.46216	24.7981	15.2623	36.3437	29.9352
Solyc10g074580	glycerol kinase (AHRD V3.3 *** AT4G38225.3)	19.3118	41.3156	25.659	7.93923	8.81547	26.7425	22.5737	31.7431	30.3644
Solyc02g064770	Sigma-B regulation protein RsbQ (AHRD V3.3 *** A0A2T0KZ78_9BURK)	5.57432	41.167	39.4616	1.06338	1.21597	10.4066	5.87475	45.3676	46.4991
Solyc04g072240	Oxidoreductase (AHRD V3.3 *** A0A2U1NRZ1_ARTAN)	18.369	40.1026	22.3606	4.61021	5.86387	25.3599	20.1436	28.17	35.373
Solyc09g042770	Rhodanese-like domain-containing protein 4A, chloroplastic (AHRD V3.3 *** A0A2G2X1L1_CAPBA)	13.0495	40.0536	18.0064	5.47303	7.1824	26.6208	17.3539	49.9879	18.3149
Solyc07g061730	gibberellin 2-oxidase 5	3.49718	39.8004	1.80617	0.508769	0.833704	8.03922	1.16494	28.289	2.99012
Solyc11g008960	Receptor-like protein kinase (AHRD V3.3 *** A0A0K9P3X9_ZOSMR)	15.7438	39.0641	17.3708	3.67403	3.56195	26.2352	17.9886	36.7308	26.7854
Solyc04g082510	Protein kinase (AHRD V3.3 *** S8D6E4_9LAMI)	9.72491	38.9317	22.029	4.73248	3.7491	27.4119	20.867	30.733	29.7531
Solyc01g068430	Protein trichome birefringence-like 37 (AHRD V3.3 *** A0A2G3AKU4_CAPAN)	3.38148	38.7745	6.99307	0	0.276997	9.30768	5.5472	14.1178	17.9635
Solyc04g081370	C2H2-like zinc finger protein (AHRD V3.3 *** A0A2U1KP34_ARTAN)	8.01409	38.1357	6.77994	1.50598	1.9951	9.51238	4.11923	31.9011	20.4932
Solyc02g091530	Protein PTST, chloroplastic (AHRD V3.3 *** A0A1U8FYQ0_CAPAN)	12.1267	36.9014	21.3154	3.5453	3.06949	18.2224	13.1592	25.6394	41.1363
Solyc04g078810	Remorin family protein (AHRD V3.3 *** A0A2U1MLE0_ARTAN)	12.7522	35.5265	12.4846	1.82468	3.48172	30.3591	11.2719	23.7141	30.4661
Solyc01g028803	Cytochrome P450 (AHRD V3.3 *** A0A200R9G0_9MAGN)	8.71059	34.525	12.0487	0.924486	0.622642	16.4955	5.10278	16.9875	15.71
Solyc01g006450	Enoyl-[acyl-carrier-protein] reductase [NADH], chloroplastic (AHRD V3.3 *** A0A2G3DE80_CAPCH)	15.5833	33.4467	17.5261	6.98427	7.7676	25.3648	14.4561	22.2109	25.2743
Solyc05g018850	Unknown protein	3.29089	33.1541	45.4244	0.501316	2.44553	14.4492	4.38499	49.7872	46.6466
Solyc08g006120	mitochondrial import inner membrane translocase subunit Tim16 (AHRD V3.3 *** A0A2I4HS40_9ROSI),Pfam:PF03656	14.3607	29.8411	21.6856	5.63114	6.31755	19.4129	13.0149	25.8202	22.7644
Solyc10g050990	Unknown protein	4.5528	29.4949	1.34257	0.479766	0	6.9938	0.223519	2.0612	4.96684
Solyc11g071820	Protein kinase domain (AHRD V3.3 *** A0A200Q9J9_9MAGN)	7.94164	26.8448	19.2529	1.8422	2.90914	15.5435	9.23501	35.4588	18.1286
Solyc04g005020	Transducin/WD40 repeat-like superfamily protein (AHRD V3.3 *** A0A2U1QGB4_ARTAN)	5.8552	26.566	3.05248	1.90848	0.501932	22.4845	1.38334	29.7971	8.9011
Solyc10g005360	Gibberellin 2-beta-dioxygenase 8 (AHRD V3.3 *** A0A2G2VSG0_CAPBA)	2.35285	25.8691	3.56232	0.847645	0.231605	21.2053	5.13663	25.3541	16.7156
Solyc09g082860	ATP sulfurylase (AHRD V3.3 *** Q8SAG1_SOYBN)	4.21317	24.7136	4.02136	1.46954	0.940492	17.2239	2.60064	25.418	7.00135
Solyc03g098290	Sucrose synthase (AHRD V3.3 *** K4BJP4_SOLLC)	3.07434	24.3211	4.86909	0.784648	0.637087	21.6519	9.42031	8.81294	31.2939
Solyc06g054220	Unknown protein	9.9097	23.9426	10.6074	3.20312	2.92674	10.0752	12.1907	28.0472	13.6302
Solyc05g008580	CDP-diacylglycerol--serine O-phosphatidyltransferase 1 (AHRD V3.3 *** A0A1U8EJL5_CAPAN)	6.30611	22.1456	21.4631	3.04081	2.4493	12.8435	9.48049	19.0059	21.9688
Solyc09g090540	hypothetical protein (AHRD V3.3 *** AT2G33390.1)	9.80528	21.5195	9.17444	2.08816	3.17958	9.77961	9.4219	19.4557	14.977
Solyc03g095870	Eukaryotic translation initiation factor 2 subunit alpha (AHRD V3.3 *-* A0A2G2ZUF6_CAPAN)	2.47378	21.1314	8.48868	1.09578	0.978248	39.6668	2.22992	9.51422	40.8023
Solyc02g080290	Beta-glucosidase 46 (AHRD V3.3 *** A0A1U8FUJ5_CAPAN)	3.01044	20.7555	9.49094	1.1893	1.11537	9.78503	6.9632	28.238	12.7352
Solyc12g005410	Bile acid:sodium symporter (AHRD V3.3 *** A0A200R883_9MAGN)	8.39211	20.063	6.51134	0.582234	0.533781	14.3428	7.42477	13.1803	14.5182
Solyc03g095860	Ankyrin repeat-containing protein (AHRD V3.3 *** A0A2U1NC91_ARTAN)	4.99562	19.6193	6.55551	0.287765	0.279286	21.5098	3.43741	11.1099	33.3723
Solyc03g095290	Alpha/beta-Hydrolases superfamily protein (AHRD V3.3 *** A0A1I9LRX3_ARATH)	8.91857	19.4737	12.0602	3.42422	3.65791	15.1732	12.3154	18.8862	15.9552
Solyc02g021680	WRKY transcription factor 35	4.6359	19.0628	7.94668	1.53573	2.1679	14.3117	3.76854	14.6456	8.50822
Solyc02g085500	ovate	2.60428	18.6255	4.38901	0.298208	0.283505	11.7003	2.69183	10.5152	8.25704
Solyc02g076680	DUF688 domain-containing protein (AHRD V3.3 *** A0A1Q3BIV2_CEPFO)	4.72289	18.4294	6.46507	0.464199	1.2303	16.5831	5.75293	14.5627	19.6613
Solyc10g083940	Major facilitator superfamily (AHRD V3.3 *** A0A2U1KPS1_ARTAN)	2.16318	18.3436	1.46466	0.0297172	0.031914	12.9933	1.92527	8.33726	21.8221
Solyc10g005300	Serine/threonine-protein kinase PBS1 (AHRD V3.3 *** A0A2G2VSF8_CAPBA)	3.12406	18.0483	14.6903	1.21719	2.10564	11.2277	6.50708	28.7838	21.5889
Solyc09g082130	spindle assembly abnormal protein (AHRD V3.3 *** AT4G14840.3)	7.35131	16.8798	9.70818	3.01658	2.94067	9.36033	8.59846	14.6363	13.2083
Solyc12g042530	Phosphatidylinositol-glycan biosynthesis class F protein (AHRD V3.3 *** A0A1J3EIG4_NOCCA)	2.2303	15.6954	7.38409	1.07648	1.21117	9.87686	3.91587	8.22984	9.3209
Solyc04g064610	Bidirectional sugar transporter SWEET (AHRD V3.3 *** M1CBD6_SOLTU)	3.1393	15.466	16.6919	1.16661	0.394334	9.60365	2.01472	13.6634	14.6581
Solyc07g051860	MAP kinase kinase kinase 50	2.01871	14.134	1.49137	0.0489628	0.275821	6.25352	1.01822	11.5781	2.12387
Solyc01g014560	G-type lectin S-receptor-like serine/threonine-protein kinase (AHRD V3.3 *** A0A2K3PIJ6_TRIPR)	4.10578	12.4462	8.84569	0.988356	0.921579	7.62123	2.38778	5.18537	10.5561
Solyc02g088190	MYB transcription factor (AHRD V3.3 *-* A0A0U3IU11_MESCR)	3.4161	12.1536	4.09874	0.0984468	0.0635472	7.38094	1.62265	19.0661	9.78308
Solyc01g099580	Cysteine/Histidine-rich C1 domain family protein (AHRD V3.3 *-* Q9ZUW8_ARATH)	3.50552	12.0194	4.0981	0.437086	0.694448	4.01284	3.42966	10.1232	3.57882
Solyc03g112010	Cytochrome P450 71A6 (AHRD V3.3 *** A0A2G3CY69_CAPCH)	3.68743	10.5576	5.49182	0.0310971	0.128162	1.01861	0.864897	12.7753	9.38788
Solyc06g068190	Ubiquitin system component Cue (AHRD V3.3 *-* A0A200QTD9_9MAGN)	2.14799	8.88946	6.94989	0.689095	0.604707	6.00718	4.9628	10.5883	7.21124
Solyc02g077220	GDSL esterase/lipase (AHRD V3.3 *** A0A2G3D5Q5_CAPCH)	2.16166	7.24373	1.93312	0.528881	0.598996	3.24046	2.56923	6.86841	4.93767
Solyc08g007790	3-hydroxy-3-methylglutaryl coenzyme A synthase	2.22615	6.85225	4.13759	0.21511	0.108399	4.74597	5.24375	7.06565	12.5657
Solyc03g026360	Peptidoglycan-binding LysM domain-containing protein (AHRD V3.3 *** A0A2U1MKY7_ARTAN)	5.46261	0.159034	4.16628	0	0	2.69198	2.33096	3.50533	33.977
Solyc09g061930	Ovary receptor kinase 7 (AHRD V3.3 *** S4WHD2_SOLCH)	1.91544	6.14803	6.49987	0	0.03579	5.77554	3.35724	4.3316	14.9326
Solyc07g056410	Leucine-rich receptor-like protein kinase family protein (AHRD V3.3 *** A0A2U1LDI6_ARTAN)	1.84127	11.5917	0.863184	0.864219	0.526547	3.11913	0.602276	14.4586	7.3777
Solyc07g150129	homeodomain GLABROUS 8 (AHRD V3.3 --* AT3G03260.1)	1.84118	8.94343	1.25587	0	0	0.577231	0.134501	8.13994	3.12317
Solyc11g062060	Zinc finger protein (AHRD V3.3 *** A0A200QA40_9MAGN)	1.77418	10.3277	6.16101	0.581994	1.64947	7.27026	3.33696	4.41498	3.32368
Solyc11g068905	Unknown protein	1.66964	9.13393	4.1854	0.502736	0.760405	4.65892	3.82922	5.58296	1.41761
Solyc04g071520	Transcription elongation factor (TFIIS) family protein (AHRD V3.3 *** A0A1P8BE77_ARATH)	1.65436	30.8142	3.74841	0.73784	0.637497	17.6681	2.74953	45.472	11.8999
Solyc01g108730	Methyl jasmonate esterase (AHRD V3.3 *-* Q56SE1_SOLTU)	1.56575	57.3157	19.0756	0.781582	0.816703	23.8586	4.63049	46.1448	57.4125
Solyc10g055390	Major facilitator superfamily protein (AHRD V3.3 *** Q9SW40_ARATH)	1.55521	11.2521	3.85506	0.121327	0	5.93669	3.99363	4.68274	3.51777
Solyc09g011040	Aspartic proteinase PCS1 (AHRD V3.3 *** A0A2G2YR66_CAPAN)	1.4969	27.0014	10.6587	0.309826	0.0327659	6.27094	1.32143	27.707	29.8563
Solyc03g123550	Small auxin up-regulated RNA39	1.47336	10.6868	15.2486	0.28962	0.31139	5.42095	3.36997	5.2884	17.0829
Solyc10g008000	Protein LIGHT-DEPENDENT SHORT HYPOCOTYLS 6 (AHRD V3.3 *** A0A2G3BC27_CAPCH)	1.46362	18.4268	0.964053	0	0	20.4438	0.39237	20.1909	1.99148
Solyc12g006760	Unknown protein	1.44076	110.91	72.0344	0	0.426987	16.9627	3.40024	37.8179	73.9077
Solyc03g006770	Receptor protein kinase (AHRD V3.3 *** Q40096_IPOTF)	1.39049	6.95303	1.0671	0.0970481	0.326023	2.51591	1.5849	4.17876	2.77317
Solyc08g005335	Unknown protein	1.39043	5.63726	3.66	0.347136	0.169272	3.29378	1.73146	9.3681	6.34899
Solyc09g061791	Cytochrome P450 (AHRD V3.3 *** A0A2U1L5B3_ARTAN)	1.36776	50.603	17.6816	0.21426	0.0883651	18.5153	7.57855	79.6794	34.4611
Solyc03g120690	Dynein light chain (AHRD V3.3 *** A0A2G3D075_CAPCH)	1.36287	10.3462	2.35851	0.329358	0.364721	7.05224	1.02649	6.88368	7.15578
Solyc07g064410	Fatty acid desaturase 4, chloroplastic (AHRD V3.3 *** A0A1U8FLY9_CAPAN)	1.34431	12.0776	6.89206	0	0	5.15422	0.193899	8.09522	10.7293
Solyc05g047600	Non-specific serine/threonine protein kinase (AHRD V3.3 *** A0A1Q3BH80_CEPFO)	1.24455	5.04423	22.5202	0.228821	0.0950688	3.5886	4.91912	10.2539	16.9381
Solyc02g076910	Cysteine protease (AHRD V3.3 *** A0A2U1Q178_ARTAN)	1.23628	6.39364	16.9861	0.2722	0.0587055	8.70641	2.17655	16.1965	8.5421
Solyc01g008680	S2 self-incompatibility locus-linked pollen 3.2 protein (AHRD V3.3 *** Q7XAE8_PETIN)	1.18251	9.25415	1.96481	0.460267	0.520035	3.03613	1.05122	10.6966	6.98857
Solyc08g005337	F-box/RNI-like superfamily protein (AHRD V3.3 *** A0A2H1ZEG0_ARATH)	1.12653	6.77708	5.32096	0.22164	0.214558	2.75965	1.94445	11.1429	7.47669
Solyc11g011100	Unknown protein	1.12552	19.2732	1.11952	0	0.124657	2.78027	0.565224	14.0133	2.90019
Solyc05g054670	Harbinger transposase-derived nuclease (AHRD V3.3 *** A0A2U1PXH7_ARTAN)	1.08637	6.31064	7.79646	0.460021	0.561254	3.41508	1.96142	9.29524	10.0268
Solyc06g062540	phosphatase (psi14C gene)	0.930356	3.61567	0.1303	0.246791	0.965565	0.477913	0.658488	1.91473	1.08111
Solyc06g035790	S-adenosyl-L-methionine-dependent methyltransferases superfamily protein (AHRD V3.3 *** A0A2U1NSE2_ARTAN)	0.919709	3.15822	2.47356	0.384405	0.789439	0.797934	1.62162	4.82722	2.36227
Solyc07g037910	homeobox-leucine zipper protein ROC8 (AHRD V3.3 *-* A0A2I4EBE3_9ROSI)	0.905064	5.21313	1.57244	0	0	0.722309	0.672556	5.12752	3.2821
Solyc01g006540	lipoxygenase C	0.838092	740.392	138.886	0.217318	0.0872751	546.504	22.8968	227.005	620.773
Solyc06g071475	Unknown protein	0.784867	5.30341	0.373966	0.329682	0.632072	1.22533	0.317744	1.39203	0.272262
Solyc01g098570	FANTASTIC four-like protein (DUF3049) (AHRD V3.3 *-* F4HX10_ARATH)	0.753562	25.547	17.7358	0.342687	0.171554	20.0142	6.42062	20.3011	11.1157
Solyc08g078460	Oxidoreductase family protein (AHRD V3.3 *** A0A2U1N6F1_ARTAN)	0.727015	158.832	61.5001	0.31257	0.323943	98.7707	2.74878	52.2878	51.7178
Solyc06g072010	P-loop containing nucleoside triphosphate hydrolases superfamily protein (AHRD V3.3 *-* A0A2U1N2C4_ARTAN)	0.705055	6.36578	1.05283	0.213663	0	4.50691	1.23708	7.41174	4.03705
Solyc03g095900	E8 protein homolog	0.662092	817.996	211.037	0.0322475	0	1473.22	23.623	226.623	1321.73
Solyc02g077790	Unknown protein	0.653808	174.479	6.89187	0	0	12.2654	0.899284	125.32	12.2474
Solyc01g099150	Lipoxygenase (AHRD V3.3 *** K4B0V2_SOLLC)	0.651751	21.2222	3.80361	0.217047	0.944811	11.0521	1.62779	15.3548	7.19126
Solyc09g059550	acidic leucine-rich nuclear phosphoprotein 32 family B protein (AHRD V3.3 *-* AT3G25130.1)	0.604654	2.58642	0.184015	0.0444746	0.0515943	1.08224	0.448769	1.7946	1.32476
Solyc10g080880	SlPIN7	0.602168	15.6274	7.97363	0.0538858	0.083403	7.46217	4.3077	18.1617	2.97229
Solyc09g090280	Protein phosphatase 2C-like protein 44-like (AHRD V3.3 *** A0A2K3PQ16_TRIPR)	0.600981	2.56363	2.93778	0.110159	0.377124	0.478581	0.257759	0.88739	0.1821
Solyc03g005820	Purine permease (AHRD V3.3 *** A0A2U1LZ77_ARTAN),Pfam:PF16913	0.549191	3.13921	1.67482	0.214506	0.17856	1.08362	0.84851	6.25188	1.37662
Solyc07g008360	4-coumarate:CoA ligase (AHRD V3.3 *** Q42879_LITER)	0.536187	55.8806	1.9211	0	0.0523702	9.14653	0.200692	16.2488	1.29862
Solyc06g068990	Mitogen-activated protein kinase (AHRD V3.3 *** A0A2G2WLN1_CAPBA)	0.536025	8.46574	2.78065	0.0480566	0.14505	4.27389	1.28293	4.34433	3.45869
Solyc04g053040	Unknown protein	0.471486	8.38425	0.634808	0.110278	0	5.77075	0.425851	11.553	1.83498
Solyc01g008710	mannan endo-1,4-beta-mannosidase	0.470088	1301.89	1297.8	0.233458	0	1249.22	76.5547	473.506	2943.48
Solyc08g023510	Unknown protein	0.469827	4.5689	0	0	0	1.32135	0	7.10597	0.240696
Solyc07g032789	Unknown protein	0.464482	7.12048	0.807871	0	0	1.01477	0	5.52124	3.20447
Solyc12g006740	Unknown protein	0.365441	37.4415	24.2329	0	0	8.11393	0	5.98946	22.0733
Solyc10g079730	Condensin complex subunit 1 (AHRD V3.3 *** A0A2G2YP95_CAPAN)	0.343814	3.42463	0.159345	0.107838	0.162697	0.374698	0.171685	4.29516	0.402019
Solyc05g010750	Myosin heavy chain-related protein (AHRD V3.3 *-* A0A2U1NZH0_ARTAN)	0.322386	2.73948	2.70698	0	0	1.26108	0.424607	3.92878	3.07954
Solyc07g026930	Unknown protein	0.318439	3.4763	0.95466	0.0324086	0	2.30608	0.775487	3.66732	2.82983
Solyc03g006120	Transcription factor TGA like domain (AHRD V3.3 *** A0A200Q9U0_9MAGN)	0.29077	13.6335	11.1766	0	0.219859	3.93121	0.944423	7.84804	6.82933
Solyc06g005820	Copper transporter 6 (AHRD V3.3 *** A0A2G2Z865_CAPAN)	0.254094	3.83155	0.0883645	0	0	1.83717	0.1725	3.10434	0.173218
Solyc04g056730	Unknown protein	0.239917	3.76094	1.69626	0	0	0.6086	0.695019	3.02406	1.4664
Solyc09g072610	Long-chain-alcohol oxidase (AHRD V3.3 *** A0A2G2X4S2_CAPBA)	0.233833	2.5686	0.75842	0	0	0.408337	0.484068	2.37177	2.32956
Solyc01g079615	Retrovirus-related Pol polyprotein from transposon TNT 1-94 (AHRD V3.3 *-* A0A2K3MQ97_TRIPR)	0.220766	18.5489	0.180933	0	0	3.53123	0.120491	32.4094	6.7599
Solyc08g150147	Serine-threonine protein kinase, plant-type, putative (AHRD V3.3 *** B9RCR3_RICCO)	0.204772	2.85087	0.422349	0	0	0.94907	1.249	1.79409	0.540601
Solyc08g013680	Soluble inorganic pyrophosphatase (AHRD V3.3 *** A0A2G3BPG8_CAPCH)	0.203099	5.20103	0	0.0980836	0	1.71645	0	3.88717	0.528971
Solyc12g008320	Sugar transporter protein 18	0.185328	7.80017	0.0897651	0.066252	0.0819147	0.421823	0.126441	9.39998	0.728275
Solyc00g500065	Acetyl-coenzyme A carboxylase carboxyl transferase subunit beta, chloroplastic (AHRD V3.3 *** ACCD_SOLLC)	0.144173	2.18888	0.0991847	0.0436046	0.155209	0.427188	0.0823576	3.27782	0.399478
Solyc10g084600	Plant protein 1589 of Uncharacterized protein function (AHRD V3.3 *-* A0A061EZD3_THECC)	0.121538	155.926	0.913723	0	0.369121	21.2258	0.362259	44.3454	1.53514
Solyc03g007200	2-alkenal reductase (NADP(+)-dependent) (AHRD V3.3 *** A0A2G2WX40_CAPBA)	0.11833	2.10832	0.122274	0	0	0.997282	0	1.67446	0.537986
Solyc09g008440	Zinc finger protein (AHRD V3.3 *** A0A200R9U1_9MAGN)	0.117492	3.13816	0.681455	0.0556123	0.170565	1.69995	1.72483	5.6019	0.302291
Solyc07g066160	Zinc finger, C2H2-like protein (AHRD V3.3 *** A0A2U1L2J3_ARTAN)	0.110061	11.4588	0.819635	0	0.322166	2.23898	0.325856	8.18389	3.09771
Solyc03g093760	histone-lysine N-methyltransferase, H3 lysine-9 specific SUVH6-like (AHRD V3.3 *** A0A1U8G968_CAPAN)	0.0914395	2.17182	1.13072	0.0417372	0	0.80248	0.277111	1.68133	1.10984
Solyc03g111993	Cytochrome P450 (AHRD V3.3 *-* A0A2U1PEB2_ARTAN)	0.0888722	4.24598	0.767952	0	0.335993	0.108358	0.181002	2.58579	0.534718
Solyc03g112040	Cytochrome P450 71A6 (AHRD V3.3 *** A0A2G3CY66_CAPCH)	0.0714834	14.1871	0.472343	0	0	0.438071	0.126007	8.23738	2.42781
Solyc10g150144	Cytochrome P450 (AHRD V3.3 *-* A2PZD4_IPONI)	0.0564484	3.41162	0.111165	0	0	1.26587	0.296422	0.472283	0.390502
Solyc12g098620	bHLH transcription factor 072	0.0427365	18.3594	1.96747	0	0.115897	2.1901	0.44857	11.3678	2.43743
Solyc10g084890	UDP-glycosyltransferase 76E1 (AHRD V3.3 *** U76E1_SOLLC)	0.0425233	5.49275	0.229013	0	0	1.68538	0	8.94191	1.30881
Solyc02g077040	phytophthora-inhibited protease 1	334.168	764.89	141.407	36.2381	74.8799	209.969	63.3294	609.739	360.578
Solyc09g082570	Neurogenic locus notch-like protein (AHRD V3.3 *** F4JIF2_ARATH)	31.5377	63.5777	36.1063	3.9679	11.9146	22.403	29.8135	68.6932	58.2642
Solyc10g083140	hypothetical protein (AHRD V3.3 *-* AT5G06270.2)	44.0899	120.994	48.0571	3.45731	10.2453	79.3677	17.6253	198.733	100.75
Solyc04g051470	At4g09890 (AHRD V3.3 *** Q9T0E8_ARATH)	13.8403	48.4519	54.1012	1.04126	5.05773	20.3617	12.0246	38.7047	45.4196
Solyc02g072320	Protein NSP-INTERACTING KINASE 1 (AHRD V3.3 *-* A0A2G3A7N6_CAPAN)	15.7226	32.4367	5.0422	1.20549	2.89244	10.7438	12.0321	44.1222	10.2283
Solyc07g062680	cycloidea	2.75513	5.52974	6.48547	0.251873	1.30562	5.26672	6.26876	10.4753	9.79646
Solyc01g089950	F-box domain (AHRD V3.3 *-* A0A200QFG4_9MAGN)	2.32525	3.80726	3.08296	0.442037	0.993273	2.01434	1.5927	4.49841	3.51356
Solyc06g072013	Unknown protein	4.442	11.0238	3.64679	0.20556	0.580348	6.29524	2.53853	9.89283	7.95657
Solyc06g007460	EPIDERMAL PATTERNING FACTOR-like protein 6 (AHRD V3.3 *** A0A2G2WHG3_CAPBA)	2.1627	3.41267	7.72483	0.0876506	0.536441	4.47058	4.18636	12.8092	10.9317
Solyc12g056950	FCS-Like Zinc finger 6 (AHRD V3.3 *** FLZ6_ARATH)	10.5803	20.6784	23.589	0	0.0691278	12.4385	10.1701	30.5812	36.6867
Solyc01g006250	F-box protein (AHRD V3.3 *** A0A2G3AHK9_CAPAN)	6.62861	11.1125	12.2684	2.52055	4.9043	8.14227	7.36283	11.4205	14.432
Solyc12g087840	RING/U-box superfamily protein (AHRD V3.3 *-* A0A2U1LC40_ARTAN)	2.85626	6.96035	1.97367	0.109465	0.198261	1.20939	0.391161	12.3569	4.55215
Solyc01g106880	Ribosomal RNA small subunit methyltransferase E (AHRD V3.3 *** A0A1J3G4Z5_NOCCA)	7.47028	12.2792	10.7679	3.08327	5.55294	8.18357	7.47701	13.2463	15.5625
Solyc04g077840	F-box/kelch-repeat protein (AHRD V3.3 *-* A0A2G2ZRE5_CAPAN)	20.5089	33.965	33.3313	7.48714	12.9152	28.9774	22.8375	49.6334	38.931
Solyc05g053550	chalcone synthase 2	121.001	841.566	346.812	0.178927	0.292463	476.369	20.164	1139.59	1149.85
Solyc04g064690	Peroxidase (AHRD V3.3 *** K4BT60_SOLLC)	53.5906	125.569	132.817	6.84824	10.6391	72.3532	26.287	155.02	205.013
Solyc03g111550	GDSL esterase/lipase (AHRD V3.3 *** A0A2G3CCU4_CAPCH)	272.264	692.517	29.495	5.77323	8.85104	191.358	56.1968	706.214	149.665
Solyc04g076050	Divalent-cation tolerance protein CutA (AHRD V3.3 *** A0A1M5JAL0_PECCA)	41.0854	73.5643	41.5027	8.06025	12.3188	48.0763	35.6555	66.4163	50.4144
Solyc02g005606	serine/threonine-protein phosphatase 7 long form homolog (AHRD V3.3 *-* XP_019069006.1)	14.5812	40.6603	70.8231	3.44171	5.21434	21.7653	27.7056	64.2722	64.0498
Solyc07g056440	Glutathione S-transferase (AHRD V3.3 *** Q9FQE8_SOYBN)	9.45803	18.1797	8.04746	3.06635	4.55881	7.8729	8.7606	11.2579	3.96899
Solyc05g050980	3-phosphoshikimate 1-carboxyvinyltransferase (AHRD V3.3 *** A0A0M8KSM3_NICAT)	7.64077	11.2032	4.09543	0.825476	1.18967	7.96266	2.94092	15.8762	13.8128
Solyc11g012710	SNF1-related protein kinase regulatory subunit beta-2 (AHRD V3.3 *** A0A1U8F370_CAPAN)	6.74102	14.1138	11.0717	1.70327	2.41442	9.16963	8.53834	15.8928	17.1241
Solyc01g081610	Beta-hexosaminidase (AHRD V3.3 *** A0A2G2XRM6_CAPBA)	21.1318	41.6764	19.8692	7.70054	10.7891	35.5115	16.4722	26.4904	29.9423
Solyc05g018240	CRS2-associated factor 1, chloroplastic (AHRD V3.3 *** A0A2G2VBU0_CAPBA)	12.7736	25.258	14.3869	5.83188	7.79554	11.2183	8.45964	19.1001	19.9324
Solyc03g031920	Metal-nicotianamine transporter YSL (AHRD V3.3 *** A0A1S6YG52_PHAEQ)	55.2161	112.418	30.6891	10.4307	13.9302	62.6028	31.7433	91.7139	77.6697
Solyc10g006970	Thioredoxin (AHRD V3.3 *** A0A200PQX5_9MAGN)	26.682	53.5045	31.3193	9.13695	12.121	32.2168	22.7441	46.2371	41.6719
Solyc11g006130	Methyltransferase-like protein (AHRD V3.3 *** A0A2G3B1C8_CAPCH),Pfam:PF13489	9.20959	13.3073	11.9632	2.67568	3.5421	9.33038	9.42819	14.0071	15.0564
Solyc01g098320	DNA-directed RNA polymerase V subunit 5A (AHRD V3.3 *** A0A1U8GKX3_CAPAN)	6.73117	12.5749	10.0581	2.73996	3.61064	6.06809	3.49188	19.0574	11.9611
Solyc02g069930	Alpha/beta-Hydrolases superfamily protein (AHRD V3.3 *** Q9LFQ7_ARATH)	26.0956	100.159	15.8814	0.208164	0.272022	63.1313	5.53974	146.185	243.911
Solyc04g051860	shikimate kinase precursor	28.8557	43.9652	20.4296	12.9899	16.9059	31.9589	18.7245	36.7833	34.6508
Solyc06g051410	N-(5'-phosphoribosyl)anthranilate isomerase (AHRD V3.3 *** S8D1B0_9LAMI)	13.4887	21.3178	10.6509	3.84845	5.00707	18.6605	10.4598	14.6297	55.2868
Solyc06g054490	2-oxoglutarate (2OG) and Fe(II)-dependent oxygenase superfamily protein (AHRD V3.3 *** A0A2U1Q140_ARTAN)	63.3144	77.4817	71.2275	30.4178	39.5385	58.499	56.6424	81.9286	87.6798
Solyc06g060570	dihydrofolate reductase-like (AHRD V3.3 *** A0A2I4ECQ2_9ROSI)	15.7932	59.7314	11.9798	0.20556	0.267053	59.7696	1.13146	51.5151	65.3157
Solyc05g032770	PHD finger protein ALFIN-LIKE 5 (AHRD V3.3 *** A0A2G3CGJ3_CAPCH)	21.7355	29.2468	28.1195	6.20256	8.04864	18.2521	23.8472	44.1984	33.3522
Solyc02g071190	Carboxyl-terminal-processing protease-like protein (AHRD V3.3 *** A0A2K3PAE2_TRIPR)	8.14174	13.9318	8.43365	3.46111	4.35375	8.04511	6.15762	12.3102	8.75092
Solyc07g052430	transmembrane protein 97-like (AHRD V3.3 *** A0A2I4FME0_9ROSI),Pfam:PF10914	8.96197	17.9654	5.05099	0.821179	1.03154	13.405	4.04081	16.2152	14.6754
Solyc07g044930	DExH-box ATP-dependent RNA helicase DExH6-like (AHRD V3.3 *** A0A2I4HVT2_9ROSI)	6.4494	10.1364	5.74747	2.62402	3.29075	7.17023	5.7106	9.83832	7.22205
Solyc09g083380	Histone H1 (AHRD V3.3 *-* A0A2G3CST5_CAPCH)	31.3543	46.1335	54.6975	10.2217	12.4184	19.1563	30.5238	74.7803	53.967
Solyc12g088210	Endo-1,4-beta-xylanase 1 (AHRD V3.3 *** XYN1_ARATH)	10.8741	17.5316	10.7652	3.65022	4.42495	14.7006	9.28568	14.1205	14.4625
Solyc02g072310	Protein NSP-INTERACTING KINASE 1 (AHRD V3.3 *** A0A2G3A7N6_CAPAN)	6.53692	12.9097	1.02063	0.29967	0.357181	1.84947	2.25444	16.1058	3.51692
Solyc01g079240	Long chain acyl-CoA synthetase 1 (AHRD V3.3 *** A0A2G3AKT2_CAPAN)	9.98406	21.5625	3.87934	2.56466	3.05635	15.224	4.89901	20.2634	20.1216
Solyc09g011210	RNA binding protein (AHRD V3.3 *** B6U487_MAIZE)	12.8162	23.2035	16.8692	5.32549	6.32968	15.6837	16.8216	29.896	23.4251
Solyc07g049210	PHD finger family protein / bromo-adjacent homology (BAH) domain-containing protein (AHRD V3.3 *** A0A2U1QHU8_ARTAN)	13.4661	19.0291	10.1818	4.82057	5.68315	14.6994	6.78716	29.7134	18.5556
Solyc11g072890	hypothetical protein (AHRD V3.3 *** AT5G02640.1)	147.744	240.386	212.575	18.6999	21.9011	122.122	68.1741	263.525	243.659
Solyc03g025970	Methyl-CpG binding domain protein (AHRD V3.3 *-* A0A2K3NPJ5_TRIPR)	36.0201	71.0517	23.9753	8.45752	9.76739	63.4941	12.5932	64.9928	84.4389
Solyc11g069590	Receptor-like serine/threonine-protein kinase NCRK (AHRD V3.3 *** A0A2G3BBL7_CAPCH)	8.00186	8.7012	9.88009	1.88702	2.1759	10.8121	3.82136	16.6986	31.6905
Solyc12g099800	Isomerase (AHRD V3.3 *** B6SS56_MAIZE)	27.005	48.9191	24.8589	11.6485	13.087	30.9873	19.2842	34.9471	36.2639
Solyc09g083350	Chloroplastic group IIA intron splicing facilitator CRS1, chloroplastic (AHRD V3.3 *** A0A1J3FEK9_NOCCA)	9.94978	15.7529	12.9407	4.24128	4.73369	12.0946	9.6107	11.6191	14.4915
Solyc11g006370	Calcium-dependent protein kinase (AHRD V3.3 *** A0A060N6D3_SOLTU)	30.4107	60.6547	33.1264	13.8895	15.338	43.8211	32.47	60.4572	35.2385
Solyc11g069530	Protein ENHANCED DISEASE RESISTANCE 2-like (AHRD V3.3 *** A0A1J3FC31_NOCCA)	19.8843	36.8693	22.7904	8.41802	9.29378	26.7231	22.1165	42.5637	36.194
Solyc10g006360	hexon (AHRD V3.3 *** AT5G54850.1)	5.80516	11.4003	5.36321	1.03444	1.12966	9.71595	3.3699	10.1961	11.8822
Solyc03g093880	U6 snRNA phosphodiesterase (AHRD V3.3 *** A0A2G2YI60_CAPAN)	20.9378	34.9901	31.2134	4.03026	4.33294	30.5462	29.0427	57.269	44.0494
Solyc08g023440	Early-responsive to dehydration stress protein (ERD4) (AHRD V3.3 *** A0A2U1KBS2_ARTAN)	43.6985	64.1877	57.0252	18.0833	19.2328	45.6283	30.157	88.2433	58.2125
Solyc09g074370	Mitochondrial substrate carrier family protein (AHRD V3.3 *** F4JI50_ARATH)	5.88094	10.293	4.47497	2.41216	2.56057	5.32803	4.12803	8.6729	7.40735
Solyc03g119760	Transmembrane Fragile-X-F-associated protein (AHRD V3.3 *** A0A2U1NH40_ARTAN)	11.5878	17.1567	15.2092	4.95427	5.13975	11.6422	11.6514	17.4338	17.8645
Solyc08g082210	Ethylene-responsive transcription factor (AHRD V3.3 *** A0A2G3ADG6_CAPAN)	117.122	140.795	77.1465	54.0739	56.081	102.205	93.8238	298.022	187.336
Solyc02g005200	RNA binding protein (AHRD V3.3 *** A0A2U1QF55_ARTAN)	59.1237	111.362	59.6828	26.3746	26.232	96.575	34.6545	105.426	86.863
Solyc04g025290	Peptide chain release factor 2 (AHRD V3.3 *** A0A1U8EW46_CAPAN)	22.8894	36.3086	22.6334	10.0143	9.85883	25.9934	20.6624	29.464	30.8753
Solyc01g095930	O-acyltransferase WSD1-like (AHRD V3.3 *** A0A2I4HF74_9ROSI)	498.245	1066.13	903.972	24.935	24.4627	613.598	229.873	1155.24	898.302
Solyc06g066420	Oxidative stress 3 (AHRD V3.3 *-* A0A2K3PRT1_TRIPR)	7.8955	23.4189	10.7655	1.18307	1.15565	5.61649	6.25006	55.1601	28.0722
Solyc05g013040	ARF guanine-nucleotide exchange factor GNOM (AHRD V3.3 *** A0A1U8HBB7_CAPAN)	6.9594	14.099	7.27089	1.14373	1.10789	7.35051	6.12101	13.1377	11.4045
Solyc06g010170	Lysine ketoglutarate reductase trans-splicing protein (DUF707) (AHRD V3.3 *** A0A1P8AMP7_ARATH)	2.76429	4.0887	3.48456	0.449029	0.43344	3.10667	1.88117	3.67673	4.91399
Solyc07g006130	Eukaryotic peptide chain release factor subunit 1 (AHRD V3.3 *** A0A1U8F7R5_CAPAN)	26.0448	48.5289	28.019	11.8315	11.3892	43.4877	28.1241	40.2946	38.4253
Solyc03g124068	Ent-kaurene synthase (AHRD V3.3 *** G5CV50_SOLLC)	18.321	32.8547	17.7327	4.8218	4.60246	22.0857	13.0558	32.8299	25.275
Solyc03g043750	Alternative NAD(P)H-ubiquinone oxidoreductase C1, chloroplastic/mitochondrial (AHRD V3.3 *** A0A2G2VCR1_CAPBA)	12.3215	24.5223	13.4865	1.86074	1.72663	19.0029	10.7465	20.9214	22.8544
Solyc08g082230	transmembrane protein (AHRD V3.3 *-* AT1G64385.2)	24.5451	44.1138	22.4383	7.80203	7.21113	27.7545	23.4866	50.8079	35.07
Solyc03g019940	Asparagine--tRNA ligase (AHRD V3.3 *** A0A2G2X8U3_CAPBA)	18.4591	27.3591	21.7598	5.12695	4.70812	18.2387	16.8452	28.6995	27.0416
Solyc06g069440	Zinc finger transcription factor 45	45.5644	75.3361	28.8472	16.7843	15.2661	57.4607	24.3534	81.1674	60.2274
Solyc01g010000	ACT domain-containing protein (AHRD V3.3 *** A0A1Q3BTU5_CEPFO)	7.06069	13.5452	6.68783	3.05613	2.70517	8.19443	5.42101	11.6925	9.51976
Solyc04g082460	Catalase (AHRD V3.3 *** A0A2G2X1I6_CAPBA)	64.9381	117.569	24.7248	28.9064	25.543	56.7647	24.1448	101.414	34.9083
Solyc11g045180	DEAD-box ATP-dependent RNA helicase 50 (AHRD V3.3 *-* A0A1U8EMF9_CAPAN)	19.1693	35.8971	25.9075	9.18898	8.07521	27.182	18.5086	30.13	37.9214
Solyc03g032060	RING/U-box superfamily protein (AHRD V3.3 *** A0A2U1LI04_ARTAN)	23.255	39.384	44.7179	4.41399	3.81091	39.7411	31.9195	57.6752	45.8204
Solyc02g067540	Methyltransferase (AHRD V3.3 *** A0A2U1QFS7_ARTAN),Pfam:PF03602	17.3983	26.4127	22.0025	8.6357	7.41652	20.9613	17.6783	22.9902	26.8716
Solyc11g012410	myo-inositol monophosphatase 3	60.2778	103.818	97.2398	29.0622	24.9151	90.9288	59.4525	89.0039	98.1754
Solyc01g065720	Phospholipase (AHRD V3.3 *** A0A2I4F1X9_9ROSI)	23.5662	43.7107	26.4079	9.71578	8.14214	29.4862	23.6809	43.3642	36.7545
Solyc01g095580	Auxin-responsive GH3 family protein (AHRD V3.3 *** A0A2U1NZC8_ARTAN)	26.6258	41.8125	39.9495	10.9982	9.08948	24.2266	17.3901	41.8065	42.0489
Solyc07g049700	Disease resistance protein (AHRD V3.3 *** A0A2U1N8H9_ARTAN)	2.79477	5.92905	1.79854	0.761712	0.626633	1.59811	1.63949	10.4889	6.58926
Solyc03g005450	Cellulose synthase (AHRD V3.3 *** A0A200Q4F9_9MAGN)	46.1745	76.7321	73.6949	12.6863	9.67625	70.3584	55.5053	90.246	109.358
Solyc09g042670	Unknown protein	7.40118	14.7058	8.09678	1.69591	1.28865	4.43135	3.37629	20.2317	23.9502
Solyc08g066800	phospholipase D	60.0567	98.249	100.989	15.2683	11.3848	77.5556	57.7953	100.803	104.325
Solyc10g008630	External alternative NAD(P)H-ubiquinone oxidoreductase B1, mitochondrial (AHRD V3.3 *** A0A2G2VRV5_CAPBA)	31.5874	59.2235	42.8433	10.8874	7.91155	35.2685	27.024	37.623	48.9786
Solyc08g079750	1-aminocyclopropane-1-carboxylate synthase (AHRD V3.3 *** Q6U5H3_ROSHC)	4.90032	11.2156	13.0019	1.77786	1.25648	6.93512	5.85115	11.7663	18.093
Solyc05g011960	DnaJ domain-containing protein (AHRD V3.3 *-* A0A1Q3CHH1_CEPFO)	15.7242	39.022	21.1761	3.23321	2.27855	32.513	17.3256	46.1725	33.9822
Solyc02g063355	Calcium-dependent lipid-binding (CaLB domain) family protein (AHRD V3.3 *** A0A2U1LMA8_ARTAN)	247.913	528.153	402.883	103.246	71.5976	440.128	291.824	546.105	690.204
Solyc08g048460	Ornithine aminotransferase (AHRD V3.3 *-* A0A2G3BRE2_CAPCH)	23.4129	41.154	23.1987	8.96763	6.17884	26.0453	21.3617	56.5264	28.8015
Solyc10g052510	Isoflavone reductase homolog (AHRD V3.3 *** IFRH_SOLTU)	4.2566	8.60105	4.52072	0.501736	0.339543	4.8518	3.30512	8.89889	8.14085
Solyc03g120980	Pleiotropic drug resistance transporter 5 (AHRD V3.3 *** I6XGC6_NICPL)	107.478	248.823	100.95	6.00392	3.9149	109.492	24.9603	269.028	145.629
Solyc01g099160	lipoxygenase	92.6607	141.048	76.7903	8.66748	5.32574	101.042	19.9958	281.871	142.634
Solyc05g055700	Zinc-binding dehydrogenase (AHRD V3.3 *** A0A2U1MNF4_ARTAN)	5.78588	18.968	7.66311	0.106726	0.0599121	11.7108	2.81831	16.2982	15.9647
Solyc11g011380	glutamine synthetase	543.856	1096.65	582.854	207.66	108.307	829.68	463.537	932.232	837.449
Solyc09g090790	R2R3MYB transcription factor 79	4.48801	21.8833	2.00699	0.111087	0.0578384	3.60881	0.273254	11.2102	2.45377
Solyc02g080050	Cysteine-rich receptor-like protein kinase (AHRD V3.3 *** A0A2K3NTV2_TRIPR)	12.3312	33.014	4.27275	2.47201	1.2726	17.7654	18.3868	34.6541	25.1987
Solyc11g020955	Unknown protein	2.9379	6.84223	4.40951	0.349854	0.155478	3.57645	3.68875	7.74087	8.61166
Solyc10g005340	CRIB domain-containing protein RIC10 (AHRD V3.3 *** A0A2G2VSE7_CAPBA)	2.69652	7.74689	5.78264	0.224688	0.0458936	7.29282	4.63759	6.70884	7.75651
Solyc07g063930	Organic cation/carnitine transporter 4 (AHRD V3.3 *-* A0A2G2WG88_CAPBA)	38.4556	69.3529	36.4733	4.66086	0.724063	49.3607	13.9397	77.8716	62.6636
