# Supplementary material for: Transcriptomic analysis in tomato fruit reveals divergences in genes involved in cold stress response and fruit ripening
Source: Front Plant Sci. 2023 Jul 28;14:1227349. doi: 10.3389/fpls.2023.1227349 (PMC10416649; doi:10.3389/fpls.2023.1227349)
Supplement: Supplementary file 1 [file DataSheet_1.zip › Supplementary material_1/Supplementary Table 6.xlsx]

## Sheet: Supplementary Table 6
Supplementary Table 6. List of module V DEGs		At-harvest	20ºC 14 d	20ºC 1-MCP 14 d	5ºC 14 d	5ºC 1-MCP 14 d	5ºC (14 d)→20ºC (7 d)	5ºC 1-MCP (14 d)→20ºC 1-MCP (7 d)	20ºC 21 d	20ºC 1-MCP 21 d
Gene_ID	Annotation	AH	T20CD14	T20MD14	T5CD14	T5MD14	T5CT20	T5MT20	T20CD21	T20MD21
Solyc03g007230	Protein phosphatase 2C (AHRD V3.3 *** A0A2U1KYU0_ARTAN)	194.472	86.819	140.738	404.636	308.203	265.722	433.444	124.267	206.85
Solyc02g088740	hypothetical protein (AHRD V3.3 *** AT3G29370.1)	4.14367	15.018	15.9906	42.8327	43.1608	18.7301	37.2244	21.828	10.729
Solyc04g079120	Protein phosphatase 2C family protein (AHRD V3.3 *** A0A2U1LUI4_ARTAN)	11.7502	24.6674	12.6943	55.7759	79.3021	37.5068	101.573	26.2548	13.2841
Solyc11g068440	Glucan endo-1,3-beta-glucosidase 11 (AHRD V3.3 *** A0A2G3BAW5_CAPCH)	24.6386	76.239	48.5988	142.093	153.482	87.7878	133.731	83.4243	39.8706
Solyc02g090360	L-ascorbate oxidase-like protein (AHRD V3.3 *** A0A1U8FPI3_CAPAN)	34.5179	145.217	35.0985	261.216	302.482	212.814	325.998	190.105	60.6829
Solyc04g074410	Protein EXORDIUM-like 1 (AHRD V3.3 *** A0A2G2ZQI6_CAPAN)	8.97795	54.7911	44.312	47.5183	101.849	34.3733	189.679	62.1739	35.5674
Solyc01g086640	O-fucosyltransferase (AHRD V3.3 *** A0A2P5FQR3_TREOI)	2.58079	3.47075	10.3542	10.2333	13.4287	6.76422	20.2661	5.64462	5.67985
Solyc08g016210	LOW QUALITY PROTEIN: LRR receptor-like serine/threonine-protein kinase GSO1 (AHRD V3.3 *** A0A1U8F7A0_CAPAN)	2.15724	1.78147	2.24347	7.30082	9.01276	3.18738	18.5423	1.35451	2.5266
Solyc09g007860	Calcium-dependent lipid-binding (CaLB domain) family protein (AHRD V3.3 *** A0A1P8BD17_ARATH)	9.65613	16.5857	34.1779	59.7052	71.928	20.7304	70.7868	12.7786	11.532
Solyc05g012850	transmembrane protein (AHRD V3.3 *-* AT3G11810.1)	26.5954	47.4805	60.7139	115.552	134.732	69.9758	171.113	47.3998	71.1514
Solyc01g067690	Unknown protein	7.25929	8.82288	18.6161	31.5936	36.5725	18.0515	31.9989	8.66465	11.146
Solyc01g087570	hypothetical protein (AHRD V3.3 *-* AT3G57450.1)	29.9677	34.3895	57.9256	74.4333	86.087	47.8107	125.77	35.3639	41.9927
Solyc12g099500	transmembrane protein (AHRD V3.3 -** AT3G06890.1)	69.31	112.69	158.629	349.789	370.103	189.977	570.925	176.128	165.487
Solyc05g005340	Unknown protein	2.43847	2.52786	2.88732	10.4213	10.8819	2.91062	18.4413	8.06744	2.9734
Solyc11g010670	Unknown protein	136.938	205.383	364.359	571.597	577.856	454.205	848.279	232.135	260.075
Solyc09g074280	Ankyrin repeat-containing protein (AHRD V3.3 *** A0A2U1QG31_ARTAN)	11.4185	7.92141	18.7426	35.0516	35.4325	13.7443	37.014	9.91177	11.0761
Solyc11g071440	FAD/NAD(P)-binding oxidoreductase family protein (AHRD V3.3 *** A0A1I9LQ33_ARATH)	0.303238	1.02004	0.787712	4.60919	4.64105	1.69471	5.91363	1.3365	0.320568
Solyc07g007170	RING/U-box superfamily protein (AHRD V3.3 *** AT2G15580.2)	88.0411	116.927	195.475	297.8	297.291	105.756	257.625	75.828	99.6046
Solyc08g076010	Myb family transcription factor APL (AHRD V3.3 *** A0A2G3AFT2_CAPAN)	4.80217	10.3763	5.56489	32.7187	32.5289	21.2193	32.4711	6.44085	7.82719
Solyc09g010980	cyclin-dependent kinase inhibitor (AHRD V3.3 -** AT5G02220.1)	25.3729	101.625	40.0239	268.852	253.005	111.402	233.599	144.175	34.0291
Solyc02g093330	nuclear pore complex protein NUP98A (AHRD V3.3 *-* A0A2I4ET44_9ROSI)	5.81506	7.43818	8.68993	23.4683	21.5426	27.0505	29.364	7.45812	5.94285
Solyc05g009550	Regulator of Vps4 activity in the MVB pathway protein (AHRD V3.3 *-* Q9FX63_ARATH)	137.954	96.7827	210.241	508.438	466.006	195.16	547.619	101.402	127.558
Solyc06g071070	NAD(P)-binding Rossmann-fold superfamily protein (AHRD V3.3 *** A0A2U1L921_ARTAN),Pfam:PF13561	11.7518	6.27054	9.52416	25.4695	21.8733	9.69154	22.4816	5.12294	6.96524
Solyc04g077120	Inositol-tetrakisphosphate 1-kinase (AHRD V3.3 *** A0A1U8GD06_CAPAN)	4.37547	7.78979	10.9526	23.3923	19.9815	11.5043	19.3364	6.15185	3.85975
Solyc02g072100	Ubiquitin domain-containing protein (AHRD V3.3 *** A0A2U1KFN7_ARTAN)	1.23228	2.02746	2.11906	6.43941	5.38445	3.14127	5.35286	2.56328	2.23769
Solyc02g084005	Auxin-responsive protein SAUR20 (AHRD V3.3 *** A0A1U8FSJ8_CAPAN)	6.89379	1.91298	15.8965	36.1595	28.9841	10.2422	38.9304	1.69588	5.3938
Solyc06g082070	Protein trichome birefringence-like 45 (AHRD V3.3 *** A0A2G3CBV9_CAPCH)	0.486702	0.870109	2.78335	4.76572	3.7645	3.19735	6.46966	0.903378	1.12084
Solyc02g064680	Calcium-transporting ATPase (AHRD V3.3 *** A0A1U8FI07_CAPAN)	57.5224	84.1546	53.1357	190.812	142.358	90.8003	208.686	89.4486	48.0959
Solyc02g092000	transmembrane protein (AHRD V3.3 *** AT3G49720.3)	51.8425	47.9417	42.0005	116.991	86.6772	97.3596	140.891	90.5392	39.9114
Solyc10g008350	hypothetical protein (AHRD V3.3 --* AT4G28290.2)	41.7631	73.8562	59.9017	166.362	118.911	110.976	215.444	132.866	54.3798
Solyc03g114600	Alternaria stem canker resistance	8.41885	17.2848	9.35068	48.2269	34.3273	26.041	45.9657	15.6943	14.6089
Solyc03g118130	Rubredoxin (AHRD V3.3 *** A0A2K3LH61_TRIPR)	29.2613	16.8707	23.5931	75.8654	53.6046	39.7928	70.3371	18.9139	22.5544
Solyc02g071310	Awpm-19-like family protein (AHRD V3.3 *** A0A2K3KYB6_TRIPR)	0.907751	0.198283	0.972164	4.75907	3.10749	2.36424	9.32108	0.189785	0.805354
Solyc09g082250	N-acetyltransferase (AHRD V3.3 *** A0A2N9Z4V7_PAEPO)	1.23257	1.02159	3.33447	9.19391	4.73758	1.27385	12.1579	1.21271	0.629894
Solyc02g065430	HTH-type transcriptional regulator (AHRD V3.3 *** Q680G2_ARATH)	1.08988	2.31923	1.60606	5.6608	2.35034	1.16141	9.38486	2.5855	1.77185
Solyc03g114320	Tetratricopeptide repeat (TPR)-like superfamily protein (AHRD V3.3 *-* A0A2U1P231_ARTAN)	13.1353	16.2374	23.7114	31.0401	27.5773	19.2581	33.5562	14.9171	14.3417
Solyc07g056080	Unknown protein	0.436746	3.02327	0	5.76647	5.34612	5.68228	8.61611	2.65275	2.33847
Solyc05g012550	remorin isoform X2 (AHRD V3.3 *** A0A2I4DZD7_9ROSI)	2.37184	4.16217	8.79648	7.7478	7.99469	6.36142	14.7571	3.79472	4.43537
Solyc01g150152	Unknown protein	93.1779	136.205	211.589	253.211	197.112	160.276	350.971	120.825	99.9177
Solyc07g040720	Casein kinase (AHRD V3.3 *** A2I5G0_BETVU)	38.8904	49.7738	38.7671	87.9597	104.148	61.5553	100.332	64.2983	40.4165
Solyc04g077460	Amino acid transporter (AHRD V3.3 *** A0A200PPZ9_9MAGN)	1.69483	3.02718	1.44593	5.08743	5.78193	5.48883	8.67743	2.5662	2.60811
Solyc07g041555	Unknown protein	67.0048	107.679	62.0083	175.358	153.516	142.515	245.777	75.9477	60.6471
Solyc01g101090	Ypt/Rab-GAP domain of gyp1p superfamily protein (AHRD V3.3 *** A0A1I9LLP9_ARATH)	21.3226	37.0167	22.8751	48.3179	54.8856	57.6025	64.5508	39.8328	22.9361
Solyc10g085680	Serine/threonine-protein kinase STN8, chloroplastic (AHRD V3.3 *** A0A2G2VU68_CAPBA)	15.5554	9.53813	12.7371	2.19294	2.52135	9.42193	4.89031	7.34716	11.4477
Solyc09g013080	Acetyl-coenzyme A carboxylase carboxyl transferase subunit alpha (AHRD V3.3 *** B5LAS6_CAPAN)	111.42	118.98	92.5414	48.4153	48.8277	103.611	64.2882	105.815	103.18
