# Supplementary material for: Transcriptomic analysis in tomato fruit reveals divergences in genes involved in cold stress response and fruit ripening
Source: Front Plant Sci. 2023 Jul 28;14:1227349. doi: 10.3389/fpls.2023.1227349 (PMC10416649; doi:10.3389/fpls.2023.1227349)
Supplement: Supplementary file 1 [file DataSheet_1.zip › Supplementary material_1/Supplementary Table 10.xlsx]

## Sheet: Supplementary Table 10
Supplementary Table 10. List of module IX DEGs		At-harvest	20ºC 14 d	20ºC 1-MCP 14 d	5ºC 14 d	5ºC 1-MCP 14 d	5ºC (14 d)→20ºC (7 d)	5ºC 1-MCP (14 d)→20ºC 1-MCP (7 d)	20ºC 21 d	20ºC 1-MCP 21 d
Gene_ID	Annotation	AH	T20CD14	T20MD14	T5CD14	T5MD14	T5CT20	T5MT20	T20CD21	T20MD21
Solyc07g062790	Homeobox-leucine zipper protein HOX6 (AHRD V3.3 *** A0A2G3BCD2_CAPCH)	2.76395	0.321181	0.378545	7.84965	0.391275	0.486442	0	0.101474	0.741345
Solyc02g065253	Methylesterase 1 (AHRD V3.3 *-* A0A2G3D2Z7_CAPCH)	0.219218	5.87796	0	19.7831	1.57411	2.40554	0	2.31812	0
Solyc06g053260	Auxin-responsive protein SAUR32 (AHRD V3.3 *** A0A2G2Z9Q7_CAPAN)	1.01583	6.99768	11.4274	3762.3	577.542	2.0087	0.485613	0.1366	0
Solyc02g065250	Methyl esterase 1 (AHRD V3.3 *** A0A2U1LMY0_ARTAN)	0.0941088	3.78018	0	11.566	1.92112	1.49165	0	1.70806	0
Solyc04g064880	Pathogen-related protein (AHRD V3.3 *** A0A1U8GE43_CAPAN)	1.95235	18.3833	0.909522	58.0481	11.7	10.8313	4.18462	3.94493	1.89173
Solyc07g064660	Geranylgeranyl diphosphate synthase (AHRD V3.3 *** A0A223HEC2_CAMSI)	0.650397	3.40321	0.497262	12.971	3.0959	4.15222	0.5388	0.43329	0.515939
Solyc04g054930	Trehalose 6-phosphate phosphatase (AHRD V3.3 *** A0A2G3B2U1_CAPCH)	9.94377	4.27501	12.4474	23.1261	6.55464	8.95049	3.92745	3.52705	6.71574
Solyc07g032680	Unknown protein	6.4207	0	0.220686	13.6394	4.16879	1.08344	0	1.21455	0
Solyc10g008410	E3 ubiquitin-protein ligase RMA1H1 (AHRD V3.3 *** A0A2G3BCW2_CAPCH)	2.96602	0	0	6.85323	2.12417	0.132087	1.20044	1.4047	0
Solyc09g007520	Peroxidase (AHRD V3.3 *** K4CQE1_SOLLC)	148.827	0.585149	0.642824	323.814	101.455	6.62805	2.51181	0.136423	1.13785
Solyc02g065240	Methyl esterase 1 (AHRD V3.3 *** A0A2U1LMY0_ARTAN)	6.39407	142.569	1.53496	580.894	199.672	31.226	0.697028	20.7583	0.520953
Solyc06g069150	hypothetical protein (AHRD V3.3 *** AT1G13360.1)	3.16862	0.0715519	2.11693	21.2567	7.79862	1.06025	1.44415	0	0.636566
Solyc06g034410	DUF1442 domain-containing protein (AHRD V3.3 *** A0A1Q3BAQ3_CEPFO)	1.53619	0	0	3.66673	1.45641	0.0902742	0.150795	0	0.0777791
Solyc07g053270	HAD hydrolase (AHRD V3.3 *** A0A200Q0S9_9MAGN)	12.5189	0.90223	0.757574	137.209	55.6978	9.59096	1.80696	0.272067	0.910721
Solyc03g095700	hypothetical protein (AHRD V3.3 *-* AT5G05220.1)	26.2604	6.69433	1.53776	284.572	120.089	5.31746	0.95469	2.55238	3.89956
Solyc11g069070	Heavy metal-associated isoprenylated plant protein (AHRD V3.3 *-* A0A2R6PEW2_ACTCH)	9.75455	0.356654	0.5452	26.3523	11.2423	7.63442	7.026	2.16787	1.72291
Solyc06g084320	EID1-like F-box protein 3 (AHRD V3.3 *** A0A2G2ZF18_CAPAN)	105.436	17.5724	34.068	216.712	93.6984	24.688	20.9955	15.5452	30.3049
Solyc08g007805	NADH dehydrogenase [ubiquinone] 1 alpha subcomplex subunit 8-B (AHRD V3.3 *** A0A1U8G8P8_CAPAN)	9.08556	44.3611	10.9234	163.841	75.3238	53.9885	71.9506	48.2552	16.5246
Solyc05g052410	Dehydration-responsive element-binding protein 2A (AHRD V3.3 *** A0A1U8GX89_CAPAN)	2.24233	19.8365	16.485	98.324	45.6749	8.62192	7.74395	19.9784	16.2794
Solyc01g005410	Caleosin (AHRD V3.3 *** A0A200QL80_9MAGN)	94.4813	6.58448	64.6216	619.194	290.991	9.87904	49.3516	3.17139	36.3597
Solyc04g051150	Sterol 3-beta-glucosyltransferase (AHRD V3.3 *** A0A2K3NV48_TRIPR)	7.03576	1.62875	3.10488	17.8937	8.45621	4.45411	6.07578	2.93187	1.94446
Solyc03g078780	UDP-glycosyltransferase 76C4-like (AHRD V3.3 *** A0A2I4EQP1_9ROSI)	20.0358	4.67816	3.27688	47.5195	22.7066	12.1702	10.322	5.65502	5.34147
Solyc04g008040	Microtubule-associated protein 70 (AHRD V3.3 *** A0A200QNX4_9MAGN)	1.66038	0.269725	2.73069	12.357	6.02281	1.49915	2.19176	0.152461	1.09396
Solyc08g078080	Pentatricopeptide repeat-containing protein, mitochondrial (AHRD V3.3 *** A0A2G3DC53_CAPCH)	1.49876	4.18153	4.05975	19.3719	10.2571	3.35578	3.39165	3.35609	4.40033
Solyc04g074830	ENTH/ANTH/VHS superfamily protein (AHRD V3.3 *** A0A2U1QGP5_ARTAN)	2.2723	54.8132	6.21915	128.58	68.7625	42.0496	31.5675	61.4982	19.6124
Solyc11g006230	GRF1-interacting factor 1 (AHRD V3.3 *-* A0A2G2Y6I7_CAPAN)	2.48883	0	0.710068	15.0907	8.16163	0.198753	0.471693	0	0
Solyc03g120930	Avr9/Cf-9 rapidly elicited protein (AHRD V3.3 *** Q9ZU12_ARATH)	2.73221	9.82032	8.33651	336.641	184.719	16.7549	53.7837	11.3129	4.94024
Solyc02g071910	NOD26-like intrinsic protein 2.2	1.21392	0	0.081697	2.60686	1.44111	0.34639	0.148266	0.55881	0.243585
Solyc03g118450	Unknown protein	27.8667	4.76456	2.54566	79.195	44.2866	14.3636	18.5483	4.14797	11.9616
Solyc12g042600	Glycosyltransferase (AHRD V3.3 *** B1Q468_ANTMA)	1.64164	0.0633413	0.394998	160.803	91.3432	0.265542	1.257	0.0615886	0
Solyc02g091260	Mediator of RNA polymerase II transcription subunit (AHRD V3.3 *** Q9ZU37_ARATH)	10.1322	0.793518	0	21.9513	13.4957	1.40824	0.222649	0.620255	0.264908
Solyc12g098580	Glycosyltransferase (AHRD V3.3 *** A0A2Z4BSF1_9APIA)	0.321812	7.81688	1.38948	30.3007	18.7827	2.37757	4.06404	3.03062	2.80926
Solyc09g064820	EID1-like F-box protein 3 (AHRD V3.3 *** A0A2G3BFQ9_CAPCH)	70.7738	1.65827	5.06868	295.304	183.557	1.33298	3.93032	0.455625	1.31514
Solyc03g082550	Homeobox-leucine zipper protein HOX6 (AHRD V3.3 *** A0A2G3A038_CAPAN)	11.6621	2.0051	3.39973	25.6435	15.9674	2.80122	1.30927	1.01457	1.31989
Solyc01g109330	Cytochrome c biogenesis protein CCS1, chloroplastic (AHRD V3.3 *** A0A2G2VTA9_CAPBA)	3.63363	11.9282	9.37654	70.7073	44.705	15.6072	12.0082	9.28242	6.01131
Solyc06g076020	heat shock protein 70 kD	329.002	101.561	101.759	690.091	436.982	120.821	208.972	121.096	74.0321
Solyc08g078650	Glyco_transf_8 domain-containing protein (AHRD V3.3 *** A0A1Q3D6P8_CEPFO)	2.20011	17.3541	35.5823	110.117	73.6511	28.7535	19.3756	6.80845	11.9495
Solyc05g016310	Eukaryotic aspartyl protease family protein (AHRD V3.3 *** G7KD30_MEDTR)	6.94149	25.3882	11.261	114.336	76.7989	12.5477	13.7683	25.3613	21.5763
Solyc03g113380	Pentatricopeptide repeat-containing protein (AHRD V3.3 *** A0A1U8FWS7_CAPAN)	8.94812	28.0622	16.8459	71.9025	48.4121	20.4828	25.0986	26.9565	16.8781
Solyc03g120260	Coatomer subunit beta' (AHRD V3.3 *-* A0A1Q3BXD5_CEPFO)	1.69529	6.93034	2.69826	448.636	309.247	6.10673	11.8078	10.3182	2.0065
Solyc09g025310	NAC domain-containing protein (AHRD V3.3 *** A0A2U1P959_ARTAN)	0.590069	4.50703	5.55586	74.3032	51.5595	13.6638	15.3584	5.54306	3.89063
Solyc01g086660	Unknown protein	2.38901	28.8472	16.6862	1395.37	968.414	8.94489	51.4672	136.226	21.6627
Solyc08g075540	alternative oxidase	66.2355	263.788	59.7509	1004.32	697.465	105.596	66.991	384.606	172.901
Solyc05g009520	hypothetical protein (AHRD V3.3 *** AT1G13360.3)	29.9689	75.9476	52.1507	513.249	358.486	49.5393	65.5164	111.023	55.7521
Solyc03g120090	Pyridoxal 5'-phosphate synthase pdxS subunit (AHRD V3.3 *** U9T0K3_RHIID)	110.913	54.136	59.659	496.889	349.307	87.8642	95.1287	77.974	77.1174
Solyc02g079150	F-box family protein (AHRD V3.3 *** A0A2U1N101_ARTAN)	1.33623	0.114006	0.247275	27.6004	19.695	0.370026	0	0	0.344872
Solyc11g010380	Protein DETOXIFICATION (AHRD V3.3 *** A0A328DDG5_9ASTE)	75.4127	28.3917	40.4458	880.738	656.072	28.4352	41.5119	31.1064	19.1216
Solyc01g010060	Unknown protein	7.05946	48.9724	9.25308	97.9791	73.0808	33.3881	31.6881	32.1586	25.2461
Solyc06g066650	Rop guanine nucleotide exchange factor 12 (AHRD V3.3 *** A0A1U8HDV5_CAPAN)	6.38813	0.388029	0.694997	37.0794	28.1759	0.66831	1.57184	0.449378	0.59999
Solyc01g081060	Solyc01g081060	365.164	946.207	910.56	2459.65	1875.67	554.75	631.194	981.018	932.336
Solyc10g006660	Calcium-binding protein PBP1 (AHRD V3.3 *** A0A1U8EDM6_CAPAN)	32.3627	192.241	122.453	835.978	646.449	34.4776	85.8172	144.204	107.968
Solyc04g007990	hypothetical protein (AHRD V3.3 *** AT1G67920.1)	104.8	10.8219	43.24	275.773	213.864	48.3812	70.6874	23.8609	23.8779
Solyc10g051020	Cytochrome P450 (AHRD V3.3 *** A0A2U1MAN7_ARTAN)	46.3359	171.489	117.172	2399.61	1899.98	115.35	199.423	305.182	279.964
Solyc05g012660	Glycosyltransferase (AHRD V3.3 *** F4ISB4_ARATH)	4.80977	0.599687	0.413825	12.9603	10.2701	0.717622	1.02603	0.399427	2.23283
Solyc07g049150	Dicer-like 3 (AHRD V3.3 *-* B3SRQ0_PHYPA)	104.131	42.3835	53.9649	564.734	450.972	89.5389	89.8255	56.2996	57.8559
Solyc07g066560	Small auxin up-regulated RNA65	6.12223	1.26373	4.28771	23.328	18.6957	2.00313	2.67413	1.26094	4.47295
Solyc01g086680	glutathione S-transferase T1	3.68747	16.5378	9.89084	120.849	96.8833	8.90185	16.0101	29.0121	20.2552
Solyc01g102290	Low temperature and salt responsive protein (AHRD V3.3 *** Q8H9B8_SOLTU)	551.214	1175.96	939.148	4117.2	3315.72	950.898	1494.93	1202.59	482.911
Solyc07g065320	ABC transporter C family member 3 (AHRD V3.3 *** A0A2G2WFH5_CAPBA)	2.9483	0.393275	2.0152	124.289	100.629	2.06502	1.84782	0.380036	0.995158
Solyc07g017540	LEU22441 LeRAD51	3.77689	0.985772	1.1416	17.6711	14.3745	1.15363	1.74405	1.34624	1.33852
Solyc02g088630	Hexosyltransferase (AHRD V3.3 *** A0A1U8FQ34_CAPAN)	62.6957	21.9533	11.7682	143.545	116.977	61.7881	113.158	50.59	17.7558
Solyc10g050510	Unknown protein	23.3173	0.97284	19.6046	74.8213	61.4003	1.65853	3.96866	0.330273	2.97886
Solyc03g112090	High-affinity nitrate transporter (AHRD V3.3 *-* A0A2U1PC97_ARTAN)	1.99197	5.71828	5.83986	20.0819	16.5134	2.71703	2.24331	4.60459	1.99488
Solyc09g059430	RPM1-interacting protein 4 (AHRD V3.3 *** A0A1P8SF00_NICBE)	34.202	8.39828	28.3015	93.6268	77.13	19.08	45.5901	17.875	22.397
Solyc10g050160	Caffeoyl CoA O-methyltransferase (AHRD V3.3 *** A0A2U1N686_ARTAN)	27.7029	5.42452	14.3585	138.509	114.16	16.1882	10.9017	4.20976	6.00947
Solyc02g093520	E3 ubiquitin-protein ligase RGLG2-like (AHRD V3.3 *** A0A2I4E6G4_9ROSI)	49.8928	109.49	74.6433	366.873	307.152	89.7172	108.083	129.66	83.7762
Solyc10g007280	P-loop containing nucleoside triphosphate hydrolases superfamily protein (AHRD V3.3 *** A0A2U1NGY3_ARTAN)	13.3834	2.81305	4.56899	53.6277	45.4385	6.17988	23.2178	4.97471	5.582
Solyc01g100830	galactinol synthase 1	27.7707	0	0.178248	78.5897	66.609	0.403127	0.0594828	0.33525	6.07482
Solyc03g098100	Methylecgonone reductase (AHRD V3.3 *** A0A2G3CXI4_CAPCH)	38.6538	10.7686	14.2121	165.404	141.081	25.4339	14.1689	6.03062	7.91048
Solyc01g010430	Actin cross-linking protein, putative (DUF569) (AHRD V3.3 *** Q8GXC9_ARATH)	22.875	62.1673	60.1339	318.561	271.724	71.8198	180.62	96.8937	46.6427
Solyc07g065180	Cytokinin riboside 5'-monophosphate phosphoribohydrolase LOG (AHRD V3.3 *** A0A200RBG5_9MAGN)	9.96777	23.2077	10.1549	52.0281	44.385	17.5122	11.887	17.2509	15.889
Solyc02g078170	Lectin receptor kinase (AHRD V3.3 *** A0A2K3NP35_TRIPR)	1.35112	0.0244356	0.0539755	4.25222	3.62932	0	0.187139	0.0246525	0.0815223
Solyc06g049020	hypothetical protein (AHRD V3.3 *** AT3G56360.1)	25.2169	100.194	87.9378	344.605	294.696	19.2355	46.7231	62.5858	113.683
Solyc01g107740	C2 domain-containing protein (AHRD V3.3 *** B1Q483_CAPCH)	12.8885	58.7559	35.0182	683.454	588.019	45.198	91.0227	95.7866	33.9618
Solyc01g107230	Unknown protein	15.4634	5.07715	6.87366	33.4852	29.1224	6.62864	5.68094	5.41877	6.40496
Solyc05g015070	RING-type E3 ubiquitin transferase (AHRD V3.3 *** A0A2G2VMV0_CAPBA)	24.1268	7.35212	13.5451	75.9478	66.2385	19.9074	15.8964	16.5235	8.15832
Solyc01g097880	tRNA-specific adenosine deaminase, chloroplastic (AHRD V3.3 *** A0A2I0WQV8_9ASPA)	156.561	319.437	120.094	707.871	618.352	295.028	114.488	221.832	174.322
Solyc04g082220	Lysine histidine transporter-like 8 (AHRD V3.3 *** A0A2G2X1G9_CAPBA)	5.46976	0.949513	0.492517	24.5374	21.5181	4.81996	1.20473	1.222	1.11818
Solyc03g082520	Small auxin up-regulated RNA36	0.77013	8.8368	1.21215	114.736	100.973	2.41385	5.04512	23.4239	3.28499
Solyc07g063690	Calcium-binding protein PBP1 (AHRD V3.3 *** A0A2G2Z578_CAPAN)	4.85943	0	0	13.3433	11.7903	0	0	0	0
Solyc04g016230	Glycosyltransferase (AHRD V3.3 *** A0A0A1WCD6_NICAT)	6.57544	0.379982	0.556014	83.2805	73.6496	0.516845	0.742522	0.197775	0
Solyc03g082530	Small auxin up-regulated RNA37	2.37888	149.748	22.841	606.169	536.302	40.3765	48.6402	201.016	41.4345
Solyc06g068970	3-oxo-5-alpha-steroid 4-dehydrogenase (DUF1295) (AHRD V3.3 *** F4HRY1_ARATH)	31.6783	2.9097	28.2123	99.756	89.2683	10.6456	15.2939	6.12767	21.6856
Solyc02g082930	acidic extracellular 27 kD chitinase	183.822	447.36	119.388	1656.39	1483.46	133.199	83.5926	382.441	497.061
Solyc10g077130	calmodulin-binding protein 25-like (AHRD V3.3 *** A0A2I4GIE5_9ROSI)	123.549	25.583	46.9729	316.414	283.61	20.6908	57.7967	41.7604	41.5813
Solyc06g071550	Anthranilate phosphoribosyltransferase (AHRD V3.3 *** A0A2U1N145_ARTAN)	28.2013	8.91174	9.05589	68.4135	61.4649	9.29821	12.6528	10.6622	8.03211
Solyc01g095460	Common plant regulatory factor 1 (AHRD V3.3 *** A0A1U8DT23_CAPAN)	65.5676	29.3886	32.6231	143.99	131.043	33.5908	69.8179	30.9605	26.8938
Solyc02g077610	NAC domain protein (AHRD V3.3 *** S5R952_9ROSA)	1.98032	7.08258	7.65104	63.286	57.6302	6.60334	9.9679	17.8967	6.7585
Solyc02g090900	Remorin (AHRD V3.3 *** A0A200QZA9_9MAGN)	5.71597	0.989907	8.61665	38.7107	35.3296	4.19733	6.57432	0.512711	2.31803
Solyc01g059930	Adenine nucleotide alpha hydrolases-like superfamily protein (AHRD V3.3 *** Q9M9P5_ARATH)	143.862	71.2965	108.072	303.822	277.397	93.4261	122.111	82.5831	70.0647
Solyc09g064940	Phenazine biosynthesis PhzF protein (AHRD V3.3 *** A0A200Q4V2_9MAGN)	640.423	209.015	138.576	1860.5	1707.46	233.127	97.1051	245.931	280.198
Solyc06g084370	Unknown protein	10.3639	68.787	19.8453	235.881	217.209	28.7497	40.7697	40.3162	9.00724
Solyc04g009860	2-oxoglutarate (2OG) and Fe(II)-dependent oxygenase superfamily protein (AHRD V3.3 *** A0A2U1QA13_ARTAN)	86.506	22.3613	87.3577	614.735	566.194	39.2889	123.347	50.9321	136.573
Solyc03g078360	Receptor-like protein kinase (AHRD V3.3 *** A0A2U1PPA0_ARTAN)	7.47955	26.4838	19.2369	74.2889	68.6995	15.4295	21.3046	24.9351	32.7905
Solyc09g008940	AT-hook motif nuclear-localized protein 10 (AHRD V3.3 *** A0A2G2VY12_CAPBA)	3.71754	9.98561	10.9424	25.8209	23.9553	6.12274	6.07605	9.62948	6.54542
Solyc03g026370	Peptidoglycan-binding LysM domain-containing protein (AHRD V3.3 *** A0A2U1MKY7_ARTAN)	358.997	18.9487	64.3087	1255.47	1167.99	31.2626	59.8277	29.1403	71.3665
Solyc03g115040	Eukaryotic aspartyl protease family protein (AHRD V3.3 *** A0A2U1KXX4_ARTAN)	2.455	0.191912	0.0772513	5.28405	4.97462	0.388277	0.724677	0.179131	0.15248
Solyc11g013810	Nitrate reductase (AHRD V3.3 *** Q8LT13_SOLTU)	8.36403	35.0055	21.9886	124.911	117.779	26.8364	40.4019	40.3285	28.0819
Solyc06g075775	Zinc finger protein ZAT12 (AHRD V3.3 *** A0A2G3CB25_CAPCH)	7.50144	27.1292	32.6054	205.117	194.357	5.96393	30.6341	26.8613	25.4294
Solyc07g049200	coiled-coil protein (AHRD V3.3 *** AT1G05060.1)	12.0033	31.9339	20.3454	97.3036	92.2619	22.9596	14.9333	33.9618	30.7525
Solyc09g005560	Trihelix transcription factor GT-3b (AHRD V3.3 *-* A0A1U8EDU3_CAPAN)	4.35013	39.2839	10.0371	185.884	176.317	33.4565	30.2066	56.589	9.8175
Solyc06g062920	auxin-regulated dual specificity cytosolic kinase	11.5529	0.900221	0.86833	49.8119	47.5945	1.37587	6.25297	0.427401	1.13226
Solyc02g083400	RING/U-box superfamily protein (AHRD V3.3 *** A0A2U1ML59_ARTAN)	15.4509	40.3146	50.3743	194.675	186.315	40.1606	83.2935	54.356	37.0763
Solyc11g006500	charged multivesicular body protein 5-like (AHRD V3.3 *** A0A2I4G8C5_9ROSI)	39.4233	88.6418	48.2398	183.647	178.231	47.1805	59.6158	70.474	42.5736
Solyc12g044930	F-box protein (AHRD V3.3 *** A0A2G3B4N2_CAPCH)	39.9403	16.6722	43.3939	174.394	169.303	20.2315	40.2199	15.7329	32.6153
Solyc01g099500	ATP-dependent DNA helicase (AHRD V3.3 *-* A0A2G2XW06_CAPAN)	3.439	8.81463	5.60481	26.0694	25.6554	13.7599	15.4109	6.17771	5.05417
Solyc01g007100	Digalactosyldiacylglycerol synthase 1, chloroplastic (AHRD V3.3 *** A0A1U8EIN3_CAPAN)	17.3542	5.47252	6.90774	43.6669	43.4052	9.55979	7.19049	7.14428	6.3509
Solyc11g008540	Dicer-like 2b	86.2951	22.6854	45.4344	346.386	344.829	30.437	106.591	58.2132	50.6582
Solyc01g095030	Altered Response to Salt Stress 1	48.4555	19.7387	28.5779	109.171	108.843	14.9154	14.8515	25.759	19.221
Solyc01g096190	Ca2+-ATPase	4.80197	1.56778	3.48567	59.4502	59.4189	2.50731	7.07843	2.11218	2.25543
Solyc01g006950	syntaxin-121-like (AHRD V3.3 *** A0A2I4H4W7_9ROSI)	12.0557	70.312	53.4551	443.302	444.149	43.6355	96.5902	77.4523	56.3504
Solyc12g008950	DEAD-box ATP-dependent RNA helicase (AHRD V3.3 *** AT5G57000.1)	10.7827	3.97366	10.5323	35.9109	36.1859	7.69882	14.0253	5.3755	6.20564
Solyc03g115930	Calcium-binding EF-hand family protein (AHRD V3.3 *-* A0A2U1NCV0_ARTAN)	33.6797	114.312	25.6033	699.134	705.547	63.358	56.6427	130.137	121.545
Solyc07g150147	Protein LIGHT-DEPENDENT SHORT HYPOCOTYLS 10 (AHRD V3.3 *** A0A2G3C166_CAPCH)	53.3219	15.0758	82.0645	206.991	208.986	44.1681	88.8328	21.4007	43.8465
Solyc10g079930	Glycosyltransferase (AHRD V3.3 *** A0A0A1WDH9_NICAT)	42.9084	14.3716	17.5212	94.9244	96.384	26.1438	71.2802	17.8285	29.4967
Solyc06g069570	SNAP25-like proteinous protein SNAP33 (AHRD V3.3 *** A0A1U8F981_CAPAN)	53.6491	176.705	68.5557	375.386	382.945	122.049	190.97	230.534	98.0537
Solyc11g010200	14-3-3 family protein AF079104	76.8789	21.35	62.2594	321.136	336.941	69.676	90.9728	34.4456	45.159
Solyc06g050630	Arogenate dehydrogenase 1, chloroplastic (AHRD V3.3 *** A0A2G3C5J6_CAPCH)	7.81907	40.5998	15.7931	88.8741	93.8293	27.8811	51.1507	43.0215	27.6032
Solyc10g054910	Peptidyl-prolyl cis-trans isomerase (AHRD V3.3 *** A0A2G2W9L6_CAPBA)	19.0626	47.7828	45.7843	109.351	115.622	25.5057	41.7873	55.0906	47.1787
Solyc11g069700	Elongation factor 1-alpha (AHRD V3.3 *** A0A1U8EL12_CAPAN)	226.432	18.1856	56.7494	4478.5	4759.47	10.9111	40.5805	319.908	100.503
Solyc05g005290	Poly [ADP-ribose] polymerase (AHRD V3.3 *** A0A2G2WJW6_CAPBA)	10.8726	93.9126	171.588	489.412	520.872	86.576	334.402	145.728	50.8945
Solyc02g084710	Thioredoxin (AHRD V3.3 *** A0A1U8FW99_CAPAN)	52.9167	115.679	84.0973	379.166	405.564	93.3962	120.803	115.568	73.8723
Solyc11g065080	S2 self-incompatibility locus-linked pollen 3.2 protein (AHRD V3.3 *-* Q7XAE8_PETIN)	34.6982	16.1564	37.3578	121.977	130.907	33.9835	40.7433	10.5343	17.1532
Solyc07g008280	cytochrome P450 family protein (AHRD V3.3 -** AT3G15760.1)	42.4891	11.5859	10.0881	89.7615	96.8818	15.416	26.316	5.75894	11.3672
Solyc02g150130	60S ribosomal protein L32 (AHRD V3.3 *** A0A2G2XE07_CAPBA)	67.6762	29.2862	63.263	268.489	290.137	61.9569	66.8665	32.9927	47.8092
Solyc10g081980	Late embryogenesis abundant (LEA) hydroxyproline-rich glycoprotein family (AHRD V3.3 *** A0A2U1KP17_ARTAN)	72.6276	303.491	166.396	1206.82	1311.91	84.4818	276.539	278.165	183.951
Solyc12g056560	HSP20-like chaperones superfamily protein (AHRD V3.3 *-* Q9SRD6_ARATH)	11.7101	2.86622	12.9747	110.824	120.513	6.55391	25.8395	3.98386	3.67652
Solyc05g014370	Mitotic spindle checkpoint protein MAD2 (AHRD V3.3 *** A0A1U8ETB9_CAPAN)	3.01836	7.75625	5.77359	36.1751	39.6306	6.12905	4.27006	7.29239	5.87788
Solyc04g081290	Cytokinin riboside 5'-monophosphate phosphoribohydrolase (AHRD V3.3 *** A0A2G2X1Q5_CAPBA)	21.8587	9.05592	5.78215	141.678	155.597	18.7485	31.546	10.3652	4.04647
Solyc01g073890	Cysteine/Histidine-rich C1 domain family protein (AHRD V3.3 *-* Q9ZUW8_ARATH)	0.729786	9.17753	3.13291	35.2809	38.919	3.27648	8.21762	9.66773	7.99129
Solyc02g067810	Cyclin-dependent protein kinase inhibitor SMR6 (AHRD V3.3 *** SMR6_ARATH)	0.170539	6.46871	1.51317	45.4018	50.2914	3.86164	2.79591	10.3882	2.32768
Solyc03g025260	DWNN domain, a CCHC-type zinc finger (AHRD V3.3 *-* A0A2U1LZ01_ARTAN)	0.992187	3.72555	0.803161	12.8868	14.312	1.17444	1.67044	3.39173	1.07516
Solyc02g087970	Mini zinc finger protein (AHRD V3.3 *** A0ZXL1_SOLLC)	984.855	281.004	1781.6	5455.33	6128.27	1449.22	2352.04	137.696	765.712
Solyc11g072750	Chitinase 2 (AHRD V3.3 *** A0A1U8EZQ3_CAPAN)	2.33681	0.485546	0.33297	5.24673	5.91594	0.551583	0.311212	0.625079	0.108068
Solyc10g085010	PAR1-like protein (AHRD V3.3 *** A0A2U1KIG3_ARTAN)	187.321	970.526	312.272	2240.51	2545.84	298.51	678.398	1303.54	490.464
Solyc03g119370	R2R3MYB transcription factor 62	5.40554	0.332035	0.187057	23.4118	26.639	0.746701	0.459561	0.384103	0.32978
Solyc06g065370	Subtilisin-like protease SBT3.3 (AHRD V3.3 *** A0A1J3F5X3_NOCCA)	133.491	325.106	275.671	759.021	864.27	260.407	336.611	364.199	326.986
Solyc10g076480	Ammonium transporter (AHRD V3.3 *** A0A2G2VSP2_CAPBA)	15.5701	2.92571	2.71665	70.1352	80.626	9.30439	12.3095	4.35945	8.44296
Solyc03g044910	Elongation of fatty acids protein 3-like (AHRD V3.3 *** A0A1U8GG41_CAPAN)	160.075	38.8917	169.385	512.815	590.672	75.453	297.039	78.8206	34.9473
Solyc01g081540	Myosin-17 (AHRD V3.3 *** A0A2G3ALU8_CAPAN)	17.2871	4.78718	8.86871	38.4537	44.52	12.473	13.7778	5.7762	8.11771
Solyc08g081680	protein LURP-one-related 17 (AHRD V3.3 *** A0A2I4FCH8_9ROSI)	43.049	1.52463	1.36984	87.8372	102.08	1.25489	0.738803	0.934033	1.03983
Solyc05g050960	DNA repair protein RAD51 (AHRD V3.3 *** B6TPY8_MAIZE)	2.57089	0.678137	0.650024	9.30397	10.83	0.451395	1.36171	0.331441	0.760061
Solyc10g081970	Late embryogenesis abundant (LEA) hydroxyproline-rich glycoprotein family (AHRD V3.3 *** A0A2U1KP17_ARTAN)	3.98302	53.9596	8.22831	229.653	270.638	9.11374	18.358	56.1993	6.81111
Solyc10g055680	Methyltransferase (AHRD V3.3 *** O24153_TOBAC)	5.56758	14.2766	19.6603	37.383	44.1147	9.75979	35.4698	11.0734	7.80654
Solyc04g008820	High mobility group B protein 7 (AHRD V3.3 *** A0A2G2X9D0_CAPBA)	2.63709	0.0620166	0.437888	5.96922	7.07996	4.22371	2.16226	0.448931	0.059361
Solyc08g078345	Unknown protein	5.71973	1.1993	2.14431	22.0771	26.3169	1.64474	2.29024	0.785417	0.610957
Solyc12g006380	2-oxoglutarate-dependent dioxygenase	9.65833	0.98882	1.84205	742.78	887.347	0.541218	3.97074	1.73327	1.08183
Solyc12g057150	Unknown protein	19.4485	248.467	70.9578	1176.25	1407.06	103.849	434.186	461.117	90.1602
Solyc02g087975	Unknown protein	226.7	76.4311	488.759	1641.48	1971.7	289.188	386.745	29.7064	175.538
Solyc07g065410	hypothetical protein (AHRD V3.3 *** AT5G41761.1)	59.9986	190.073	247.159	1676.14	2015.56	102.693	147.339	193.019	219.75
Solyc01g097570	Protein SUPPRESSOR OF K(+) TRANSPORT GROWTH DEFECT 1 (AHRD V3.3 *-* A0A2G2W7B7_CAPBA)	0.420111	7.72751	4.07466	39.8753	48.233	9.90601	5.86489	7.83822	2.32048
Solyc08g081700	late embryogenesis abundant protein At1g64065-like (AHRD V3.3 *** A0A2I4FBP0_9ROSI)	3.58349	0.0888979	3.00208	32.6309	39.5132	0.439093	1.26581	0.269862	0.748833
Solyc05g010000	Protein IDA (AHRD V3.3 *** A0A2G3B6Q4_CAPCH)	4.57967	0.358106	0.752821	95.06	115.191	0.213089	0.330615	0.543227	2.22124
Solyc01g097040	Myosin-binding protein 1 (AHRD V3.3 *** A0A2G2W735_CAPBA)	10.6443	2.5773	8.01622	24.8078	30.2472	5.90123	9.71209	3.92907	4.44327
Solyc11g066840	Histone deacetylase HDT1 (AHRD V3.3 *** A0A2G2VQ39_CAPBA)	370.854	154.278	354.191	1057.69	1293.38	243.075	283.181	308.2	314.9
Solyc01g099680	Rubber elongation factor (AHRD V3.3 *** A0A2U1LDB4_ARTAN)	573.399	1298.66	578.236	6640.16	8182.64	525.937	736.893	1733.75	592.196
Solyc04g064530	polyadenylate-binding protein 1-B-binding protein (AHRD V3.3 *** AT4G19950.1)	100.854	16.2309	28.1671	243.948	302.122	18.6932	67.7533	24.831	34.6895
Solyc02g084980	Hexosyltransferase (AHRD V3.3 *** A0A2G2XGM6_CAPBA)	51.4868	6.25877	10.5242	243.693	302.838	3.62347	7.00846	16.105	15.1514
Solyc02g080530	Peroxidase (AHRD V3.3 *** K4B9S4_SOLLC)	46.948	1.01778	8.45466	264.2	328.533	5.57679	10.8312	2.87089	16.8344
Solyc10g083740	60S ribosomal protein L24 (AHRD V3.3 *** A0A2G2VU23_CAPBA)	83.8896	26.9824	52.3934	175.664	219.763	70.8996	94.21	22.4145	41.5885
Solyc08g074740	Poly [ADP-ribose] polymerase (AHRD V3.3 *** A0A2G3AGA5_CAPAN)	1.9746	0.185082	0.921867	14.7698	18.5064	1.17138	3.28895	0.523285	0.591122
Solyc06g009680	BRCT domain-containing protein (AHRD V3.3 *** A0A1U8F8H4_CAPAN)	1.80148	0.272631	0.580953	9.51866	11.9388	1.0433	1.32324	0.535898	0.427983
Solyc02g088910	Ninja-family protein AFP3 (AHRD V3.3 *** A0A1J3DL53_NOCCA)	40.4052	12.4312	12.9692	104.051	137.544	9.42352	12.7135	20.3084	16.4279
Solyc09g075155	60S ribosomal protein L22 (AHRD V3.3 *** A0A1Y1HUA2_KLENI)	36.1773	9.33891	20.6083	80.2814	107.936	25.733	29.9081	8.55697	13.8677
Solyc01g017720	Unknown protein	5.22848	0	1.61219	21.5832	30.8516	2.76112	1.8098	0.277469	2.06913
Solyc02g081450	Late embryogenesis abundant (LEA) hydroxyproline-rich glycoprotein family (AHRD V3.3 *-* Q9SLI0_ARATH)	10.4688	1.67583	2.96742	50.6845	72.883	2.142	7.32326	2.0094	4.87266
Solyc02g086300	Class I glutamine amidotransferase-like superfamily protein (AHRD V3.3 *** A0A2U1KIC9_ARTAN)	3.24371	18.1523	57.8072	146.751	212.174	4.97608	50.5855	12.4331	25.1797
Solyc09g008460	RAB GTPase (AHRD V3.3 *** A0A2U1PC99_ARTAN)	6.65702	0.71846	8.80282	27.6889	40.8028	4.62424	10.1729	0.222002	1.7976
Solyc03g097670	DNA binding,ATP binding protein (AHRD V3.3 *** A0A2U1MGM2_ARTAN)	53.6	8.79091	10.0546	180.466	266.72	14.4006	21.1811	17.3122	14.8523
Solyc11g061980	Unknown protein	0.226653	1.82288	1.32507	42.677	64.1742	1.28519	1.17515	2.45145	0.723482
Solyc03g033840	AAA-ATPase At3g50940-like (AHRD V3.3 *** A0A2I4EX93_9ROSI)	24.3525	4.37397	3.08738	76.432	115.035	4.39575	13.1975	4.5237	10.4282
Solyc06g036100	Transporter arsB (AHRD V3.3 *** A0A2U1Q5Y3_ARTAN)	4.99306	0.509828	11.5591	16.112	24.7989	3.02585	8.03982	1.23356	8.26802
Solyc03g120740	hypothetical protein (AHRD V3.3 *** AT1G15230.1)	11.8043	27.8136	32.5709	278.295	428.391	31.017	33.9609	28.8649	30.0042
Solyc04g078290	Cytochrome P450 (AHRD V3.3 *** Q7FPQ4_HELTU)	35.3788	10.5081	12.1352	105.67	165.357	12.8248	34.0533	16.7087	28.6585
Solyc02g093420	NAC domain-containing protein 10 (AHRD V3.3 *** A0A2G3ACK5_CAPAN)	21.6171	0.299116	2.50444	68.5943	107.668	2.2062	5.36096	0.222974	0.761022
Solyc03g121070	hexokinase	8.87075	2.53717	9.25125	47.3979	75.5229	12.0138	9.97571	2.84357	5.71505
Solyc04g072700	Heavy metal-associated isoprenylated plant protein (AHRD V3.3 *** A0A2R6RNU7_ACTCH)	23.2709	0.594446	5.81039	388.849	622.419	0.715559	1.01342	0.463703	0.719503
Solyc11g066130	osmotin	18.999	1.39731	15.0638	58.1649	94.9562	45.8131	58.546	1.48166	15.2892
Solyc03g044850	protein SRC1 (AHRD V3.3 --* XP_011094145.1)	0.534525	5.29337	3.12356	320.833	525.359	2.34245	14.614	8.42181	0.85446
Solyc01g104770	Actin-related protein (AHRD V3.3 *** A0A200RCC6_9MAGN)	241.567	115.383	197.824	721.312	1191.79	154.729	244.89	143.823	153.227
Solyc12g010750	Secretory carrier-associated membrane protein (AHRD V3.3 *** A0A2G3B9M4_CAPCH)	2.00176	0.326783	1.25281	4.8813	8.5785	1.08039	1.50238	0.538176	0.281486
Solyc09g075890	Haloacid dehalogenase-like hydrolase (HAD) superfamily protein (AHRD V3.3 *** A0A2U1N6A2_ARTAN),Pfam:PF13419	45.5911	15.2379	27.7262	97.7752	176.623	35.7808	59.9675	12.091	12.8345
Solyc08g006110	Basic leucine zipper 9-like transcription factor (AHRD V3.3 *** A0A2K3PFC6_TRIPR)	50.3882	4.2287	46.158	179.25	325.183	24.6401	111.166	3.95889	14.9745
Solyc02g078620	Dof zinc finger protein DOF5.3 (AHRD V3.3 *** A0A2G3D6D4_CAPCH)	2.8803	0	0.784027	5.96098	16.8929	0.457581	1.00751	0	0
Solyc09g065850	auxin-regulated IAA3	107.642	330.037	159.381	637.005	439.955	227.586	169.012	285.901	181.206
Solyc07g007620	Monogalactosyldiacylglycerol synthase 3, chloroplastic (AHRD V3.3 *** A0A2G3BXT4_CAPCH)	0.068916	2.16002	1.6533	4.16106	6.17858	0.681907	0.650434	1.13197	1.00702
Solyc04g082900	Mitotic spindle checkpoint protein BUBR1 (AHRD V3.3 *** A0A2G2ZSY7_CAPAN)	2.32502	9.44406	3.50551	17.9816	11.1824	9.95911	4.38401	7.44652	1.97845
Solyc10g081040	Unknown protein	175.729	458.021	175.712	866.838	855.118	216.5	425.336	492.132	227.674
Solyc04g072607	Unknown protein	7.37932	18.8621	12.4235	34.397	36.9312	11.7888	13.7729	17.0758	15.1364
Solyc03g116590	Embryo-specific protein (AHRD V3.3 *** A0A2K3LFD9_TRIPR)	122.482	245.237	163.952	444.646	436.501	236.132	238.959	265.816	214.288
Solyc07g062980	Squamosa promoter-binding-like protein (AHRD V3.3 *** A0A078J475_BRANA)	50.728	129.793	120.167	231.424	180.438	88.5707	74.45	69.1586	57.6331
Solyc09g031790	Structure-specific endonuclease subunit SLX1 homolog (AHRD V3.3 *** A0A2G2XHX7_CAPBA)	3.87627	9.71332	9.10789	17.1869	20.0983	7.30367	13.3553	10.5405	8.10403
Solyc11g017240	chorismate mutase	25.0235	60.4996	21.7155	105.461	136.812	24.3613	23.4891	44.1825	47.2387
Solyc01g107290	RING/U-box superfamily protein (AHRD V3.3 *-* A0A2U1QJN2_ARTAN)	22.0628	52.2874	31.6565	83.5742	80.5476	36.2462	59.376	39.756	34.1874
Solyc11g008600	cotton fiber protein (AHRD V3.3 *** AT5G57510.1)	10.7541	38.4858	13.8513	60.5233	52.8101	11.4836	45.2872	32.8702	21.1074
Solyc04g082020	Zinc finger, DNL-type, Mitochondrial import protein TIM15 (AHRD V3.3 *** A0A2U1M1T5_ARTAN)	55.9864	119.626	87.7716	183.735	274.576	63.0472	52.415	86.2336	87.7288
Solyc10g085810	Vacuolar protein-sorting-associated protein 37-like protein 2 (AHRD V3.3 *** A0A2G2VU17_CAPBA)	37.9552	102.844	57.2172	131.891	140.568	82.9897	114.501	78.3521	56.5503
Solyc02g061770	chitinase 2	0.613392	7.5754	0.753698	9.48145	12.1409	6.16733	0.967525	3.14598	1.04321
Solyc10g006610	Auxin-responsive GH3 family protein (AHRD V3.3 *** A0A2U1LNK3_ARTAN)	1.49237	4.01762	2.21828	4.92466	6.29262	2.9834	3.46227	2.07663	1.3184
Solyc02g092350	Transmembrane protein (AHRD V3.3 *** Q1PDF2_ARATH)	0.185757	2.7833	1.15613	0.492624	1.04613	1.95841	3.91127	1.61002	1.0794
Solyc06g082590	DNA-binding protein Pti6	73.8691	6.09028	17.9491	146.815	118.321	6.47639	33.5516	8.78157	16.7493
Solyc07g065060	MBOAT (Membrane bound O-acyl transferase) family protein (AHRD V3.3 *** A0A2U1LYZ9_ARTAN)	3.65958	0.279193	1.08664	7.14517	9.682	0.734534	2.01257	0.4127	0.0567374
Solyc02g069350	TRAM, LAG1 and CLN8 (TLC) lipid-sensing domain containing protein (AHRD V3.3 *** A0A2U1Q6S5_ARTAN)	11.0898	3.79271	7.32184	21.6383	23.7319	7.56619	10.9842	5.18535	5.64907
Solyc06g008590	auxin-regulated IAA17	12.9315	0.577162	5.98436	25.2303	74.9111	3.13184	11.5767	0.0552063	0.115235
Solyc11g011340	cultivar Rio Grande ELI3	8.83574	0.372682	0.368696	16.9776	12.8432	0.587226	0.188287	1.16417	0.569224
Solyc12g099370	GATA transcription factor 23 (AHRD V3.3 *** A0A2G2VJP8_CAPBA)	40.653	12.1747	27.8667	76.7619	86.7329	17.5466	17.9386	19.6227	16.8786
Solyc11g010470	14-3-3 protein (AHRD V3.3 *** P93787_SOLTU)	664.876	201.348	431.207	1239.88	1327.83	321.288	492.146	225.432	271.521
Solyc06g067980	repressed By RIM101 protein 1 (AHRD V3.3 --* XP_011091441.1)	379.107	79.3682	48.5117	706.611	785.362	43.4429	34.766	74.7009	111.459
Solyc03g095690	SNF2-related (AHRD V3.3 *-* A0A200R3L2_9MAGN)	31.0108	12.1387	16.5323	57.4128	34.5326	14.2464	16.7744	11.4704	12.097
Solyc09g005830	ACI49	2.15734	0.203175	0.580595	3.97998	5.02425	0.201248	0.432192	0.117844	0.634943
Solyc05g052950	Regulator of chromosome condensation (RCC1) family protein (AHRD V3.3 *** Q9M2S1_ARATH)	21.542	6.20209	5.38317	39.414	46.9655	0.466543	0.599737	0.790487	1.44112
Solyc01g006890	EEIG1/EHBP1 N-terminal domain (AHRD V3.3 *** A0A200Q9Q9_9MAGN)	13.4319	2.49545	4.0956	24.556	50.5633	7.99926	10.5123	3.27807	4.7926
Solyc06g076130	GTP-binding Obg/CgtA protein (AHRD V3.3 *-* A0A2K3MSE1_TRIPR)	14.5052	6.26529	9.03527	25.9143	22.8588	5.11213	11.3432	6.4148	9.00444
Solyc06g051940	Protein phosphatase 2C (AHRD V3.3 *** A0A2U1KYU0_ARTAN)	196.772	5.51407	46.6495	345.742	373.665	19.742	15.4035	2.26202	22.3833
Solyc03g115870	Thioredoxin-like 1-2, chloroplastic (AHRD V3.3 *** A0A2G3CZB1_CAPCH)	42.3571	13.4443	19.3357	73.745	49.8287	14.3662	36.783	22.8197	16.6801
Solyc08g066500	Homeobox leucine-zipper protein (AHRD V3.3 *** Q8H964_ZINVI)	4.34746	0.275866	1.04352	7.47814	13.0599	2.41602	5.47577	0.118738	0.230676
Solyc01g107240	Peroxisomal membrane 22 kDa (Mpv17/PMP22) family protein (AHRD V3.3 *-* A0A2U1NNX3_ARTAN)	8.48178	2.38004	3.1963	14.5808	11.2765	3.08081	2.55636	2.83839	2.91933
Solyc06g010030	MLO-like protein (AHRD V3.3 *** K4C430_SOLLC)	19.2404	7.41534	7.51129	32.917	30.6816	9.87165	14.8998	10.3164	17.7592
Solyc08g061843	40S ribosomal protein S3, putative, expressed (AHRD V3.3 *** Q75G91_ORYSJ)	271.817	133.275	188.586	464.608	515.547	211.211	208.834	141.112	166.613
Solyc06g066290	cystic fibrosis transmembrane conductance regulator (AHRD V3.3 *** AT2G35585.1)	15.1571	6.12003	6.48777	25.4466	26.342	8.91995	10.083	8.28675	4.99084
Solyc04g078930	Alpha-amylase (AHRD V3.3 *** K4BUX7_SOLLC)	6.96829	2.30649	3.19556	11.464	13.6036	5.74928	4.33557	3.36233	2.64234
Solyc10g054440	arginine decarboxylase 1	480.525	141.388	51.4127	786.72	651.386	130.721	237.562	238.596	114.71
Solyc10g086420	FYD (AHRD V3.3 *** AT3G12570.4)	93.5717	45.3269	54.3596	151.652	143.673	41.3308	57.3279	49.4226	50.8426
Solyc09g075470	DnaJ-like protein subfamily B member 6 (AHRD V3.3 *** A0A2G2W0L3_CAPBA)	2.71843	0.528935	2.56866	4.34519	2.71718	0.31749	0.633476	0.178274	0.673651
Solyc04g054340	hypothetical protein (AHRD V3.3 -** AT5G65207.1)	132.563	29.0793	79.1628	210.655	168.338	18.7166	38.7612	31.3459	23.1816
Solyc08g082440	UDP-glucose 4-epimerase (AHRD V3.3 *** Q6XZA0_SOLTU)	102.111	30.3069	40.3006	161.395	203.77	31.5733	47.2847	35.2454	31.8197
Solyc02g072150	Trehalose-6-phosphate synthase (AHRD V3.3 *** E5GC29_CUCME)	38.6982	16.9898	7.68212	60.0677	48.3301	11.8821	26.4798	19.438	10.3442
Solyc02g088900	TPT domain-containing protein (AHRD V3.3 *** A0A1Q3CE75_CEPFO)	3.01408	0.891427	2.05858	4.64835	9.70844	1.29743	1.8173	0.554293	1.57313
Solyc08g061950	Unknown protein	21.456	7.4255	6.8114	33.0183	24.9754	17.1887	10.4938	16.8225	7.86791
Solyc06g066600	plastidic glucose translocator 2	89.7542	41.4526	27.8213	136.935	98.7777	65.0499	80.7529	48.3479	31.8019
Solyc03g117590	Chaperone protein DnaJ (AHRD V3.3 *** A0A2G2WQF7_CAPBA)	33.6721	12.413	17.2475	50.6994	72.8189	8.25261	13.3582	8.36224	8.95848
Solyc02g089400	Amino acid transporter (AHRD V3.3 *** A0A200QY84_9MAGN)	37.1181	16.3377	21.4214	55.6448	56.8699	18.1667	20.9474	15.6563	20.7706
Solyc03g095600	KIP1-like (AHRD V3.3 *-* A0A200R3P8_9MAGN)	6.12275	1.95635	3.4893	9.16596	15.1813	4.04473	5.41146	3.42048	3.61036
Solyc03g007760	P-loop containing nucleoside triphosphate hydrolases superfamily protein (AHRD V3.3 *** F4JKF8_ARATH)	5.86275	1.45361	1.67025	8.74422	9.4643	7.35836	3.31643	0.832046	2.03454
Solyc02g085600	Scarecrow-like protein 15 (AHRD V3.3 *** A0A2G3AAH7_CAPAN)	21.7967	83.7415	72.8671	32.3465	24.3204	119.345	146.812	135.129	76.1264
Solyc08g081730	Reticulon-like protein (AHRD V3.3 *** A0A2G3DAU6_CAPCH)	427.779	192.126	265.871	616.432	692.73	206.273	294.45	217.762	218.716
Solyc06g066770	F-box/kelch-repeat protein (AHRD V3.3 *** A0A1J3DG12_NOCCA)	3.45184	12.3779	7.04481	4.9518	1.78839	7.11208	16.3307	9.82475	10.6786
Solyc03g119610	hypothetical protein (AHRD V3.3 *** AT1G13360.1)	137.817	53.9502	82.5224	196.481	255.087	67.1698	91.4369	92.3741	89.7998
Solyc08g021820	auxin-regulated IAA29	160.657	33.8859	78.6526	224.272	221.399	140.43	11.6515	38.0288	71.6798
Solyc10g085420	Protein LURP-one-related 15 (AHRD V3.3 *** A0A2G2VU46_CAPBA)	501.502	181.97	123.015	682.412	683.804	186.42	407.915	290.737	95.2598
Solyc06g082700	Protein phosphatase 2C family protein (AHRD V3.3 *-* A0A2U1QFD7_ARTAN)	4.67221	0.771576	2.41325	6.27457	5.16701	1.52705	1.51683	0.761687	4.72665
Solyc02g085770	AWPM-19-like protein (AHRD V3.3 *-* A0A2U1MYT9_ARTAN)	2.59477	0.19327	0.637755	3.45825	5.14666	0.882943	0.717513	0.29882	1.57473
Solyc09g008770	Late embryogenesis abundant protein (AHRD V3.3 *** A0A200R5C6_9MAGN)	10.9723	0.772481	0.773772	14.5426	17.7851	0.491542	0.488273	3.13847	16.7408
Solyc11g012000	Transmembrane protein, putative (DUF3537) (AHRD V3.3 *** A0A1P8B952_ARATH)	24.5642	9.45211	12.8559	32.3698	35.2351	12.5539	11.4564	15.5145	12.4867
Solyc03g118970	Protein DETOXIFICATION (AHRD V3.3 *** A0A1J7HGK7_LUPAN)	27.0501	9.23082	15.0109	34.5174	45.1064	10.1124	15.5356	29.2116	29.4004
Solyc03g112390	R2R3MYB transcription factor 86	5.72146	0.83133	3.87322	7.11571	15.1263	2.66315	3.06459	0.385723	1.18461
Solyc08g008300	Unknown protein	4.6498	0.363943	0	5.39167	10.3285	0.763256	1.67491	0	0
Solyc07g054460	H/ACA ribonucleoprotein complex non-core subunit NAF1 (AHRD V3.3 *-* A0A2I4DNL3_9ROSI)	22.7269	8.83293	14.0954	26.3424	30.8262	11.3221	14.5136	16.3732	14.0645
Solyc07g053990	DUF1421 domain-containing protein (AHRD V3.3 *** A0A1Q3BQX3_CEPFO)	59.6064	29.3156	33.7166	65.5925	82.1033	37.6264	37.1317	38.3516	32.3407
Solyc04g074520	VQ motif-containing protein 9 (AHRD V3.3 *** A0A2I4DH74_9ROSI)	32.2034	13.897	21.9982	34.935	51.9029	12.5055	27.6835	15.5063	25.0386
Solyc12g044880	ss-galactosidase, clone tEG1B	6.75791	17.6405	10.9078	7.31161	5.37857	27.321	18.3302	14.3341	11.9739
Solyc05g050130	Acidic endochitinase (AHRD V3.3 *** CHIA_TOBAC)	112.605	4.46841	12.6809	118.046	218.228	15.8441	21.5682	1.87372	14.8626
Solyc12g006370	Polyamine oxidase-like protein (AHRD V3.3 *** A0A2K3NN16_TRIPR)	21.3718	51.555	26.5496	21.7446	13.8975	44.0831	50.4087	35.405	27.3257
Solyc07g055260	Chaperone protein dnaJ (AHRD V3.3 *** A0A2K3MMT7_TRIPR)	45.446	22.312	40.8682	45.5357	53.6715	16.8598	14.2845	8.14753	16.6637
Solyc07g056200	Heavy metal-associated isoprenylated plant protein (AHRD V3.3 *** A0A2R6QEC1_ACTCH)	33.399	4.52748	2.98064	33.1914	92.3581	9.21908	35.8021	4.09913	8.34992
Solyc12g042950	ADP,ATP carrier protein (AHRD V3.3 *** A0A2G2Y8J4_CAPAN)	31.5029	78.7255	91.0797	29.0061	25.9041	87.3114	136.567	94.1604	83.7853
Solyc04g074470	Protein EXORDIUM-like 2 (AHRD V3.3 *** A0A2G3CNT3_CAPCH)	2.57672	0.310113	0.213695	2.26279	3.81718	0.216687	0.104142	1.36702	0.123908
Solyc06g075650	tonoplast intrinsic protein 1.2	3.79709	0.22511	1.07104	3.2963	9.1875	0.437276	0.543063	0.0553955	0.467062
Solyc02g079360	Phox/Bem1p (AHRD V3.3 *** A0A200Q8I8_9MAGN)	3.90249	0.0946291	0.984098	3.3779	13.4317	1.22175	1.99531	0.189758	0.830179
Solyc09g015830	Receptor protein kinase-like protein (AHRD V3.3 *** Q8VZH5_CAPAN)	71.0232	148.431	70.3978	60.6692	71.8065	161.389	235.924	148.06	101.22
Solyc05g008380	envelope glycoprotein B (AHRD V3.3 *** AT1G80540.3)	22.663	49.2465	31.7421	18.4811	21.1374	57.658	49.569	51.2301	37.4658
Solyc03g006960	Protein phosphatase 2C (AHRD V3.3 *** A0A2U1PQC9_ARTAN)	8.39815	21.7082	30.8648	6.70285	4.9983	42.6454	16.3026	16.5914	23.0104
Solyc08g081570	2-C-methyl-D-erythritol 2,4-cyclodiphosphate synthase (AHRD V3.3 *** A0A2G3DAU7_CAPCH)	16.2291	34.8651	31.8084	12.7131	13.5907	27.3047	22.6197	18.0791	27.5475
Solyc11g020720	Hydrolase-like protein family (AHRD V3.3 *-* AT1G29120.2)	17.386	40.5335	41.7603	12.6085	11.308	41.0722	29.2183	20.4124	28.0113
Solyc06g060800	2-oxoglutarate (2OG) and Fe(II)-dependent oxygenase superfamily protein (AHRD V3.3 *** A0A2U1QFG6_ARTAN)	4.39393	11.6121	11.5433	3.17781	3.54526	8.81898	6.59925	5.88098	6.83795
Solyc09g007850	RNA-binding protein (AHRD V3.3 *** A0A2U1PI86_ARTAN)	31.1973	106.944	176.165	22.5254	18.5667	112.664	135.153	75.5877	122.534
Solyc11g006270	3-oxo-5-alpha-steroid 4-dehydrogenase (AHRD V3.3 *** A0A200PYH0_9MAGN)	33.3387	71.3084	53.5129	22.0024	14.7588	102.566	48.0181	34.5403	41.8128
Solyc05g013480	Tetratricopeptide repeat (TPR)-like superfamily protein (AHRD V3.3 *** AT3G26580.1)	35.0167	85.911	80.8381	21.9959	23.0648	42.7891	49.925	48.5893	56.0807
Solyc03g117280	envelope glycoprotein B (AHRD V3.3 *** AT1G80540.1)	30.2408	71.1111	51.512	17.1994	19.1234	66.8448	73.5127	62.8181	60.9415
Solyc04g081420	hypothetical protein (AHRD V3.3 *** AT1G75730.2)	7.5193	18.2013	12.0232	4.17512	6.07202	19.3954	12.8933	15.2199	17.9822
Solyc07g055640	Immunity to Fusarium wilt race 3	2.41145	7.57642	15.3208	1.27324	0.657253	5.03875	11.4669	6.92405	19.4613
Solyc02g021000	protein COFACTOR ASSEMBLY OF COMPLEX C SUBUNIT B CCB3, chloroplastic (AHRD V3.3 *** A0A2I4G7H0_9ROSI)	5.48441	16.6249	20.9928	2.84613	2.45401	16.0399	23.521	15.1204	18.6001
Solyc01g105660	2-oxoglutarate (2OG) and Fe(II)-dependent oxygenase superfamily protein (AHRD V3.3 *** F4INZ9_ARATH)	154.523	400.659	605.679	24.2166	15.7361	364.733	326.405	281.178	494.238
Solyc10g083580	PHYTOSULFOKINE 3 PRECURSOR (AHRD V3.3 *-* AT3G44735.2)	59.9169	323.071	294.284	26.3357	3.42042	458.797	179.096	234.949	286.543
Solyc02g031950	pathogenesis-related family protein (AHRD V3.3 *** AT1G78780.5)	100.345	312.336	377.091	0	0.154947	124.487	75.9867	208.931	294.979
Solyc07g064180	pectin methylesterase 2	62.3233	172.851	286.155	3.25674	2.60417	232.66	97.911	91.1061	262.185
Solyc11g065530	Alpha/beta-Hydrolases superfamily protein (AHRD V3.3 *** A0A2U1P0Y5_ARTAN)	39.0348	126.226	122.413	8.82013	9.47116	148.096	69.9008	95.9803	186.349
Solyc01g111350	Major facilitator superfamily protein (AHRD V3.3 *** Q9SW40_ARATH)	24.5286	123.266	94.6309	3.6059	3.36131	194.477	116.61	94.2293	132.016
Solyc01g087560	Methyltransferase (AHRD V3.3 *** A0A2G2XST8_CAPBA)	32.3544	112.441	99.5335	11.9439	8.45437	130.147	147.639	118.397	112.145
Solyc03g121010	Unknown protein	42.0632	102.716	143.112	15.3408	13.7918	92.133	85.1324	110.035	155.373
Solyc01g091690	S-adenosyl-L-methionine-dependent methyltransferases superfamily protein (AHRD V3.3 *** A0A2U1NM08_ARTAN)	31.3143	101.867	151.861	6.15591	6.71334	148.156	129.042	51.6654	128.976
Solyc03g113030	Aldose 1-epimerase (AHRD V3.3 *** A0A2G3CYH4_CAPCH)	25.8015	95.3359	71.8322	1.29679	2.01625	110.676	58.6009	61.6599	124.8
Solyc11g006990	Protein trichome birefringence-like 36 (AHRD V3.3 *** A0A2G2Y6D1_CAPAN)	15.4786	88.3106	79.3338	0.822203	1.30663	102.924	80.3981	45.3657	150.198
Solyc09g082720	NAD(P)-linked oxidoreductase, aldo/keto reductase family protein (AHRD V3.3 *** A0A1Y1HY98_KLENI)	26.4002	76.0466	41.2793	3.26772	4.04928	62.9281	52.6272	38.4233	40.5105
Solyc01g006020	BnaCnng41690D protein (AHRD V3.3 *** A0A078JEK8_BRANA)	18.7414	71.6209	80.7765	8.0374	9.89641	29.2866	26.9561	37.3213	48.9877
Solyc10g078440	Sigma factor binding protein 1, chloroplastic (AHRD V3.3 *** A0A2G3BI49_CAPCH)	12.8048	57.792	126.345	3.16451	3.12311	27.2246	55.1821	55.5207	115.383
Solyc11g009000	Alpha/beta-Hydrolases superfamily protein (AHRD V3.3 *** Q4PSG2_ARATH)	25.0693	52.981	51.8041	4.55873	6.54032	58.8022	40.2504	35.7045	56.7662
Solyc05g056020	V-type proton ATPase subunit G (AHRD V3.3 *** A0A1U8GRL1_CAPAN)	21.6519	50.7193	53.248	8.4083	10.5957	50.1158	36.0591	24.9495	83.3161
Solyc03g083900	monocopper oxidase-like protein SKU5 (AHRD V3.3 *** A0A2I4GW38_9ROSI)	17.4731	49.6628	29.7539	4.82116	8.71916	45.51	45.9906	32.8127	44.6476
Solyc01g103140	Chloride channel protein (AHRD V3.3 *** K4B1P0_SOLLC)	18.8664	48.7194	74.3693	6.71525	7.15468	70.5019	52.8985	37.1173	59.4655
Solyc01g010250	6-phosphogluconolactonase (AHRD V3.3 *** B6U0H2_MAIZE)	18.1851	47.8648	47.9463	4.38963	1.71902	42.7147	53.6785	45.0243	35.6648
Solyc11g072310	gibberellin 20-oxidase-3	5.34857	42.3612	52.0765	1.60987	0.720769	59.18	5.72845	11.8069	52.9467
Solyc06g068600	Phosphate ABC transporter ATP-binding protein PstB (AHRD V3.3 *** A0A365XJ19_9ACTN)	12.3432	38.2336	48.9666	4.66901	6.56056	57.2777	29.1885	31.4669	54.0531
Solyc05g009800	Leucine-rich repeat receptor-like serine/threonine-protein kinase (AHRD V3.3 *** A0A2I0VIY5_9ASPA)	11.3903	34.4961	18.2297	1.58088	2.39395	33.3464	20.4058	24.969	29.0266
Solyc01g098700	Branched-chain-amino-acid aminotransferase-like protein 1 (AHRD V3.3 *** A0A2G2W7E2_CAPBA)	7.99519	32.4678	25.8569	1.5689	2.01362	37.0812	21.9397	20.6728	30.645
Solyc06g064940	Patellin-5 (AHRD V3.3 *** A0A2G2WKZ3_CAPBA)	8.159	31.9729	54.5356	0.783708	1.70749	57.9101	73.5385	33.1036	70.4094
Solyc08g066430	Polyketide cyclase/dehydrase and lipid transport superfamily protein (AHRD V3.3 *** A0A2U1M5K6_ARTAN)	7.85741	31.5179	25.9439	3.67253	2.70166	35.7585	17.5472	19.7108	29.9556
Solyc01g008700	MutS2 (AHRD V3.3 *** AT2G26840.1)	9.07825	30.144	50.3615	3.49474	3.95069	55.0683	27.4741	20.9437	42.4536
Solyc12g009480	SPX domain-containing protein (AHRD V3.3 *** A0A1Q3BK26_CEPFO)	7.57134	25.1171	15.923	1.22602	3.31507	12.8639	15.7282	14.2835	12.0435
Solyc01g068030	Polyketide cyclase / dehydrase and lipid transport protein (AHRD V3.3 *** Q1G3L2_ARATH)	7.10085	18.4974	11.6744	2.60257	2.23372	15.0481	10.5731	9.11258	13.3101
Solyc02g065420	CASP-like protein (AHRD V3.3 *** A0A2U1PJG0_ARTAN)	7.56998	16.7606	11.5837	2.50748	3.86939	15.9878	16.9153	14.2654	14.891
Solyc02g086120	Unknown protein	5.04363	14.8369	14.7668	2.35004	3.16819	17.7998	9.13015	9.65851	17.04
Solyc03g006330	Leucine-rich repeat receptor-like serine/threonine-protein kinase (AHRD V3.3 *** A0A0A7LUM7_ALBBR)	6.09131	13.8094	6.77844	0.0434922	0.197815	27.432	14.36	7.98246	16.3871
Solyc02g069410	Haloacid dehalogenase-like hydrolase domain-containing protein (AHRD V3.3 *** A0A1J3HBG0_NOCCA)	3.91049	11.8159	12.1067	1.77616	1.75537	7.83267	7.21203	6.24393	8.18378
Solyc06g065650	Tify domain-containing protein (AHRD V3.3 *** A0A1Q3C435_CEPFO)	2.97051	10.8869	21.1278	0.483558	0.483879	10.0475	9.3881	6.44337	12.9999
Solyc09g073040	Unknown protein	2.98625	10.8306	3.01833	1.08859	1.28024	5.63555	8.96837	1.07631	8.80028
Solyc12g096480	Protein GLUTAMINE DUMPER 4 (AHRD V3.3 *** A0A2G3B4X7_CAPCH)	4.11851	10.6204	6.57378	0.449522	0.276261	3.88106	6.89128	7.73114	6.71191
Solyc08g023270	myosin heavy chain-like protein (AHRD V3.3 *** AT4G03620.2)	3.18137	9.87775	6.85805	0.619863	0.608663	5.83452	7.00413	6.13243	9.29418
Solyc01g102400	Germin-like protein (AHRD V3.3 *** O65358_SOLTU)	3.4272	9.10764	9.91947	1.64981	2.63141	8.35311	13.0963	11.5558	11.5534
Solyc02g064690	Acyl-CoA N-acyltransferases (NAT) superfamily protein (AHRD V3.3 *** A0A1P8B3D5_ARATH)	1.96708	12.2855	28.9868	0.236711	0.24038	9.3966	11.5816	6.98846	29.7645
Solyc08g007780	Expansin (AHRD V3.3 *** K4CIR5_SOLLC)	1.95272	5.89691	2.77656	0.130696	0.118357	4.37518	4.6283	5.42356	7.59762
Solyc09g018760	Oligoribonuclease (AHRD V3.3 *** A0A2G2ZEC5_CAPAN)	1.8824	5.73321	6.67283	0.901841	0.309997	12.4392	10.7977	3.69965	8.76019
Solyc10g076810	3'-5' exonuclease domain (AHRD V3.3 *** A0A200QBM5_9MAGN)	1.6266	6.51783	9.20462	0.0793368	0.65168	7.42403	6.99378	3.97226	6.24971
Solyc05g053100	Dihydrolipoyl dehydrogenase-like protein (AHRD V3.3 *** A0A2K3PDU3_TRIPR)	1.54305	5.72903	8.32665	0.312073	0.738718	2.27846	4.28121	3.04242	3.78632
Solyc05g013330	Unknown protein	1.32782	4.36613	7.10656	0.201094	0	3.02511	3.10517	4.56153	5.36032
Solyc06g065820	Ethylene Response Factor H.1	0.553334	8.35036	4.43726	0	0	5.98596	17.7543	5.1678	4.61286
Solyc08g068190	Aldehyde dehydrogenase (AHRD V3.3 *** A0A2U1M8J4_ARTAN)	0.548818	2.26814	2.44613	0.16407	0.664168	1.93096	1.53816	1.10578	1.42626
Solyc07g045450	hypothetical protein (AHRD V3.3 *-* AT2G04480.1)	0.331092	0	0	3.27726	11.3786	0.31126	0.339433	0	0.282057
Solyc03g112840	transmembrane protein (AHRD V3.3 *** AT1G10660.4)	0.950897	0.629473	2.17216	4.50108	13.1416	2.83652	4.04612	0.504211	0.647111
Solyc04g011910	sorbin/SH3 domain protein (AHRD V3.3 *** AT5G09960.1)	0.580528	1.23544	4.20556	6.58531	18.3713	6.58632	7.91025	0.562452	2.20199
Solyc10g085210	Transcription factor (AHRD V3.3 *** A0A2U1NHT6_ARTAN)	0.217489	0.370082	5.27588	19.2867	52.4711	2.17082	3.33973	1.20282	0.459866
Solyc09g011620	Glutathione S-transferase-like protein (AHRD V3.3 *** A8DUB0_SOLLC)	0	1.04441	0.090842	2.81161	7.35554	0.530818	0.561417	1.08671	0
Solyc07g009290	defensin-like protein 1 (AHRD V3.3 *** A0A1U7W6X0_NICSY)	0	0	0	6.67723	17.1368	0	0	0	0
Solyc08g078850	lactate dehydrogenase	13.2978	5.21726	2.46316	48.9235	123.809	5.16761	8.74218	5.71073	2.11219
Solyc03g116450	Stigma-specific protein Stig1 (AHRD V3.3 *-* A0A200RBB8_9MAGN)	0	0	0.191014	2.82907	7.09658	0	0.0838874	0	0.286977
Solyc01g090310	Ethylene-responsive transcription factor 13 (AHRD V3.3 *** A0A2G2XMR4_CAPBA)	0.0832085	0.16116	0.202328	10.2174	25.3706	1.25067	0.519351	0	0.169231
Solyc05g005450	Suppressor of Gene Silencing 3 (AHRD V3.3 *-* A0A0K2SUN9_SOLTU)	0.0501585	0	0	2.68591	6.5916	0.050292	0.306437	0	0
Solyc02g071950	Unknown protein	0.381166	0	0.380138	6.47432	15.6557	0	1.42595	0.351644	0
Solyc03g097420	HVA22-like protein (AHRD V3.3 *** A0A2G3A0I0_CAPAN)	0.168124	0	0.445227	10.5014	25.2099	1.61631	0.873038	0.241059	0
Solyc06g069550	UDP-glucose 6-dehydrogenase (AHRD V3.3 *** A0A1U8F9G7_CAPAN)	1.8567	0.309647	0	5.23487	12.2541	0.558361	1.27452	1.27242	1.18705
Solyc04g076440	hypothetical protein (AHRD V3.3 --* AT1G58225.1)	1.63612	0.683274	0.586243	11.6087	26.7988	0.702466	1.70346	0.629305	0.492043
Solyc12g096105	Unknown protein	0.132751	0	0.322795	5.57378	12.8382	0	0	0.129832	0.647465
Solyc06g054640	DUF506 domain-containing protein (AHRD V3.3 *-* A0A1Q3CFM9_CEPFO)	1.92892	2.39581	2.58344	16.2454	35.7468	5.5145	6.35545	6.14609	1.47107
Solyc11g066120	CLAVATA3/ESR (CLE)-related protein 46-like (AHRD V3.3 -** XP_022878632.1)	2.12928	2.73816	0.570106	10.048	20.9506	1.60535	2.12081	0.392199	2.79452
Solyc05g051660	Alpha/beta-Hydrolases superfamily protein (AHRD V3.3 *** A0A2U1KK17_ARTAN)	31.3139	16.5651	40.0911	134.256	278.584	24.3407	114.1	11.5741	12.1394
Solyc01g100100	RING/U-box superfamily protein (AHRD V3.3 *-* Q1G3M1_ARATH)	0.39609	0	0	5.38523	11.1533	0.529391	0.418802	0	0
Solyc05g010130	Transmembrane protein (AHRD V3.3 --* Q9LI85_ARATH)	0.371816	0.476877	1.21746	3.89571	7.97817	1.56748	2.213	0.233658	0.252708
Solyc08g036640	Jasmonate ZIM domain protein f (AHRD V3.3 *** I3WTA4_NICAT)	0.748097	0.538258	0.466296	18.565	37.6951	6.48745	23.3053	2.17293	0.98005
Solyc09g082480	protein RDM1 (AHRD V3.3 *** A0A2G2XXG5_CAPAN)	0.110414	0	3.92346	177.751	360.435	0.330651	1.20475	0	0
Solyc04g076845	Basic helix-loop-helix (BHLH) DNA-binding superfamily protein (AHRD V3.3 *-* A0A2U1PS36_ARTAN)	0.17692	0.0647124	0.166306	44.0126	87.8746	0.481259	0.239865	0.0327893	0.0359824
Solyc12g009220	jasmonate ZIM-domain protein 1	14.791	12.0109	3.50186	107.536	213.535	26.7541	66.6418	11.4495	10.2831
Solyc06g066110	DUF1677 family protein (DUF1677) (AHRD V3.3 *** Q9SK23_ARATH)	0.373539	0.130331	0.564233	5.32552	10.5287	0.845123	1.20867	0.846006	0.881863
Solyc08g078710	Heat shock protein hsp20 (AHRD V3.3 *-* W7TIC4_9STRA)	0.0908964	0.278596	0	4.20963	8.24182	0	0.252896	0.191123	0.382481
Solyc11g072900	BTB/POZ domain-containing protein (AHRD V3.3 *** A0A2G2YGG9_CAPAN)	0.410563	0.357927	0.391908	2.76588	5.35143	0.655504	0.583862	0.544071	0.217176
Solyc03g123380	Unknown protein	0.288816	0.73718	0.576747	6.55166	12.5973	0.350566	0.407936	0	0.151913
Solyc10g082040	HVA22-like protein (AHRD V3.3 *** A0A1U8ENC8_CAPAN)	0	0	0	3.02805	5.8009	0	0	0	0
Solyc01g110110	Cysteine protease (AHRD V3.3 *** Q9AUC5_IPOBA)	24.9953	46.994	58.6125	117.647	223.479	56.2788	62.8248	38.2857	34.898
Solyc02g089480	protein GLUTAMINE DUMPER 4-like (AHRD V3.3 *** A0A2I4EBB2_9ROSI)	2.59007	6.10877	6.75712	17.9707	33.9875	8.2747	21.2237	9.26414	2.94646
Solyc01g060260	Glycine-rich protein family (AHRD V3.3 *-* AT5G49350.2)	0.431404	2.41409	13.0403	9.98904	18.8499	4.58668	2.40255	0.486475	2.14085
Solyc12g042840	Lactoylglutathione lyase / glyoxalase I family protein (AHRD V3.3 *** A0A2U1MV65_ARTAN)	0.102911	1.92622	2.488	9.55969	18.0015	5.45633	3.61446	2.86491	2.17417
Solyc03g080070	WAT1-related protein (AHRD V3.3 *** K4BHY3_SOLLC)	0.699688	0.148818	0.124484	2.37074	4.45266	0.17253	0.697507	0.18487	0.634388
Solyc07g054430	folic acid binding / transferase (AHRD V3.3 *** AT2G20830.4)	2.648	1.04931	3.18941	9.25094	17.3456	0.795	3.28946	0.524528	1.26232
Solyc02g032840	Unknown protein	0.910505	1.29901	10.8408	47.6276	87.0865	0.385068	8.30468	0.300984	1.88478
Solyc11g010390	Unknown protein	52.8383	34.4695	93.8182	204.59	372.293	39.8216	149.756	36.9311	36.8872
Solyc12g057140	Unknown protein	20.5518	47.2491	26.2128	382.376	694.7	33.3004	93.6473	72.5807	16.0772
Solyc11g008820	Endoglucanase (AHRD V3.3 *** A0A2G2VEA7_CAPBA)	8.85451	9.452	9.67143	22.8859	41.4104	7.88543	20.1251	6.02776	5.67123
Solyc09g074260	Leucine-rich repeat receptor-like kinase (AHRD V3.3 *** A0A0K9PKL2_ZOSMR)	0	0.0477905	0.143589	2.41268	4.34601	0.190903	0.577722	0.089687	0.0988606
Solyc04g078950	Protein WEAK CHLOROPLAST MOVEMENT UNDER BLUE LIGHT 1 (AHRD V3.3 *-* A0A2G2ZRM3_CAPAN)	5.96434	8.47605	10.5696	18.8392	33.6071	8.56653	10.7216	8.00011	9.3567
Solyc09g098385	Ubiquitin (AHRD V3.3 *** K2RZ76_MACPH)	2.4082	0.93024	0.16485	21.3886	37.5082	1.80125	1.61493	0.213952	0.905726
Solyc06g073610	cyclin B1	1.81719	0.542212	1.14387	7.34784	12.8117	1.16987	2.66908	0.924762	1.12918
Solyc09g075980	BnaA05g17230D protein (AHRD V3.3 *** A0A078FCG1_BRANA)	4.39098	1.36086	3.16243	76.0389	132.424	2.93851	4.16443	0.36606	1.38941
Solyc02g086565	Unknown protein	0.402395	0.410414	1.32399	4.48925	7.80866	0.732643	0.17329	0.812783	1.5113
Solyc02g091380	transmembrane protein (AHRD V3.3 *** AT1G49000.1)	27.2078	22.9347	37.4021	130.139	226.124	6.24408	39.079	35.4356	146.005
Solyc12g010755	protein ULTRAPETALA 1-like (AHRD V3.3 *** A0A2I4DNL4_9ROSI)	0	0	0	7.69872	13.1736	0	0.0377775	0	0
Solyc02g089140	B12D protein (AHRD V3.3 *** A0A2U1M961_ARTAN)	0.399896	0	1.17614	22.3392	38.2175	0.0940012	0.566409	0.0933893	0.302002
Solyc10g005710	Unknown protein	0.408516	0	1.11683	4.02197	6.87072	1.02539	0	0	0
Solyc09g011630	Glutation-S-transferase	0.833866	4.15342	3.69143	177.568	302.706	1.03045	1.07663	9.25642	2.98206
Solyc08g077400	Invertase inhibitor (AHRD V3.3 *** E5GC99_CUCME)	0.449364	0.115397	0.118538	15.4942	26.3909	0.132531	0.321328	0	0.234217
Solyc08g061190	Unknown protein	0	0	0	5.33472	9.01748	0.320611	0.275407	3.53764	3.36301
Solyc03g117860	RBR-type E3 ubiquitin transferase (AHRD V3.3 *** A0A2G3A2R7_CAPAN)	28.7389	43.7904	46.771	774.855	1293.14	7.55782	49.4162	113.773	89.1079
Solyc03g046380	Seed maturation protein PM41 (AHRD V3.3 *** A0A2K3K2J9_TRIPR)	17.0069	44.7088	11.6857	531.145	882.478	30.1318	43.1533	87.0442	45.7081
Solyc01g097990	N-acetyltransferase (AHRD V3.3 *-* A0A1W6AHU6_BACMY)	0.920175	0	2.21467	6.41605	10.6433	2.27498	2.40531	0.548577	0.34964
Solyc11g006030	RING-type E3 ubiquitin transferase (AHRD V3.3 *** A0A2G2VFH1_CAPBA)	0.77794	1.53024	1.51403	70.3695	116.01	0.807028	1.67786	1.07712	0.877135
Solyc11g006785	Unknown protein	0.454162	0.219109	0.601957	12.3313	20.2948	0.665119	0	0	5.83041
Solyc04g054690	ascorbate oxidase	4.8404	7.24715	4.73513	29.2813	48.1675	4.04605	8.03529	7.29824	9.45283
Solyc03g115600	Zinc finger RNA-binding protein (AHRD V3.3 *-* A0A0A9Y5M7_LYGHE)	0.157491	0	0	8.26279	13.5831	0.0489661	0.223922	0	0
Solyc01g106040	GATA transcription factor 24 (AHRD V3.3 *** A0A2G3AWR4_CAPCH)	0.957597	0.232864	1.50437	3.20341	5.25235	1.94981	3.504	1.60898	2.2804
Solyc03g083080	isoleucine--tRNA ligase, chloroplastic/mitochondrial (AHRD V3.3 --* XP_020871410.1)	0	0	0	2.31119	3.77235	1.19574	0.88744	0	0.330477
Solyc03g097660	Unknown protein	0.0491489	0.148569	0	3.4179	5.57671	0.236353	0.0983615	0.255426	0.05087
Solyc04g015120	U-box domain-containing protein 35 (AHRD V3.3 *** A0A2I4F8Y4_9ROSI)	0.101878	0.260656	0.999053	3.6424	5.94135	1.1628	0.287714	0.198709	0.367519
Solyc01g111000	Auxin-responsive protein SAUR20 (AHRD V3.3 *** A0A2G2XY34_CAPAN)	1.97091	1.04641	1.0725	8.25462	13.4301	1.97597	1.54111	0.446804	0.355492
Solyc09g075330	Pectinesterase (AHRD V3.3 *** A0A2G2ZVW5_CAPAN)	3.88608	1.1289	0.205427	20.2766	32.9438	0.756441	1.32493	0.964594	0.182527
Solyc06g150127	Unknown protein	0.474924	0.295828	1.46804	2.40319	3.88694	0.150876	1.62892	0.149894	0.328982
Solyc05g053380	WRKY transcription factor 48	2.27446	2.23748	2.05363	30.0084	48.4544	5.48327	18.8795	2.5291	1.22053
Solyc12g005680	Potassium transporter (AHRD V3.3 *** Q5MWW0_CAPAN)	0.146729	0.128182	0.248468	3.42773	5.51561	0.167067	0.0352775	0	0.0281795
Solyc03g115850	NAC domain-containing protein (AHRD V3.3 *** A0A2G3CZC4_CAPCH)	1.61482	1.91322	2.38559	5.90299	9.4275	1.61731	2.47756	2.33946	2.23012
Solyc07g064030	Kinesin-like protein (AHRD V3.3 *** A0A2G2WF79_CAPBA)	2.79872	1.25502	3.56308	11.7887	18.7956	2.86782	4.12668	2.24659	2.17096
Solyc03g115590	DUF863 domain-containing protein (AHRD V3.3 *-* A0A1Q3C321_CEPFO)	14.4056	11.4957	11.7083	37.2887	59.4329	9.26878	8.36448	8.89286	9.32604
Solyc04g071590	Abscisic acid stress ripening 3	2.74014	3.51383	4.44227	191.476	304.45	4.50167	11.4087	13.3489	0.671983
Solyc01g094980	Unknown protein	1.26631	0	0.353356	6.98637	11.0663	0.297741	1.25992	0	0.784231
Solyc10g009550	WRKY transcription factor 42	8.98949	8.90332	16.8646	46.1971	72.6232	4.69615	17.6202	7.61771	11.0037
Solyc07g008290	O-fucosyltransferase family protein (AHRD V3.3 *** A0A061GA16_THECC)	0.185184	0	0.253527	18.7444	29.4587	0.109626	0.0772388	0.0361425	11.6729
Solyc06g073040	ovate family protein 11	0	0	0	9.09069	14.2456	0	0	0	0
Solyc10g009360	Dof zinc finger protein (AHRD V3.3 *** A0A2K3M0E2_TRIPR)	0.702617	0.295751	0.309415	2.37717	3.70222	0.270558	0.654941	0	0.180733
Solyc04g045280	Unknown protein	0	0.634836	0	6.53264	10.1718	0	0	0	0
Solyc04g051690	WRKY transcription factor 51	4.07519	2.75833	0.58816	36.9484	56.8564	3.59529	10.6955	0.792378	0.464765
Solyc11g005675	G-type lectin S-receptor-like serine/threonine-protein kinase LECRK3 (AHRD V3.3 *-* A0A2I4EKU1_9ROSI)	0	0.703239	0	2.39896	3.67447	0.528066	0	0.184564	0.191906
Solyc03g114420	Calmodulin (AHRD V3.3 *** B6SJJ2_MAIZE)	0	0.110029	0.226049	3.62819	5.52945	0.20877	0.0980312	0.309733	0
Solyc01g100110	Protein phosphatase 2C family protein (AHRD V3.3 *** A0A2U1PE44_ARTAN)	31.9644	38.4225	55.194	111.83	170.253	67.6158	148.83	48.677	44.8833
Solyc12g010500	RING/U-box superfamily protein (AHRD V3.3 *-* A0A2U1NQN4_ARTAN)	1.05711	1.65979	0.816605	7.42596	11.2719	1.25482	8.54322	1.45016	1.73329
Solyc10g054040	26S proteasome regulatory subunit (AHRD V3.3 *** A8IR41_CHLRE)	0.0409762	0.207449	0.0444856	3.21517	4.87566	0.374192	0.0771687	0	0.131004
Solyc02g090490	Patatin (AHRD V3.3 *** A0A059P1E3_CAPAN)	10.6348	7.04018	5.86869	83.9246	127.198	14.3626	46.6991	5.3265	6.30395
Solyc01g092950	MADS-box protein (AHRD V3.3 *** A1BQ41_VITVI)	0.199439	0	0.119547	2.87163	4.34726	0.131533	0	0	0.0678887
Solyc07g055960	Unknown protein	0.65972	0.435195	0.890677	8.4289	12.7458	0.463299	2.56717	0.63619	0.436235
Solyc08g059715	PttA' (AHRD V3.3 *** O22369_PETHY)	4.99533	4.71239	4.28429	16.6152	25.0072	8.50299	16.7035	4.81185	5.61118
Solyc02g081300	Sucrose synthase (AHRD V3.3 *** K4BA00_SOLLC)	2.75495	0.867282	0.742111	13.294	19.948	4.4787	10.1882	0.553339	1.4347
Solyc04g040210	Unknown protein	187.42	217.583	408.546	898.192	1345.32	179.074	469.136	260.466	145.375
Solyc12g096110	BREVIS RADIX	0.106376	0	0.312255	7.90419	11.7706	0.106659	0.102172	0.437828	0.166053
Solyc09g011590	Glutathione S-transferase-like protein (AHRD V3.3 *** A8DUB0_SOLLC)	3.49706	8.1722	3.38606	42.9322	63.901	4.19572	17.3234	4.66396	9.38496
Solyc06g050140	Unknown protein	6.80949	3.88482	6.26084	36.8896	54.7806	7.12424	14.3115	2.18438	4.20914
Solyc07g021750	Cytidine deaminase 1 (AHRD V3.3 *** A0A2G3CQ34_CAPCH)	50.3869	51.8896	45.3505	290.972	430.482	59.142	71.8541	32.5719	37.5157
Solyc08g081560	DNA-directed RNA polymerase subunit alpha (AHRD V3.3 *-* A0A2G2Z7P7_CAPAN)	0.170344	0	0	3.01987	4.46409	0	0	0	0
Solyc10g084000	heavy metal-associated isoprenylated plant protein 3-like (AHRD V3.3 *** A0A1U8EC89_CAPAN)	11.0915	18.1673	14.3921	118.209	174.585	17.3454	45.3291	34.0915	16.2824
Solyc01g090980	hypothetical protein (AHRD V3.3 *-* AT2G35736.2)	0	0	0.0720133	4.46778	6.55689	0.348364	0.088744	0	0
Solyc08g080320	BAG family molecular chaperone regulator 2 (AHRD V3.3 *** A0A1J3K248_NOCCA)	1.8504	1.16706	1.86741	34.7298	50.8576	2.5607	4.42841	0.74985	0.610071
Solyc06g082110	U5 small nuclear ribonucleoprotein helicase (AHRD V3.3 *-* A0A1Y1HYB3_KLENI)	0	0	0	3.04879	4.43042	0	0	0	0
Solyc02g062660	Laccase (AHRD V3.3 *-* M1B968_SOLTU)	0	0	0	9.23623	13.4184	0.241692	0	0	0
Solyc10g080010	Glycosyltransferase family 61 protein (AHRD V3.3 *** A0A2U1KMB4_ARTAN)	2.09705	4.07882	4.50963	13.3221	19.2209	2.80108	9.44669	6.15319	7.35221
Solyc11g005630	G-type lectin S-receptor-like serine/threonine-protein kinase LECRK3 (AHRD V3.3 *** A0A2I4HSV3_9ROSI)	25.9604	31.6021	16.4631	72.548	103.634	36.9503	86.8543	51.0706	55.1067
Solyc02g062650	Laccase (AHRD V3.3 *** K4B6F3_SOLLC)	0.034592	0	0.101603	3.21866	4.58853	0.158033	0.0990832	0	0
Solyc06g050565	Unknown protein	1.88121	0.376565	0.200414	9.89532	14.0522	0.930373	1.23304	0.641981	0.681928
Solyc04g007960	Caleosin (AHRD V3.3 *** A0A200QL80_9MAGN)	6.93589	13.6602	20.4985	47.5087	67.1838	11.4569	18.9141	10.7667	11.1157
Solyc06g005465	Metallothionein-like protein type 2 (AHRD V3.3 *** MT2Z_SOLLC)	2.39881	4.60886	9.51518	81.9974	115.141	19.308	21.7616	2.77396	3.64591
Solyc02g071740	MAP kinase kinase kinase 16	12.9966	12.4626	16.167	61.8624	86.7965	17.4573	30.6292	14.0263	10.3479
Solyc03g121890	Hydroxyproline-rich glycoprotein family protein (AHRD V3.3 *-* Q9CAJ1_ARATH)	19.738	34.373	22.3732	192.998	270.419	40.6945	93.4201	33.3846	24.3666
Solyc11g012950	RING/U-box superfamily protein (AHRD V3.3 *** A0A2U1KYA3_ARTAN)	1.40556	2.65362	2.47372	12.4781	17.4697	3.0835	8.25909	2.96872	1.58814
Solyc03g031650	Autophagy-related protein (AHRD V3.3 *** A0A1U8GGM9_CAPAN)	36.5431	34.1137	43.8229	91.5214	127.764	35.3372	30.7017	20.8943	22.4763
Solyc07g009473	Unknown protein	53.2662	19.7296	196.932	388.762	540.919	18.7671	38.1365	122.766	160.934
Solyc02g093710	B3 DNA binding domain (AHRD V3.3 *-* A0A200R4H2_9MAGN)	25.3402	51.1759	27.1089	573.001	794.359	33.328	48.5153	52.0784	35.1577
Solyc10g011810	Delta(8)-fatty-acid desaturase (AHRD V3.3 *** A0A2G3BES8_CAPCH)	3.52604	6.72141	5.32314	17.3623	24.0196	6.04569	12.7853	9.64207	10.3743
Solyc07g006860	Xyloglucan endotransglucosylase/hydrolase (AHRD V3.3 *** A0A2G2WAA0_CAPBA)	0.964245	0.367018	0.944371	4.17394	5.76899	0.71399	1.3517	0.0912228	0.888942
Solyc02g065020	BEST plant protein match is: (TAIR:plant.1) protein, putative (AHRD V3.3 *** G7K7Z5_MEDTR)	0.664275	0	0.794134	2.82563	3.89462	0.234217	0.275118	0	0.196433
Solyc04g017740	Unknown protein	0.988988	2.4541	0.777355	34.3706	47.3101	0.903907	0.534191	2.75217	0
Solyc01g073720	Transmembrane protein (AHRD V3.3 *** Q8LC91_ARATH)	1.30897	3.13851	1.43204	25.5223	35.0889	4.34193	4.32168	5.84542	1.43749
Solyc08g067290	RING U-box superfamily protein (AHRD V3.3 *-* A0A0U9HLC9_KLENI)	23.7263	30.5698	21.7817	86.9616	119.517	23.9754	16.587	37.1157	22.3861
Solyc08g007090	Expansin-like B1 (AHRD V3.3 *-* A0A2G2W3G6_CAPBA)	0.519032	0	0.549383	4.13189	5.64957	0	0	0	0.273003
Solyc01g009160	Late embryogenesis abundant (LEA) hydroxyproline-rich glycoprotein family (AHRD V3.3 *** Q84VP8_ARATH)	7.33343	9.48947	7.33764	127.707	174.583	5.10228	41.0334	8.39869	7.4662
Solyc02g092510	Queuosine salvage protein (AHRD V3.3 *** A0A2G3D8Q6_CAPCH)	3.41215	3.43998	3.47111	9.40738	12.8072	4.32175	3.95987	3.49934	4.35685
Solyc08g008120	Det1 complexing ubiquitin ligase (AHRD V3.3 *** B6TE26_MAIZE)	5.10228	1.22232	4.91402	15.5773	21.1743	3.25276	7.9349	1.73283	4.17313
Solyc04g007130	hypothetical protein (AHRD V3.3 *** AT1G13360.1)	89.591	82.1381	90.6636	440.923	597.598	57.8271	148.803	78.8693	77.8993
Solyc12g042730	VQ motif-containing protein (AHRD V3.3 *** A0A2U1PE46_ARTAN)	5.5439	3.51049	4.62639	231.353	313.143	6.332	23.6909	5.79872	4.61957
Solyc09g011520	Glutathione S-transferase-like protein (AHRD V3.3 *** A8DUB0_SOLLC)	1.26585	1.11045	4.03151	228.018	308.575	0.555905	1.78532	0.687962	0.604764
Solyc07g052120	Sesquiterpene synthase (AHRD V3.3 *** A0A2G3AYX6_CAPCH)	0.0394714	0	0	2.02012	2.72397	0	0.0705355	0.182885	0.0401389
Solyc05g055343	Glycosyltransferase (AHRD V3.3 *-* A0A2I4G8J4_9ROSI)	1.64014	2.83333	5.642	12.0265	16.2139	3.19605	3.81091	2.32962	1.85759
Solyc09g075380	DNA ligase 1-like isoform X2 (AHRD V3.3 *-* XP_004247534.1)	1.15372	2.46024	0.624888	5.33246	7.18794	1.89817	4.03334	1.7394	1.31808
Solyc08g078840	Root meristem growth factor 6 (AHRD V3.3 *** A0A2G3CC16_CAPCH)	0.475008	0.132504	0.908823	14.1345	19.0438	0.774804	1.2124	0.0652533	0.096362
Solyc02g084670	S-adenosyl-L-methionine-dependent methyltransferases superfamily protein (AHRD V3.3 *** A0A2U1PWQ7_ARTAN)	0.186248	0.167347	0.0450907	2.65507	3.56898	0.200432	0.0563081	0.0195072	0
Solyc03g111500	B3 domain-containing protein (AHRD V3.3 *** A0A1Q3B6Y6_CEPFO)	5.6701	4.20428	5.543	13.4418	18.0618	3.32576	3.93969	3.24255	4.69044
Solyc11g072760	Chitinase 2 (AHRD V3.3 *** A0A2G3BA55_CAPCH)	3.28469	1.40919	1.94095	22.6746	30.4495	2.18046	1.49363	1.8546	1.23085
Solyc02g082920	acidic extracellular 26 kD chitinase	62.5658	116.834	40.5954	995.871	1334.53	62.303	57.7479	76.4738	316.76
Solyc10g083900	R2R3MYB transcription factor 27	0.174277	0.270788	0.311315	2.06962	2.77035	0	0.147117	0	0
Solyc07g041500	Cytochrome P450 (AHRD V3.3 *** A0A200QD39_9MAGN)	0.133837	0.0688555	0.0590774	2.44356	3.26446	0.0725444	0.0876555	0	0
Solyc09g065000	Eukaryotic aspartyl protease family protein (AHRD V3.3 *** A0A2U1ML86_ARTAN)	8.87295	9.09719	6.21053	34.3235	45.7964	12.9524	18.8077	11.1929	7.06153
Solyc02g093650	Early nodulin-like protein 1-like (AHRD V3.3 *** A0A2K3MHR5_TRIPR)	0.287572	0.861394	0.561534	11.1643	14.896	1.33589	1.78489	1.87088	0.593994
Solyc02g081720	Polyol transporter 5 (AHRD V3.3 *-* A0A2G2V4U3_CAPBA)	0	0.263305	0	2.47679	3.30344	0.188012	0	0.0870211	0
Solyc06g005870	Unknown protein	0	3.96052	1.22677	17.8505	23.7603	0.805003	0	0	0
Solyc02g078630	DUF1218 domain-containing protein (AHRD V3.3 *** A0A1Q3B9K8_CEPFO)	9.25515	14.9361	17.5363	35.269	46.9447	11.8824	18.3765	16.7149	13.2634
Solyc11g010500	Mitochondrial uncoupling protein 6 (AHRD V3.3 *** A0A2G3B0B9_CAPCH)	122.15	228.05	231.909	1083.57	1440.2	189.772	624.705	293.087	243.779
Solyc03g031910	P-loop containing nucleoside triphosphate hydrolase (AHRD V3.3 *** A0A2U1N274_ARTAN)	9.77055	6.00286	4.34397	66.7073	88.6095	8.89069	17.5635	6.60275	6.53301
Solyc12g098570	receptor-like kinase TMK4 (AHRD V3.3 *** A0A2G2YAU4_CAPAN)	11.9931	13.5686	14.9908	52.6978	69.964	19.5108	44.4382	11.0952	12.2588
Solyc02g089060	Methyl esterase 11 (AHRD V3.3 *** A0A2U1LRP6_ARTAN)	22.7988	21.6145	13.733	53.3543	70.741	21.2911	21.9869	29.2972	23.059
Solyc07g042170	Jasmonate ZIM-domain protein 3 (AHRD V3.3 *** B3Y563_TOBAC)	80.3067	37.3786	35.706	211.512	280.397	108.386	248.36	64.7192	45.868
Solyc04g074440	Protein EXORDIUM-like 1 (AHRD V3.3 *** A0A2G2ZQI6_CAPAN)	14.5633	26.9601	27.5393	103.997	137.657	7.7489	30.1033	48.0228	45.6661
Solyc08g082460	Protein kinase domain (AHRD V3.3 *-* A0A200QL53_9MAGN)	1.08998	0.293383	0.328594	5.65991	7.47068	1.06756	1.47218	0.233332	0.549498
Solyc09g065360	Late embryogenesis abundant protein D-34 (AHRD V3.3 *** A0A2G3BKZ9_CAPCH)	0.434309	0.670332	0.641429	4.97699	6.54776	1.00329	0.45362	0.213112	0.297142
Solyc10g008150	Glutaredoxin (AHRD V3.3 *** A0A1R3G7J8_COCAP)	0.663352	1.50885	2.02692	3.042	3.98956	1.14364	1.4736	0.988751	0.168488
Solyc04g082380	cytochrome P450 86A8-like (AHRD V3.3 *-* A0A2I4DDX4_9ROSI)	6.18693	6.28119	16.8239	19.669	25.7575	7.29338	14.8806	6.96404	11.3672
Solyc05g010555	Unknown protein	3.06393	2.57725	3.12983	35.9381	46.746	7.68088	27.1134	4.67124	0.325522
Solyc08g066063	Endoribonuclease Dicer-like protein 3 (AHRD V3.3 *-* A0A2G3BS48_CAPCH)	0.123494	0	0.228433	4.86753	6.33124	0.580299	0.222649	0.367408	0.529815
Solyc03g079960	Thaumatin-like protein 1 (AHRD V3.3 *** A0A1U8FYI6_CAPAN)	1.1202	0.358673	0.147044	6.18568	8.04297	2.02249	5.42681	0.169124	0.709347
Solyc01g058720	Calcium-binding EF-hand (AHRD V3.3 *** A0A2U1NQC6_ARTAN)	2.73163	3.19252	1.49131	83.0477	107.838	2.31714	4.7476	6.53128	1.25142
Solyc06g050360	Unknown protein	4.43376	3.50945	5.96562	11.6128	15.0698	6.47774	6.17849	2.91285	3.50667
Solyc09g092220	magnesium transporter NIPA (DUF803) (AHRD V3.3 *** AT4G13800.8)	1.22641	0.850549	1.13648	3.74317	4.85079	1.30077	1.27571	1.33023	0.887238
Solyc04g076630	Rhamnogalacturonate lyase (AHRD V3.3 *** A0A200QXQ6_9MAGN)	3.16799	5.59491	25.9538	211.815	274.074	35.7719	35.1873	7.48305	8.46038
Solyc06g074530	Arogenate dehydratase (AHRD V3.3 *** A0A2G2VAY6_CAPBA)	18.7466	12.6282	16.729	57.0099	73.7039	15.1091	23.0364	10.1938	41.5493
Solyc07g065250	MAP kinase kinase kinase 60	14.5745	17.7812	11.3137	40.6029	52.4654	13.2894	15.1407	28.9482	16.2384
Solyc07g056000	Xyloglucan endotransglucosylase/hydrolase (AHRD V3.3 *** Q43528_SOLLC)	14.2402	43.8407	34.6595	127.703	164.99	15.8396	84.5642	42.3452	25.5682
Solyc05g006210	Glucan endo-1,3-beta-glucosidase 5 (AHRD V3.3 *** A0A2G3B8G3_CAPCH)	0.547454	0.268208	0.624495	2.70902	3.49714	0.359174	0.96142	0.0370582	0.739914
Solyc01g107090	beta-1%2C4-xylosidase (AHRD V3.3 *** AT3G19615.1)	7.34204	4.20344	8.30604	39.4196	50.8074	2.20604	6.72628	2.82576	5.48646
Solyc01g057590	Unknown protein	0.418731	0	0.109215	3.12178	4.01884	0	0.0866449	0	0
Solyc09g011540	Glutathione S-transferase (AHRD V3.3 *** C0LF68_CAPAN)	0.0550408	0.573578	0.160071	21.3408	27.4344	0.133617	0.29328	0.43838	0
Solyc08g081150	GMP synthase [glutamine-hydrolyzing] (AHRD V3.3 *** A0A2G3DAK4_CAPCH)	15.4672	9.01482	13.5376	58.8481	75.5549	15.9501	20.5708	7.36111	9.442
Solyc03g006810	Peroxidase (AHRD V3.3 *** K4BEA4_SOLLC)	0.969205	0.728982	1.53911	6.06367	7.78431	2.15201	1.7403	0.404276	1.40734
Solyc01g098580	Phosphoglycerate mutase-like protein AT74H (AHRD V3.3 *** A0A2G3BUB5_CAPCH)	3.79568	8.02168	5.90551	17.6569	22.6477	6.75362	8.95177	7.43707	4.66221
Solyc03g025860	25.3 kDa vesicle transport protein (AHRD V3.3 *** A0A2U1P9C4_ARTAN)	1.0038	1.72904	2.19647	46.8906	60.095	2.36299	8.18661	3.14226	1.59402
Solyc02g062550	P-loop containing nucleoside triphosphate hydrolases superfamily protein (AHRD V3.3 *** A0A2U1NGS8_ARTAN)	8.7775	14.9185	2.24423	46.548	59.643	5.56773	8.29534	12.9671	8.43077
Solyc04g074780	Plastid-targeted protein 3 (AHRD V3.3 *-* Q9ARH3_CRAPL)	0.110145	0.0583397	0.667269	5.42598	6.92038	0.0644321	0	0.0526424	0.164825
Solyc01g099940	Pectinesterase (AHRD V3.3 *** A0A2G2XYC5_CAPAN)	1.09647	1.52443	3.37488	4.74836	6.05565	1.71037	2.07543	1.35353	1.55808
Solyc06g060820	hydroxyproline-rich glycoprotein family protein (AHRD V3.3 *-* AT4G16790.1)	1.45066	1.94277	2.62606	12.931	16.4801	4.61297	12.3101	1.49941	2.42279
Solyc01g111190	magnesium transporter NIPA (DUF803) (AHRD V3.3 *-* AT4G13800.8)	7.11546	4.66458	8.01086	20.9814	26.6632	5.99756	7.03184	4.98663	8.04519
Solyc04g082475	Catalase (AHRD V3.3 *-* A0A328DBH8_9ASTE)	1.40703	0.572913	0.623358	10.2394	13.0103	0.962629	0.765612	0.335904	0.341533
Solyc05g023825	Unknown protein	0.250528	0.497538	0.0890404	3.03796	3.85267	0.116839	0	0	0
Solyc05g005685	Unknown protein	0.497406	0.202927	0	4.68638	5.93609	0.740902	1.03068	0.197311	0.423423
Solyc02g085090	syntaxin-112 (AHRD V3.3 *** A0A2I4FCJ9_9ROSI)	0.553416	0.1312	0.0912169	3.41265	4.31176	0.179542	0.281023	0.125504	0.065248
Solyc04g080260	Glucan endo-1,3-beta-glucosidase (AHRD V3.3 *** J9Z4Z2_ELAGV)	14.7909	12.3765	13.7248	230.946	291.624	23.9639	26.6348	11.5584	18.9333
Solyc02g089590	Late embryogenesis abundant protein (LEA) family protein (AHRD V3.3 *** A0A2U1ND46_ARTAN)	0.363118	0.339949	0	3.34115	4.21768	0	0	0.471034	0
Solyc02g094210	Transmembrane protein, putative (DUF 3339) (AHRD V3.3 *** Q8LBX6_ARATH)	3.64203	2.1385	5.46451	23.6447	29.8032	10.5866	19.5568	1.01701	3.01031
Solyc03g115465	RING/U-box superfamily protein (AHRD V3.3 *-* A0A178VMT5_ARATH)	1.13622	1.68885	1.69457	13.8296	17.4228	0.923937	1.72443	1.25504	0.871711
Solyc02g085260	Unknown protein	0	0.880207	1.08696	70.7807	89.1053	0.410096	3.11353	5.12093	0.174846
Solyc01g100070	transmembrane protein (AHRD V3.3 --* NP_175330.1)	0.578214	0.865452	2.12442	11.777	14.7935	1.87752	1.24339	0.538122	0.571063
Solyc11g070070	Zinc finger transcription factor 70	3.23134	4.14431	3.28126	41.7507	52.401	3.08116	3.1776	5.51159	3.26908
Solyc07g005640	26S proteasome non-ATPase regulatory subunit 9 (AHRD V3.3 *** A0A2I4DUP1_9ROSI)	17.5256	16.1715	16.3711	45.9441	57.6465	16.3657	18.3591	20.9492	14.899
Solyc03g026015	Unknown protein	1.59295	1.21214	1.75594	5.48819	6.87693	2.58688	1.79711	1.31573	1.5764
Solyc09g075540	COBRA-like protein 8 (AHRD V3.3 *** A0A2G3BWC4_CAPCH)	0.111744	0.368071	0.371957	3.83011	4.79036	0.35762	0.107556	0.109143	0.201665
Solyc01g089970	Nucleoside diphosphate kinase (AHRD V3.3 *** A0A1U8EKT2_CAPAN)	577.066	369.113	564.206	1390.12	1732.9	513.765	551.922	594.621	535.39
Solyc07g056390	Endoplasmic reticulum oxidoreductin-1 (AHRD V3.3 *** A0A2G2WEL6_CAPBA)	24.4449	22.3641	11.443	56.6368	70.4316	15.3113	11.7297	14.7409	26.234
Solyc01g010270	Protein SPIRAL1 (AHRD V3.3 *** A0A2G3DFN1_CAPCH)	76.907	60.778	104.47	194.151	241.255	72.7976	102.601	71.0611	70.0771
Solyc01g049840	Kinesin (AHRD V3.3 *-* A0A200Q0B0_9MAGN)	0	0	0	3.24864	4.03424	0	0.0858597	0	0
Solyc08g008150	Late embryogenesis abundant (LEA) hydroxyproline-rich glycoprotein family (AHRD V3.3 *-* A0A2U1NM32_ARTAN)	4.09161	5.7337	6.74068	62.3332	77.3171	7.24962	38.5655	7.11948	18.8926
Solyc09g015430	Unknown protein	0	0	0	4.25231	5.27336	0.0936742	0.0879724	0	0
Solyc02g091250	Mediator of RNA polymerase II transcription subunit (AHRD V3.3 *** Q9ZU37_ARATH)	104.371	130.492	43.6308	741.451	919.25	115.205	158.648	232.863	81.596
Solyc10g084080	Pentatricopeptide repeat (AHRD V3.3 *** A0A200R5Q2_9MAGN)	1.71459	2.1417	2.46088	26.7705	33.1696	2.12179	3.92784	2.05676	2.16628
Solyc01g088390	Sister chromatid cohesion protein DCC1 (AHRD V3.3 *** A0A2K3PFF6_TRIPR)	2.36385	2.79833	1.98703	11.2261	13.9055	9.34493	2.63895	1.48528	1.23424
Solyc09g061320	thiamine-repressible mitochondrial transport protein THI74 (AHRD V3.3 *** A0A2I4GA08_9ROSI)	13.9485	14.5899	7.58549	38.8048	48.0615	17.0167	26.9534	13.6324	10.3514
Solyc07g056480	glutathione S-transferase/peroxidase	11.4643	4.07135	11.3221	56.8946	70.3536	12.2646	14.9425	10.0214	4.84778
Solyc06g068050	DNA/RNA-binding protein Alba-like (AHRD V3.3 *** A0A200PQE1_9MAGN)	29.2537	19.6919	33.4969	106.864	132.083	24.8661	28.094	33.3514	20.8906
Solyc03g005220	Histone H2A (AHRD V3.3 *** A0A1U8G3K0_CAPAN)	23.7452	26.5672	28.4236	71.3888	88.2231	36.4223	44.4821	35.6796	26.398
Solyc03g078630	Polyubiquitin (AHRD V3.3 *-* A0A2G3B1S8_CAPCH)	25.0721	41.7663	46.4568	155.13	191.569	45.8879	61.7071	59.897	45.9435
Solyc08g028780	DUF868 domain-containing protein (AHRD V3.3 *** A0A1Q3AW51_CEPFO)	5.48676	5.9519	7.84403	32.546	40.1795	7.53109	13.6752	8.71603	13.6423
Solyc11g066920	Pentatricopeptide repeat-containing protein (AHRD V3.3 *** A0A2I0VP48_9ASPA)	0.60572	2.14608	1.95535	5.06731	6.24277	1.99977	1.54585	3.00336	1.92712
Solyc07g066080	Ubiquitin-conjugating enzyme (AHRD V3.3 *** A0A200QCU7_9MAGN)	42.4465	66.791	55.7951	325.898	401.203	67.6601	67.6414	97.8363	76.5606
Solyc08g014300	FAM136A-like protein (DUF842) (AHRD V3.3 *** Q5BQ23_ARATH)	6.65266	9.59261	8.98124	51.4596	63.1835	9.90797	9.11642	7.34745	8.57579
Solyc12g017700	RNA helicase family protein (AHRD V3.3 *** F4IE90_ARATH)	0.185862	0.084444	0.0834502	3.10997	3.81532	0.0496953	0.233442	0.0971092	0.0412043
Solyc01g105280	Protein phosphatase 2C (AHRD V3.3 *** A0A2U1L906_ARTAN)	66.0004	60.9731	41.9453	143.534	175.497	56.0867	95.6865	56.7215	45.0201
Solyc03g117530	Checkpoint protein (AHRD V3.3 *** A0A1U8G4P4_CAPAN)	15.3505	8.47931	15.7402	32.6953	39.9426	13.9313	20.6038	10.3809	10.5023
Solyc01g079140	Unknown protein	0.289879	0.19191	0	18.2318	22.2468	0	0.380111	0.197817	0.102843
Solyc03g113040	ABC transporter A family member 7 (AHRD V3.3 *** A0A2G3CYH9_CAPCH)	1.46999	3.62542	1.6144	10.0416	12.2525	2.22951	2.52534	3.00831	2.861
Solyc06g005810	Ras gtpase (AHRD V3.3 *** A0A1J9QT15_9PEZI)	18.8194	17.0884	12.1809	37.6619	45.9409	22.271	34.519	16.0831	9.97154
Solyc11g007080	Protein YIPF (AHRD V3.3 *** A0A2G2VF65_CAPBA)	27.5849	29.1191	25.9645	60.3582	73.5541	27.8291	29.9863	36.6569	23.293
Solyc04g074760	hypothetical protein (AHRD V3.3 *** AT4G09060.1)	2.18536	1.9072	1.54297	10.711	13.0372	1.94321	1.82629	2.29511	2.01929
Solyc02g089470	Protein GLUTAMINE DUMPER 5 (AHRD V3.3 -** GDU5_ARATH)	10.2966	6.86697	6.27032	72.9968	88.5699	8.92265	26.5646	7.50956	6.00579
Solyc12g017970	GPI-anchored adhesin-like protein (AHRD V3.3 *** AT2G43990.1)	0.716375	0.0903646	0.75814	2.67759	3.24489	1.35551	2.07747	0.375729	0.696413
Solyc07g043170	Glycosyltransferase (AHRD V3.3 *** Q94IF2_TOBAC)	0.669923	1.24199	1.2384	2.58208	3.12893	1.73485	1.80331	0.657214	0.839639
Solyc05g052770	Tyrosine phosphatase family protein (AHRD V3.3 *-* A0A2U1PX48_ARTAN)	0.952705	0.999549	0.42465	15.7475	19.0417	0.508837	0.881995	0.455334	0.241503
Solyc06g084430	Histone H2A (AHRD V3.3 *-* A0A2G2WMP9_CAPBA)	11.1505	11.3914	13.8805	35.9486	43.4603	7.83673	38.4553	8.66168	8.53269
Solyc04g015960	NAC domain-containing protein 26 (AHRD V3.3 --* XP_007202186.2)	2.28537	2.62251	1.75251	5.89499	7.11015	2.11659	1.49197	3.67274	2.2455
Solyc10g062210	Unknown protein	0	0	0	4.31789	5.2048	0	0	0	0
Solyc02g091220	Eukaryotic translation initiation factor 5 (AHRD V3.3 *** A0A2G3D849_CAPCH)	28.8531	23.8214	27.5464	175.365	211.354	26.496	25.116	25.5553	21.7985
Solyc06g065200	beta-mannosyltransferase-like protein (AHRD V3.3 *** AT2G17350.1)	18.7342	22.1387	22.8556	66.956	80.6633	15.8354	23.3921	25.9878	23.7402
Solyc02g083460	Eukaryotic aspartyl protease family protein (AHRD V3.3 *** A0A2U1KXY4_ARTAN)	64.9322	54.3589	22.7817	170.885	205.529	40.5061	63.5783	48.2568	47.4004
Solyc09g098300	Unknown protein	172.176	153.515	226.528	516.375	620.826	214.901	272.161	148.792	140.607
Solyc01g007190	Unknown protein	8.58168	9.77217	15.0081	80.7455	97.0706	7.45238	10.4762	21.4664	13.762
Solyc09g005890	centrosomal protein of 135 kDa-like protein (AHRD V3.3 *-* AT2G37370.3)	0.852963	0.691877	1.47033	3.32493	3.99039	0.651442	1.14337	1.02071	2.00953
Solyc10g150146	40S ribosomal protein S17 (AHRD V3.3 *** Q6RJY3_CAPAN)	91.5654	69.5304	111.878	202.576	242.274	108.207	134.552	79.4383	97.0484
Solyc04g049150	Unknown protein	3.82841	0.262848	4.67359	19.6288	23.4695	0.800605	5.12093	1.48645	1.60651
Solyc01g091340	Peptidylprolyl isomerase (AHRD V3.3 *** A0A2G3AH66_CAPAN)	9.99948	9.61637	6.83509	44.2006	52.8278	14.3275	14.836	14.4951	9.81886
Solyc01g113620	Disease resistance protein (TIR-NBS-LRR class) (AHRD V3.3 *-* A0A2K3P6K1_TRIPR)	23.9572	25.0698	34.9922	106.449	127.134	27.8884	30.89	27.1223	25.4803
Solyc01g009250	hypothetical protein (AHRD V3.3 *** AT5G06380.1)	0.747379	1.24435	0.942849	3.11237	3.70797	1.25874	2.27875	0.885491	1.40662
Solyc02g078580	RNA polymerase-associated protein RTF1 (AHRD V3.3 *** A0A2K3PFZ0_TRIPR)	22.151	16.2704	18.5743	46.2804	55.0905	18.205	18.9077	18.941	15.1314
Solyc04g009190	UPF0664 stress-induced protein C29B12.11c (AHRD V3.3 *** A0A1J3EGS3_NOCCA)	18.8244	25.838	25.2263	57.8243	68.7851	20.5004	24.7284	25.8711	27.1464
Solyc01g097970	Deoxyuridine 5'-triphosphate nucleotidohydrolase (AHRD V3.3 *** A0A2G2W7R1_CAPBA)	4.37417	3.94752	2.55665	10.7115	12.7357	6.79693	5.84417	4.06358	2.3577
Solyc01g109380	UPF0496 protein (AHRD V3.3 *** A0A2K3LR63_TRIPR)	1.10472	4.40733	4.89724	45.2297	53.7533	7.54847	5.58685	3.38342	2.4097
Solyc07g008050	Zinc finger (Ubiquitin-hydrolase) domain-containing protein (AHRD V3.3 *** A0A2U1NFG2_ARTAN)	12.5199	22.1536	16.8922	90.0231	106.833	15.0657	20.0046	28.6538	16.3741
Solyc04g025530	Glutamate decarboxylase (AHRD V3.3 *** A0A2G2YVX0_CAPAN)	1.36752	0.309033	0.156185	8.9887	10.6549	0.552073	1.70358	0.475825	0.499808
Solyc01g005420	C2 calcium-dependent membrane targeting (AHRD V3.3 *-* A0A2U1LLL4_ARTAN)	4.44948	2.12612	6.24911	41.4256	48.9598	5.62244	41.802	1.56771	8.92819
Solyc03g117960	Forkhead-associated domain-containing protein / FHA domain-containing protein (AHRD V3.3 *** A0A2U1Q1M6_ARTAN)	1.07639	0.153737	0.278621	3.53977	4.18011	0.73242	0.906934	0.105456	0.252059
Solyc01g105190	protein DA1-related 1-like (AHRD V3.3 *-* XP_004231350.2)	12.0577	8.88114	7.20505	39.7711	46.8618	13.2094	12.737	16.3006	11.5357
Solyc10g007660	CASP-like protein (AHRD V3.3 *** A0A2I4EBH2_9ROSI)	6.23364	7.59382	9.01342	17.1204	20.1562	7.1088	4.53772	6.04609	5.48168
Solyc11g017060	Unknown protein	6.27296	4.00346	5.59711	52.937	62.3112	3.13016	5.29057	5.034	3.56193
Solyc02g091770	Starch synthase (AHRD V3.3 *-* A0A200QA36_9MAGN)	0.618662	0.236734	0.30734	5.3998	6.35321	1.10431	0.333597	0.300607	0.621976
Solyc08g078440	sphingomyelin phosphodiesterase (AHRD V3.3 *** AT5G47400.1)	23.4575	23.5474	18.0161	71.9656	84.5445	27.0962	29.2267	27.344	19.4054
Solyc06g071460	Exosome complex component rrp40-like protein (AHRD V3.3 *** A0A2K3PBT7_TRIPR)	16.6753	15.9186	21.748	49.9227	58.6379	15.0095	19.8503	13.8542	18.8519
Solyc12g056410	F-box protein PP2-A15 (AHRD V3.3 *** A0A2G2Y8Y0_CAPAN)	10.9557	24.1257	35.9139	58.9078	69.1786	29.1034	40.1532	22.2947	25.5504
Solyc08g068380	Unknown protein	2.27353	2.36121	2.32463	7.53546	8.83254	1.78753	3.09548	1.58721	2.02227
Solyc06g007610	Glyoxalase-like domain (AHRD V3.3 *** A0A200QDW9_9MAGN)	0.528523	0.397221	0.440163	2.97662	3.48471	0.935228	1.25057	0.0630296	0.83001
Solyc08g078510	GRAM domain family protein (AHRD V3.3 *-* A0A2U1NIK8_ARTAN)	214.796	387.483	175.896	1289.64	1509.57	323.962	501.296	469.836	170.999
Solyc08g066150	Unknown protein	6.57791	3.14397	4.59361	21.8357	25.5454	3.27559	2.9556	3.02111	2.6807
Solyc01g067895	Unknown protein	1.28851	1.43184	0.630081	5.67496	6.63896	1.21456	0.194181	1.3457	1.32608
Solyc03g118630	transmembrane protein (AHRD V3.3 *** AT3G17950.1)	2.2522	2.51574	8.65186	13.3002	15.5514	2.46946	7.70901	3.01351	1.66875
Solyc04g080090	Protein phosphatase 2C family protein (AHRD V3.3 *** A0A2U1NN53_ARTAN)	0.55034	0.384361	0.742316	2.97191	3.47241	0.289592	0.540081	0.581311	1.1711
Solyc09g090910	auxin-regulated IAA13	1.80932	1.89109	10.0893	113.015	131.921	8.7945	9.9386	1.93824	6.49961
Solyc09g083320	PRA1 family protein (AHRD V3.3 *** A0A2G2W0T9_CAPBA)	40.6787	44.6773	35.9303	105.26	122.856	49.765	43.7219	36.7651	45.4714
Solyc07g053690	Nucleic acid-binding, OB-fold (AHRD V3.3 *** A0A2U1KRH4_ARTAN)	68.0132	60.4015	69.8104	145.36	169.244	56.6412	78.5598	85.7218	69.0915
Solyc04g082530	Bromodomain-containing protein (AHRD V3.3 *** A0A2U1N3G4_ARTAN)	1.39559	1.71518	1.29689	4.98048	5.79444	2.2541	3.50704	1.91587	1.85695
Solyc03g123650	Zinc finger, RING/FYVE/PHD-type (AHRD V3.3 *-* A0A2U1MB88_ARTAN)	2.97324	3.04212	2.33988	14.6461	16.9833	2.80847	4.02939	1.9724	1.47459
Solyc09g011550	Glutathione S-transferase (AHRD V3.3 *** C0LF68_CAPAN)	2.43224	7.71339	2.38955	22.6465	26.2268	3.27321	1.759	3.66002	3.50835
Solyc08g081660	Unknown protein	9.72506	6.16423	8.99759	42.0376	48.6415	6.58792	11.1396	4.4127	7.23096
Solyc06g076660	proliferating cell nuclear antigen	9.43402	4.37038	4.39442	49.8804	57.6863	11.1571	13.3159	5.32358	4.5443
Solyc03g083020	EKC/KEOPS complex subunit LAGE3 (AHRD V3.3 *** A0A1J3GAR7_NOCCA)	24.4531	19.8598	26.599	61.5681	71.2006	21.8717	20.7553	20.9457	18.9551
Solyc09g015170	Receptor-like kinase (AHRD V3.3 *** A0A0K9PDM5_ZOSMR)	0.204872	0.316644	0.574151	4.9855	5.7648	1.04668	1.02016	0.135152	0.326086
Solyc02g031830	polyadenylate-binding protein 1-B-binding protein (AHRD V3.3 *** AT5G44860.2)	43.0398	40.3942	30.0682	102.882	118.954	41.1513	44.0487	44.0062	33.1626
Solyc01g107630	cell division cycle protein 123 homolog (AHRD V3.3 *** A0A2I4EVK3_9ROSI)	11.2185	10.9711	12.0013	34.472	39.8476	8.53729	14.895	10.2877	11.5281
Solyc04g005740	RING/U-box superfamily protein (AHRD V3.3 *-* A0A1I9LQQ9_ARATH)	0	0	0	5.20679	6.01136	0	0.142221	0	0
Solyc02g070110	FAD-binding Berberine family protein (AHRD V3.3 *** A0A2U1LDC6_ARTAN)	0.538908	2.68881	2.95936	43.9025	50.6796	7.93478	2.224	1.74103	1.29142
Solyc04g081450	cytomatrix protein-like protein (AHRD V3.3 *** AT1G19980.1)	3.24523	3.94204	3.90054	9.24795	10.6672	3.16451	3.71548	5.44527	3.87499
Solyc10g007580	VQ-like protein (AHRD V3.3 *-* A0A2U1QMP6_ARTAN)	0	0	0	2.4717	2.85077	0	0	0	0
Solyc02g079415	S-adenosyl-L-methionine-dependent methyltransferases superfamily protein (AHRD V3.3 *** Q8VYM6_ARATH)	16.7971	9.54286	10.1676	41.8894	48.2884	12.4267	15.0373	10.7848	9.76027
Solyc08g008320	Membrane insertase (AHRD V3.3 *** A0A2U1QMK8_ARTAN)	8.03474	8.23264	8.08448	18.4882	21.2957	7.37569	8.4974	11.7638	8.60128
Solyc05g050950	DNA repair protein RAD51-like protein 3 (AHRD V3.3 *-* A0A2G3CFM9_CAPCH)	1.08642	0.389229	0.628004	6.27401	7.22148	0.64809	0.766267	0.803444	0.564027
Solyc11g007500	Glycosyltransferase (AHRD V3.3 *-* A0A288W8G7_GARJA)	1.54451	1.4589	2.4109	6.91793	7.96216	1.96269	1.9954	2.04974	1.72419
Solyc04g074730	classical arabinogalactan protein 5 (AHRD V3.3 --* XP_004237948.1)	412.243	635.574	395.565	2878.25	3310.99	656.123	1407.48	728.308	355.993
Solyc06g066740	Nuclear pore complex protein NUP50A (AHRD V3.3 *** A0A2G3C8N3_CAPCH)	22.1458	14.2482	15.7725	47.2589	54.3291	17.7398	39.1896	17.2639	14.8518
Solyc06g007210	Unknown protein	192.8	260.983	244.213	569.169	654.22	297.378	246.175	260.344	237.142
Solyc07g008060	ANTH domain-containing protein (AHRD V3.3 *** A0A1Q3CQF1_CEPFO)	64.7071	67.174	54.235	201.854	232.004	80.6045	105.064	91.2017	63.2629
Solyc05g005260	DNA ligase 1-like (AHRD V3.3 *** A0A1U7VHC8_NICSY)	61.509	50.6225	88.8028	202.714	232.927	21.1879	68.4703	56.8315	62.7319
Solyc02g088200	Putative eukaryotic LigT (AHRD V3.3 *-* AT3G16230.2)	4.94506	6.00199	11.534	28.6947	32.9689	10.1174	14.0247	6.89235	7.82103
Solyc10g007890	Cytochrome P450 (AHRD V3.3 *** A0A2U1MAN7_ARTAN)	0	0.13851	0.575567	75.9008	87.1867	0	0.123579	0	0
Solyc12g010350	60S ribosomal protein L39 (AHRD V3.3 *** B6SP72_MAIZE)	271.829	251.988	285.185	558.276	640.961	318.922	336.612	368.11	309.002
Solyc01g008810	RING/U-box superfamily protein (AHRD V3.3 *** AT5G19430.6)	13.5244	13.5332	19.6873	27.8681	31.9888	12.762	20.749	19.2129	16.2807
Solyc12g099390	Protein DEHYDRATION-INDUCED 19-like protein 7 (AHRD V3.3 *** A0A2G3B5I9_CAPCH)	38.7095	52.978	71.9143	176.248	202.252	50.256	82.2445	102.341	66.3684
Solyc07g063890	Ribosomal protein L2 (AHRD V3.3 *** A0A200QMJ3_9MAGN)	114.98	102.167	122.036	267.194	306.525	129.528	130.697	124.805	112.938
Solyc06g083270	ER lumen protein retaining receptor (AHRD V3.3 *** A0A200QBW0_9MAGN)	17.4177	16.6159	9.69125	63.817	73.1698	16.617	5.4127	11.6106	14.1056
Solyc04g050175	Unknown protein	0.221069	0.693911	0.954003	3.90172	4.46593	0	0.805474	0.232414	0.686431
Solyc09g065780	3-ketoacyl-CoA synthase (AHRD V3.3 *** A0A2U1NFY7_ARTAN)	1.30405	1.65854	2.3678	7.78053	8.90395	2.69376	3.94955	1.05042	0.99349
Solyc01g005430	Plant ubx domain-containing protein 2 (AHRD V3.3 *** A0A1J6HWL3_NICAT)	7.12297	9.82535	7.19431	28.8158	32.933	7.47587	14.8858	10.4465	5.79973
Solyc02g083430	ERD (Early-responsive to dehydration stress) family protein (AHRD V3.3 *-* A0A1P8AWL1_ARATH)	7.07451	6.24242	6.58148	15.3362	17.4944	6.08735	7.62489	6.47608	5.53556
Solyc07g054550	Unknown protein	0	0	0	2.41865	2.75269	0	0	0	0
Solyc09g072680	F-box domain (AHRD V3.3 *** A0A200Q000_9MAGN)	7.05527	6.76171	7.62621	20.1752	22.9449	7.74405	10.5903	13.2433	11.705
Solyc04g072260	Midasin (AHRD V3.3 *** A0A2G2ZQ87_CAPAN)	2.18201	2.51086	2.91385	6.28337	7.14475	2.58998	3.37374	4.13329	2.73412
Solyc08g074790	Eukaryotic translation initiation factor 3 subunit G (AHRD V3.3 *** A0A1U8GXM8_CAPAN)	124.175	109.132	108.39	343.954	390.82	115.391	128.09	123.093	101.317
Solyc08g007190	GATA transcription factor 26 (AHRD V3.3 *** A0A2G3APK4_CAPAN)	35.2732	25.5827	23.3609	74.4191	84.5271	29.1351	57.7453	30.728	20.0705
Solyc06g063090	Alanine aminotransferase 2 (AHRD V3.3 *** A0A2G3C8J0_CAPCH)	28.1234	47.7885	47.6156	98.6219	112	51.446	53.7122	50.9488	57.5931
Solyc09g090400	Translation initiation factor eIF-2B subunit beta (AHRD V3.3 *** A0A1J3HDS0_NOCCA)	3.47989	6.22738	6.14682	22.9337	26.0284	6.10027	6.72884	12.4199	5.72133
Solyc03g112850	60S ribosomal protein L44 (AHRD V3.3 *** A0A2G3CYG5_CAPCH)	406.902	412.219	458.42	853.529	968.294	443.372	454.418	576.455	452.437
Solyc12g089020	Protein kinase domain (AHRD V3.3 *** A0A200R7I5_9MAGN)	8.24597	7.47317	9.18013	36.7893	41.7142	7.59398	11.3102	6.6142	5.78091
Solyc01g104750	WAT1-related protein (AHRD V3.3 *** K4B247_SOLLC)	1.11006	0.472815	0.358363	29.9739	33.9802	0.390929	0.245769	0.356325	0.50132
Solyc01g091250	DUF1442 domain-containing protein (AHRD V3.3 *** A0A1Q3BAQ3_CEPFO)	0.388042	0.309577	1.00873	6.80469	7.70565	0.21108	0	0.194078	0.193155
Solyc06g062970	hypothetical protein (AHRD V3.3 *** AT1G17400.2)	0.158602	0.225763	0.22039	4.70068	5.32145	0.0376399	0.139794	0.1184	0.0410365
Solyc01g150165	transmembrane protein 184C (AHRD V3.3 *-* XP_010316698.1)	18.7068	18.5407	18.1307	53.1493	60.153	21.5455	21.9648	22.908	14.1544
Solyc06g005860	3'-5'-exoribonuclease family protein (AHRD V3.3 *** A0A2U1M7X8_ARTAN)	21.5677	22.7363	17.338	48.251	54.5426	17.1698	17.8418	25.6059	18.5187
Solyc12g005955	Unknown protein	2.38851	2.57347	2.32048	13.1263	14.8366	4.56413	4.25115	3.13319	2.92915
Solyc04g074420	Protein EXORDIUM-like 1 (AHRD V3.3 *-* A0A2G2WZY1_CAPBA)	38.0122	43.9185	34.1455	182.482	206.239	17.1864	53.6307	29.5198	37.3267
Solyc05g012540	Heparanase-like protein 3 (AHRD V3.3 *** B4FGA1_MAIZE)	0.76868	0.192022	0.855701	3.81689	4.31029	0.631549	2.02789	0.192217	0.240845
Solyc01g091710	F-box family protein (AHRD V3.3 *** A0A2U1QK66_ARTAN)	18.1596	15.9306	15.7413	56.8167	64.156	13.4011	12.3567	16.5333	14.1398
Solyc06g069460	TCP transcription factor 6	0.130968	0.133626	0.484259	6.63945	7.49387	0.426767	1.13216	0.649389	0.0675169
Solyc12g056090	Cox19-like CHCH family protein (AHRD V3.3 *-* F4JPC0_ARATH)	32.4271	40.1791	36.793	126.031	142.203	36.5805	37.3137	50.8744	42.2501
Solyc09g083360	Transcription factor bHLH92 (AHRD V3.3 *** A0A2G2ZV24_CAPAN)	8.90016	9.8696	9.22312	29.0169	32.6932	15.7521	17.6714	14.6532	11.6225
Solyc06g005500	tomato protein kinase 1b	46.8658	46.5667	40.9288	138.23	155.73	48.3598	71.2335	71.4834	48.367
Solyc08g076180	cystic fibrosis transmembrane conductance regulator (AHRD V3.3 *** AT2G35585.1)	30.6252	30.6268	36.8639	99.8107	112.377	36.0317	37.3306	23.784	29.9586
Solyc07g047790	Heat shock protein (AHRD V3.3 *** O23638_ARATH)	80.2612	79.3182	86.8905	176.526	198.587	56.8487	55.6513	106.125	81.7767
Solyc03g150118	Unknown protein	6.69339	4.0162	3.98011	18.0091	20.258	2.61658	7.36048	3.63622	1.33324
Solyc06g066590	Protein PLANT CADMIUM RESISTANCE 8 (AHRD V3.3 *** A0A2G2WLP0_CAPBA)	4.74659	3.66639	4.63288	33.6385	37.8354	8.31625	18.8823	2.87289	3.78038
Solyc01g005060	Zinc finger protein (AHRD V3.3 *** A0A200QDS5_9MAGN)	6.15265	3.16594	7.67739	19.1895	21.5782	5.2181	7.41743	3.00264	4.4789
Solyc04g081310	Diphthine synthase (AHRD V3.3 *** A0A1U8GJU3_CAPAN)	16.0459	14.0869	11.2989	37.4628	42.1002	14.8716	15.3548	12.4263	11.3862
Solyc06g007180	asparagine synthetase 1	4.09324	3.28459	10.4506	153.861	172.906	7.26497	5.21466	3.2842	6.83899
Solyc04g009570	hypothetical protein (AHRD V3.3 *** AT5G14105.1)	31.4064	33.8148	34.7927	69.374	77.879	34.3949	36.8984	33.9457	34.0512
Solyc01g110510	ENTH/VHS-like protein (AHRD V3.3 *** A0A2U1MPP6_ARTAN)	0.439537	0.490449	0.684067	7.65056	8.58712	1.01204	0.401996	1.14463	0.782693
Solyc05g054580	60S acidic ribosomal protein P0 (AHRD V3.3 *** A0A1U8FJI2_CAPAN)	413.55	280.806	354.181	1246.28	1396.17	357.129	341.705	387.995	346.102
Solyc06g071050	Hypersensitive-induced response protein (AHRD V3.3 *** A6YGE4_CARPA)	69.3806	55.8462	77.2656	403.507	452.032	63.0181	116.279	69.1604	65.3605
Solyc08g082695	Yos1-like protein (AHRD V3.3 *-* A0A2U1MV89_ARTAN)	41.3899	42.4562	53.6134	92.7907	103.94	45.7339	56.246	50.4815	41.268
Solyc09g007070	Complex 1 LYR protein (AHRD V3.3 *** A0A200QVT1_9MAGN)	24.4587	29.7182	30.0348	68.5834	76.8115	27.0073	33.6154	34.5221	31.9282
Solyc09g064660	Small nuclear ribonucleoprotein Sm D1 (AHRD V3.3 *** A0A2U1M5R8_ARTAN)	92.6985	75.1437	173.259	199.486	223.223	82.7498	155.225	110.235	112.357
Solyc11g068900	Late embryogenesis abundant hydroxyproline-rich glycoprotein (AHRD V3.3 *-* A0A2K3L117_TRIPR)	54.5811	56.8854	81.5805	167.523	187.428	73.4856	97.9578	64.4024	76.4919
Solyc04g072560	Regulator of Vps4 activity in the MVB pathway protein (AHRD V3.3 *-* F4HUX0_ARATH)	52.9425	45.4038	35.8999	123.803	138.467	56.4076	95.4451	61.8084	38.9634
Solyc08g006620	DnaJ/Hsp40 cysteine-rich domain superfamily protein (AHRD V3.3 *** AT2G24860.1)	12.393	17.9527	15.3341	49.7994	55.6978	15.2836	21.0152	15.9328	13.9537
Solyc11g006220	Myosin family protein (AHRD V3.3 *** A0A2U1N6F7_ARTAN)	0.326161	0.888085	0.812848	2.69203	3.00987	0.499412	0.65574	1.31117	1.03463
Solyc04g072450	acidic leucine-rich nuclear phosphoprotein 32 family member B (AHRD V3.3 *-* XP_010320137.1)	44.6141	69.5435	154.748	375.534	419.787	87.552	155.343	103.031	84.3136
Solyc01g100570	Nucleolar protein 56 (AHRD V3.3 *** A0A1U8DUW6_CAPAN)	145.151	124.143	150.556	500.504	559.311	137.962	143.765	154.138	142.426
Solyc09g065755	Histone H2A (AHRD V3.3 *** A0A2G2V7F5_CAPBA)	214.175	264.527	341.425	588.36	657.151	239.16	260.954	433.238	320.319
Solyc05g007140	Protein kinase 2B, chloroplastic (AHRD V3.3 *** A0A2G3B7X5_CAPCH)	30.3809	19.9953	25.3127	154.007	171.976	16.814	38.1257	29.6066	25.3577
Solyc11g006740	F-box domain, Phloem protein 2-like protein (AHRD V3.3 *** A0A2U1NHQ2_ARTAN)	50.1425	35.9222	23.4146	338.529	377.86	26.1324	26.2364	42.3426	20.7986
Solyc05g006120	DNA polymerase lambda-like protein (AHRD V3.3 *** A0A2K3P2F9_TRIPR)	5.1953	4.63354	4.40748	19.7189	21.9982	3.60965	4.47716	6.51037	5.94424
Solyc10g081930	Cytoplasmic FMR1 interacting protein (AHRD V3.3 *-* A0A1Y1I7X8_KLENI)	4.3196	5.56593	5.24155	18.9273	21.1147	7.06016	6.3657	10.9891	8.53602
Solyc01g104370	60S acidic ribosomal protein P1 (AHRD V3.3 *** A0A2G2W8Q0_CAPBA),Pfam:PF00428	340.175	422.878	401.303	1105.29	1230.8	456.184	414.261	466.521	422.155
Solyc01g094560	60S ribosomal protein L36 (AHRD V3.3 *-* A0A2G2Z8V1_CAPAN)	51.2106	57.2452	66.557	142.417	158.573	59.0109	67.8573	65.7261	54.5462
Solyc07g018300	Replication protein A 32 kDa subunit A (AHRD V3.3 *** A0A1J3JLU8_NOCCA)	1.78457	3.34436	0.424659	8.08286	8.99298	5.73716	2.51814	1.39985	1.98948
Solyc01g016470	60S acidic ribosomal protein P1 (AHRD V3.3 *-* A0A2G2XN91_CAPBA),Pfam:PF00428	48.8281	41.9603	52.9745	147.874	164.516	57.0315	54.6454	47.9789	48.5627
Solyc08g068860	Eukaryotic aspartyl protease family protein (AHRD V3.3 *** A0A072U5I5_MEDTR)	1.78657	0.3927	0.57109	12.0909	13.4514	0.799137	2.14425	0.336503	1.53782
Solyc09g015160	Unknown protein	346.437	400.842	340.913	1002.74	1115.52	428.31	471.958	448.997	335.685
Solyc05g014505	Unknown protein	1.57056	1.32714	4.15379	12.8608	14.296	4.95972	5.11308	2.63798	2.09894
Solyc06g084230	40S ribosomal protein S24 (AHRD V3.3 *** A0A1U8H1N3_CAPAN)	215.665	182.407	200.527	467.401	518.914	230.931	198.154	209.313	194.12
Solyc02g086780	Proteasome assembly chaperone 3 (AHRD V3.3 *** A0A2U1N178_ARTAN)	20.2244	25.126	33.7237	67.4675	74.8832	26.6213	33.2966	28.0968	28.3752
Solyc01g006170	Eukaryotic rRNA processing (AHRD V3.3 *** A0A2U1PZE8_ARTAN)	37.8749	45.5698	37.9799	176.112	195.435	38.7594	44.8349	54.887	34.6955
Solyc07g042000	Cation/calcium exchanger 3 (AHRD V3.3 *** A0A1U8H9M5_CAPAN)	10.7994	8.54531	9.82034	22.2411	24.6768	7.8742	9.67136	16.376	9.25476
Solyc11g006760	multiple myeloma tumor-associated protein 2 homolog (AHRD V3.3 *-* A0A2I4E2S4_9ROSI)	74.7387	80.4575	63.4877	175.466	194.677	65.4651	67.3045	76.5414	61.7446
Solyc01g109220	Mitochondrial import receptor subunit TOM6-like protein (AHRD V3.3 *** A0A1U8DXE9_CAPAN)	33.0686	49.5122	53.7181	120.745	133.955	45.2705	48.0101	57.9545	51.9257
Solyc03g007170	Peptidylprolyl isomerase (AHRD V3.3 *** A0A2G2X6E0_CAPBA)	19.4652	14.7227	22.6932	113.984	126.452	19.2157	24.5424	23.8587	19.9827
Solyc09g092040	UBX domain-containing protein 1 (AHRD V3.3 *-* A0A1J3FKK2_NOCCA)	148.931	148.135	98.267	298.496	331.135	146.739	107.236	161.774	128.592
Solyc06g082225	Unknown protein	5.50443	5.57698	11.1877	28.2698	31.3492	11.4133	13.5949	3.03342	7.26759
Solyc05g052230	Unknown protein	1.46175	0	0	4.89856	5.43194	0	0	0	0.579607
Solyc06g074430	60S acidic ribosomal protein P2 (AHRD V3.3 *** A0A2G2ZDK5_CAPAN),Pfam:PF00428	294.549	287.175	282.903	1004.13	1112.57	338.936	306.291	352.188	323.672
Solyc10g084060	cysteine-rich/transmembrane domain A-like protein (AHRD V3.3 -** AT2G32210.1)	3.62331	3.32887	5.08124	32.6244	36.1268	8.82326	25.2967	2.7779	6.66006
Solyc01g103580	DUF679 domain-containing protein (AHRD V3.3 *** A0A1Q3DCM8_CEPFO)	4.9344	11.3304	12.0675	26.0277	28.8179	8.56637	10.7943	8.50973	9.0579
Solyc08g068350	transmembrane protein (AHRD V3.3 *** AT4G32750.1)	9.61018	13.2635	8.90863	32.9589	36.492	14.2589	28.7352	14.0714	8.55031
Solyc09g090610	Ribosomal protein L17 (AHRD V3.3 *** Q5I7K4_WHEAT)	118.969	84.0673	109.529	335.816	371.761	117.912	117.618	95.0613	94.933
Solyc10g045385	Unknown protein	5.20006	2.19085	1.59784	25.5413	28.2609	2.11369	5.13121	3.02813	2.50357
Solyc07g016200	Proteasome subunit beta (AHRD V3.3 *** A0A1U8EZ62_CAPAN)	116.949	102.256	95.3511	400.807	443.071	107.067	95.9802	116.619	94.1869
Solyc08g067800	Acetyltransferase (AHRD V3.3 *** A0A2G2YXI4_CAPAN)	40.2965	49.9727	46.8155	108.07	119.424	57.2299	56.6722	50.8303	49.662
Solyc05g056160	Proteasome subunit beta (AHRD V3.3 *** A0A2G3CJ01_CAPCH)	136.859	137.077	113.055	535.772	592.032	139.539	127.939	158.937	106.205
Solyc06g007220	Unknown protein	155.376	143.511	174.667	391.347	432.372	194.696	186.332	160.199	163.325
Solyc03g120780	Ribosomal protein L37 (AHRD V3.3 *** A0A1J7I2W0_LUPAN)	200.976	205.96	204.166	449.5	496.419	237.383	236.188	261.576	232.826
Solyc10g008140	Prohibitin (AHRD V3.3 *** A0A200QL97_9MAGN)	91.6522	126.292	104.656	328.966	363.011	94.7575	89.8517	159.86	125.103
Solyc02g067550	CLE protein 3	1.323	4.09924	0.786698	18.4602	20.3693	1.54623	1.88615	1.09949	1.13982
Solyc01g094470	Unknown protein	79.9739	85.2712	89.0244	174.653	192.639	93.8463	90.2961	67.9057	75.5294
Solyc01g104830	Vacuolar iron transporter-like protein 3 (AHRD V3.3 *** A0A2G2W8U2_CAPBA)	0	0	0	6.31147	6.96074	0	0	0	0
Solyc09g011880	protein SSUH2 homolog (AHRD V3.3 *** A0A2I4DWW5_9ROSI)	159.108	126.324	110.464	324.556	357.887	162.634	270.799	149.517	93.7151
Solyc08g066520	BnaA10g30120D protein (AHRD V3.3 *** A0A078JT83_BRANA)	21.2048	22.4397	28.2407	67.4796	74.3942	24.3298	21.3003	26.6277	28.535
Solyc12g039120	40S ribosomal protein S19 (AHRD V3.3 *** A0A1U8G3N2_CAPAN)	337.526	239.532	302.56	714.071	787.236	326.702	344.394	284.097	272.303
Solyc12g042960	PII%2C uridylyltransferase (DUF2921) (AHRD V3.3 *** AT1G52780.1)	0.178888	0.290585	0.443166	2.13904	2.35781	0.640219	0.271023	0.144342	0.188564
Solyc01g150102	TATA-box-binding protein (AHRD V3.3 *** A0A2G2XSN2_CAPBA)	0.243601	0.505911	0	2.33484	2.5727	0.15146	0.697546	0.71085	0.391488
Solyc09g059340	Unknown protein	5.83604	4.70959	9.34544	15.0493	16.5812	8.58607	6.1801	4.48053	4.55768
Solyc10g078325	Unknown protein	0.893251	2.56064	1.77185	7.06037	7.77543	1.43544	2.88603	1.56394	1.38946
Solyc07g055670	Lectin-domain receptor-like kinase (AHRD V3.3 *-* G4XXY5_NICAT)	10.059	3.79372	0.890472	35.4268	39.0003	2.82748	11.8832	3.00997	4.55108
Solyc04g010030	PITH domain-containing protein (AHRD V3.3 *-* A0A1U8E514_CAPAN)	1.20798	2.02785	1.04618	4.23725	4.66403	1.68693	1.71637	1.24054	1.65745
Solyc09g074250	Protein kinase family protein (AHRD V3.3 *** A0A2U1N2H6_ARTAN)	4.22594	2.84934	5.05859	10.6788	11.7452	3.40688	5.52321	4.54164	2.36468
Solyc05g054170	Scarecrow-like protein 5 (AHRD V3.3 *** A0A2G3CJ54_CAPCH)	15.7892	16.7264	13.9128	39.8917	43.8553	16.7616	41.8236	15.4327	12.395
Solyc12g019070	Type II inositol 1,4,5-trisphosphate 5-phosphatase 14 (AHRD V3.3 *-* A0A2G3AX32_CAPCH)	0.273034	0.264409	0.268847	13.9684	15.3437	1.37559	0.717505	0.125944	0.133597
Solyc05g053440	Unknown protein	329.308	289.838	341.843	786.522	863.465	410.875	435.078	349.684	357.521
Solyc06g048810	Protein PLANT CADMIUM RESISTANCE like (AHRD V3.3 *** A0A2R6RR66_ACTCH)	36.173	42.6974	31.1464	86.2016	94.6248	42.0916	52.8548	44.8438	37.6969
Solyc01g110150	Prostatic spermine-binding-like protein (AHRD V3.3 *-* O65687_ARATH)	25.6154	27.8662	31.1375	76.6097	84.0877	25.2845	26.1163	23.6501	29.1395
Solyc03g079930	Mitochondrial glycoprotein (AHRD V3.3 *** A0A200QYU1_9MAGN)	137.957	190.818	180.994	487.135	534.685	181.465	161.095	193.783	221.573
Solyc02g069850	40S ribosomal protein S25 (AHRD V3.3 *-* A0A2G3D4C4_CAPCH)	96.1083	90.8517	96.7039	198.939	218.354	107.641	106.316	109.029	99.8362
Solyc09g097960	NAD(P)-linked oxidoreductase, aldo/keto reductase family protein (AHRD V3.3 *** A0A1Y1HY98_KLENI)	5.47415	21.457	9.60672	585.419	642.204	6.32475	4.07147	36.8324	2.41063
Solyc09g010060	Kinesin-related protein (AHRD V3.3 *** A0A2U1L7Z9_ARTAN)	0.440579	0.0616721	0.0761463	2.41862	2.65031	0.291124	0.234015	0.18235	0.14572
Solyc12g036390	Calmodulin binding protein-like (AHRD V3.3 *** A0A200Q136_9MAGN)	0.130938	0.155409	0.0999781	6.03806	6.61145	0.536408	1.15337	0.091599	0.0994046
Solyc12g096450	Zinc finger protein/REIL2	24.2941	40.5215	23.8959	108.117	118.379	26.0907	22.7728	44.2189	28.2327
Solyc11g073060	Zinc finger, C2H2 (AHRD V3.3 *** A0A2U1KDM0_ARTAN)	0.590982	5.37943	2.375	114.786	125.645	2.2141	2.8954	12.9412	5.7549
Solyc01g091820	Flap endonuclease GEN-like 1 (AHRD V3.3 *** A0A2G2W3T5_CAPBA)	9.18907	9.62906	9.7694	22.4677	24.5855	8.46228	8.02576	11.4449	9.50846
Solyc02g079110	Transducin/WD40 repeat-like superfamily protein (AHRD V3.3 *** A0A2U1LQD8_ARTAN)	9.38136	8.41304	6.50428	27.2725	29.8141	10.4918	10.9337	15.7917	8.64583
Solyc03g097270	cystatin 9	461.926	461.064	256.55	1217.57	1330.83	365.412	349.806	565.985	346.723
Solyc01g098790	Alpha-crystallin domain-containing protein 22.3 (AHRD V3.3 *** A0A2G2XZ98_CAPAN)	1.38791	0.495616	0.850342	13.0108	14.22	1.95331	2.19836	1.11048	0.855083
Solyc08g082700	26S proteasome non-ATPase regulatory subunit 8 (AHRD V3.3 *** B6TTI7_MAIZE)	119.154	104.001	90.08	249.049	272.128	102.893	113.881	134.029	97.3494
Solyc05g051510	Prohibitin (AHRD V3.3 *** O04361_TOBAC)	7.91827	9.0014	6.57513	50.8108	55.518	7.82156	5.66377	14.0778	6.97286
Solyc10g007550	RNA helicase DEAD31	21.0808	22.1062	25.4551	46.4812	50.7664	23.0647	29.1358	23.5322	26.0807
Solyc09g014510	Mitochondrial inner membrane protease subunit 2 (AHRD V3.3 *** A0A2U1NNS9_ARTAN)	15.1773	15.1081	16.7129	34.3954	37.5577	21.3837	21.8156	17.4357	16.1836
Solyc08g006900	60S ribosomal protein L32 (AHRD V3.3 *** A0A2G3DDM0_CAPCH)	52.8432	35.1502	42.6469	117.655	128.394	53.8119	56.366	50.0633	45.9462
Solyc09g031655	Unknown protein	14.8436	10.1606	11.3236	54.8056	59.7214	12.6678	13.9284	9.43395	8.77326
Solyc03g123410	Germin-like protein 1 (AHRD V3.3 *** A0A1U8G802_CAPAN)	0	0.0905505	0.0906876	10.0055	10.8937	0.207991	0.477175	0.0900745	0
Solyc02g082970	Pentatricopeptide repeat-containing protein (AHRD V3.3 *** A0A2G2XFX3_CAPBA)	9.74092	10.4368	8.0841	34.7442	37.821	7.97958	8.61247	13.209	8.79999
Solyc11g066630	Unknown protein	35.493	23.6859	31.0169	100.334	109.174	28.8274	31.4022	27.94	31.4201
Solyc07g056150	Rab family GTPase (AHRD V3.3 *** A0A1Y1I8A7_KLENI)	68.28	64.1638	76.9598	157.53	171.346	64.1523	112.505	78.6838	54.6105
Solyc03g113210	Mitochondrial outer membrane protein porin (AHRD V3.3 *** A0A2K3N5U3_TRIPR)	0.596313	0.063552	0	4.56993	4.96693	0.647194	0.281256	0	0
Solyc08g077760	Unknown protein	13.6504	22.3296	10.4606	88.8568	96.5625	21.7144	45.55	29.6656	14.9401
Solyc09g065770	Protein ELC-like (AHRD V3.3 *** A0A1J3JAC9_NOCCA)	0.0510159	0	0	11.2645	12.2345	0	0	0	0
Solyc03g093890	R2R3MYB transcription factor 52	3.80097	1.62018	0.401267	22.088	23.9892	1.37408	1.24647	0.760556	1.16849
Solyc07g063300	Regulator of chromosome condensation (RCC1) family protein (AHRD V3.3 *** A0A2U1MM62_ARTAN)	14.035	13.8318	11.3743	41.2722	44.8008	12.6302	9.84804	14.6503	12.6137
Solyc04g082890	BZIP transcription factor protein (AHRD V3.3 *** Q3L0T7_CAPAN)	135.92	146.191	137.703	456.594	495.087	142.895	204.891	198.732	134.901
Solyc08g068850	proton pump-interactor 1-like (AHRD V3.3 *-* A0A2I4H3B3_9ROSI)	2.83332	1.18007	2.6291	712.396	772.275	1.06988	3.62059	4.10632	0.849368
Solyc10g084050	Cell division cycle protein 48-like protein (AHRD V3.3 *** A0A2G3BG70_CAPCH)	117.468	135.86	82.2669	476.214	516.073	106.174	86.79	148.886	97.6593
Solyc04g080590	Proteasome subunit alpha type (AHRD V3.3 *** A0A2G2ZSB0_CAPAN)	89.5915	85.3445	65.8424	202.469	219.304	85.0884	63.9157	105.114	72.3438
Solyc06g084130	Bax inhibitor 1-related (AHRD V3.3 *** A0A200Q4J7_9MAGN)	1.49146	1.59968	0.667959	5.24275	5.6768	1.40116	0.593017	1.42434	0.880088
Solyc03g080040	Serine protease inhibitor, Kazal-type family protein (AHRD V3.3 *-* Q9M267_ARATH)	14.1883	18.3268	25.8403	39.3889	42.6367	20.181	21.9799	25.1947	27.8044
Solyc02g062410	Protein BOBBER 1 (AHRD V3.3 *** A0A2G3D107_CAPCH)	0	0.170066	0.0834965	3.87197	4.18942	0.158187	0.643163	0.580524	0
Solyc11g017070	Eukaryotic translation initiation factor 3 subunit I (AHRD V3.3 *** A0A2U1LM52_ARTAN)	115.285	125.573	88.5962	287.581	311.025	110.004	106.752	139.47	109.014
Solyc06g072280	Small nuclear ribonucleoprotein E (AHRD V3.3 *** S8CHW8_9LAMI)	52.1484	51.3226	61.8236	161.866	174.979	45.0246	50.9275	59.1684	58.5977
Solyc04g064850	Protein LAZ1-like protein 1 (AHRD V3.3 *** A0A2G2WZ08_CAPBA)	16.497	21.8698	14.1551	44.9569	48.5689	20.0674	16.7069	20.3665	14.6013
Solyc08g076190	protein dimerization (AHRD V3.3 *-* AT5G45610.1)	8.65342	12.2411	16.0833	27.4158	29.6105	9.97669	14.9602	14.2524	12.2458
Solyc04g082210	NADH-ubiquinone oxidoreductase chain (AHRD V3.3 *** AT1G76185.1)	31.5033	22.4523	23.7799	189.933	205.079	40.0798	23.5244	30.6781	24.7859
Solyc11g010320	Transmembrane protein (AHRD V3.3 *** F4IJ67_ARATH)	10.793	7.22813	14.8008	37.3087	40.2682	7.22941	9.98617	6.79966	8.13792
Solyc03g114070	Rac-like GTP binding protein (AHRD V3.3 *** Q9S821_PHYPA)	4.95248	10.4724	12.5512	77.089	83.2028	8.76424	9.14012	12.249	10.671
Solyc06g076080	Unknown protein	9.20526	44.361	11.7889	122.22	131.599	51.3493	49.9515	41.9276	46.8979
Solyc02g094490	coiled-coil protein (AHRD V3.3 *** AT2G31410.1)	87.615	94.0462	82.3392	285.27	307.157	91.4863	107.046	73.4975	76.2119
Solyc06g082770	LOB domain-containing protein 4 (AHRD V3.3 *** A0A2G3CBT6_CAPCH)	0.149068	0	0.0777608	3.62632	3.90195	0.397203	0.430036	0.213096	0.0741345
Solyc08g076580	valine-tRNA ligase (AHRD V3.3 *** AT1G32310.1)	16.2656	16.404	26.2934	40.5639	43.6262	18.507	27.7341	22.3723	22.488
Solyc03g120800	Peroxidase (AHRD V3.3 *** K4BMM9_SOLLC)	0.201891	0	0.0288864	5.89074	6.33469	0.0458869	0.231434	0	0
Solyc01g096510	Sigma factor binding protein 1, chloroplastic (AHRD V3.3 *** A0A2G2W6X7_CAPBA)	10.4313	3.27021	6.73989	56.2605	60.4432	2.5401	10.9945	3.354	7.41648
Solyc02g089900	Protein kinase domain (AHRD V3.3 *** A0A200Q286_9MAGN)	26.64	36.7251	17.6099	122.718	131.84	20.8204	49.0623	32.9118	20.958
Solyc06g005840	Mitochondrial import inner membrane translocase subunit TIM10 (AHRD V3.3 *** A0A2G2WHZ5_CAPBA)	15.5229	23.7483	22.5442	62.0582	66.67	23.266	24.6374	32.8139	21.6595
Solyc11g068980	Mitochondrial import inner membrane translocase subunit TIM22 (AHRD V3.3 *** A0A2K3PIN2_TRIPR),Pfam:PF02466	17.3175	15.8031	13.6127	40.7785	43.783	17.2004	18.172	16.5443	15.6349
Solyc02g093880	transcription factor GTE8 (AHRD V3.3 *** A0A2G3ACN9_CAPAN)	40.8445	45.8769	46.6078	129.91	139.443	31.408	35.5746	49.5776	40.1027
Solyc08g076340	40S ribosomal protein S30 (AHRD V3.3 *** F2EKP2_HORVV)	76.5379	87.2505	89.1412	223.957	240.351	97.3586	95.1111	93.5799	81.039
Solyc02g070640	60S ribosomal protein L18a (AHRD V3.3 *** A0A2G2WKJ7_CAPBA)	148.093	170.653	150.694	390.178	418.734	180.757	161.22	193.366	174.517
Solyc09g083080	Nucleolar protein 58 (AHRD V3.3 *** A0A1U8GRC5_CAPAN)	94.657	87.677	72.8779	342.361	367.384	76.0286	76.2093	102.853	78.5347
Solyc02g083790	Thaumatin-like protein 1 (AHRD V3.3 *** A0A1U8FP59_CAPAN)	1.37133	2.27798	2.6105	7.87595	8.45089	3.59815	5.15848	2.63664	1.8982
Solyc02g087270	F-box domain (AHRD V3.3 *-* A0A200RDS2_9MAGN)	3.18232	3.88565	3.57118	9.39055	10.071	6.21783	8.30852	4.10886	1.59486
Solyc07g053980	Callose synthase 12 (AHRD V3.3 *** A0A1U8HBE5_CAPAN)	6.63062	6.49357	7.10755	35.038	37.5767	9.76272	19.0708	10.1964	4.72845
Solyc04g005760	RING/U-box superfamily protein (AHRD V3.3 *-* A0A1I9LQQ9_ARATH)	0.0785377	0.0772008	0.0600111	2.74855	2.9476	0	0.215551	0.0825683	0.165239
Solyc06g036050	60S ribosomal protein L36 (AHRD V3.3 *-* A0A2G2Z8V1_CAPAN)	223.651	200.455	260.789	613.017	656.977	226.572	280.763	217.106	218.394
Solyc09g056200	Unknown protein	43.749	36.2459	38.0261	115.511	123.762	43.7875	46.9827	26.7279	42.5769
Solyc08g067810	Ctc-interacting domain 6 (AHRD V3.3 *** A0A2K3NAR3_TRIPR)	43.6146	45.8535	40.5939	127.738	136.834	41.0157	37.3516	49.2488	36.3253
Solyc06g073800	40S ribosomal protein S11 (AHRD V3.3 *** A0A2G2YII0_CAPAN)	88.6537	74.8068	58.1428	202.522	216.92	82.4082	74.3934	78.9249	69.4715
Solyc08g075700	60S ribosomal protein L13 (AHRD V3.3 *** A0A1U8GMG9_CAPAN)	407.543	387.513	347.436	866.681	927.772	439.108	373.944	454.097	400.566
Solyc01g065570	DnaJ domain-containing protein (AHRD V3.3 *** A0A1Q3B8J9_CEPFO)	2.56729	3.02464	4.69124	11.2941	12.0819	3.07963	3.93378	2.02842	1.85691
Solyc02g083360	Protein methionine S-oxide reductase (AHRD V3.3 *** A0A2K3M6B6_TRIPR)	36.4276	72.299	44.8765	204.627	218.845	62.3538	66.5073	83.4924	46.6337
Solyc06g082870	60S ribosomal protein L5 (AHRD V3.3 *** A0A2I4H863_9ROSI)	245.214	179.378	226.625	499.908	534.558	241.638	256.439	217.195	230.028
Solyc06g062510	Charged multivesicular body protein 1 (AHRD V3.3 *** A0A1J3HZF6_NOCCA)	216.581	237.49	272.259	578.621	618.11	193.447	318.55	242.731	229.329
Solyc02g068460	VQ motif-containing protein 22 (AHRD V3.3 *** A0A2G3D3T0_CAPCH)	0.193094	0.582453	0.493549	8.802	9.4009	0.205644	1.30605	1.95763	0.99804
Solyc09g082710	Histone H2A (AHRD V3.3 *** A0A1U8G3K0_CAPAN)	62.3066	63.7753	54.0664	152.357	162.71	96.4076	81.122	96.8202	66.0464
Solyc02g089280	40S ribosomal protein S9-2 (AHRD V3.3 *** A0A2I0VJL8_9ASPA)	47.4318	29.9969	31.9282	134.406	143.516	42.7431	42.4504	38.1166	36.8501
Solyc10g080370	Unknown protein	1323.88	1212.43	1163.88	3604.25	3848.44	1467.87	3306.77	1550.45	926.226
Solyc11g069097	Elongation factor 1-alpha (AHRD V3.3 *** A0A1U8EL12_CAPAN)	336.655	265.439	300.421	913.432	975.152	305.109	274.232	282.809	273.7
Solyc10g009420	E3 ubiquitin-protein ligase (AHRD V3.3 *** A0A2G2WSD8_CAPBA)	6.67053	8.23915	9.07131	19.4031	20.7083	8.28556	9.21601	7.26555	9.24644
Solyc09g075150	60S ribosomal protein L22 (AHRD V3.3 *** A0A1Y1HUA2_KLENI)	130.273	114.895	134.524	286.202	305.45	146.556	150.61	138.364	143.395
Solyc01g097760	60S ribosomal protein L7a (AHRD V3.3 *** A0A2G3DGL0_CAPCH)	323.34	264.97	300.272	675.217	720.168	291.179	298.66	357.299	321.47
Solyc07g005410	Cytochrome c oxidase%2C subunit Vib family protein (AHRD V3.3 *** AT5G58005.2)	1.34901	3.50875	0.947439	71.1833	75.9119	3.05885	1.80008	13.4242	1.77417
Solyc08g076120	MIP18 family protein (AHRD V3.3 *** A0A2U1PDT8_ARTAN)	26.063	31.8341	18.2452	64.0256	68.158	27.3038	24.112	34.8397	22.2882
Solyc06g082670	60S ribosomal protein L10 (AHRD V3.3 *** A0A2G2Z7S9_CAPAN)	132.678	112.48	156.325	293.373	312.193	143.08	142.076	146.08	134.697
Solyc08g076490	MAP kinase kinase kinase 64	12.4268	10.5264	10.6477	54.2871	57.7358	10.2304	20.443	12.1129	10.2719
Solyc02g038803	Eukaryotic translation initiation factor 6 (AHRD V3.3 *** A0A2G3A551_CAPAN)	181.338	191.922	194.396	497.785	529.385	183.092	205.08	199.085	184.655
Solyc07g066230	receptor-like protein kinase BRI1-like 3 (AHRD V3.3 *** A0A1U8HLY5_CAPAN)	7.81869	7.81267	9.81147	18.8731	20.0631	9.64288	13.6573	9.32094	8.89846
Solyc12g008720	60S ribosomal protein L31 (AHRD V3.3 *** A0A1U8EAP7_CAPAN)	469.264	427.697	443.641	1235.65	1313.51	582.022	525.835	513.33	476.775
Solyc07g063160	Cytochrome c oxidase copper chaperone (AHRD V3.3 *** A0A2G2Z528_CAPAN)	35.1615	50.0696	45.2643	124.947	132.803	38.1422	42.4157	71.478	45.6977
Solyc11g150146	Elongation factor 1-alpha (AHRD V3.3 *** A0A1U8EL12_CAPAN)	147.092	123.576	139.081	382.26	406.289	141.785	126.131	129.492	125.418
Solyc05g013820	Proteasome subunit beta (AHRD V3.3 *** A0A2G2VMP0_CAPBA)	131.079	157.864	122.08	381.304	405.262	123.723	111.434	170.34	122.074
Solyc04g009810	Protein pelota homolog (AHRD V3.3 *** R4NBR3_SOLPE)	22.9976	14.1669	20.4721	53.2084	56.5441	16.3857	21.0111	16.8167	18.957
Solyc03g116840	Pentatricopeptide repeat-containing protein (AHRD V3.3 *** A0A2I0WHE4_9ASPA)	1.61344	1.16331	1.45212	7.18266	7.6329	1.14763	1.63608	1.49971	1.29138
Solyc08g007120	SBP (S-ribonuclease binding protein) family protein (AHRD V3.3 *** Q8LCK5_ARATH)	0.953166	0.190051	0.895511	3.59931	3.82402	0.445704	0.901844	0.602828	0.34173
Solyc12g009060	Vacuolar sorting-associated protein 2-like (AHRD V3.3 *** A0A2K3N074_TRIPR)	207.856	277.888	137.613	656.22	697.071	239.682	225.66	285.833	174.584
Solyc01g096290	Ubiquitin (AHRD V3.3 *** B2W3N0_PYRTR)	274.223	226.203	290.026	689.234	732.064	296.159	261.079	255.043	260.031
Solyc07g009330	60S acidic ribosomal protein P3 (AHRD V3.3 *** A0A2G2Z2E6_CAPAN)	201.799	174.532	210.995	470.637	499.728	202.707	205.889	217.29	195.784
Solyc06g008170	Ribosomal protein L17 (AHRD V3.3 *** Q5I7K4_WHEAT)	270.337	287.205	268.406	848.445	900.577	288.118	240.258	336.388	283.597
Solyc04g074150	Multifunctional methyltransferase subunit TRM112-like protein (AHRD V3.3 *** A0A1J3G352_NOCCA)	105.735	120.621	98.2898	348.342	369.719	108.232	109.245	112.343	106.968
Solyc03g019960	CDT1 Geminin-binding domain-like protein (AHRD V3.3 *** A0A2U1N3U2_ARTAN)	2.76295	2.70565	2.92601	11.6397	12.3493	2.25814	2.3567	2.5663	1.86151
Solyc04g009410	Proteasome subunit beta (AHRD V3.3 *** A0A2G2ZG08_CAPAN)	135.592	138.881	128.061	355.753	377.407	115.998	148.911	157.82	130.634
Solyc02g067870	chalcone isomerase	0.563972	0.387989	0.161071	3.62126	3.8382	0.611125	0.232584	0.166522	0.0599829
Solyc07g063575	BnaC01g19540D protein (AHRD V3.3 *** A0A078GVZ6_BRANA)	19.806	21.6155	24.7807	69.8745	74.0274	23.3619	22.4185	26.0155	24.4093
Solyc01g110970	Auxin-responsive protein SAUR20 (AHRD V3.3 *** A0A2G2XYI3_CAPAN)	0.670802	0.433719	0.758357	2.54405	2.69474	0.110601	0.0950069	0	0.458551
Solyc01g096800	Peter Pan-like protein (AHRD V3.3 *** A0A2G2W6Y4_CAPBA)	16.6672	20.9695	21.2883	81.427	86.2254	18.4337	19.8748	21.8908	16.3737
Solyc11g042930	SKP1-like protein (AHRD V3.3 *** O82463_NICCL)	897.921	575.518	718.1	2086.46	2208.97	690.983	819.128	633.297	581.605
Solyc01g079550	Multidrug resistance protein ABC transporter family protein, putative (AHRD V3.3 *** A0A061DZ20_THECC)	1.43475	0.681568	1.19417	8.83313	9.34805	1.69923	1.08636	0.332019	0.548058
Solyc02g064830	Indole-3-acetic acid-amido synthetas 3-3	0.452876	1.40825	1.35513	19.1948	20.3111	3.48939	2.20142	2.31419	13.5061
Solyc01g008470	Translocation protein Sec62 (AHRD V3.3 *** A0A200QIN6_9MAGN)	13.1871	14.2933	12.9117	28.526	30.1818	13.1216	11.3173	11.5801	13.7878
Solyc02g090010	Molybdopterin synthase sulfur carrier subunit (AHRD V3.3 *** A0A2G3ABB3_CAPAN)	115.222	134.717	105.099	321.642	340.207	118.204	129.894	125.633	92.9626
Solyc09g010780	Protein phosphatase 2C (AHRD V3.3 *-* A0A2U1P5P3_ARTAN)	3.8024	5.42846	0.737949	11.6485	12.3192	5.84212	5.80567	3.75685	1.84258
Solyc02g083470	pre-rRNA-processing protein esf1 (AHRD V3.3 *** A0A2I4FDA5_9ROSI)	27.8615	20.8911	16.3311	59.9448	63.3292	21.4768	20.4195	25.1124	19.4336
Solyc06g060710	Glyco_transf_8 domain-containing protein (AHRD V3.3 *** A0A1Q3D6P8_CEPFO)	3.1361	13.5548	7.09576	50.8956	53.7454	18.2644	43.3092	19.5246	5.71323
Solyc04g074930	Glycosyltransferase AER61 (AHRD V3.3 *** A0A200QXY3_9MAGN)	0.285761	0.687456	0.642259	13.1157	13.8483	1.10815	0.226065	0.761612	0.186395
Solyc05g013810	Cellulase (Glycosyl hydrolase family 5) protein (AHRD V3.3 *-* A0A1I9LMY2_ARATH)	42.6105	45.8424	33.6255	102.896	108.517	40.2088	26.9407	39.4259	28.67
Solyc03g079980	DUF599 domain-containing protein (AHRD V3.3 *** A0A1Q3CKV5_CEPFO)	1.27338	2.53472	0.64512	15.4838	16.3268	1.07891	0.632956	2.493	1.30673
Solyc07g063170	Unknown protein	24.4936	19.7244	20.4574	63.7485	67.1333	21.0097	17.4261	18.926	23.677
Solyc06g073030	Stomatin family protein (SPFH domain/Band 7 family protein) (AHRD V3.3 *** A0A166USA6_9PEZI)	0.236587	0.904954	0.793877	10.4355	10.9893	0.974382	4.15812	2.54515	0.906574
Solyc08g080510	Replication factor C subunit 2 (AHRD V3.3 *** A0A2G3DBG1_CAPCH)	26.0678	12.7118	13.9187	59.0431	62.1677	26.8475	20.9338	14.2101	12.7337
Solyc01g086840	Thaumatin-like protein (AHRD V3.3 *** A0A2U1L7J3_ARTAN)	0	0.0928299	0	2.03284	2.13897	0.0535826	0.0397674	0	0
Solyc01g006090	Eukaryotic rRNA processing (AHRD V3.3 *** A0A2U1PZE8_ARTAN)	12.7805	11.5324	11.626	51.9653	54.6677	11.1289	13.0099	9.98066	11.3767
Solyc03g025270	Fibrillarin (AHRD V3.3 *** A0A200R7Z1_9MAGN)	118.006	105.784	118.12	296.391	311.772	109.007	111.746	132.885	120.896
Solyc02g082700	High mobility group family (AHRD V3.3 *** S8EDU2_9LAMI)	260.86	338.747	363.039	715.593	752.685	415.528	513.103	368.495	334.366
Solyc09g091160	F-box domain (AHRD V3.3 *-* A0A200PVK2_9MAGN)	72.6007	73.4962	77.0923	196.176	206.235	95.2065	168.405	91.2887	74.0381
Solyc09g009790	Pentatricopeptide repeat (AHRD V3.3 *** A0A200R3D4_9MAGN)	2.60188	3.59551	4.37789	7.52013	7.89681	4.00697	4.38471	3.88345	2.26021
Solyc12g008760	Protein arginine N-methyltransferase (AHRD V3.3 *** A0A1Y1IG62_KLENI)	38.7218	39.4638	36.4313	89.1831	93.6428	35.0167	40.7261	47.1292	37.7699
Solyc04g079150	Pentatricopeptide repeat-containing protein, mitochondrial (AHRD V3.3 *** A0A1U8GBP5_CAPAN)	1.26885	2.21358	2.83932	5.46951	5.73626	1.51742	2.88331	2.75838	1.90076
Solyc04g074940	Target SNARE coiled-coil-like domain-containing protein (AHRD V3.3 *** A0A2U1KSY6_ARTAN)	21.5189	25.6375	29.3058	52.5572	55.1183	25.8591	29.6778	28.4898	23.2806
Solyc03g119360	40S ribosomal protein S7 (AHRD V3.3 *-* A0A2G3D0S9_CAPCH)	339.163	265.207	276.272	707.861	741.678	319.488	311.445	379.472	309.611
Solyc04g049660	hypothetical protein (AHRD V3.3 *-* AT1G71430.1)	37.5908	39.5745	33.8589	87.8699	91.9893	30.0619	43.967	43.3881	35.7426
Solyc08g062680	Harbinger transposase-derived nuclease (AHRD V3.3 *-* A0A2U1Q453_ARTAN)	101.246	93.8202	64.2341	358.179	374.776	38.2048	58.0029	107.899	86.4532
Solyc10g084160	Small RNA degrading nuclease 3 (AHRD V3.3 *** A0A2G2YMC1_CAPAN)	36.7172	33.7443	33.0363	83.5506	87.2574	27.3163	34.3123	44.7304	32.656
Solyc07g054205	Unknown protein	0.772663	0.759615	0	14.7279	15.3736	0.543689	0.942405	0.243261	0.507771
Solyc12g009860	nucleolin-like (AHRD V3.3 *** XP_004251738.1)	106.151	88.9456	100.004	243.005	253.605	96.9373	96.8574	100.211	84.2556
Solyc01g106560	G patch domain protein (AHRD V3.3 *** AT4G33690.1)	15.9458	18.6331	19.0606	47.4653	49.5241	14.8954	20.3525	23.87	17.7751
Solyc10g009200	Ribosomal RNA-processing protein (AHRD V3.3 *-* Q8W494_ARATH)	41.8526	51.5723	36.6182	139.532	145.485	54.4567	47.8903	49.1514	36.4883
Solyc07g008800	10 kDa chaperonin (AHRD V3.3 *** A0A1U8F6X5_CAPAN)	85.6984	89.097	100.913	187.004	194.959	98.448	100.606	112.99	99.9251
Solyc09g008690	GDSL esterase/lipase (AHRD V3.3 *** A0A2G2VXX2_CAPBA)	0.387178	0.325341	0.221602	8.1439	8.48577	0.076401	0.203008	0.231241	0.162162
Solyc03g112230	PB1 domain, Zinc finger, ZZ-type, UBA-like, Next to BRCA1, central domain protein (AHRD V3.3 *-* A0A2U1P8J3_ARTAN)	206.411	184.171	175.505	671.877	699.995	182.022	389.186	315.979	169.954
Solyc01g081150	DNA-directed RNA polymerases I, II, and III subunit RPABC3 (AHRD V3.3 *** A0A2U1P010_ARTAN)	81.6486	84.2126	112.476	212.422	221.259	86.9034	90.6662	113.154	98.5103
Solyc01g111420	Ribosomal protein L1 (AHRD V3.3 *** A0A200R8A3_9MAGN)	44.7214	39.7475	37.5632	134.106	139.518	36.5768	43.3379	47.3209	42.5247
Solyc12g042640	NAD(P)-binding Rossmann-fold superfamily protein (AHRD V3.3 *** A0A2U1MVW0_ARTAN)	0	0	0.106814	6.91711	7.19186	0	0	0	0
Solyc04g079820	Inositol polyphosphate-related phosphatase (AHRD V3.3 *** A0A200Q277_9MAGN)	1.30473	0.181258	0.407002	12.4898	12.9742	0.298129	0.150788	0.0424157	0.265609
Solyc09g083280	auxin-regulated IAA1	3.81459	1.64352	2.06647	21.4624	22.2889	1.87817	2.58836	2.65773	2.22807
Solyc01g107730	D-type cyclin-2	0.179723	0	0.217941	2.4784	2.57292	0.799008	0.877742	0.0671805	0
Solyc08g069040	Peroxidase (AHRD V3.3 *** K4CMC4_SOLLC)	2.06939	0.759543	0.745624	11.5613	12.0003	3.90508	2.06152	1.05685	1.34826
Solyc04g026100	40S ribosomal protein S16 (AHRD V3.3 *** A0A2G3DIR8_CAPCH)	309.906	281.693	243.937	945.023	980.89	339.77	291.564	307.114	289.922
Solyc04g012120	SIG5 14-3-3 family protein	308.614	289.094	188.472	666.591	691.878	276.272	208.015	279.664	243.101
Solyc06g008260	Ribosomal protein L14 (AHRD V3.3 *** A0A200PVX1_9MAGN)	222.571	199.318	250.911	529.761	549.583	265.345	266.707	261.788	255.08
Solyc01g088370	Eukaryotic translation initiation factor 3 subunit B (AHRD V3.3 *** A0A1U8E9Z5_CAPAN)	164.483	146.603	128.355	758.736	787.014	134.508	148.094	190.468	133.415
Solyc10g085480	60S ribosomal protein L24 (AHRD V3.3 *** A0A2G2VU23_CAPBA)	282.549	271.666	216.912	634.793	657.854	266.156	208.373	304.356	268.956
Solyc11g068510	copper ion binding protein (AHRD V3.3 *** AT2G27730.4)	137.83	156.927	153.8	361.87	374.721	192.239	139.645	159.078	157.295
Solyc10g083290	invertase 6	29.1537	29.0385	23.9828	61.0162	63.1607	30.1606	36.4108	36.8239	30.9331
Solyc04g007580	DUF4228 domain-containing protein (AHRD V3.3 *** A0A1Q3CT45_CEPFO)	31.8712	53.8459	27.1541	237.865	246.221	10.2862	37.0312	57.7266	57.8625
Solyc01g088820	trihelix transcription factor ASIL2-like (AHRD V3.3 *** A0A2I4HF85_9ROSI)	8.4267	9.65973	11.9209	20.4387	21.1563	12.8888	16.0891	14.115	12.597
Solyc07g041310	40S ribosomal protein S3, putative, expressed (AHRD V3.3 *** Q75G91_ORYSJ)	271.981	196.998	186.339	556.336	575.753	248.829	235.467	265.656	239.114
Solyc10g086330	60S ribosomal protein L23a (AHRD V3.3 *-* A0A2G2YLF5_CAPAN)	127.993	136.904	117.856	283.851	293.697	140.682	129.17	150.894	127.795
Solyc10g080310	Ethylene-responsive element binding-factor (AHRD V3.3 *-* K9UTK3_JATCU)	1.55125	1.02512	2.08313	6.52228	6.7468	2.71904	0.790625	0.755847	1.29971
Solyc04g024420	Proteasome subunit beta (AHRD V3.3 *** A0A2G2VMP0_CAPBA)	29.4563	26.3611	25.6015	104.684	108.287	26.7103	21.9836	41.0634	28.5201
Solyc08g061935	Unknown protein	64.0616	68.9399	62.6837	193.688	200.312	59.994	66.5936	75.1105	50.4363
Solyc08g006010	WD-40 repeat containing protein (AHRD V3.3 *** A0A0K0XR07_TOBAC)	3.83313	7.26624	2.52172	14.6921	15.1939	4.35015	2.92523	8.02781	4.65262
Solyc09g010390	hypothetical protein (AHRD V3.3 *** AT3G53630.1)	16.8891	30.7787	24.4471	62.663	64.7966	24.561	22.9164	41.0184	26.9726
Solyc06g007540	Cytochrome b-c1 complex subunit 8 (AHRD V3.3 *** A0A1U8H2J1_CAPAN)	135.503	186.155	151.744	380.106	393.007	214.992	163.755	164.636	150.986
Solyc01g099830	60S ribosomal protein L22 (AHRD V3.3 *** A0A1Y1HUA2_KLENI)	306.157	275.914	282.495	618.614	639.575	327.2	301.032	362.316	339.093
Solyc06g048420	Superoxide dismutase (AHRD V3.3 *** A0A1U8H5G9_CAPAN)	0.104236	0.517509	0.812194	2.66008	2.74943	0.599151	0.0835169	0.300479	0.619084
Solyc05g054380	major allergen Pru ar 1-like (AHRD V3.3 *** A0A2I4DZK6_9ROSI)	0.271808	0.135988	0	3.57978	3.69724	0.0780901	0.110822	0	0
Solyc01g111450	LEY14339 proteasome, alpha subunit	91.6878	106.101	88.6435	296.729	306.319	86.004	70.3638	130.433	93.1531
Solyc06g083780	Ribosomal protein L17 (AHRD V3.3 *** Q5I7K4_WHEAT)	323.089	340.523	339.285	774.101	799.065	363.035	348.959	406.889	345.574
Solyc06g082120	Ran-binding protein 1 (AHRD V3.3 *** B6T9E7_MAIZE)	92.4607	109.456	117.877	413.253	426.43	111.296	124.32	134.25	113.35
Solyc05g013370	MADS-box protein (AHRD V3.3 *-* F6M3U9_BETPL)	0	0.319214	0.164781	13.5869	14.0122	0.25162	0.204751	1.59794	0.239933
Solyc05g055480	NAC domain-containing protein (AHRD V3.3 *** A0A2U1NSV2_ARTAN)	31.8765	19.8105	21.5084	86.4316	89.0953	15.6542	25.5343	21.2256	15.5812
Solyc03g013030	Small ubiquitin-related modifier (AHRD V3.3 *** A0A1J3HM51_NOCCA)	34.97	36.4553	51.3714	90.4532	93.0714	48.2332	50.0424	52.3763	49.5993
Solyc03g121940	Nuclear transcription factor Y subunit A-8 (AHRD V3.3 *** A0A2G2ZVT6_CAPAN)	7.53669	9.60615	7.35968	21.1231	21.7306	11.5425	11.7896	11.064	12.0632
Solyc06g073060	IAA-amino acid hydrolase ILR1-like 4 (AHRD V3.3 *** A0A1U8H3P8_CAPAN)	55.5054	39.7447	29.7827	212.451	218.556	59.2859	37.2274	27.8492	61.3985
Solyc10g039190	WD40 repeat (AHRD V3.3 *** A0A200R5H2_9MAGN)	19.6906	19.6861	19.1252	44.6376	45.9125	16.0283	19.01	23.7984	21.4539
Solyc04g079470	Serpin-ZX (AHRD V3.3 *** A0A2G2ZRV1_CAPAN)	37.2482	47.6428	25.6966	506.648	520.876	61.9067	100.658	107.737	28.3864
Solyc06g009510	transcription factor UPBEAT1 (AHRD V3.3 *-* A0A2I4GEI3_9ROSI)	0.325925	0	0	3.39812	3.4914	0	0	0	0
Solyc08g081590	Meiotic recombination protein SPO11-2 (AHRD V3.3 *** A0A2G3DAR1_CAPCH)	0	0	0.0511801	5.56373	5.71512	0	0	0.0508341	0.100092
Solyc06g007390	LOB domain-containing protein 15 (AHRD V3.3 *** A0A2G2Z7B6_CAPAN)	0	0.312591	0.212805	19.6719	20.2044	0.367919	0.323851	0.288864	0.305056
Solyc07g066380	Unknown protein	142.841	233.429	206.204	470.077	482.646	252.207	182.801	235.916	218.647
Solyc01g094915	Unknown protein	1.57716	0.508722	0.298208	5.94601	6.09717	0.508233	1.11657	0.320284	0.428523
Solyc05g011990	nucleolar protein 14 (AHRD V3.3 *** A0A2I4EGH9_9ROSI)	15.0168	16.5468	10.5014	37.1955	38.1384	12.4745	11.1673	18.4969	13.9732
Solyc09g015530	transmembrane protein (AHRD V3.3 *** AT3G51580.1)	19.597	24.636	16.7243	53.4603	54.7688	22.1432	22.3258	24.5745	18.8363
Solyc06g061080	NAC domain-containing protein 45 (AHRD V3.3 *** A0A2G2ZAF7_CAPAN)	1.86837	2.53941	2.9316	10.8797	11.1435	10.4277	8.32851	3.98106	2.05093
Solyc07g043360	60S ribosomal protein L27 (AHRD V3.3 *** A0A2G3BZK6_CAPCH)	405.015	384.882	411.085	825.775	845.281	426.942	457.825	495.116	469.556
Solyc09g097950	NAD(P)-linked oxidoreductase, aldo/keto reductase family protein (AHRD V3.3 *-* A0A1Y1HY98_KLENI)	0	0	0	4.31258	4.41318	0	0	0.125504	0
Solyc09g015040	Methyltransferase (AHRD V3.3 *** Q9M005_ARATH)	38.2744	72.4006	58.8541	161.398	165.149	66.7777	105.713	79.394	55.36
Solyc03g034250	peptidase M50B-like protein (AHRD V3.3 *** AT1G67060.1),Pfam:PF13398	10.619	19.6352	8.30435	41.2405	42.1981	14.5193	20.6585	21.1957	9.18203
Solyc03g025520	60S ribosomal protein L36 (AHRD V3.3 *-* A0A2G2Z8V1_CAPAN)	482.803	546.95	556.556	1278.09	1307.52	587.708	535.305	667.785	593.475
Solyc09g083370	40S ribosomal protein S15 (AHRD V3.3 *** A0A2G2Z9S5_CAPAN)	19.8749	23.9357	19.9802	62.8796	64.3183	30.5575	26.2913	32.5117	25.7303
Solyc11g072623	Unknown protein	10.4532	19.2401	38.2671	76.8182	78.559	9.46118	17.5148	32.7853	37.7982
Solyc07g045150	period circadian protein (AHRD V3.3 *** AT3G07640.1)	42.0608	35.8492	29.6562	90.0153	92.0399	42.5593	41.4299	42.8807	36.2607
Solyc04g072660	60S ribosomal protein L30 (AHRD V3.3 *** A0A1U8GKR6_CAPAN)	151.472	139.361	176.522	304.582	311.346	160.929	156.572	190.124	175.644
Solyc10g006270	Autophagy-related protein (AHRD V3.3 *** A0A2G3C2V6_CAPCH)	114.721	117.472	142.863	280.898	286.853	134.533	134.412	134.258	114.633
Solyc01g098000	Elongation factor 1-delta (AHRD V3.3 *** A0A2G2XZA6_CAPAN)	74.9182	44.8888	52.0832	223.914	228.624	59.7087	59.2067	58.6189	63.9678
Solyc04g081840	UPF0496 protein isoform X1 (AHRD V3.3 *** A0A2I4H6K4_9ROSI)	1.66726	4.24398	1.55605	50.6301	51.6691	1.70148	3.60361	6.73143	2.59778
Solyc09g011360	Mitochondrial substrate carrier family protein (AHRD V3.3 *** Q8W4M2_ARATH)	15.6162	15.9344	12.1647	41.9213	42.7668	13.1711	13.8537	20.6002	14.9754
Solyc01g109940	26S proteasome regulatory subunit (AHRD V3.3 *** A8IR41_CHLRE)	162.363	141.204	116.177	423.931	432.404	123.496	117.09	163.652	135.849
Solyc11g071490	60S ribosomal protein l30-like (AHRD V3.3 *** A0A2K3KYY6_TRIPR)	93.0946	89.1337	86.5106	187.956	191.666	100.562	93.0909	102.187	90.7371
Solyc06g071530	Unknown protein	165.962	216.556	184.233	474.576	483.921	186.561	188.255	241.238	195.355
Solyc02g089820	Cyclin-B1-2 (AHRD V3.3 *** A0A2G3D967_CAPCH),Pfam:PF05348	142.11	184.233	178.788	994.185	1013.43	183.32	171.119	204.388	172.702
Solyc03g112820	U3 small nucleolar ribonucleoprotein protein MPP10 (AHRD V3.3 *** A0A2G2X924_CAPBA)	17.7491	20.3301	17.3392	46.7428	47.6402	19.3326	19.7905	26.0228	20.3876
Solyc01g111790	Serine/threonine protein phosphatase 2A regulatory subunit (AHRD V3.3 *** A0A2I4EWF2_9ROSI)	0.0420622	0.122186	0.0308861	2.3649	2.4099	0.239003	0	0.120258	0
Solyc08g082580	RNA polymerase II transcriptional coactivator KELP (AHRD V3.3 *** A0A2G2XK15_CAPBA)	73.0074	74.5085	63.3577	155.166	158.075	70.2523	64.7204	82.9037	67.6316
Solyc07g009140	26S proteasome non-ATPase regulatory subunit 6 (AHRD V3.3 *** A0A2G2W6A3_CAPBA)	112.672	116.511	102.112	245.936	250.475	96.6552	89.376	149.02	108.401
Solyc06g074300	Ribosomal protein (AHRD V3.3 *** V4KXL5_EUTSA)	113.571	100.107	110.825	234.688	239.009	110.933	107.266	123.824	109.134
Solyc02g084920	fruit-specific protein TOM2A11	234.35	256.027	333.007	622.701	634.092	254.002	311.134	314.924	284.289
Solyc01g009447	60S acidic ribosomal protein family (AHRD V3.3 *-* F4IGR3_ARATH),Pfam:PF00428	52.4311	54.6227	54.3258	148.864	151.571	58.2864	58.3308	59.6107	46.0978
Solyc10g076360	PRA1 family protein (AHRD V3.3 *** A0A2G3BEF0_CAPCH)	40.5821	44.6526	38.9573	199.688	203.308	59.4802	60.971	76.6685	54.6152
Solyc06g054630	Ethylene-responsive transcription factor (AHRD V3.3 *** A0A2G2WJA8_CAPBA)	0.0808777	0.0739571	0.0574896	2.48466	2.52814	0.0913239	0.348186	0	0.40813
Solyc02g087220	HhH-GPD domain (AHRD V3.3 *-* A0A200R0K8_9MAGN)	21.7073	43.6843	19.2235	236.922	241.004	48.5572	68.1383	70.4703	23.9948
Solyc01g009750	cysteine-rich and transmembrane domain-containing protein WIH2 (AHRD V3.3 *-* XP_004228441.1)	212.712	228.295	255.357	525.372	533.831	224.387	310.447	274.969	202.08
Solyc05g050000	S-adenosyl-L-methionine-dependent methyltransferases superfamily protein (AHRD V3.3 *** AT5G51130.1)	9.64374	9.04425	7.95609	25.1558	25.5572	6.5995	6.48169	12.8573	8.58014
Solyc06g069890	Nucleosome assembly protein family (AHRD V3.3 *** A9RDK1_PHYPA)	51.4578	58.3566	59.4372	163.818	166.404	49.3966	45.4782	60.3428	56.5878
Solyc11g068460	Calcium-binding EF-hand family protein (AHRD V3.3 *** A0A2U1NS17_ARTAN)	12.2877	18.7217	13.2117	58.8538	59.777	15.6564	17.0234	16.043	12.8454
Solyc02g087210	Zinc finger AN1 domain-containing stress-associated protein 12 (AHRD V3.3 *** A0A2G2XID2_CAPBA)	30.9127	71.1772	24.316	447.022	453.765	80.8589	117.25	122.204	29.9183
Solyc02g070300	Protection of telomeres protein 1a (AHRD V3.3 *** A0A2I0WWR8_9ASPA)	4.80865	4.8651	3.16041	13.3115	13.5073	3.58116	4.88811	4.49473	3.39629
Solyc08g008040	rRNA-processing PIN domain protein (AHRD V3.3 *** A0A2K3MY48_TRIPR)	53.8048	52.9082	40.2167	147.992	150.141	47.1125	40.7629	56.5725	39.16
Solyc09g011420	Ribosomal protein L7Ae/L30e/S12e/Gadd45 family protein (AHRD V3.3 *** A0A2U1Q8Q2_ARTAN)	83.0016	105.173	92.1547	286.548	290.684	106.225	105.656	125.504	101.884
Solyc04g082200	dehydrin	6824.77	11083.9	4609.1	27149.1	27537.3	5148.36	2093.63	12227.5	5014.91
Solyc12g098940	Ubiquitin (AHRD V3.3 *** B1P770_LOLTE)	677.425	615.752	845.382	1532.32	1553.92	720.821	977.613	867.423	799.036
Solyc04g015700	hypothetical protein (AHRD V3.3 *-* AT3G57450.1)	0.205823	0.404639	1.09489	3.25992	3.30557	0.456199	0.193809	0.624617	0.21303
Solyc12g038980	H/ACA ribonucleoprotein complex subunit 2-like protein (AHRD V3.3 *** A0A2G3A1U0_CAPAN)	108.586	100.391	111.868	279.706	283.55	114.343	114.552	112.098	106.469
Solyc01g068130	calcium/calcium/calmodulin-dependent Serine/Threonine-kinase (AHRD V3.3 *** AT2G47010.2)	5.84638	7.84944	9.08336	53.1984	53.8976	19.1968	33.1955	18.1854	6.31332
Solyc06g069780	RING/FYVE/PHD zinc finger superfamily protein (AHRD V3.3 *** A0A2U1NXA0_ARTAN)	26.5666	37.9061	24.7324	79.6243	80.6168	24.7505	25.6885	42.9743	36.0416
Solyc07g041760	Unknown protein	1.95419	1.32823	2.06534	7.97673	8.07057	3.88608	4.0455	1.72819	2.04909
Solyc03g150153	Unknown protein	0.299707	0.312524	0.150633	3.95909	4.00482	0.463175	1.05166	0.195501	0.205711
Solyc09g007350	Ribosomal protein S23 (AHRD V3.3 *** A8IJQ4_CHLRE)	186.78	158.915	148.025	468.206	473.506	193.802	172.349	163.443	168.202
Solyc06g082460	ovate family protein 14	0.314918	0	0.696179	4.82662	4.88106	2.80816	3.91101	0.0534817	0.0556091
Solyc10g083280	Ribosomal protein S11 (AHRD V3.3 *** A0A200Q0S8_9MAGN)	147.316	159.289	130.815	324.572	328.014	152.344	148.405	204.316	161.975
Solyc02g081700	Proteasome subunit alpha type (AHRD V3.3 *** A0A1U8FNG0_CAPAN)	175.776	237.184	191.942	558.49	564.368	196.994	174.977	257.605	200.675
Solyc12g098390	Ankyrin repeat-containing protein (AHRD V3.3 *** A0A2K3NL40_TRIPR)	1.54902	1.44892	2.16942	7.1607	7.23554	2.8497	4.90908	1.75146	1.478
Solyc03g046340	ATP-dependent zinc metalloprotease FtsH (AHRD V3.3 *** A0A2G2ZNV8_CAPAN)	9.23553	13.6506	8.26037	34.3379	34.6838	9.34649	7.32012	9.10522	10.2666
Solyc06g083340	Wound-induced basic protein (AHRD V3.3 *** A0A1U8H216_CAPAN)	110.595	151.319	133.88	406.962	410.826	141.712	114.881	138.112	137.961
Solyc07g005050	60S ribosomal protein L39 (AHRD V3.3 *** B6SYU3_MAIZE)	223.978	174.831	213.3	502.563	507.315	230.294	241.761	212.845	198.428
Solyc02g014310	glycine rich protein X55695	181.438	162.698	187.938	613.86	619.544	183.425	197.696	193.239	179.162
Solyc02g068230	Membrane-anchored ubiquitin-fold protein (AHRD V3.3 *** A0A2G3D3P3_CAPCH)	68.5696	56.5652	77.8972	168.021	169.538	57.4453	68.6724	62.6254	59.1941
Solyc03g094120	Nucleotide-diphospho-sugar transferase (AHRD V3.3 *** A0A2U1NTH5_ARTAN)	3.16609	1.75249	1.09499	14.7419	14.8725	0.660651	2.27524	0.665787	0.922089
Solyc08g016180	60S ribosomal protein L18a (AHRD V3.3 *** A0A2G2WKJ7_CAPBA)	223.179	176.237	178.546	501.278	505.414	198.097	206.553	212.129	196.666
Solyc06g083430	Trihelix transcription factor ASIL2 (AHRD V3.3 *** A0A1J3H1F5_NOCCA)	17.2383	13.6177	12.65	46.1778	46.5359	14.8762	14.1319	13.0017	12.5785
Solyc12g036330	Pkinase domain-containing protein/WAK_assoc domain-containing protein (AHRD V3.3 *** A0A1Q3CWJ7_CEPFO)	3.41382	1.58133	1.48958	51.5537	51.933	1.56597	3.47962	3.52256	2.92588
Solyc03g097970	B-cell receptor-associated-like protein (AHRD V3.3 *** Q9LSH0_ARATH)	179.804	237.598	228.408	706.217	711.314	226.171	269.273	297.279	198.29
Solyc12g009140	Proteasome subunit alpha type (AHRD V3.3 *** A0A1U8E914_CAPAN)	212.404	180.848	146.227	622.373	626.79	194.598	149.96	199.075	165.61
Solyc11g012110	60S ribosomal protein L6 (AHRD V3.3 *** A0A2G3B009_CAPCH)	490.064	350.272	396.474	1314.67	1323.44	455.849	448.708	410.992	415.98
Solyc05g053670	60S ribosomal protein L13a (AHRD V3.3 *** B6SJA0_MAIZE)	261.993	230.294	225.54	645.52	649.581	255.733	228.593	277.512	263.324
Solyc10g050450	Expp1 protein (AHRD V3.3 *** Q8VZ18_ARATH)	2.60323	3.00087	4.94463	7.96206	8.00804	3.8665	2.22474	2.99723	2.54886
Solyc01g110350	hypothetical protein (AHRD V3.3 *** AT4G38980.1)	9.40354	7.92554	7.6189	28.0876	28.2465	8.79565	6.94975	10.3921	10.0276
Solyc08g076110	Unknown protein	44.2214	48.918	25.8719	102.101	102.442	44.2011	40.5089	57.1333	38.2535
Solyc12g020050	DNA-binding protein DQ117941	28.889	26.6778	25.8399	59.162	59.3473	21.5757	21.3436	35.9296	30.2749
Solyc06g082580	Eukaryotic translation initiation factor 2 subunit beta (AHRD V3.3 *** A0A1U8H294_CAPAN)	122.22	135.819	120.483	430.591	431.829	120.491	131.694	148.274	115.052
Solyc01g098100	60S ribosome subunit biogenesis protein NIP7 homolog (AHRD V3.3 *** A0A1U8E5A6_CAPAN)	45.2015	43.9767	44.563	173.163	173.582	43.7763	45.1487	45.7587	40.2047
Solyc04g008810	40S ribosomal protein S26 (AHRD V3.3 *-* A0A2G2X986_CAPBA)	148.874	141.022	130.611	347.2	347.775	178.609	133.881	171.536	158.724
Solyc10g008190	Nucleic acid-binding, OB-fold (AHRD V3.3 *-* A0A2U1QDH2_ARTAN)	32.274	48.8904	42.4791	104.669	104.835	46.858	58.2145	63.7067	51.6169
Solyc09g056270	casein kinase II subunit alpha (AHRD V3.3 --* XP_010317169.1)	6.56969	9.88661	13.117	22.5559	22.5868	13.0502	14.4103	11.9245	5.85515
Solyc05g007560	60S ribosomal protein L34 (AHRD V3.3 *** A0A1U8HB42_CAPAN)	240.722	172.301	206.805	718.248	718.733	233.208	241.849	207.352	197.554
Solyc06g074840	Vacuolar sorting-associated protein 24-like (AHRD V3.3 *** A0A2K3P7F2_TRIPR)	71.0736	46.1367	39.1974	150.228	150.28	50.8333	71.7789	64.6279	45.5689
Solyc07g040710	Calmodulin-binding protein (AHRD V3.3 *** A0A2U1QIJ0_ARTAN)	0.567497	0.228107	0.39432	5.98124	5.98093	0.231872	1.91516	0.125491	0.169578
Solyc03g006520	Splicing factor 3B subunit 2 (AHRD V3.3 *** A0A2G2XEY6_CAPBA)	26.1934	22.8124	24.7715	65.6208	65.6092	22.9069	23.4072	27.6104	25.1755
Solyc05g013920	Cysteine protease CP8 (AHRD V3.3 *** T2BRU3_TOBAC)	0.170825	0.500438	0.379022	2.06774	2.06578	0.451617	0.467325	0.408881	1.6107
Solyc12g096700	60S ribosomal protein L9 (AHRD V3.3 *** A0A2G3AX04_CAPCH)	230.771	209.164	212.109	638.416	637.771	218.547	210.299	259.201	240.519
Solyc02g063280	stress response protein (AHRD V3.3 *-* AT1G60640.2)	31.5247	40.9567	35.109	121.65	121.52	30.3408	34.0525	48.2861	36.2762
Solyc02g036480	Late embryogenesis abundant (LEA) hydroxyproline-rich glycoprotein family (AHRD V3.3 *** Q9SLI0_ARATH)	14.6158	18.1413	16.5829	331.01	330.631	44.1186	88.7842	9.78169	41.1866
Solyc07g039343	Gag/pol polyprotein (AHRD V3.3 *-* A0A2K3NP54_TRIPR)	1.7205	2.67714	2.38731	8.75974	8.74401	3.11428	3.68149	3.46294	2.4937
Solyc04g063290	40S ribosomal protein S2 (AHRD V3.3 *** A0A2G2ZPD5_CAPAN)	354.341	278.538	211.939	763.431	761.551	285.748	253.178	327.041	264.224
Solyc08g062690	Unknown protein	84.0628	61.578	32.6911	217.702	217.136	20.7852	27.7711	79.8786	64.1647
Solyc06g073370	40S ribosomal protein S18 (AHRD V3.3 *** A0A2G3B1S6_CAPCH)	308.039	304.539	323.35	676.836	675.038	340.906	352.531	409.708	340.973
Solyc07g053670	Protein NUCLEAR FUSION DEFECTIVE 6, chloroplastic/mitochondrial (AHRD V3.3 *** A0A2G2WE69_CAPBA)	26.4836	35.8776	38.2912	78.5656	78.3318	39.4831	41.8421	43.3512	37.1068
Solyc03g083680	Unknown protein	3.55298	5.74234	1.58367	29.0372	28.95	2.91708	5.06683	6.61583	4.64653
Solyc06g084350	U6 snRNA-associated Sm-like protein LSm2 (AHRD V3.3 *** A0A2G2ZWI3_CAPAN)	26.5854	28.835	27.1978	94.8363	94.4687	26.8708	34.7036	23.605	27.1068
Solyc01g108640	GDSL esterase/lipase (AHRD V3.3 *** A0A199UQJ3_ANACO)	1.27564	1.99638	1.01184	4.41165	4.39193	2.55225	1.85978	1.05199	1.34711
Solyc11g071990	FAD/NAD(P)-binding oxidoreductase family protein (AHRD V3.3 *** A0A2U1M1X0_ARTAN)	0.592746	2.29717	0.54727	9.65296	9.60931	2.66243	7.74153	1.95837	0.906286
Solyc10g085750	Polyadenylate-binding protein (AHRD V3.3 *** A0A2G3BFC7_CAPCH)	2.22111	1.25699	0.892851	9.01579	8.97311	1.3588	0.565703	0.57207	2.62587
Solyc06g050770	Alpha-soluble NSF attachment protein (AHRD V3.3 *** A0A2G2WJF0_CAPBA),Pfam:PF14938	125.959	158.57	141.869	352.376	350.687	136.132	133.945	170.429	144.49
Solyc01g104740	Multiprotein-bridging factor 1c (AHRD V3.3 *** A0A1U8F6N4_CAPAN)	55.7529	81.4478	84.495	2118.47	2108.19	34.1765	60.3176	86.0397	92.3804
Solyc10g078550	glutamate dehydrogenase	4.77299	5.67683	6.01777	23.3801	23.2656	8.74226	12.9407	5.81886	5.84925
Solyc11g006070	Peptidyl-prolyl cis-trans isomerase (AHRD V3.3 *** A0A1U8EU36_CAPAN)	188.29	153.791	215.931	638.954	635.779	190.23	178.22	185.441	178.264
Solyc03g095960	Pentatricopeptide repeat (AHRD V3.3 *** A0A200PX63_9MAGN)	4.37262	7.67944	6.94127	15.579	15.5002	7.36642	7.68561	10.5225	7.29967
Solyc11g068893	Late embryogenesis abundant hydroxyproline-rich glycoprotein (AHRD V3.3 *-* A0A2K3L117_TRIPR)	0.986443	1.34089	1.82731	15.5194	15.4298	2.07005	2.21165	1.37644	1.4704
Solyc02g077470	OPA3-like protein (AHRD V3.3 *** A0A2I4G3K5_9ROSI)	40.6437	29.9761	13.371	90.7479	90.1249	42.5172	58.6261	40.7165	22.4517
Solyc09g011450	Proteasome inhibitor-related protein (AHRD V3.3 *** A0A2U1KX98_ARTAN)	71.4119	87.3834	71.2333	286.183	284.149	67.619	74.2492	122.84	76.6004
Solyc02g084020	Small nuclear ribonucleoprotein Sm D3 (AHRD V3.3 *** A0A1U8FVR8_CAPAN)	33.5003	36.9109	39.0319	127.163	126.257	37.2273	42.5836	49.5547	39.066
Solyc12g014080	RAB GTPase (AHRD V3.3 *** A0A2U1Q460_ARTAN)	63.874	57.874	51.8351	210.765	209.189	57.0588	58.0051	65.9132	52.2618
Solyc04g079450	Serpin-ZX (AHRD V3.3 *** A0A2G2ZRU3_CAPAN)	11.8578	14.9505	5.67145	219.359	217.719	21.418	45.2784	43.0873	7.77501
Solyc10g079440	FAD dependent oxidoreductase (AHRD V3.3 *** A0A200QTI7_9MAGN)	6.08925	5.50207	7.90798	14.5206	14.409	5.75475	7.26459	4.2192	3.83581
Solyc01g098890	CLE protein 2	0.696723	0.925447	0.237076	82.0318	81.3634	0.773076	0.581792	3.38345	1.1502
Solyc02g084900	P-loop containing nucleoside triphosphate hydrolases superfamily protein (AHRD V3.3 *** A0A2U1NGS8_ARTAN)	15.5977	8.1522	12.1063	69.2079	68.6408	13.7199	28.9071	7.97137	12.6173
Solyc04g079400	MAP kinase kinase kinase 35	7.39896	10.7797	3.87568	21.9488	21.7396	7.25953	12.1475	10.2602	7.2086
Solyc01g099670	meloidogyne-induced giant cell protein db212	321.619	302.508	279.788	909.673	900.919	337.059	336.805	415.119	322.006
Solyc03g112360	60S ribosomal protein L27a (AHRD V3.3 *** A0A2G3CYL3_CAPCH)	571.962	413.593	459.79	1183.02	1171.36	565.705	585.486	547.999	512.221
Solyc09g075510	Protein DEHYDRATION-INDUCED 19 (AHRD V3.3 *** A0A2U1KHD5_ARTAN)	34.3132	30.4816	18.7125	105.47	104.392	29.9866	44.5266	31.7703	22.7914
Solyc01g087880	2%2C3-bisphosphoglycerate-dependent phosphoglycerate mutase (AHRD V3.3 *** AT3G52040.1)	24.5845	25.5874	30.545	139.23	137.805	32.5756	36.6921	36.8188	27.4893
Solyc02g082500	50S ribosomal protein L11 (AHRD V3.3 *** B4FC48_MAIZE)	44.1921	47.9117	58.0487	116.172	114.969	57.8113	66.7571	61.8863	55.4733
Solyc04g078460	Isoaspartyl peptidase/L-asparaginase (AHRD V3.3 *** A0A1U8GBV5_CAPAN)	27.6837	29.7816	21.5408	224.541	222.081	67.3474	9.11818	11.4843	5.33125
Solyc06g007520	60S ribosomal protein L10 (AHRD V3.3 *** A0A2G2Z7S9_CAPAN)	275.764	284.749	212.185	823.826	814.51	273.886	201.49	314.785	255.558
Solyc09g066500	H/ACA ribonucleoprotein complex subunit 3 (AHRD V3.3 *** A0A2G3CE14_CAPCH)	127.357	159.048	160.138	468.961	463.657	168.474	158.192	179.431	141.331
Solyc03g116170	Nucleosome assembly protein family (AHRD V3.3 *** A9RDK1_PHYPA)	25.4937	31.6031	37.7283	88.8385	87.8312	29.2224	30.7441	47.1425	36.2272
Solyc02g063085	COX assembly mitochondrial protein (AHRD V3.3 *** A0A2G3D1U1_CAPCH)	31.6835	42.5516	46.6522	110.613	109.312	50.1889	47.1323	47.4815	42.6483
Solyc04g010010	PITH domain-containing protein (AHRD V3.3 *-* A0A1U8E514_CAPAN)	0.22971	0.2393	0.153465	3.34432	3.30249	0.292951	0.264489	0.505763	0.170627
Solyc04g007320	Disease resistance protein (TIR-NBS-LRR class) (AHRD V3.3 *** A0A2U1PW75_ARTAN)	2.05742	4.64444	1.77639	11.1476	11.0074	3.25353	8.81736	8.29632	3.24489
Solyc10g085000	Protein kinase domain (AHRD V3.3 *** A0A200R4T5_9MAGN)	15.453	10.7601	10.5272	37.0707	36.5938	12.8219	25.7815	12.6855	10.445
Solyc02g067460	Mitochondrial outer membrane protein porin (AHRD V3.3 *** A0A2K3KY08_TRIPR)	208.053	194.19	164.381	477.57	471.338	229.081	211.99	217.189	192.162
Solyc09g061620	Vesicle-associated membrane protein (AHRD V3.3 *** A0A1U8H291_CAPAN)	79.51	139.722	98.9706	393.122	387.759	112.526	160.689	153.466	92.7318
Solyc01g108630	nii1 nitrite reductase	2.70514	2.3026	2.62974	7.97065	7.86058	2.02578	1.46667	0.392517	1.73902
Solyc05g053050	Cyclin-dependent protein kinase inhibitor SMR4 (AHRD V3.3 *** SMR4_ARATH)	0	0	0	25.2442	24.8897	0	0	0	0
Solyc10g085960	Pathogenesis-related protein 1 (AHRD V3.3 *** A0A2K3L121_TRIPR)	4.88961	5.73901	8.9227	17.6488	17.385	5.61084	5.98299	6.96382	4.27457
Solyc03g117340	Sterile alpha motif (SAM) domain-containing protein (AHRD V3.3 *** Q9M8M0_ARATH)	9.4841	5.35719	11.5152	44.7808	44.1032	9.34166	16.6426	10.3606	10.9181
Solyc05g052810	60S ribosomal protein L35a-3 (AHRD V3.3 *-* A0A2G3CHN6_CAPCH)	74.9318	75.5129	65.6043	152.914	150.591	78.92	80.5177	80.2636	71.7834
Solyc03g121080	BnaA06g11160D protein (AHRD V3.3 *-* A0A078HBJ5_BRANA)	1.01509	1.49879	1.11097	3.28271	3.22948	0.346731	0.528013	1.75	0.487949
Solyc12g096150	60S ribosomal protein L13 (AHRD V3.3 *** A0A1U8GMG9_CAPAN)	148.674	136.9	110.721	396.317	389.835	154.464	147.294	147.497	126.378
Solyc02g076900	Dual specificity phosphatase (AHRD V3.3 *** A0A200QWG9_9MAGN)	6.62837	10.5927	11.1878	30.7082	30.1786	9.5169	8.20558	11.9281	9.70539
Solyc07g065910	Late embryogenesis abundant (LEA) hydroxyproline-rich glycoprotein family (AHRD V3.3 *** Q56Y59_ARATH)	0.531138	0.650289	1.03481	11.9491	11.7407	0.669211	1.92644	0.214048	0.447236
Solyc02g065370	UDP-N-acetylmuramoyl-L-alanyl-D-glutamate-2%2C 6-diaminopimelate ligase (AHRD V3.3 *** AT4G37090.1)	79.2172	71.7005	81.5313	193.494	190.068	61.0545	88.1679	94.066	76.9671
Solyc03g033740	proteasome subunit beta type-1 (AHRD V3.3 --* NP_001314110.1)	6.51625	5.84018	8.85284	17.9927	17.6736	5.20006	9.66293	10.0718	5.85886
Solyc06g034230	Plant organelle RNA recognition domain containing protein (AHRD V3.3 *-* A0A2P5DMF4_TREOI)	8.43764	7.49676	8.74515	47.655	46.7911	11.2122	9.21075	9.17187	8.3617
Solyc06g054150	Heat shock protein (AHRD V3.3 *** Q8VY73_ARATH)	2.85192	3.2725	3.37276	354.469	348.009	4.28182	7.81871	4.60121	2.03868
Solyc05g008120	DnaJ-like protein subfamily B member 6 (AHRD V3.3 *-* A0A2G3B5R9_CAPCH)	2.57543	2.58844	6.40918	41.0417	40.2388	3.81199	6.86053	1.42426	2.31726
Solyc01g006160	60S acidic ribosomal protein P1 (AHRD V3.3 *** A0A2G2W8Q0_CAPBA),Pfam:PF00428	385.051	254.567	291.698	872.21	855.11	321.506	321.011	382.521	338.358
Solyc10g085590	Protein ELC (AHRD V3.3 *** A0A2G3BFL9_CAPCH)	57.2164	96.6885	74.704	346.627	339.562	70.6515	168.648	83.8632	85.4049
Solyc01g099480	ATP-dependent DNA helicase (AHRD V3.3 *-* A0A2G2XW06_CAPAN)	3.66569	2.89519	2.24578	13.105	12.8239	8.38306	5.24977	2.25568	5.04823
Solyc02g078300	Transcription initiation factor TFIID subunit 13 (AHRD V3.3 *** A0A2G3D630_CAPCH)	11.6596	14.2096	15.6961	28.5337	27.9074	13.4062	12.7178	17.7282	14.2984
Solyc03g116120	Glutathione S-transferase (AHRD V3.3 *** A0A200QF27_9MAGN)	0	0	0	2.12599	2.07869	0	0	0	0.0779816
Solyc07g008330	Nucleolar and coiled-body phosphoprotein 1 (AHRD V3.3 *** A0A2G3BY87_CAPCH)	33.6486	28.317	32.0927	76.9108	75.1837	27.2997	40.0932	38.8782	30.3455
Solyc03g007380	WRKY transcription factor 52	0.468796	2.69538	0.567278	9.69792	9.47996	0.300913	1.61299	1.76477	2.094
Solyc05g047690	Histone deacetylase complex subunit SAP18 (AHRD V3.3 *** Q6V9I5_SOLCH)	67.2511	89.2413	83.0305	203.707	199.089	69.7737	76.0729	102.07	90.6395
Solyc02g065330	High mobility group B protein 2 (AHRD V3.3 *-* A0A2G3D313_CAPCH)	0.475635	0.624873	0.403494	12.5213	12.237	0.187371	0.327155	0.31606	0.649559
Solyc02g085320	Unknown protein	46.0546	70.4181	33.7326	725.093	708.207	47.3706	30.6995	142.019	54.4683
Solyc10g007610	Nucleotide/sugar transporter family protein (AHRD V3.3 *** A0A2U1N0V9_ARTAN)	18.6398	17.312	17.925	41.8958	40.9165	27.3877	31.9202	20.0918	17.1286
Solyc12g010780	RING/U-box superfamily protein (AHRD V3.3 *-* A0A2U1PN10_ARTAN)	0	0.793518	0.268141	10.2927	10.0493	0.247645	0	0.259663	0.404988
Solyc12g049320	Nodulation-signaling pathway 1 protein (AHRD V3.3 *** A0A2G2VHE0_CAPBA)	0.141352	0.262713	0.143261	5.47429	5.34258	0.575628	0.12835	0	0
Solyc04g080680	P-loop containing nucleoside triphosphate hydrolases superfamily protein (AHRD V3.3 *** A0A2U1NGY3_ARTAN)	4.36453	8.12809	3.03214	32.3105	31.5283	2.80126	2.05722	9.93823	4.35873
Solyc12g099770	Mitochondrial fission 1 protein (AHRD V3.3 *** A0A2G3B5D8_CAPCH)	118.621	200.616	198.216	716.496	699.148	191.825	281.113	276.658	148.716
Solyc11g005370	U6 snRNA-associated Sm-like protein LSm3 (AHRD V3.3 *** A0A1U8F721_CAPAN)	242.19	200.667	229.911	545.846	532.417	206.858	248.744	268.365	222.615
Solyc03g097020	ATPase family AAA domain-containing protein 3-like (AHRD V3.3 *** A0A2I4ECM7_9ROSI)	14.7601	17.5739	9.59487	73.7879	71.9563	16.1599	18.9751	22.7141	11.9291
Solyc09g082320	Proteasome subunit beta (AHRD V3.3 *** A0A1Q3DBP1_CEPFO)	120.546	155.243	118.643	572.567	558.282	122.914	110.654	155.018	121.622
Solyc05g013170	GCK domain-containing protein (AHRD V3.3 *-* A0A1Q3BWH3_CEPFO)	21.4764	33.9191	26.5984	95.0908	92.7017	32.7466	34.3841	44.4761	30.6939
Solyc09g010500	DNA-directed RNA polymerases II, IV and V subunit 6A (AHRD V3.3 *** A0A2U1PRN9_ARTAN)	163.137	154.467	167.774	492.287	479.648	155.773	186.702	233.957	171.074
Solyc11g011120	Alpha/beta-Hydrolases superfamily protein (AHRD V3.3 *** A0A2U1NG96_ARTAN)	45.1448	25.7671	51.8184	141.779	138.103	39.6524	57.0391	21.4168	17.5756
Solyc03g083960	Trehalose 6-phosphate phosphatase (AHRD V3.3 *** A0A1U8G0B4_CAPAN)	2.13201	5.20643	1.80363	32.8151	31.9581	7.99314	6.10254	11.2694	2.17631
Solyc11g061760	PRELI/MSF1-like protein (AHRD V3.3 *** A0A2U1KXN1_ARTAN)	25.8916	27.8438	28.6692	65.6888	63.9699	35.0833	43.5655	42.5734	30.7388
Solyc01g066940	Vesicle-associated membrane protein (AHRD V3.3 *** A0A1U8E616_CAPAN)	26.7174	24.9118	31.7626	93.2591	90.8058	28.6862	51.1126	34.6683	24.6815
Solyc07g064880	Small ubiquitin-related modifier (AHRD V3.3 *** A0A2G3BMW1_CAPCH)	141.741	108.412	132.817	288.398	280.683	136.801	115.915	107.152	136.855
Solyc10g047650	CHCH domain containing protein, expressed (AHRD V3.3 *-* Q7XXS3_ORYSJ)	216.18	259.999	189.128	1484.06	1444.15	252.689	184.532	240.026	202.668
Solyc10g074560	nucleolar complex protein 4 homolog (AHRD V3.3 *** A0A2I4GCB9_9ROSI)	9.39122	11.9093	9.18187	24.6401	23.9749	10.6258	10.5137	14.0466	11.9059
Solyc04g051820	sorbin/SH3 domain protein (AHRD V3.3 *** AT5G09960.3)	178.613	195.975	139.289	406.93	395.905	226.122	402.634	236.482	113.178
Solyc11g011780	60S ribosomal export protein NMD3 (AHRD V3.3 *** A0A2G2VDP4_CAPBA)	45.4166	56.9712	42.0012	202.824	197.235	44.2036	38.2139	52.3937	44.9306
Solyc09g092080	Unknown protein	31.542	33.1695	39.2185	137.499	133.695	34.273	55.6474	34.5271	39.234
Solyc06g082650	60S ribosomal protein L10 (AHRD V3.3 *** A0A2G2Z7S9_CAPAN)	203.166	202.757	226.808	674.691	655.775	230.733	219.947	235.657	211.723
Solyc03g120140	DUF632 domain-containing protein/DUF630 domain-containing protein (AHRD V3.3 *-* A0A1Q3CDM4_CEPFO)	32.7585	34.3347	22.0958	76.5794	74.4266	32.0956	27.7476	36.4879	25.8735
Solyc02g085300	Unknown protein	25.3133	25.268	44.5488	118.519	114.968	40.8768	53.132	37.1384	26.9048
Solyc10g076370	Dehydration-responsive element-binding protein 2A (AHRD V3.3 *** A0A2G2YL04_CAPAN)	2.71847	2.09896	2.66045	153.267	148.584	1.57593	5.00486	11.47	6.03973
Solyc10g078540	H/ACA ribonucleoprotein complex subunit (AHRD V3.3 *-* A0A2G3BI53_CAPCH)	68.3416	64.331	77.9525	331.658	321.439	76.4231	65.7794	79.4237	72.7182
Solyc09g098310	Unknown protein	686.449	477.643	426.663	1680	1628.15	601.778	570.757	582.967	450.161
Solyc03g031895	Proteinase inhibitor type-2 CEVI57 (AHRD V3.3 *** A0A2G3CKE7_CAPCH)	0	0	0	2.73398	2.6487	0	0	0	0
Solyc01g095990	phosphatidylinositol 4-kinase gamma 4-like (AHRD V3.3 *** A0A2I4FK44_9ROSI)	22.2622	40.8248	20.5001	100.149	97.004	34.4345	37.1088	40.6162	28.6564
Solyc02g072000	Heat shock transcription factor (AHRD V3.3 *** Q9M597_MEDSA)	15.0596	19.5904	17.6663	140.261	135.758	16.8237	25.2421	27.7868	15.0517
Solyc07g065960	Chaperone protein DnaJ (AHRD V3.3 *** A0A2G3C2H4_CAPCH)	15.6863	21.0044	12.0544	61.4314	59.4558	12.4308	19.7967	17.9905	11.7666
Solyc05g016060	cysteine-rich and transmembrane domain-containing protein WIH1 (AHRD V3.3 *-* XP_004239248.1)	57.7873	59.6894	195.899	936.174	906	97.2668	530.835	110.663	74.6165
Solyc10g079130	MAP kinase kinase kinase 76	64.5215	35.7156	37.1845	139.693	135.18	44.7469	97.9949	43.425	29.3089
Solyc03g025740	Zf-CCHC domain-containing protein/Cofilin_ADF domain-containing protein (AHRD V3.3 *** A0A1Q3D772_CEPFO)	10.2303	10.0217	7.76307	32.698	31.6302	9.18277	11.1894	16.8097	9.65376
Solyc01g111940	Coiled-coil protein (AHRD V3.3 *** Q8VYC9_ARATH)	82.0941	90.3798	63.2819	192.153	185.802	89.563	62.0137	85.5289	71.6221
Solyc08g077990	Kinase like protein (AHRD V3.3 *-* Q0WPK0_ARATH)	0.180685	0.137981	0.222831	2.18839	2.11495	0.560108	0.311331	0.195395	0.188552
Solyc11g068530	The fantastic four family (AHRD V3.3 *-* A0A200QHM9_9MAGN)	1.25251	2.27624	1.43322	6.86803	6.63567	1.9687	2.07166	1.54452	1.57663
Solyc09g008145	Unknown protein	1.31799	1.3349	0.366496	7.12576	6.88253	0.717523	0.595375	1.62508	0.827394
Solyc06g076460	Transcription elongation factor B polypeptide 1 (AHRD V3.3 *** A0A1U8H2N8_CAPAN)	38.602	43.7446	47.0391	87.7917	84.7832	41.7976	43.49	47.7647	43.3829
Solyc02g085650	Pentatricopeptide repeat-containing protein, mitochondrial (AHRD V3.3 *** A0A2G3A487_CAPAN)	7.20785	8.05747	7.30931	22.6308	21.8539	7.32984	8.2192	11.5568	6.99608
Solyc10g007650	Subunit f DNA-directed RNA polymerase (AHRD V3.3 *** A8ITN4_CHLRE)	85.4253	113.804	126.015	239.832	231.352	100.75	94.6961	112.778	109.341
Solyc01g109130	Proteasome assembly chaperone 2 (AHRD V3.3 *** A0A1U8E8Q2_CAPAN)	28.8644	27.6856	19.5297	68.1461	65.7215	22.0576	15.6639	29.483	20.4262
Solyc08g006940	F-box protein SKIP19-like (AHRD V3.3 *** A0A2I4GUY1_9ROSI)	29.5257	34.8419	33.9121	79.1075	76.2682	30.0532	32.8324	42.7071	36.0495
Solyc01g067010	F-box protein (AHRD V3.3 *** A0A2K3P6V3_TRIPR)	26.9705	20.6292	21.9237	68.157	65.6981	17.6317	19.5037	23.4341	27.0332
Solyc08g067730	Unknown protein	12.1107	14.134	12.1647	135.663	130.704	15.2365	14.2537	14.5477	12.7947
Solyc06g066065	Unknown protein	12.1412	6.23824	4.61328	38.4274	37.0011	7.60071	5.24357	8.27152	3.52827
Solyc09g065610	Bax inhibitor-1 family protein (AHRD V3.3 *-* A0A2U1MW73_ARTAN)	643.889	422.401	516.485	2780.64	2676.5	475.734	756.662	479.709	267.979
Solyc05g015820	BZIP transcription factor, putative (DUF1664) (AHRD V3.3 *** F4I978_ARATH)	26.6547	32.0711	23.5021	69.4526	66.6624	26.6763	23.0736	39.1166	28.2766
Solyc11g072260	40S ribosomal protein S13 (AHRD V3.3 *** A0A2I0WN36_9ASPA)	85.0373	84.8335	75.8679	179.347	172.076	80.9577	81.4925	87.6251	75.5125
Solyc01g005040	CASP-like protein (AHRD V3.3 *** A0A2G3CF58_CAPCH)	0.157767	0.333481	0.968375	395.611	379.417	0.0790935	0	0	0
Solyc07g056550	Bystin (AHRD V3.3 *** A0A2G3C217_CAPCH)	85.4837	80.7923	81.2201	193.839	185.894	75.7537	87.0805	100.693	78.2669
Solyc08g075230	Late embryogenesis abundant protein (AHRD V3.3 *** Q9FH78_ARATH)	1.47767	3.56625	1.86077	38.6014	37.0097	3.44832	7.70647	3.18569	2.49993
Solyc01g095500	Sl Cytokinin Response Factor 5	1.56548	0.317624	2.49636	20.9504	20.0785	0.658042	3.52426	0.157043	0.701781
Solyc06g071880	60S ribosomal protein L17 (AHRD V3.3 *** A0A2I0X0J2_9ASPA)	142.878	131.318	133.575	362.902	347.417	154.155	138.394	177.023	145.66
Solyc01g097360	hypothetical protein (AHRD V3.3 *-* AT1G47820.2)	48.35	52.4425	57.9314	165.69	158.388	52.4178	51.391	61.1584	46.5091
Solyc06g018110	RNA-binding (RRM/RBD/RNP motifs) family protein (AHRD V3.3 *-* A0A2U1N2D5_ARTAN)	9.29001	16.3216	12.5842	33.8209	32.3144	11.1779	11.4037	21.4034	15.1895
Solyc09g009440	Iron-sulfur assembly protein IscA-like 1, mitochondrial (AHRD V3.3 *** A0A2G2YPA5_CAPAN)	80.5413	91.8723	79.3669	191.293	182.76	77.9942	75.0998	105.202	82.1155
Solyc06g009970	Elongation factor 1-alpha (AHRD V3.3 *** A0A2G3C6B0_CAPCH)	598.814	454.984	507.102	1364.86	1303.98	513.148	524.277	573.897	564.457
Solyc01g110130	DNA helicase (AHRD V3.3 *** A0A2G3BW33_CAPCH)	6.24214	6.26288	1.39388	19.2411	18.3638	15.105	7.45276	3.11576	4.32465
Solyc05g055870	F-box domain, Phloem protein 2-like protein (AHRD V3.3 *** A0A2U1PQ05_ARTAN)	106.29	53.4063	95.3975	471.572	450.048	66.6606	192.397	92.1138	52.109
Solyc05g013760	Proline-rich receptor-like kinase (AHRD V3.3 *-* A0A1I9LPJ0_ARATH)	0.136011	0	0.112698	3.29726	3.1444	0.35418	1.14828	0.0864138	0.045094
Solyc03g112280	C2 and GRAM domain-containing protein (AHRD V3.3 *** A0A1U8G6Q0_CAPAN)	4.03405	2.91982	4.7711	33.6132	32.0541	5.26574	6.18433	2.89935	3.56049
Solyc01g096550	Protein arginine N-methyltransferase (AHRD V3.3 *** A0A200R777_9MAGN)	9.36416	11.5225	9.99452	28.2589	26.9457	9.41581	11.2657	13.499	11.3509
Solyc03g097180	plasma protein (AHRD V3.3 *** AT1G65020.1)	100.488	166.109	81.1845	388.973	370.897	161.919	267.835	253.18	80.3116
Solyc06g083280	ER lumen protein retaining receptor (AHRD V3.3 *** A0A200QBW0_9MAGN)	0.991389	0.0647366	0.424015	3.39356	3.23472	1.15377	1.53129	0.423471	0.311677
Solyc01g060130	TOMGTPASE Mill. GTPase	22.805	34.3516	37.1693	110.017	104.783	26.467	21.0184	22.2689	27.6264
Solyc05g053880	U3 containing 90S pre-ribosomal complex subunit (AHRD V3.3 *-* AT2G43110.1)	11.6461	8.25185	7.60734	63.6875	60.6211	9.67864	11.267	13.251	10.0276
Solyc02g089910	Unknown protein	0	0	0.76236	14.651	13.9433	0	0.633023	1.04459	0
Solyc05g007250	40S ribosomal protein S9 (AHRD V3.3 *** A0A1U8EPE0_CAPAN)	179.659	158.168	122.199	524.457	498.463	166.909	167.387	174.325	151.395
Solyc04g080790	BEL1-like homeodomain protein 7 (AHRD V3.3 *** A0A2G3AXA7_CAPCH)	7.22297	3.35275	3.59669	56.9457	54.1072	6.60529	4.0843	2.27914	1.83246
Solyc11g068897	Unknown protein	0.783798	0.84464	1.29825	12.281	11.6664	1.34391	1.38487	0.685076	0.853784
Solyc07g007950	Calmodulin-like protein 5 (AHRD V3.3 *** A0A1U8FML3_CAPAN)	26.7443	29.6992	37.6614	106.446	101.111	31.2201	86.3605	57.5936	29.7305
Solyc07g063145	Unknown protein	0.457748	0.57815	0.234825	2.02143	1.91999	0.17628	0.783779	0.49226	0.46297
Solyc02g076930	ARM repeat superfamily protein (AHRD V3.3 *** A0A2U1Q4E6_ARTAN)	1.26073	0.623878	0.452454	3.78977	3.5979	0.13698	0.314959	0.811328	1.03183
Solyc08g077560	Protein kinase superfamily protein (AHRD V3.3 *** A0A2U1KAY9_ARTAN)	28.3821	44.5116	26.127	209.747	199.038	42.4838	110.871	74.0382	38.2898
Solyc06g009290	ABC transporter B family member (AHRD V3.3 *** A0A2K3NLX3_TRIPR)	1.83164	1.3284	1.52046	289.145	274.087	0.583711	0.949802	1.01257	0.114617
Solyc06g076280	Transcription factor GRAS (AHRD V3.3 *** A0A2U1MZS4_ARTAN)	15.9714	15.5662	11.9235	41.2899	39.1193	10.2422	11.7012	15.9483	15.9334
Solyc06g048813	Unknown protein	0	0.666371	0.219541	15.6149	14.7898	0.667686	2.94577	1.64645	0.865734
Solyc06g007570	40S ribosomal protein S8 (AHRD V3.3 *** Q0JDZ7_ORYSJ)	96.3504	102.94	84.6758	219.199	207.515	92.07	85.418	108.377	106.635
Solyc11g065690	Unknown protein	57.451	66.5385	55.5909	204.757	193.745	53.5621	57.0555	83.336	61.9681
Solyc04g071600	Abscisic acid stress ripening 5	2.90496	15.6832	2.3897	119.733	113.181	11.9455	17.1164	68.6397	3.08529
Solyc03g113220	Hypersensitive-induced response protein (AHRD V3.3 *** A6YGE4_CARPA)	105.307	100.431	127.197	529.722	500.333	99.852	195.383	136.03	90.954
Solyc01g110540	ATP synthase E chain (AHRD V3.3 *** Q8GXE7_ARATH)	124.053	150.784	138.007	335.395	316.68	189.945	169.934	189.155	175.875
Solyc09g090740	RNA helicase DEAD29	17.4082	16.9049	13.4041	43.9979	41.5263	12.6978	13.9041	20.0534	16.6053
Solyc10g007350	Multiprotein bridging factor 1 (AHRD V3.3 *** S4T643_CAPAN)	165.331	238.46	286.901	529.515	499.496	245.506	273.176	232.044	238
Solyc10g077030	Proteasome subunit alpha type (AHRD V3.3 *** A0A0V0HS34_SOLCH)	65.3631	68.6636	61.3146	179.537	169.319	65.9037	59.3292	90.8301	60.1505
Solyc11g020877	40S ribosomal protein S29-like (AHRD V3.3 *** A0A2I4F7M1_9ROSI)	108.785	112.739	118.363	291.732	275.11	124.882	132.472	144.363	126.147
Solyc05g050380	Cyclic nucleotide-gated ion channel 1 (AHRD V3.3 *** A0A2G2WSK7_CAPBA)	7.64462	7.52634	6.28427	25.8737	24.3978	3.24284	16.257	14.0385	15.7171
Solyc09g011160	Regulator of chromosome condensation (RCC1) family protein (AHRD V3.3 *** A0A1I9LSN5_ARATH)	27.5911	20.49	30.0522	80.892	76.1589	6.28972	6.71154	6.08998	8.50531
Solyc07g006140	Cytochrome (AHRD V3.3 *** A0A1U8FG41_CAPAN)	32.9396	13.3878	36.3428	350.394	329.843	22.7537	73.8541	24.0135	14.9357
Solyc01g006460	Non-structural maintenance of chromosomes element 4-like protein B (AHRD V3.3 *** A0A2G3DE98_CAPCH)	0.0984166	0.434324	0.302892	3.3338	3.1361	0.828931	0.604167	0.196042	0.202077
Solyc02g082020	Unknown protein	82.2807	93.8114	82.4444	233.602	219.647	84.0155	97.3189	97.9309	84.5279
Solyc11g067100	60S acidic ribosomal protein family (AHRD V3.3 *-* F4IGR3_ARATH),Pfam:PF00428	438.455	350.455	501.888	1041.33	978.711	487.882	556.745	456.628	446.047
Solyc01g100430	rRNA adenine N(6)-methyltransferase (AHRD V3.3 *** A0A2G3AWT6_CAPCH)	24.1543	20.7079	15.0626	54.0356	50.7856	21.9093	24.7059	27.1972	20.8579
Solyc10g050960	Ethylene-responsive transcription factor (AHRD V3.3 *-* A0A2G2VT25_CAPBA)	0.392835	0.560036	0	11.5443	10.8309	1.79595	1.87702	0.543613	0.998694
Solyc06g082090	Methionine aminopeptidase 2A (AHRD V3.3 *** A0A2I0WVF2_9ASPA)	117.511	86.65	81.723	279.228	261.778	94.8098	95.8044	91.1582	86.6173
Solyc07g063880	Beta-glucosidase 34 (AHRD V3.3 *** A0A2G2Z5D2_CAPAN)	18.4423	29.4194	70.267	94.6203	88.6962	26.2828	38.3181	20.5517	23.9473
Solyc01g112040	Unknown protein	41.978	49.1764	32.0535	106.064	99.4034	47.0628	58.9748	57.8331	38.9686
Solyc06g071540	transmembrane protein (AHRD V3.3 *** AT1G10660.4)	2.37666	3.30205	2.08875	208.552	195.411	4.56672	12.6194	6.85518	1.00743
Solyc07g065670	Cellulose synthase-like protein E1 (AHRD V3.3 *-* A0A2G3C2E8_CAPCH)	14.9913	16.3374	56.216	533.759	500.006	8.86562	27.2918	22.1064	28.4883
Solyc03g096960	hypothetical protein (AHRD V3.3 *-* AT1G08580.1)	106.965	119.305	139.001	288.613	269.855	118.325	137.35	140.703	122.389
Solyc04g078500	cyclinJ18	8.52931	5.44085	10.3467	44.877	41.9501	14.5841	12.408	8.42667	9.0004
Solyc02g086170	hypothetical protein (AHRD V3.3 *** AT5G16160.1)	4.9232	7.90713	7.38068	23.2188	21.6977	4.71663	6.72757	8.98377	5.52296
Solyc05g010470	WD40 repeat (AHRD V3.3 *** A0A200QLQ1_9MAGN)	12.8106	15.7889	25.6926	60.3237	56.3672	12.62	25.4143	17.2095	30.29
Solyc04g080070	Ubiquitin (AHRD V3.3 *-* A0A2U1KZS9_ARTAN)	0.958557	0.56384	0.868791	4.56273	4.26283	1.89118	1.54635	0.369959	0.300429
Solyc06g071810	Receptor-like protein kinase (AHRD V3.3 *** Q8LP72_TOBAC)	20.9588	22.171	16.6216	69.1836	64.6262	16.9687	44.8774	29.0665	26.0683
Solyc10g051070	Senescence-specific cysteine protease SAG39 (AHRD V3.3 *-* A0A2G3CBW6_CAPCH)	0.912109	1.08341	0.700486	9.14657	8.54141	4.84086	6.77327	4.63133	1.90269
Solyc11g069150	Proteasome subunit beta (AHRD V3.3 *** A0A2G3BBI0_CAPCH)	202.305	219.954	179.591	511.132	476.862	207.222	158.469	254.693	183.631
Solyc04g009060	CD2 antigen cytoplasmic tail-binding protein (AHRD V3.3 *** A0A2K3N4E5_TRIPR)	34.4355	36.6575	34.616	76.2093	71.0979	32.2315	36.8145	42.8271	33.8047
Solyc11g065670	60S ribosomal protein L12 (AHRD V3.3 *** Q6RJY1_CAPAN)	376.33	328.199	321.97	866.795	808.298	374.596	358.23	369.813	340.431
Solyc10g074750	Unknown protein	38.2711	28.2964	38.0466	92.536	86.2394	43.3179	43.8299	30.949	31.0298
Solyc10g083600	Ribosome production factor 2-like protein (AHRD V3.3 *** A0A2G2VUP6_CAPBA)	57.2272	70.2673	53.1229	174.062	162.019	54.2394	60.1872	78.9081	60.7903
Solyc05g051000	40S ribosomal protein S13 (AHRD V3.3 *** A0A2I0X2R1_9ASPA)	74.7868	71.5201	62.3908	231.301	215.223	99.8739	89.9211	91.6442	75.758
Solyc02g068220	UDP-glycosyltransferase 87A2-like (AHRD V3.3 *-* A0A2I4F9Y2_9ROSI)	0	0	0	4.62076	4.29771	0	0.169481	0.390286	0
Solyc10g079410	triacylglycerol lipase SDP1-like (AHRD V3.3 *** A0A2I4ECT5_9ROSI)	0.832337	0.0178314	0.946991	6.42328	5.97093	0.284071	0.879136	0	0.0349252
Solyc02g062700	ATPase family AAA domain-containing protein 3-like (AHRD V3.3 *** A0A2I4E883_9ROSI)	12.0209	12.9557	10.7965	35.9392	33.4043	10.5756	10.199	16.8928	12.9701
Solyc03g114170	Protein DELETION OF SUV3 SUPPRESSOR 1(I) (AHRD V3.3 *** SEM11_ARATH)	127.411	214.645	207.746	603.782	560.681	195.711	185.819	256.463	222.863
Solyc05g013580	Beta-1,4-N-acetylglucosaminyltransferase family protein (AHRD V3.3 *** A0A2U1NH94_ARTAN)	45.3033	52.5343	54.5998	138.494	128.195	42.6665	66.4498	55.4323	48.7164
Solyc02g082250	Thioredoxin reductase (AHRD V3.3 *** A0A2G3D6M1_CAPCH)	50.1077	54.7295	38.1298	138.56	128.148	49.2969	46.5934	46.6028	46.5074
Solyc01g107450	hypothetical protein (AHRD V3.3 *-* AT4G34265.6)	23.1043	39.1776	39.252	104.982	97.0461	40.7396	34.6244	45.9247	41.9511
Solyc03g044100	Peroxidase (AHRD V3.3 *** K4BG30_SOLLC)	6.80132	2.63138	8.14997	32.9045	30.392	9.42356	15.3132	3.2536	6.91429
Solyc03g114370	RNA helicase DEAD13	43.2689	35.0853	28.7582	105.968	97.8725	32.0739	36.9591	43.2824	32.3311
Solyc08g007150	Peroxidase (AHRD V3.3 *** K4CIK2_SOLLC)	0.926088	0.46308	0.946529	21.7828	20.1125	0.783179	1.1494	0.951555	0.821146
Solyc10g078940	Protein kinase superfamily protein (AHRD V3.3 *** A0A1I9LM53_ARATH)	0.0799565	0.481624	0.330324	8.56751	7.90767	0.420109	0.43626	0.553527	0.665866
Solyc02g094180	Peroxidase (AHRD V3.3 *** K4BDL3_SOLLC)	1.48774	3.59844	3.65884	12.7999	11.8133	3.00999	1.7477	3.22757	1.21568
Solyc01g100580	Pentatricopeptide repeat (AHRD V3.3 *** A0A200R237_9MAGN)	8.30133	10.0646	10.847	21.451	19.7943	7.91246	10.4799	12.8885	12.1692
Solyc12g009000	Harbinger transposase-derived nuclease (AHRD V3.3 *** A0A2U1Q453_ARTAN)	74.5392	149.432	85.0289	310.574	286.297	38.7907	91.9864	115.886	142.695
Solyc10g080480	Zinc finger transcription factor 63	13.664	15.5087	11.6794	54.225	49.9675	12.7039	13.8647	17.291	13.0588
Solyc09g009650	Unknown protein	156.297	165.384	166.266	525.535	482.946	233.166	160.702	171.638	180.163
Solyc05g009560	Homologous-pairing protein 2-like protein (AHRD V3.3 *** A0A1J3FHR4_NOCCA)	4.20742	2.2527	2.71166	63.138	57.9803	3.51909	7.14019	4.40633	2.51884
Solyc02g081810	H/ACA ribonucleoprotein complex subunit 4 (AHRD V3.3 *** A0A2G2XFE0_CAPBA)	115.25	76.3525	87.4853	406.173	372.768	109.152	108.295	94.9087	87.2847
Solyc03g026330	ATP-dependent Clp protease ATP-binding subunit (AHRD V3.3 *-* AT5G62140.1)	7.04731	9.26452	11.2494	18.7398	17.1786	9.06496	7.73609	5.02402	6.15479
Solyc05g055880	Nucleolar protein 58 (AHRD V3.3 *** A0A1U8GRC5_CAPAN)	3.20577	1.37355	3.11168	21.2532	19.4714	3.34611	4.1534	1.80296	4.09796
Solyc01g007110	LRAT-like domain (AHRD V3.3 *** A0A200Q9S3_9MAGN)	210.918	214.126	122.786	433.746	397.115	299.143	332.45	315.288	148.325
Solyc12g008700	40S ribosomal protein S30 (AHRD V3.3 *** F2EKP2_HORVV)	296.647	299.086	278.463	729.172	666.255	353.771	305.616	334.257	311.611
Solyc10g083780	Vacuolar protein-sorting-associated protein 37-like protein 2 (AHRD V3.3 *** A0A2G2VUZ8_CAPBA)	39.6435	39.0444	35.2466	124.805	113.9	32.9091	42.8612	46.3613	33.8367
Solyc11g011040	ADP-ribosylation factor-like protein 8B (AHRD V3.3 *** A0A2G3AZN4_CAPCH)	55.7805	57.8526	42.7752	138.236	125.995	62.6994	53.2878	69.8197	52.2686
Solyc11g015890	F-box domain-containing protein (AHRD V3.3 *** A0A2U1KDV8_ARTAN)	4.99875	5.64349	4.78664	34.6235	31.5536	4.07322	8.52863	4.39812	5.667
Solyc02g071510	Transcription factor GTE12 (AHRD V3.3 *** A0A2G3BQT5_CAPCH)	39.2392	50.4329	47.2556	232.722	212.063	33.9781	40.4013	71.0637	50.8473
Solyc09g007960	Unknown protein	0.516536	0	0.197344	2.45164	2.23294	0	0.222444	0	0
Solyc08g080130	phospholipase PLDb1	18.2087	10.2389	6.25817	41.1867	37.4657	12.2227	21.34	13.018	17.5773
Solyc08g079540	Unknown protein	0.515343	0	0	4.37571	3.97879	0.990961	0.313658	0	0
Solyc04g076600	CHCH domain-containing protein (AHRD V3.3 *** A0A1Q3BNW5_CEPFO)	0.110914	0.112649	0	10.4669	9.51551	0.377335	0.384335	0.448228	0.112126
Solyc12g010640	hypothetical protein (AHRD V3.3 --* AT5G57790.4)	26.144	20.2883	24.2384	61.3972	55.7879	19.2405	17.0469	23.3476	22.2752
Solyc09g014500	Protein yippee-like (AHRD V3.3 *** A0A2G3BKF5_CAPCH)	39.6176	35.5263	37.7845	422.125	383.552	29.2657	28.2868	30.7319	35.8098
Solyc09g061430	nuclear GTPase DQ304482	56.5771	43.0178	36.3099	168.748	153.316	43.4486	45.6883	56.821	42.0275
Solyc01g086690	Sister chromatid cohesion 1 protein 4 (AHRD V3.3 *** A0A2G3DGK5_CAPCH)	0.870798	1.87045	1.25051	13.5505	12.3096	1.78117	1.86736	3.27231	2.43305
Solyc02g090060	Unknown protein	5.67728	4.81202	9.38503	33.7804	30.677	4.6637	8.85659	5.22063	4.06558
Solyc12g096690	Cytosolic Fe-S cluster assembly factor NBP35 (AHRD V3.3 *** K4DHE2_SOLLC)	49.885	62.6382	49.0864	149.894	136.091	47.9813	49.6423	78.2844	60.2516
Solyc01g090590	Alpha/beta-Hydrolases superfamily protein (AHRD V3.3 *** A0A2U1P0W9_ARTAN)	28.913	39.0419	25.4472	94.1551	85.4509	30.9501	27.7394	39.9473	23.7188
Solyc07g063870	Uncharacterized conserved protein (UCP012943) (AHRD V3.3 *-* AT5G54540.1)	124.739	153.04	164.905	560.477	508.258	137.017	188.248	173.441	146.176
Solyc01g107820	TOMATO WOUND-INDUCED 1	110.285	156.726	107.357	1118.45	1012.74	82.2232	139.36	180.312	114.455
Solyc06g075790	Acyl-CoA N-acyltransferase with RING/FYVE/PHD-type zinc finger domain-containing protein (AHRD V3.3 *-* A0A1I9LNX5_ARATH)	17.0505	29.8732	23.9999	147.229	133.19	26.3016	36.5921	74.2627	23.2762
Solyc03g080090	NAC domain-containing protein 86 (AHRD V3.3 *** A0A2G2X7Q8_CAPBA)	246.39	261.549	155.472	607.277	549.307	224.963	372.534	333.958	136.708
Solyc12g088890	DnaJ protein like (AHRD V3.3 *** A0A2I0VSC0_9ASPA)	1.3247	2.43666	3.14161	7.00146	6.32836	4.10443	3.72536	2.66063	2.36924
Solyc03g121130	rRNA-processing protein FCF1-like protein (AHRD V3.3 *** A0A2G2WP95_CAPBA)	46.734	45.6201	37.9831	99.5432	89.9133	44.0533	50.4017	61.7182	40.7221
Solyc06g083620	26S proteasome regulatory subunit (AHRD V3.3 *** A8IHB3_CHLRE)	270.074	224.11	211.587	620.969	560.798	217.693	212.861	292.455	229.288
Solyc02g088090	Calmodulin-like protein 45 (AHRD V3.3 *** A0A2P0QD45_CAMSI)	28.9109	55.4186	54.5898	856.292	771.484	17.4506	40.4653	51.131	48.2126
Solyc08g074795	F-box/FBD/LRR-repeat protein isoform X2 (AHRD V3.3 *-* XP_025888141.1)	4.60113	8.92115	8.82379	25.2415	22.7369	5.42358	2.34207	6.60055	5.36653
Solyc02g077060	NB-ARC domains-containing protein (AHRD V3.3 *-* A0A2U1QPI4_ARTAN)	2.7475	1.16034	0.440898	61.2474	55.1598	3.63886	5.39741	2.38759	2.43298
Solyc08g079470	Glycine cleavage T-protein (AHRD V3.3 *** A0A200QAZ4_9MAGN)	26.6849	17.8507	16.5934	69.9089	62.9477	20.8736	17.2014	19.1361	25.818
Solyc06g060785	Unknown protein	0.262444	0.247912	0.466517	13.7793	12.3889	0	0.217222	0	0
Solyc09g005870	Cytochrome c-type biogenesis protein CcmE (AHRD V3.3 *** A0A1J3F0T2_NOCCA)	17.325	12.4918	14.6597	37.1569	33.3928	19.6792	18.5331	14.0925	13.4826
Solyc08g006470	Zinc finger protein (AHRD V3.3 *** A0A2U1NTB4_ARTAN)	12.6084	5.38288	7.12593	761.788	684.549	2.72168	5.96944	12.0119	7.38779
Solyc02g069057	Phloem protein 2-like (AHRD V3.3 *** A0A200QPN3_9MAGN)	0.0852695	0.78405	0.588538	9.39405	8.44076	1.28697	1.71484	0.169124	0.65248
Solyc06g068820	mitochondrial import inner membrane translocase subunit Tim16 (AHRD V3.3 *** A0A2I4HS40_9ROSI),Pfam:PF03656	17.0656	30.0026	17.8598	85.3153	76.608	24.8891	21.0052	29.8996	19.8675
Solyc03g095730	Ubiquinol-cytochrome c reductase complex 6.7 kDa protein (AHRD V3.3 *** A0A2G2ZWQ4_CAPAN)	134.172	124.873	124.9	296.982	266.535	154.273	145.365	150.006	142.629
Solyc11g007610	ATP-dependent RNA helicase (AHRD V3.3 *** B6TU64_MAIZE)	14.0008	10.1524	14.243	29.9353	26.8638	13.4895	14.9272	17.1488	12.9244
Solyc10g005480	F-box family protein (AHRD V3.3 *** A0A2U1N101_ARTAN)	22.6043	8.84101	4.83092	172.564	154.705	9.09033	23.0127	10.278	6.85972
Solyc05g053140	26S proteasome non-ATPase regulatory subunit 13 (AHRD V3.3 *** B6TA88_MAIZE)	31.0307	31.0053	28.5773	93.7887	84.0754	31.8415	29.7189	41.6917	26.8523
Solyc08g083380	Mitochondrial import inner membrane translocase subunit TIM13 (AHRD V3.3 *** A0A2G3AD02_CAPAN)	46.3995	81.8074	84.2709	305.185	273.435	81.4173	75.7921	104.56	85.6269
Solyc11g066150	UDP-glucuronic acid decarboxylase (AHRD V3.3 *** G5DXR5_SILLA)	14.9769	22.8301	15.4026	58.1113	51.9918	40.8224	31.0008	18.7421	16.9703
Solyc12g015880	Heat shock protein 90-1	309.773	156.564	228.944	895.457	798.759	191.256	259.379	162.271	198.71
Solyc09g091090	Flavin-containing monooxygenase (AHRD V3.3 *** D2IGV2_SOLLC)	0.167485	0.571683	0.107219	3.93845	3.51241	2.38531	0.732023	0.288664	0
Solyc10g081030	Nascent polypeptide-associated complex subunit alpha-like protein (AHRD V3.3 *** A0A2I0WF00_9ASPA)	239.707	260.555	275.589	550.032	489.905	284.342	275.118	294.984	282.167
Solyc10g086490	Protein phosphatase 2C (AHRD V3.3 *-* A0A2U1P5P3_ARTAN)	0.307991	0.919129	0.253067	17.5001	15.5748	0.974304	1.20055	1.13952	0.718052
Solyc04g016380	Ribosome biogenesis protein BRX1-like protein (AHRD V3.3 *** A0A1U8GKR7_CAPAN)	61.4722	69.7325	51.5076	181.821	161.646	59.7366	61.0638	83.4747	63.7875
Solyc07g053760	Protein phosphatase 2C (AHRD V3.3 *** Q6QLU0_SOLLC)	40.721	38.956	33.7436	146.807	130.335	73.1001	93.5524	69.276	47.064
Solyc06g051030	Inactive receptor-like serine/threonine-protein kinase (AHRD V3.3 *** A0A2G2WI14_CAPBA)	15.7114	20.1844	17.1617	45.5985	40.4491	16.3354	38.208	26.6089	15.9583
Solyc12g098190	F-box protein (AHRD V3.3 *** A0A2G3B4N2_CAPCH)	31.5255	26.9079	34.672	98.2373	87.005	29.9958	31.5033	32.3862	24.241
Solyc09g075670	2-hydroxyisoflavanone dehydratase (AHRD V3.3 *** A0A1U8G399_CAPAN)	0.475367	0.597593	0	4.06465	3.59955	0.283571	0.113048	0.689817	0.864485
Solyc04g051490	Crossover junction endonuclease EME1B (AHRD V3.3 *** A0A2G2VFP4_CAPBA)	6.41051	5.59498	9.32161	177.116	156.809	3.05505	4.28185	35.8037	18.8903
Solyc12g096530	Peroxidase (AHRD V3.3 *** K4DHC6_SOLLC)	0.214179	0.104962	0.469674	7.14824	6.32847	0.515926	0.0927706	0.108193	0.159773
Solyc07g007350	Sterile alpha motif (SAM) domain protein (AHRD V3.3 *** Q1G3Q5_ARATH)	9.89995	9.63715	9.21465	37.6619	33.3131	15.5066	9.0789	9.13922	32.7626
Solyc09g064510	Heme oxygenase-like, multi-helical, HAD-like domain protein (AHRD V3.3 *** A0A2U1LQN1_ARTAN)	9.13357	8.33494	3.84968	24.3488	21.5192	5.73558	10.0774	10.0903	5.24139
Solyc03g121620	Late embryogenesis abundant (LEA) hydroxyproline-rich glycoprotein family (AHRD V3.3 *** A0A2U1MMJ0_ARTAN)	60.9663	111.342	81.3103	371.298	327.903	48.6557	195.068	133.982	89.7587
Solyc02g083420	Protein phosphatase 2C homolog (AHRD V3.3 *** Q9ZSQ7_MESCR)	42.4523	41.7172	45.8636	174.764	154.324	38.4885	47.1748	57.441	38.8576
Solyc12g044850	WAS/WASL-interacting family protein (AHRD V3.3 *** AT1G55160.1)	41.2783	41.0802	64.2368	120.784	106.583	45.932	59.8429	50.328	52.5178
Solyc03g122110	Pre-mRNA-splicing factor CWC22-like protein (AHRD V3.3 *** A0A2G2ZS42_CAPAN)	1.03762	2.60735	2.59689	5.60263	4.94213	1.93652	2.88237	1.9684	2.02003
Solyc04g076970	Transcription factor (AHRD V3.3 *** A0A2U1NHT6_ARTAN)	1.67762	0	0.170556	8.57948	7.5618	1.65992	1.83843	0.123312	0.185508
Solyc02g092375	Unknown protein	2.71436	4.41496	1.30398	25.8592	22.7764	3.02063	0.754987	2.1434	0.849929
Solyc02g079570	G-type lectin S-receptor-like serine/threonine-protein kinase (AHRD V3.3 *** A0A2G3A8W8_CAPAN)	0.666538	0.548245	0.170905	6.28267	5.53076	0.20978	0.745315	0.168199	0.976971
Solyc02g091750	LOW QUALITY PROTEIN: probable starch synthase 4, chloroplastic/amyloplastic (AHRD V3.3 *-* XP_025884911.1)	1.04154	0.453285	0	5.61308	4.94099	0	0.878821	0.299049	0
Solyc02g065070	CDPK-related protein kinase (AHRD V3.3 *** A0A2G3D8R0_CAPCH)	6.32262	5.80723	15.1154	26.498	23.2856	6.07519	7.62019	7.37973	9.49981
Solyc01g080800	Basic secretory family protein (AHRD V3.3 *** A0A2K3LW23_TRIPR)	0	0	0	2.26526	1.99013	0	0.0816021	0	0
Solyc03g115610	LRR receptor-like kinase family protein (AHRD V3.3 *** A0A072USD7_MEDTR)	8.88221	10.1868	5.77041	58.4967	51.3584	9.41919	9.02413	11.2955	6.51906
Solyc01g068510	protein PELPK1-like (AHRD V3.3 *** XP_025884731.1)	0	0.336433	0.449051	19.6015	17.2031	0	0.38154	0.312008	0.333013
Solyc01g108210	Cytochrome P450 (AHRD V3.3 *** A0A200QZB6_9MAGN)	3.09988	3.62258	2.13921	18.2656	16.0291	15.29	14.3146	6.23809	2.43642
Solyc05g054650	Zinc finger protein (AHRD V3.3 *** A0A200PZ96_9MAGN)	2.56305	1.78864	4.0121	26.407	23.165	0.593961	3.37732	9.76023	1.93816
Solyc06g069740	Calcium-binding EF-hand family protein (AHRD V3.3 *** A0A2U1NCV0_ARTAN)	3.1264	3.43698	2.46676	221.631	194.401	1.64228	3.37086	4.29689	2.79995
Solyc02g089320	Alpha/beta-Hydrolases superfamily protein (AHRD V3.3 *** F4J5H1_ARATH)	9.24186	7.15209	6.18267	23.4412	20.53	10.412	9.36038	5.67105	4.94141
Solyc06g083160	DUF506 family protein (DUF506) (AHRD V3.3 *** O48807_ARATH)	0.386176	0.0643709	0	9.62322	8.425	0.430713	0.293947	0	0.0630395
Solyc08g061210	Unknown protein	9.0326	7.53513	5.16152	37.8794	33.1617	13.8163	21.586	10.8743	10.1086
Solyc08g076390	Transcription factor jumonji (Jmj) family protein / zinc finger (C5HC2 type) family protein (AHRD V3.3 *** F4KIX0_ARATH)	10.1172	17.772	3.73001	38.7138	33.8862	12.3912	24.0045	13.6283	5.57314
Solyc08g082090	Avr9/Cf-9 rapidly elicited protein 194 (AHRD V3.3 *** Q9FQZ4_TOBAC)	45.3243	70.6529	98.6144	300.909	263.232	34.3869	119.814	82.6615	113.961
Solyc08g077020	Auxin responsive SAUR protein (AHRD V3.3 *** A0A2U1PXP1_ARTAN)	6.76716	20.3333	17.4452	90.3801	78.9926	15.2587	52.0394	22.7821	9.83175
Solyc07g056400	Serine/threonine-protein kinase WAG2 (AHRD V3.3 *** A0A2G2Z4Q4_CAPAN)	1.1455	0.0770283	0.34859	6.20189	5.41738	0.400419	1.35348	0.0733803	0.359686
Solyc01g109890	Chaperone protein dnaJ 10 (AHRD V3.3 *** A0A2G3BVX6_CAPCH)	73.7245	61.0947	35.7411	226.46	197.785	81.8448	124.771	94.8766	34.0758
Solyc01g095510	Mitochondrial carrier protein MTM1 (AHRD V3.3 *** A0A2G3BTD4_CAPCH)	5.78879	9.51954	7.28429	36.9364	32.2184	12.371	11.381	9.48501	4.22451
Solyc03g114130	NHL domain protein (AHRD V3.3 *** AT5G14895.1)	10.3063	12.4649	14.8121	33.8422	29.516	9.45955	19.3229	10.1613	11.5973
Solyc03g113070	ABC transporter A family member 2 (AHRD V3.3 *** A0A2G3CYK0_CAPCH)	3.68361	4.95572	2.27538	22.3737	19.5085	5.32823	7.55224	3.93886	3.47264
Solyc04g016530	DNA-(apurinic or apyrimidinic site) lyase (AHRD V3.3 *** A0A2G3CD81_CAPCH)	6.44616	7.84963	7.21678	16.7296	14.5477	7.71854	6.4454	7.15077	8.45874
Solyc09g072590	actin-depolymerizing factor (AHRD V3.3 *** A0A2I4EMY6_9ROSI)	71.3624	56.2897	63.6432	228.398	198.444	77.279	55.6734	41.2321	61.7663
Solyc04g008100	RING-type E3 ubiquitin transferase (AHRD V3.3 *** A0A2G2ZH40_CAPAN)	12.2822	24.4235	6.77053	138.333	120.049	4.49644	8.18886	25.1149	28.6675
Solyc06g062420	Unknown protein	3.38057	6.79331	3.45337	57.3805	49.7912	11.0128	44.8888	14.2829	19.5207
Solyc08g075360	ABC transporter E family member 2 (AHRD V3.3 *** A0A1J3F317_NOCCA)	1.63781	1.16123	1.79798	9.17009	7.95321	2.03322	3.17479	2.82742	1.57987
Solyc08g066440	Alpha/beta-Hydrolases superfamily protein (AHRD V3.3 *** Q9LYG5_ARATH)	30.5582	28.4415	19.4355	66.4761	57.6266	32.1191	54.3346	28.757	25.8045
Solyc04g009440	NAC domain protein AY498713	20.5809	35.3675	8.68116	108.199	93.7852	27.2848	33.1069	47.1138	13.2818
Solyc11g008420	SKP1-like protein (AHRD V3.3 *** A0A2K3JJY8_TRIPR)	6.63032	7.44452	9.84487	21.9957	19.0575	7.57832	9.76717	5.0258	6.31426
Solyc01g112050	DUF630 family protein, putative (DUF630 and DUF632) (AHRD V3.3 *-* Q9XI02_ARATH)	21.0144	24.5366	14.4704	49.9288	43.2544	22.4341	25.1595	28.6642	18.7085
Solyc09g072595	Unknown protein	0.207039	0	0.432004	4.87777	4.21607	0	0	0.594579	0
Solyc01g087360	RING/FYVE/PHD-type zinc finger family protein (AHRD V3.3 *-* A0A2U1QBS4_ARTAN)	0.272625	0.641485	0.687918	6.56267	5.66824	0.55811	0.951435	0.0547255	0.111662
Solyc02g081730	3beta-hydroxysteroid-dehydrogenase/decarboxylase isoform 1 (AHRD V3.3 *** A0A2G2V0L0_CAPBA)	6.5533	3.71532	4.88041	14.0863	12.1575	4.43059	4.38869	3.09007	3.96654
Solyc11g006820	Small nuclear ribonucleoprotein G (AHRD V3.3 *** A0A1U8EW56_CAPAN)	114.052	118.707	126.34	251.296	216.701	116.546	136.427	134.634	119.309
Solyc08g078790	hypothetical protein (AHRD V3.3 *** AT2G35736.2)	33.9747	57.1343	45.2293	279.157	240.241	28.8566	59.2782	73.9687	45.3492
Solyc01g102840	Disease resistance protein (TIR-NBS-LRR class) (AHRD V3.3 *** A0A2U1NT16_ARTAN)	20.0748	35.517	10.2038	71.9367	61.8321	9.77862	19.0052	25.8773	14.0698
Solyc06g005270	DUF3755 domain-containing protein (AHRD V3.3 *** A0A1Q3BKP1_CEPFO)	0	0.691003	0.124086	5.92212	5.09008	0.422484	0	0.802284	0.473199
Solyc03g121360	Charged multivesicular body protein 1-like (AHRD V3.3 *** A0A2K3LIZ7_TRIPR)	179.481	237.14	195.096	494.078	423.717	268.176	360.267	301.876	218.823
Solyc07g007070	epsin-like (AHRD V3.3 --* XP_026422722.1)	1.45559	0.225664	0.249233	8.50049	7.28757	0	0	0.241353	0.475221
Solyc04g016390	50S ribosomal protein L33 (AHRD V3.3 *** J7FNN0_OLEEU)	29.8022	37.0965	44.9929	152.895	130.91	44.2316	45.6025	33.9716	48.4003
Solyc02g082190	CTP synthase (AHRD V3.3 *** A0A2G2XFG8_CAPBA)	19.7874	11.6677	11.6163	56.1171	48.012	15.9234	16.1509	12.837	12.9396
Solyc04g064470	Glutathione S-transferase (AHRD V3.3 *-* A0A200PZB1_9MAGN)	11.363	12.0664	46.5831	315.566	269.962	32.0512	70.8607	11.9106	22.9106
Solyc08g078070	small GTP-binding protein A	147.406	172.172	107.989	462.421	395.519	154.206	201.489	192.087	110.516
Solyc04g081040	Unknown protein	0.207039	0.609816	0.304056	3.37725	2.87706	0.199491	0.358713	0	0
Solyc11g028010	P-loop containing nucleoside triphosphate hydrolases superfamily protein (AHRD V3.3 *** A0A1P8B8D5_ARATH)	143.795	185.747	156.411	446.784	380.593	162.365	157.174	189.215	173.87
Solyc02g068680	Cysteine/Histidine-rich C1 domain family protein (AHRD V3.3 *-* Q9FIY8_ARATH)	12.0219	22.5932	3.90479	86.9804	74.0718	3.99035	4.86966	35.3382	21.148
Solyc05g053620	F-box protein PP2-B11-like (AHRD V3.3 *** Q3Y625_TOBAC)	29.5635	52.3998	51.068	635.354	540.785	41.8034	77.0454	40.849	41.3313
Solyc04g008780	Tetraketide alpha-pyrone reductase 1 (AHRD V3.3 *** A0A1U8GMD2_CAPAN)	1.96871	2.00084	2.59087	5.60506	4.76808	2.26456	1.94101	1.47101	2.41868
Solyc06g082440	Non-specific serine/threonine protein kinase (AHRD V3.3 *** G4XMX3_SOLLC)	65.3704	64.7665	19.1917	366.087	311.41	43.1859	37.7806	107.593	51.1341
Solyc08g078700	mitochondrial small heat shock protein	101.79	150.133	174.154	852.433	724.541	37.876	45.123	94.1698	80.6358
Solyc03g081330	Avr9/Cf-9 rapidly elicited protein (AHRD V3.3 -** AT5G54165.1)	27.7938	63.2715	30.6797	189.902	161.179	15.8483	43.8467	71.2768	30.0017
Solyc04g076140	Rho GTPase-activating protein REN1 (AHRD V3.3 *** A0A2G2X0E2_CAPBA)	9.87332	10.2064	15.0209	27.604	23.334	12.7483	11.3173	8.35205	9.31611
Solyc08g061270	DUF1677 family protein (DUF1677) (AHRD V3.3 *** Q9SK23_ARATH)	253.785	307.478	260.234	1047.06	884.945	607.615	307.994	178.23	246.508
Solyc01g099490	ATP-dependent DNA helicase (AHRD V3.3 *-* A0A2G2XW06_CAPAN)	2.85309	3.57875	1.57829	17.7552	14.9875	13.043	7.10954	2.75179	2.89747
Solyc02g080360	transcription factor SOX-4 (AHRD V3.3 --* XP_004982548.1)	0.689305	0.400953	0.424797	134.031	113.111	0.434278	1.49349	0.418346	0
Solyc10g051080	Unknown protein	6.72286	4.49088	5.27596	27.0677	22.8405	9.20046	9.65229	15.746	0.604889
Solyc01g108250	DEM2	52.6846	79.0816	53.4859	236.87	199.569	82.9725	132.936	83.0838	52.9148
Solyc04g078850	defective chloroplasts and leaves	7.51321	10.1168	6.83574	38.5321	32.4399	7.04041	4.9206	10.5618	9.66291
Solyc03g117640	MAP kinase kinase kinase 29	1.69332	4.17047	2.82262	10.1291	8.471	3.07868	2.97372	2.38685	2.65324
Solyc08g065210	Unknown protein	3.26494	1.6807	2.72824	27.3559	22.8704	1.02738	3.93876	1.5588	3.289
Solyc10g086280	heavy metal-associated isoprenylated plant protein 3-like (AHRD V3.3 *** A0A1S4A3L2_TOBAC)	21.8367	60.1729	43.2784	187.571	156.756	18.6232	59.112	55.8539	61.5143
Solyc05g018747	Unknown protein	21.7676	23.7934	23.2255	59.0633	49.3255	25.8059	27.4814	33.4798	26.4303
Solyc06g076060	cyclin-dependent protein kinase inhibitor SMR3-like (AHRD V3.3 *-* A0A2I4FWF9_9ROSI)	0	0	0	7.23733	6.04129	0.755968	0	0.186927	0
Solyc01g088360	Amidophosphoribosyltransferase (AHRD V3.3 *** A0A2G3ALZ7_CAPAN)	0.0337108	1.08281	1.30341	88.0115	73.3449	0.842446	1.08591	0.912484	0.162291
Solyc10g079420	Calcium-dependent protein kinase (AHRD V3.3 *-* CDPK_DAUCA)	75.7723	80.4519	146.218	419.64	349.62	56.8333	219.415	131.835	92.9374
Solyc08g079590	PPR containing protein (AHRD V3.3 *** AT4G22758.1)	1.47884	5.16394	3.26271	11.0235	9.17023	2.51111	7.14918	1.99976	2.28544
Solyc01g109680	hypothetical protein (AHRD V3.3 *** AT4G39235.2)	45.1258	59.1314	33.5019	147.393	122.455	54.4898	42.2813	64.434	32.9417
Solyc11g008530	Dicer-like 2d	16.826	11.1719	18.8361	163.77	135.857	4.81446	18.285	34.738	26.5105
Solyc05g015470	Chaperone protein dnaJ-like protein (AHRD V3.3 *** Q94CB5_ARATH)	112.887	157.675	98.7744	372.203	308.579	100.493	61.784	86.2296	73.1905
Solyc01g111430	Pentatricopeptide repeat (AHRD V3.3 *** A0A200RA79_9MAGN)	28.5344	28.8147	10.8908	178.705	147.784	26.4881	28.5132	58.1267	16.3195
Solyc02g091100	2-hydroxyacyl-CoA lyase (AHRD V3.3 *** A0A2G3D874_CAPCH)	85.3249	79.5557	54.1706	356.758	294.663	87.5613	75.0382	88.9369	69.0488
Solyc10g080580	Protein kinase superfamily protein (AHRD V3.3 *** A0A1I9LM53_ARATH)	0	0	0.037384	6.06893	5.00327	0	0	0.0999552	0
Solyc06g065640	Transcriptional corepressor LEUNIG (AHRD V3.3 *** A0A2G2WKG2_CAPBA)	40.6845	48.3155	42.9222	182.81	150.622	39.4068	46.6257	57.0693	44.3283
Solyc01g106180	BEST plant protein match is: (TAIR:plant.1) protein, putative (AHRD V3.3 -** G7INX9_MEDTR)	0	0	0	2.11205	1.7388	0.392442	0.0842776	0	0
Solyc09g091500	U6 snRNA-associated Sm-like protein LSm5 (AHRD V3.3 *** A0A1U8F707_CAPAN)	31.7265	49.7613	43.7983	132.662	109.159	44.0391	40.018	54.4459	41.0162
Solyc05g008990	Protein kinase family protein (AHRD V3.3 *-* A0A2U1MH78_ARTAN)	1.85128	0.370587	1.14849	5.27316	4.33289	0.642479	1.58232	0.681894	1.55969
Solyc03g034030	Plant Late Embryo Abundant (LEA) related (AHRD V3.3 *-* F5GUH5_CAEEL)	0.0405739	0	0	8.476	6.96127	0.0899305	0.128984	0.120891	0.887058
Solyc05g043230	Unknown protein	0	0	0	3.99083	3.27693	0	0.100966	0.112728	0
Solyc02g092500	Unknown protein	0.954693	3.00489	2.79161	14.4674	11.8756	4.5851	5.02452	1.83788	2.91157
Solyc03g071850	Glycosyltransferase (AHRD V3.3 *** A0A2I4G8J4_9ROSI)	0.0394418	0.442711	0.253704	12.7253	10.4454	0.0395468	0.284442	0.645344	0
Solyc10g045420	O-fucosyltransferase (AHRD V3.3 *** A0A2P5FQR3_TREOI)	14.6534	10.3923	5.46379	48.4313	39.6881	16.476	36.3498	10.384	8.80113
Solyc08g014590	protein Ycf2-like (AHRD V3.3 *-* A0A1S3Y182_TOBAC)	0	0	0.621872	3.96348	3.24052	0	0.165836	0	0.202551
Solyc12g005380	Diacylglycerol kinase (AHRD V3.3 *** A0A1U8FQ95_CAPAN)	0.182002	1.022	0.894485	15.3529	12.5509	0.640033	2.52438	0.782507	0.482341
Solyc06g075780	Zinc finger protein (AHRD V3.3 *** A0A200PZ96_9MAGN)	97.6356	278.05	128.107	1386.36	1131.15	73.5608	333.36	353.219	140.947
Solyc03g006805	Unknown protein	0	0.440117	1.08849	7.04821	5.74383	0	0.799949	0	0.431015
Solyc06g083250	Unknown protein	9.14055	10.1733	13.145	25.8446	20.9946	11.8669	13.9285	10.3178	14.1306
Solyc04g078660	HXXXD-type acyl-transferase family protein (AHRD V3.3 *** A0A2U1LZ70_ARTAN)	0.961508	1.19586	1.53217	9.69657	7.87352	1.7831	1.76705	1.53257	1.69786
Solyc07g053050	Calcium-binding protein PBP1 (AHRD V3.3 *** A0A1U8HB91_CAPAN)	65.2462	54.854	73.0678	464.043	376.583	18.9165	45.9819	30.8576	61.4054
Solyc04g051310	transmembrane protein (AHRD V3.3 *** AT5G16520.1)	48.0967	24.6223	31.9578	114.302	92.6098	50.786	64.9398	33.3893	31.8022
Solyc01g057600	Unknown protein	1.98455	0.394895	0.229294	8.22004	6.65654	1.54694	1.63704	1.43352	0.927334
Solyc01g111050	COBRA-like protein (AHRD V3.3 *** K4B3W8_SOLLC)	0.4748	1.02035	0.607617	2.44765	1.98123	0.821165	0.274759	0.309416	0.326261
Solyc05g012770	WRKY transcription factor 4	19.4235	16.2955	10.7817	41.6883	33.7413	16.0542	13.6046	23.6208	20.6594
Solyc07g063200	E3 ubiquitin-protein ligase rma1h1-like protein (AHRD V3.3 *** A0A2K3P2S4_TRIPR)	37.339	35.0737	30.9642	92.3409	74.7022	40.4813	41.5904	42.9109	35.0006
Solyc04g074680	chromodomain-helicase-DNA-binding protein 9-like (AHRD V3.3 --* XP_021604423.1)	2.11693	4.61493	6.43054	178.799	144.527	3.56454	12.8373	6.01018	6.44187
Solyc11g072670	Unknown protein	4.27313	5.44582	7.93753	52.6109	42.491	7.50713	15.2157	12.1474	6.49298
Solyc08g060815	G-type lectin S-receptor-like serine/threonine-protein kinase (AHRD V3.3 *-* A0A2G3D6E9_CAPCH)	1.40489	0.495592	0.37427	3.90105	3.14567	0.730719	0.239163	0.758898	0.25909
Solyc10g079430	U3 small nucleolar RNA-associated protein 11 (AHRD V3.3 *** A0A1U8E9A3_CAPAN)	27.1195	28.9751	29.4704	99.8873	79.9937	27.154	31.8993	32.3714	23.2863
Solyc03g114360	Poly [ADP-ribose] polymerase (AHRD V3.3 *** A0A2I4EPD4_9ROSI)	7.13384	17.1764	14.2879	98.8283	79.0372	15.4908	24.4327	36.0273	13.7291
Solyc08g068450	Unknown protein	0	0.305243	0	3.93973	3.14563	0	0.124377	0	0
Solyc06g082350	Unknown protein	1.05812	0.387019	0.486099	3.86727	3.0871	0.539564	0.948056	0.36321	0.424352
Solyc12g010440	Glycerol-3-phosphate transporter 5-like protein (AHRD V3.3 *** A0A2K3L617_TRIPR)	9.62867	18.4087	8.3856	132.771	105.91	12.7072	22.0955	22.8832	9.46886
Solyc10g086150	RNA-binding protein (AHRD V3.3 *** A0A2U1PI86_ARTAN)	51.977	45.9235	83.8484	160.925	128.249	52.8089	58.3011	29.2008	62.099
Solyc05g014210	GDSL esterase/lipase (AHRD V3.3 *-* A0A2R6P3D9_ACTCH)	0.310308	0.0707483	0.104205	2.19328	1.74424	0.112568	0.220015	0.0650875	0.138324
Solyc02g083370	Unknown protein	3.5426	8.71632	4.76518	68.8504	54.7504	7.83177	12.0793	11.1263	5.2466
Solyc03g111710	BTB/POZ and TAZ domain-containing protein 2 (AHRD V3.3 *** A0A2G2X8F9_CAPBA)	5.78662	10.9089	5.14251	54.2611	43.1046	17.8936	23.9506	10.8431	2.72712
Solyc03g114950	ABC transporter B family member 27 (AHRD V3.3 *** A0A1U8FW31_CAPAN)	19.2145	9.22292	11.2585	156.26	123.884	12.4359	10.4608	12.4374	12.3999
Solyc10g074700	Ethanolamine-phosphate cytidylyltransferase (AHRD V3.3 *** A0A2G2YKZ4_CAPAN)	30.1345	41.4421	31.8352	90.3698	71.6268	39.3778	34.3805	43.9944	38.7899
Solyc10g074740	Calcium-binding protein CAST (AHRD V3.3 *** A0A1U8EHD5_CAPAN)	201.706	320.697	178.058	971.894	769.541	346.722	541.092	299.378	208.467
Solyc05g043240	Unknown protein	9.3271	4.46085	4.52529	34.303	27.1119	5.92995	7.43551	6.6601	5.16428
Solyc02g070690	Calcium-dependent lipid-binding (CaLB domain) family protein (AHRD V3.3 *-* O22783_ARATH)	3.55325	3.97239	4.17002	16.5839	13.0952	6.96133	2.99394	2.92867	2.76869
Solyc09g082240	N-acetyltransferase (AHRD V3.3 *-* A0A2N9Z4V7_PAEPO)	3.45161	3.36586	3.62806	113.527	89.5822	6.36576	25.3637	5.11877	2.42312
Solyc01g079670	Cotton fiber protein (AHRD V3.3 *** Q570M0_ARATH)	1.60534	6.76228	1.68934	52.0966	41.0655	4.22074	7.57094	17.1835	5.19555
Solyc01g101010	RNA polymerase II subunit B1 CTD phosphatase RPAP2-like protein (AHRD V3.3 *-* AT5G26760.2)	22.636	28.3311	21.7904	71.693	56.4804	21.6052	21.1417	34.4485	24.6116
Solyc12g038420	Unknown protein	10.3084	9.73067	4.38771	35.9097	28.2816	13.3236	15.3285	9.62319	6.90483
Solyc03g119250	Calmodulin binding protein-like (AHRD V3.3 *** A0A200Q136_9MAGN)	25.0643	100.768	104.097	226.054	177.222	40.6327	136.332	66.8587	101.491
Solyc03g112700	Herbivore elicitor-regulated 1 (AHRD V3.3 *** S5ZR43_NICAT)	4.77696	10.1865	7.4343	27.2175	21.321	6.1608	8.38357	7.74885	8.27425
Solyc08g081400	bell-like homeodomain protein 3	33.8083	23.0059	31.7401	91.7125	71.8353	24.9631	41.2057	35.5835	41.7117
Solyc11g006310	protein GAMETE EXPRESSED 1 (AHRD V3.3 *** A0A2I4EBQ9_9ROSI)	0.0611939	0.217529	0.169425	14.5139	11.3619	0.144375	0.308991	1.31696	0.806209
Solyc08g079600	hypothetical protein (AHRD V3.3 *-* AT2G27830.1)	1.23411	1.04869	7.40278	34.2067	26.75	5.90227	17.779	3.61305	1.69683
Solyc01g010660	Protein kinase 2B, chloroplastic (AHRD V3.3 *** A0A2G3AIH7_CAPAN)	24.6802	27.207	10.4085	148.876	116.226	31.5323	46.188	40.7199	13.5487
Solyc03g020010	Lemir (AHRD V3.3 *** O48625_SOLLC)	0.738027	1.60864	0.796865	4.35497	3.39883	0.734546	0.388306	1.21204	0.729857
Solyc02g069053	Phloem protein 2-like (AHRD V3.3 *** A0A200QPN3_9MAGN)	0.0756617	0.397423	0.164283	3.50266	2.7327	3.21449	0.480481	0.82839	0.245011
Solyc01g106510	F-box domain-containing protein/DUF295 domain-containing protein (AHRD V3.3 *** A0A1Q3CTB5_CEPFO)	0.308793	0.0360692	0.158349	54.0008	42.0416	0.110374	0.0316041	0.18681	0
Solyc11g007100	protein LITTLE ZIPPER 3 (AHRD V3.3 *-* A0A2I4E2N9_9ROSI)	0.238892	0.485258	0	5.32671	4.14216	0.521452	0.459441	0.911685	0.752862
Solyc03g112300	Octicosapeptide/phox/Bem1p domain kinase superfamily protein (AHRD V3.3 *-* A0A2K3MP92_TRIPR)	6.22091	4.78297	4.09415	29.9833	23.3121	9.78766	7.83864	5.56483	6.42464
Solyc01g080230	endo-1,31,4-beta-D-glucanase-like (AHRD V3.3 *** A0A2I4F2Y3_9ROSI)	0	0	0.107404	10.7285	8.34092	0.180125	0.252273	0	0
Solyc01g099370	Calcium-dependent lipid-binding (CaLB domain) family protein (AHRD V3.3 *-* F4JK83_ARATH)	133.086	226.18	134.593	1543.27	1198.22	205.791	362.199	235.098	112.032
Solyc11g066680	Glycosyltransferase (AHRD V3.3 *** A0A288W8G2_GARJA)	2.29314	2.29093	4.11243	97.6338	75.5409	4.4175	3.72361	2.69799	4.73247
Solyc03g123570	1-phosphatidylinositol-3-phosphate 5-kinase FAB1B (AHRD V3.3 *** A0A2G2WPE3_CAPBA)	17.959	20.521	12.9656	75.8489	58.6029	39.0296	42.8905	29.1973	17.7667
Solyc06g083130	dCTP pyrophosphatase 1 (AHRD V3.3 *** A0A2G2ZE82_CAPAN)	9.34033	12.0288	33.721	440.18	338.979	17.7827	13.9383	11.7655	21.8258
Solyc04g080690	Sec14p-like phosphatidylinositol transfer family protein (AHRD V3.3 *-* A0A2U1MGM1_ARTAN)	0.13508	0.327375	0.450448	3.38153	2.60091	0.441406	0.318062	0.52497	0.398094
Solyc09g056450	RING-type E3 ubiquitin transferase (AHRD V3.3 *** A0A2G3BL85_CAPCH)	37.6067	58.8257	40.0066	134.64	103.509	42.8361	102.51	37.8508	51.3348
Solyc04g074490	F-box protein (AHRD V3.3 *** A0A2G3CNQ6_CAPCH)	24.9112	22.3495	13.855	92.0725	70.7376	39.8635	45.7347	47.5963	16.4817
Solyc06g072330	Mitochondrial import inner membrane translocase subunit TIM14 (AHRD V3.3 *** B6T323_MAIZE)	6.63226	17.9298	8.35289	202.767	155.632	9.00134	7.1164	35.3415	9.00313
Solyc08g006410	Glycosyltransferase (AHRD V3.3 *** B9VJL9_9SOLA)	0	0.0664163	0.137662	2.71883	2.08383	0.0387205	0.0676069	0	0
Solyc07g053840	Leucine-rich repeat-containing protein (AHRD V3.3 *** A0A2U1P4T2_ARTAN)	0.145191	0.200351	0.102384	5.28945	4.0434	0.0579602	0	0	0.102431
Solyc07g041740	Ribonuclease H protein (AHRD V3.3 *-* A0A2I0XA97_9ASPA)	0	2.56629	0.986882	22.6617	17.2875	5.89361	11.8527	0.726437	0.954887
Solyc05g015060	P-loop containing nucleoside triphosphate hydrolases superfamily protein (AHRD V3.3 *** A0A2U1NGS8_ARTAN)	2.9573	1.47417	4.80578	710.047	541.55	3.47303	3.91197	4.54298	2.7908
Solyc08g059710	EEIG1/EHBP1 N-terminal domain-containing protein (AHRD V3.3 *** A0A2U1Q5Z2_ARTAN)	0.963716	2.27415	1.23439	88.6768	67.2087	3.97352	6.34287	2.35405	1.3716
Solyc12g007045	Arabinogalactan peptide 22 (AHRD V3.3 --* A0A2G2YUE4_CAPAN)	7.51397	25.5029	17.3046	218.58	165.314	11.9813	29.3968	45.9973	21.9877
Solyc03g032130	High mobility group family (AHRD V3.3 *-* S8EDU2_9LAMI)	462.346	606.858	740.124	1708.39	1291.43	573.215	702.34	632.463	632.666
Solyc07g063620	Membrane lipoprotein lipid attachment site-like protein, putative (DUF1223) (AHRD V3.3 *** O81838_ARATH)	106.303	89.8627	44.3802	335.327	253.223	176.081	90.2363	134.035	91.416
Solyc04g005480	nodulin-related protein 1-like (AHRD V3.3 *** A0A2I4FXG1_9ROSI)	255.27	485.913	120.511	2385.2	1798.94	404.669	692.84	757.224	222.353
Solyc11g006540	FAD/NAD(P)-binding oxidoreductase family protein (AHRD V3.3 *** Q9C574_ARATH)	7.03117	5.46005	4.90338	23.3238	17.5471	10.8027	11.2486	5.61737	5.16643
Solyc01g106290	Unknown protein	23.5171	32.4666	26.8376	146.196	109.745	39.8805	99.7764	35.0658	21.7542
Solyc12g056480	Protein STAY-GREEN, chloroplastic (AHRD V3.3 *** A0A2G3AE59_CAPAN)	0.071341	0.21038	0	11.6834	8.76893	0	0.0614454	0.0750023	0.5459
Solyc08g067740	Unknown protein	8.57653	7.53017	8.55255	117.352	87.7347	6.86553	8.78615	15.3035	8.2704
Solyc01g068520	Unknown protein	4.00212	0.29373	0.290152	13.8719	10.3577	0	1.38115	0	0
Solyc02g082910	Acyl-CoA synthetase (AHRD V3.3 *** A0A1Y0KWS9_9PSED)	2.20314	1.21332	0.924815	11.1872	8.33852	4.44041	1.6571	0.334377	0.238774
Solyc07g008020	auxin-regulated 35	42.6845	33.0689	51.3684	500.399	371.686	33.9117	21.8167	101.723	79.3645
Solyc09g074235	Unknown protein	0.259516	0	0.281742	6.79999	5.01902	0.520412	0.670556	0.531347	0.283687
Solyc08g005500	NBS-LRR protein (AHRD V3.3 *** Q9SM52_SOLAC)	1.00846	0.440825	0.952561	4.3536	3.21054	1.08685	0.567677	0.728638	0.955322
Solyc02g082360	Eukaryotic translation initiation factor 6 (AHRD V3.3 *** A0A2I4DGM7_9ROSI)	3.16937	3.1951	1.80997	27.3969	20.2017	2.90008	1.81151	4.34267	2.72954
Solyc01g086670	Unknown protein	8.46034	8.64944	3.22814	207.08	152.514	3.30662	10.6644	15.7521	10.1018
Solyc10g049630	Protein phosphatase 2C family protein (AHRD V3.3 *** A0A2U1MLG3_ARTAN)	81.0425	158.191	60.3893	319.479	235.239	110.17	164.112	174.723	80.6654
Solyc03g112330	U-box domain-containing protein 52-like (AHRD V3.3 *** A0A2K3L2U5_TRIPR)	5.11517	2.83404	2.90967	19.3219	14.2185	5.71487	2.7326	1.70701	5.31284
Solyc10g078270	WAT1-related protein (AHRD V3.3 *** K4D269_SOLLC)	0.447565	0.173272	0.237534	2.16727	1.59416	0.260152	0	0	0
Solyc06g007190	Protein phosphatase 2C (AHRD V3.3 *** O24078_MEDSA)	15.9757	39.009	13.7694	242.215	178.045	10.1531	23.5046	45.544	42.0983
Solyc03g098730	Kunitz-type protease inhibitor (AHRD V3.3 *** J9XUY3_TOBAC)	85.813	104.168	17.9698	291.606	213.959	61.3388	57.9179	92.0146	116.938
Solyc02g089720	Beta-glucan-binding protein 1 (AHRD V3.3 *** A0EJF0_MEDTR)	80.4082	70.0206	49.8829	386.239	283.266	84.4707	143.915	90.5063	47.5987
Solyc03g098735	Unknown protein	0.49497	2.91614	0.296693	33.6391	24.6321	1.18586	2.08798	3.30027	4.41916
Solyc06g060700	Inactive serine/threonine-protein kinase (AHRD V3.3 *-* A0A2G3AY55_CAPCH)	5.58004	3.50973	2.12961	54.2948	39.6462	3.96631	20.022	4.05292	11.07
Solyc09g082220	Acyl-CoA N-acyltransferases (NAT) superfamily protein (AHRD V3.3 *** Q9LJ90_ARATH)	5.88608	1.08011	1.23615	33.2049	24.2035	0.419378	2.35298	11.9302	5.05727
Solyc10g050970	Ethylene Response Factor D.4	2.49932	4.39248	0.803427	82.1181	59.7541	0.919831	9.08758	4.27423	7.41133
Solyc09g090430	Cyanate hydratase (AHRD V3.3 *** A0A1U8G4F5_CAPAN)	71.4117	44.8393	70.2376	175.089	127.385	57.5893	69.3154	49.1682	53.2826
Solyc01g079600	Alpha/beta-Hydrolases superfamily protein (AHRD V3.3 *** A0A2U1L2I9_ARTAN)	22.4055	35.0399	32.7271	97.2836	70.7515	25.4915	38.3501	37.8034	27.6621
Solyc07g054670	External alternative NAD(P)H-ubiquinone oxidoreductase B1, mitochondrial (AHRD V3.3 *** A0A2G2Z3L2_CAPAN)	1.69743	0.694685	1.2042	29.8246	21.6398	1.71526	0.886476	0.540511	1.54964
Solyc02g091730	Chromatin SPT2 (AHRD V3.3 *** A0A2U1NKK8_ARTAN)	14.8407	19.7969	12.6147	55.1669	39.9999	15.0694	25.7257	29.8824	9.33745
Solyc04g005050	Metalloendoproteinase 1 (AHRD V3.3 *** A0A1J3IKZ8_NOCCA)	8.34897	5.37466	8.81325	57.4648	41.6173	9.08245	24.6065	6.7449	16.5101
Solyc09g011870	Arogenate dehydrogenase 2 (AHRD V3.3 *** F1BPV6_SOLPN)	1.86446	1.2415	0.36457	7.95025	5.74946	1.39006	1.77212	1.38092	1.17954
Solyc09g018550	Unknown protein	6.07455	2.9413	7.16737	38.8011	27.9536	5.03733	11.2573	5.6453	5.8659
Solyc06g065570	N-alpha-acetyltransferase 50 (AHRD V3.3 *** A0A1U8GUI6_CAPAN)	124.442	109.392	66.1562	257.392	185.406	127.139	92.3076	99.608	101.346
Solyc05g009650	Unknown protein	18.9861	44.1397	35.3744	155.271	111.45	22.7393	50.4514	45.0242	81.8176
Solyc07g061950	C2 domain-containing protein (AHRD V3.3 *** A0A2G2WER0_CAPBA)	44.867	39.2732	27.5576	189.51	135.895	60.1837	71.6297	87.9107	35.3326
Solyc02g091660	transcription factor GTE2-like (AHRD V3.3 *** A0A1S4DMM5_TOBAC)	7.24171	10.4687	7.7663	24.0602	17.2082	13.0453	11.5027	6.60504	7.46237
Solyc03g116580	Pectin lyase-like superfamily protein (AHRD V3.3 *** A0A2U1PQE9_ARTAN)	0.477655	0.273708	0	2.14655	1.53367	0.434383	0.673607	0.0771264	0.235078
Solyc03g111860	Glyoxal oxidase-related protein (AHRD V3.3 *** F2X8C7_CAPAN)	3.41298	2.28938	2.11892	15.3642	10.9568	5.65975	4.59009	1.17622	5.12335
Solyc01g096730	protein ZINC INDUCED FACILITATOR-LIKE 1-like (AHRD V3.3 *** A0A2I4H204_9ROSI)	9.26417	5.52903	6.46453	48.8572	34.825	13.4876	13.702	5.88504	6.42601
Solyc02g062790	Proline-rich receptor-like protein kinase PERK7 (AHRD V3.3 *** A0A2G3A4A7_CAPAN)	1.0746	0.982248	0.73299	9.71562	6.9248	2.16586	1.90673	1.50495	0.772625
Solyc08g016150	Avr9/Cf-9 rapidly elicited protein 180 (AHRD V3.3 *** Q9FQZ1_TOBAC)	13.6943	34.7147	15.4908	180.718	128.478	8.61961	23.0932	33.5845	67.1928
Solyc02g082180	DNA helicase (AHRD V3.3 *** A0A2G2XFH5_CAPBA)	5.45175	7.80189	1.83913	16.8409	11.9664	14.8378	8.47593	3.98347	5.08232
Solyc12g007290	glutamic acid-rich protein-like (AHRD V3.3 *** XP_010314056.1)	2.03783	0.994895	0.86867	7.0801	5.02619	0.864487	0.646748	0.193413	0.640357
Solyc04g079460	Serpin-ZX (AHRD V3.3 *** A0A2G3CQ68_CAPCH)	5.19997	5.55581	0.874201	112.238	79.6767	6.51916	14.7188	18.5295	3.57082
Solyc10g019175	Unknown protein	15.0013	13.5822	13.0609	48.8656	34.6123	23.357	26.8868	22.9298	11.8381
Solyc03g114160	RING-type E3 ubiquitin transferase (AHRD V3.3 *** A0A2G2VA42_CAPBA)	49.4338	15.2334	12.693	314.407	222.699	5.02953	5.69696	17.5691	21.878
Solyc10g047600	Unknown protein	0	0	0	2.46248	1.74269	0	0	0	0
Solyc01g105110	cytoplasmic tRNA 2-thiolation protein (AHRD V3.3 *-* AT3G55570.1)	1.05262	0.664218	0.733592	40.8035	28.8238	1.23029	0	0.710399	0.369328
Solyc01g107200	QWRF motif-containing protein 2 (AHRD V3.3 *** A0A2G2Y2D4_CAPAN)	2.33543	2.34107	3.50805	6.79947	4.80133	2.18247	1.79546	3.10418	3.7297
Solyc09g091670	Pleiotropic drug resistance protein (AHRD V3.3 *** C8CA13_CUCSA)	0.839606	0.379995	0.326578	19.0451	13.4325	0.503349	4.10229	0.164207	0.637438
Solyc07g054220	Ethylene-responsive transcription factor (AHRD V3.3 *** A0A2G3C0R2_CAPCH)	11.64	5.10005	10.3842	94.3548	66.5283	4.66703	7.77867	3.59318	4.66232
Solyc02g065320	High mobility group B protein 2 (AHRD V3.3 *-* A0A2G3D313_CAPCH)	2.0638	0.477876	0	20.3981	14.3082	0.308403	0.228887	0	0
Solyc03g113320	Unknown protein	1.4472	6.30086	5.13778	87.8002	61.5524	1.85365	8.96632	34.7014	42.5857
Solyc10g079150	Nuclear transcription factor Y subunit A-7 (AHRD V3.3 *** A0A2G3BHM5_CAPCH)	1.02514	0.947343	0.246803	4.00398	2.7991	0.697818	0.287819	0.231899	0.575288
Solyc08g075190	Unknown protein	1.0321	4.48667	1.97306	46.3689	32.3424	3.07342	3.8894	3.29527	1.30995
Solyc12g056590	Ethylene Response Factor D.2	31.6845	32.218	18.4358	154.381	107.528	65.4729	28.7032	50.5406	18.7969
Solyc05g056550	Protein kinase (AHRD V3.3 *** O65765_CRAPL)	1.1048	1.05559	1.73542	3.97026	2.76246	1.16153	1.45088	1.06527	0.721608
Solyc01g057445	Mediator of RNA polymerase II transcription subunit 15a (AHRD V3.3 *-* A0A2G2ZG46_CAPAN)	46.027	48.4222	41.2653	106.775	74.2743	44.9841	60.3682	57.4989	55.0568
Solyc01g010420	Actin cross-linking protein (DUF569) (AHRD V3.3 *** Q9XIF7_ARATH)	0.0769981	0.0727346	0.456186	22.8727	15.7874	0.0898144	1.21905	1.06735	0.870751
Solyc04g082150	Unknown protein	2.26564	1.46139	3.02108	9.15732	6.31222	4.0656	5.29826	1.98762	0.415232
Solyc03g120100	Mitochondrial carrier protein (AHRD V3.3 *** A0A200PP03_9MAGN)	6.63866	4.94597	4.74599	29.3617	20.2312	7.61298	7.79153	4.48756	5.47421
Solyc12g088360	RING-type E3 ubiquitin transferase (AHRD V3.3 *-* A0A2I4H694_9ROSI)	11.4073	23.5259	6.19283	46.9522	32.3432	9.01926	17.0441	22.5357	12.4449
Solyc06g035960	Oxalate--CoA ligase (AHRD V3.3 *** A0A1U8FIW0_CAPAN)	22.8228	35.106	14.8163	187.187	128.944	51.3114	40.2931	22.0091	27.4018
Solyc09g059040	Oxidoreductase, zinc-binding dehydrogenase family protein (AHRD V3.3 *** A0A2U1PT68_ARTAN)	231.078	136.005	124.812	525.942	361.516	146.459	198.693	150.714	176.338
Solyc06g031712	Unknown protein	7.40516	3.83021	3.75903	27.8911	19.1443	8.88025	17.8245	5.53417	2.9996
Solyc08g007830	Dehydration-responsive element-binding protein 1E (AHRD V3.3 *** A0A1U8FGE9_CAPAN)	10.6716	2.23225	0.448608	51.3412	35.2065	18.2215	26.2235	4.54535	0.82919
Solyc09g075420	ethylene response factor E.1	50.4082	46.9937	31.7498	187.903	128.834	27.284	42.1219	33.6435	37.3767
Solyc02g082350	Plant intracellular Ras-group-related LRR protein (AHRD V3.3 *** A0A2R6Q1R9_ACTCH)	22.017	14.4928	13.4826	68.3803	46.5348	20.5769	30.2615	15.3709	14.0686
Solyc01g096200	RING-type E3 ubiquitin transferase (AHRD V3.3 *** A0A2G2W6T8_CAPBA)	13.6831	8.83904	5.83529	48.5749	33.0217	16.3813	26.5429	8.58354	4.72877
Solyc08g006330	UDP-xylose phenolic glycosyltransferase	22.9934	30.6146	10.9523	120.411	81.8233	36.5734	15.2548	11.8348	12.0255
Solyc08g079700	Zinc finger A20 and AN1 domain stress-associated protein (AHRD V3.3 *** A0A2K3LX56_TRIPR)	105.441	129.027	204.945	1463.51	994.107	89.8558	284.093	157.14	244.15
Solyc02g021410	cation/H(+) antiporter 15-like (AHRD V3.3 *-* A0A2I4GL35_9ROSI)	0.204679	0.150611	0.135532	14.1146	9.51667	0.452747	0.219565	0.201594	0.135771
Solyc08g062570	Glutathione S-transferase (AHRD V3.3 *-* A0A200QSE6_9MAGN)	0	0	0	9.187	6.18927	0	0	0	0
Solyc01g106967	Unknown protein	1.80426	2.20839	0.447725	7.56132	5.09042	1.98764	2.55553	2.57107	1.32058
Solyc11g072660	Protein kinase superfamily protein (AHRD V3.3 *** A0A2U1Q8E8_ARTAN)	36.4807	33.248	28.5313	87.6087	58.9026	33.3906	45.1191	36.9042	38.5523
Solyc04g051720	Unknown protein	0.206615	0.356668	0.0526251	4.23184	2.82858	0.0835965	0.183488	0.498936	0.144902
Solyc05g053290	Protein phosphatase-2C (AHRD V3.3 *** O82469_MESCR)	33.5594	41.1624	24.3268	133.962	89.2818	43.011	35.71	41.6586	36.4654
Solyc07g043310	Gamma aminobutyrate transaminase isoform 1	158.166	110.14	104.69	419.422	278.996	143.104	120.289	89.8075	82.9243
Solyc03g031780	nuclear polyadenylated RNA-binding protein 3-like isoform X1 (AHRD V3.3 --* XP_026421074.1)	0.302614	0.450784	0.582744	2.75845	1.83004	0.682743	0.98918	0.57159	0.454388
Solyc02g094000	EF_hand_5 domain-containing protein/EF_hand_6 domain-containing protein (AHRD V3.3 *** A0A1Q3B940_CEPFO)	34.064	193.4	83.0568	1043.86	691.307	31.9047	113.255	299.849	137.565
Solyc09g082230	N-acetyltransferase (AHRD V3.3 *** A0A2N9Z4V7_PAEPO)	27.6483	10.9857	12.1869	603.543	399.601	16.4546	54.42	28.5941	37.3081
Solyc05g013410	F-box protein (AHRD V3.3 *** A0A2G2VNJ4_CAPBA)	11.0522	7.75906	4.75583	36.3406	23.9829	9.34208	20.5106	14.0476	4.83129
Solyc08g079510	IRK-interacting protein (AHRD V3.3 *** A0A2I4GUZ8_9ROSI)	9.24132	13.2659	17.0617	39.8226	26.2258	20.1472	28.4977	12.24	14.0385
Solyc04g072280	Laccase (AHRD V3.3 *** K4BTL5_SOLLC)	0.84723	0.145772	0.168532	65.3135	42.8638	0.273901	0.447607	0.0574694	0.0599794
Solyc01g005560	Isocitrate dehydrogenase [NADP] (AHRD V3.3 *** A0A2G3BR90_CAPCH)	97.7449	114.204	129.166	267.322	175.326	163.461	132.688	96.7817	107.52
Solyc08g080540	Heat stress transcription factor B-2b (AHRD V3.3 *** A0A2G3DB98_CAPCH)	18.1694	9.79354	27.4287	139.05	90.7644	11.8532	35.8028	12.336	23.663
Solyc09g010590	Protein phosphatase 2C family protein (AHRD V3.3 *-* A0A2U1LTK9_ARTAN)	0	0.104558	0	2.05068	1.33718	0.120083	0.0931567	0.294332	0.104073
Solyc03g098740	Biotic cell death-associated protein (AHRD V3.3 *** Q850R9_NICGU)	61.2007	173.62	29.1884	419.113	271.781	147.438	58.2486	111.385	216.149
Solyc09g014990	WRKY transcription factor 33	8.4727	6.07636	5.1951	44.7248	28.9881	4.6483	12.6627	6.63894	6.01506
Solyc02g062380	GATA transcription factor (AHRD V3.3 *** K4B6C7_SOLLC)	0.546946	0.489631	0.180009	3.42769	2.2195	0.302523	0.380293	0.57277	0.739804
Solyc04g078540	Cysteine proteinase RD21a (AHRD V3.3 *** A0A2G3CPV2_CAPCH)	14.8961	21.8203	11.3513	184.254	119.265	31.8247	23.269	26.4653	12.0134
Solyc06g052050	Heat shock protein 70 family (AHRD V3.3 *** A0A200QNK9_9MAGN)	1.71908	3.92224	6.8034	21.3318	13.7854	3.59812	3.4579	2.99983	5.00527
Solyc09g011860	GDP-fucose protein O-fucosyltransferase protein (AHRD V3.3 *** A0A2R6R8C5_ACTCH)	19.5566	6.56487	3.33632	122.97	79.3663	8.8596	31.4372	8.98934	4.76212
Solyc01g107780	Glycosyltransferase (AHRD V3.3 *** A0A1Q3DDW3_CEPFO)	19.746	7.45092	3.1209	88.4252	56.941	16.9985	13.478	5.2418	10.2855
Solyc01g109895	aspartate carbamoyltransferase (AHRD V3.3 *-* AT2G16385.1)	0.459733	0.441504	0.0946763	2.96945	1.90809	0.704142	1.01848	1.31363	0.376251
Solyc02g082450	Auxin efflux carrier (AHRD V3.3 *** A0A200PYL2_9MAGN)	9.51805	8.32983	5.81853	55.7596	35.7633	5.6535	7.29174	7.27292	3.6302
Solyc06g011575	Unknown protein	34.0663	24.1749	6.27268	218.039	139.097	66.3105	71.1398	59.8904	11.3198
Solyc08g081450	Nuclear transport factor 2 (NTF2) family protein (AHRD V3.3 *-* F4JYE8_ARATH)	0.81162	0.44064	0	7.20647	4.59654	1.23617	2.42997	0.107952	0.226256
Solyc10g019170	Unknown protein	8.03046	12.591	11.0825	73.1384	46.6254	21.5176	19.6666	13.6061	10.365
Solyc08g075550	alternative oxidase 1b	0.596369	0.469966	1.25982	213.107	135.697	0.308266	0.826327	1.11763	0.200019
Solyc11g010250	Avr9/Cf-9 rapidly elicited protein 75 (AHRD V3.3 *** Q9FQY9_TOBAC)	40.9798	37.7682	26.7627	825.285	524.662	47.781	132.053	55.8311	38.269
Solyc10g076610	lysyl-tRNA synthetase	0.0573046	0.51944	0.0582892	5.40263	3.42612	0.174672	0.0820699	0.728258	0.0579309
Solyc03g044900	Calmodulin-like 41 (AHRD V3.3 *** A0A2U1NW79_ARTAN)	0.810497	2.44581	0.528255	45.789	28.9273	10.5837	8.73652	2.92694	1.28469
Solyc03g121340	Unknown protein	3.98778	2.60811	4.27343	43.2299	27.2871	0.706027	3.72892	8.03644	4.02595
Solyc10g007880	Cytochrome P450 (AHRD V3.3 *** A0A2U1MAN7_ARTAN)	6.33526	7.03362	3.84071	82.2137	51.7277	7.48374	6.2651	5.96491	4.91901
Solyc12g099190	Pectinesterase inhibitor (AHRD V3.3 *** A0A2U1NF42_ARTAN)	48.9781	111.253	149.966	359.625	224.32	136.497	113.728	60.6377	56.3215
Solyc02g079170	External alternative NAD(P)H-ubiquinone oxidoreductase B1, mitochondrial (AHRD V3.3 *** A0A2G3A937_CAPAN)	49.1333	68.836	19.0504	193.777	120.594	62.1746	34.335	87.842	37.8867
Solyc07g056280	WRKY transcription factor 30	5.97977	5.16736	5.35245	26.9622	16.7443	9.65234	7.33009	5.1791	4.26585
Solyc03g118090	Mitochondrial substrate carrier family protein (AHRD V3.3 *** F4KBU1_ARATH)	3.52311	3.29087	1.33865	28.1834	17.4033	6.29993	9.62915	3.00676	2.09
Solyc05g041700	Unknown protein	62.8284	40.9546	26.5522	250.795	153.51	89.7627	109.29	60.5534	34.6195
Solyc12g098180	Vesicle-associated membrane protein (AHRD V3.3 *** A0A2G2YAQ2_CAPAN)	1.01285	0.519346	1.42675	21.4358	13.0713	1.5926	1.29185	0.411034	0.435419
Solyc05g006310	Zinc finger protein 5 (AHRD V3.3 *** A0A2G3B8H9_CAPCH)	0.214023	0.380743	0	2.17102	1.3236	0.271542	0.134354	0.141498	0.221517
Solyc01g110310	GATA transcription factor (AHRD V3.3 *** K4B3P4_SOLLC)	32.7603	38.9991	60.8133	125.798	75.779	32.9472	53.449	39.9432	42.6826
Solyc06g072430	BAG family molecular chaperone regulator 5, mitochondrial (AHRD V3.3 *-* A0A2I0XHJ2_9ASPA)	26.3285	56.5136	97.5424	233.301	140.243	33.5216	53.291	39.4064	60.1334
Solyc12g010710	Unknown protein	17.7716	5.60361	7.82576	98.2129	58.4782	11.3161	25.6796	6.50221	8.45402
Solyc05g055970	Ankyrin repeat (AHRD V3.3 *-* A0A200Q4D4_9MAGN)	0.517945	0.0990719	0.183694	2.23993	1.32545	0.26328	0.660034	0.15894	0.214126
Solyc03g063730	Protein DETOXIFICATION (AHRD V3.3 *** A0A191UP89_GLYSO)	5.69223	5.91704	5.77736	21.7317	12.6824	8.55577	5.26809	6.02547	2.89464
Solyc12g005550	Unknown protein	0.5243	0.142608	0.422613	3.94199	2.29903	0.54781	2.12831	0.129256	0.276145
Solyc02g077400	Rac-like GTP binding protein (AHRD V3.3 *** Q9S821_PHYPA)	0.760828	0.373926	1.34312	9.00261	5.23932	1.58165	1.04233	1.24343	0.382055
Solyc03g078490	Glycosyltransferase (AHRD V3.3 *** A0A2I4HTK4_9ROSI)	0.655014	0.82397	1.34763	16.5195	9.61283	1.00163	1.98084	0.730995	1.20486
Solyc08g006350	Glycosyltransferase (AHRD V3.3 *** B9VJL9_9SOLA)	15.945	11.8541	8.05463	74.9789	43.5084	26.9479	14.9874	4.20678	7.46826
Solyc02g068670	Ankyrin repeat (AHRD V3.3 *** A0A200R0Y6_9MAGN)	3.3652	0.425316	0.297395	20.9457	12.0841	2.57892	3.99319	2.35126	0.40597
Solyc04g005810	Thioredoxin (AHRD V3.3 *** A0A2G2YE12_CAPAN)	0.361338	0.775582	2.16331	4.50841	2.59994	1.19735	0.824947	0.610395	0.632665
Solyc08g062220	Glycosyltransferase (AHRD V3.3 *** A0A218W5V3_PUNGR)	9.82364	25.3898	6.73853	119.507	68.6059	7.45861	5.84889	31.4297	21.723
Solyc06g072880	Glycosyltransferase (AHRD V3.3 *** A0A2G3CA94_CAPCH)	0.0773111	0.107766	0.0793477	10.5946	6.07127	0.0366413	0	0	0
Solyc02g085530	Pentatricopeptide repeat-containing protein, mitochondrial (AHRD V3.3 *-* A0A2G3AAB2_CAPAN)	0.455981	0.616227	0	4.67721	2.6591	0.148382	1.30025	0.588354	1.43516
Solyc04g025650	FAD/NAD(P)-binding oxidoreductase family protein (AHRD V3.3 *** A0A2U1LBG7_ARTAN)	5.71286	4.5239	7.96771	50.7539	28.8298	18.0722	35.4293	6.70266	7.37043
Solyc01g079660	Cotton fiber protein (AHRD V3.3 *** Q570M0_ARATH)	18.5958	88.1334	17.4892	315.729	177.439	21.5547	80.5151	114.172	40.5577
Solyc04g017670	F-box protein (AHRD V3.3 *** H6VUS4_9ROSI)	0.62821	0.438363	0	4.21697	2.35932	0	0	0.243075	3.35529
Solyc08g006370	Glycosyltransferase (AHRD V3.3 *-* B9VJL9_9SOLA)	0.486678	0	0.199387	27.4966	15.2983	8.26249	0	0.548435	0
Solyc12g007080	Unknown protein	0.229572	0.225664	0	6.18771	3.41963	0	0.197728	0.228684	0
Solyc01g079200	gibberellin 2-oxidase 3	1.7179	0.812235	0.383142	14.6396	8.07841	1.13047	0.531127	1.45031	0.292804
Solyc01g020113	DREB2A-interacting protein 1 (AHRD V3.3 --* AT1G06770.1)	0	0	0	2.0551	1.13379	0	0	0	0
Solyc06g073830	Calcium-binding protein CML38 (AHRD V3.3 *** A0A2G3BAP9_CAPCH)	11.7483	11.0122	12.1006	443.594	244.165	17.2637	29.4229	21.7193	13.5548
Solyc07g008930	DUF4228 domain protein (AHRD V3.3 *** G7JUB6_MEDTR)	0.952656	1.46862	2.15036	63.3325	34.7843	1.47536	6.93301	2.50571	1.41171
Solyc06g008950	Heavy metal-associated isoprenylated plant protein (AHRD V3.3 *-* A0A2R6P541_ACTCH)	0.522444	0.0896922	0.0648461	6.22893	3.40822	0	0.0730938	0.173758	0.177113
Solyc01g058100	Unknown protein	0	0	0	2.3178	1.26802	0.652969	0	0	0
Solyc06g083290	Ninja (AHRD V3.3 *-* A0A200QBQ2_9MAGN)	5.39701	0.548552	1.32527	414.937	225.869	1.83521	1.38281	0.772088	0.55669
Solyc04g079250	Patatin (AHRD V3.3 *** A0A2G2ZRS1_CAPAN)	0.160634	0	0.0837939	2.73195	1.47795	0	0.0332388	0.115328	0.0421862
Solyc02g077370	Ethylene Response Factor C.5	17.0214	23.5464	4.0486	179.209	95.9447	16.4212	37.0541	43.6828	13.6707
Solyc01g096720	Protein ZINC INDUCED FACILITATOR-LIKE 1 (AHRD V3.3 *** A0A1J3IH30_NOCCA)	0.983021	1.21516	1.06373	220.327	117.014	1.92857	0.315704	0.946986	0.619884
Solyc01g097620	Ribosome biogenesis protein BMS1-like protein (AHRD V3.3 *-* A0A2G2W7A2_CAPBA)	0	0.210106	0.202353	6.47272	3.42828	0	0.869356	0.200985	0.402218
Solyc06g082780	Calcium uniporter protein 5, mitochondrial (AHRD V3.3 *** A0A2G2WNX4_CAPBA)	17.4828	28.6217	11.8472	66.0443	34.959	25.4981	30.8508	30.4963	20.4368
Solyc11g071750	Calcium-binding protein CML38 (AHRD V3.3 *** A0A2G3BAP9_CAPCH)	2.25309	5.02556	0	18.2841	9.66594	1.11594	0.456178	2.79791	2.99885
Solyc02g065310	B3 domain-containing protein (AHRD V3.3 *-* A0A1Q3DFU3_CEPFO)	0.157075	0.0772008	0	5.44324	2.87726	0.0787466	0	0	0
Solyc04g058170	Calcium-dependent protein kinase (AHRD V3.3 *-* B2KTA9_WHEAT)	2.34771	22.3034	2.37236	67.103	35.4041	18.4116	9.651	21.5202	10.7274
Solyc06g071620	Helicase (AHRD V3.3 *** A0A200PRA7_9MAGN)	0.697736	1.1987	0.299774	4.89264	2.56965	0.556302	0.709978	2.16064	0.580048
Solyc05g050220	Common plant regulatory factor 1 (AHRD V3.3 *** A0A1U8DT23_CAPAN)	18.102	10.4187	7.06852	114.108	59.7319	12.5613	12.2517	9.56804	5.8584
Solyc06g069240	branched1b	0	0	0.0813826	5.91052	3.08273	0	0	0	0
Solyc01g058350	Unknown protein	4.00037	4.74236	3.81614	53.6972	27.8819	3.06042	3.23477	7.11979	2.93105
Solyc07g056600	VQ motif-containing protein (AHRD V3.3 *** AT1G78410.2)	0.508188	0	0	8.13055	4.21074	0.197592	0	0	0.355898
Solyc04g079750	Octanoyltransferase (AHRD V3.3 *** A0A2G2ZRY5_CAPAN)	11.3489	14.3439	10.6861	51.3452	26.3398	15.3469	12.3347	12.3974	10.7309
Solyc02g070120	FAD-binding Berberine family protein (AHRD V3.3 *-* A0A2U1MQE5_ARTAN)	0.143335	0	0.145798	6.24928	3.18215	0.174762	0.118637	0	0
Solyc03g005040	Calcium-binding EF-hand family protein (AHRD V3.3 *** A0A2U1QB61_ARTAN)	0.630514	3.1814	0	89.6635	45.3943	0.41287	0	1.04612	0.268366
Solyc05g012000	Adenine nucleotide alpha hydrolases-like superfamily protein (AHRD V3.3 *** Q9LQB2_ARATH)	0.298438	0	0	2.19524	1.10723	0.174579	0.135433	0	0
Solyc11g008010	NAC domain-containing protein (AHRD V3.3 *** A0A2U1M7X2_ARTAN)	73.2565	75.1249	99.4449	167.995	84.7301	77.4281	90.5925	68.0265	77.2113
Solyc06g072870	Glycosyltransferase (AHRD V3.3 *** A0A2G3CA94_CAPCH)	0.116357	0.0743927	0.236568	31.475	15.5126	0.0828376	0.227569	0.370852	0.115095
Solyc09g075930	Amine oxidase (AHRD V3.3 *** A0A1U8GHQ9_CAPAN)	0.2254	0.0863736	0	2.73997	1.33756	0.222385	0.24177	0.2036	0.209038
Solyc04g005555	CASP-like protein 4A1 isoform X1 (AHRD V3.3 *-* XP_010108714.1)	0	0	0.74909	2.4297	1.18485	0.858533	0.564965	0.0802321	0
Solyc10g005040	Late embryogenesis abundant (LEA) hydroxyproline-rich glycoprotein family (AHRD V3.3 *** Q9C568_ARATH)	59.2722	29.1166	15.8666	567.789	270.63	23.1668	13.7272	11.6551	14.7049
Solyc08g067360	WRKY transcription factor 45	2.15845	1.47086	0	20.3549	9.46686	0.40938	0.200948	0.350798	0.558869
Solyc01g094090	3-hydroxyisobutyryl-CoA hydrolase 1 (AHRD V3.3 *** A0A2G3BVL3_CAPCH)	0	0	0.0968104	26.626	12.3335	0.102524	0	0	0
Solyc07g063590	Myosin-2 (AHRD V3.3 *** A0A2G3C394_CAPCH)	1.08277	2.15939	3.82053	8.82263	4.01735	2.50412	1.83388	3.20216	3.9912
Solyc03g118000	Inositol polyphosphate multikinase (AHRD V3.3 *** A0A2G3CZI1_CAPCH)	2.67571	4.43099	3.00761	9.83879	4.44223	3.92272	5.04909	3.63662	2.57728
Solyc10g009340	Calcium-binding protein KIC (AHRD V3.3 *** A0A1U8EBK4_CAPAN)	37.3095	28.0671	74.9056	271.595	120.69	91.8614	179.203	30.1139	28.3262
Solyc02g068210	UDP-glycosyltransferase 87A1-like (AHRD V3.3 *-* A0A2I4F9W2_9ROSI)	0	0	0.7477	5.49827	2.40058	1.03582	0.296592	0.684527	0
Solyc10g076380	Dehydration responsive element binding transcription factor (AHRD V3.3 *-* W6FJ00_9ROSA)	0.0567256	0.0579959	0.113145	37.6427	16.3644	0	0.111837	0.16061	0.0576849
Solyc11g071760	regulator of gene silencing AY642285	3.77637	6.70552	0.261691	26.2378	11.4026	0.218443	0.53641	4.53833	4.41896
Solyc02g077290	glutamate receptor-like 1.2	0.11971	0.825879	0.377075	4.06198	1.75551	0.221576	0.38511	1.65252	1.5621
Solyc02g069280	Argonaute3	0.0179745	0	0	2.4844	1.03822	0.0428818	0.0528727	0.103239	0.0377641
Solyc09g014997	Unknown protein	2.62048	1.43999	1.00116	23.5304	9.79022	3.25274	0	1.30517	0
Solyc10g011910	WRKY transcription factor 25	1.81735	2.03075	3.62172	30.3009	12.452	1.50247	4.86438	5.25092	4.58222
Solyc01g020110	E3 ubiquitin protein ligase DRIP2 (AHRD V3.3 *-* A0A2G2X5V3_CAPBA)	0	0	0	3.13729	1.26818	0	0	0	0
Solyc01g112070	O-fucosyltransferase family protein (AHRD V3.3 *** A0A061DZG6_THECC)	0.47589	0.515153	0.934543	6.05287	2.42258	1.46786	4.85251	0.759987	1.18284
Solyc10g055800	Chitinase (AHRD V3.3 *** B9VRK7_CAPAN)	76.1116	41.8988	39.4859	413.883	165.212	187.422	175.212	47.9159	47.1986
Solyc03g043700	U-box domain-containing protein 4-like (AHRD V3.3 *** A0A2I4HV32_9ROSI)	6.37897	2.06231	4.55083	33.154	13.0203	4.84846	12.4598	4.70444	6.36093
Solyc08g007820	Dehydration-responsive element-binding protein 1E (AHRD V3.3 *** A0A2G2W337_CAPBA)	12.988	47.0487	6.9947	203.856	79.4668	63.9805	81.7259	53.0115	15.1355
Solyc12g038640	Unknown protein	0.767243	1.72471	0.541886	6.69876	2.59247	3.25625	0.702274	3.54686	2.14512
Solyc11g071740	Calcium-binding protein CML38 (AHRD V3.3 *** A0A2G3BAR0_CAPCH)	6.61424	17.5465	2.32856	55.9037	21.1249	2.67374	9.82356	26.68	20.8478
Solyc11g006240	Unknown protein	0	0.144277	0	8.69468	3.24819	0.186221	0	0.145558	0
Solyc03g113970	Calmodulin binding protein-like (AHRD V3.3 *** A0A200QLB3_9MAGN)	0.667965	0.0526999	0.328399	12.3241	4.54225	1.02148	3.61255	0	0.112343
Solyc12g096730	Pectin lyase-like superfamily protein (AHRD V3.3 *** O22817_ARATH)	0.122554	0.343354	0.159276	4.05639	1.49264	0.35849	0.554598	0.798252	0.347251
Solyc03g123680	RING/U-box superfamily protein (AHRD V3.3 *** A0A2U1LDD8_ARTAN)	1.39891	0.2246	0.774682	6.43781	2.17729	1.04757	3.32417	0.524982	1.44723
Solyc02g091990	1-aminocyclopropane-1-carboxylate synthase 3	0.821019	0.221673	0	6.37933	2.09637	0.352061	2.92633	0.905508	0.31257
Solyc12g011090	Unknown protein	0.749678	0	0.399456	5.20928	1.67138	0.553384	2.14857	0	0
Solyc05g010516	Basic leucine zipper 43 (AHRD V3.3 *** A0A2G2YCG7_CAPAN)	7.23021	1.49854	2.689	62.6346	20.0248	3.14634	2.25465	2.22049	1.84253
Solyc03g120840	Ethylene-responsive transcription factor TINY (AHRD V3.3 *** A0A2G2WP67_CAPBA)	2.10554	1.89396	2.82805	13.2192	4.20702	2.98697	2.22679	2.54781	2.36513
Solyc06g082790	Pentatricopeptide repeat protein (AHRD V3.3 *-* A0A2U1LZJ7_ARTAN)	0	0.230793	0	2.46344	0.780347	0	0.462805	0.22958	0
Solyc06g051100	Unknown protein	0	0.586726	0	5.05342	1.51382	0	1.12409	1.25504	0.65248
Solyc03g124110	Dehydration-responsive element-binding transcription factor (AHRD V3.3 *** A0A1S6M2D0_9CARY)	2.93939	26.4385	4.38326	71.8041	20.956	2.55306	10.8645	8.91286	7.64856
Solyc01g079855	Unknown protein	0.245296	0.500367	0	3.28824	0.937987	0.789638	0.259932	0	0.258044
Solyc06g076310	Cyclin-dependent protein kinase inhibitor SMR5 (AHRD V3.3 -** SMR5_ARATH)	11.4865	6.50193	2.93154	65.5461	18.6279	14.1147	3.54254	19.4163	14.5881
Solyc10g008080	RING/U-box superfamily protein (AHRD V3.3 *-* A0A2U1LDD8_ARTAN)	0.126759	0.525238	0.0930785	56.798	15.0319	0.244275	0.129082	0.612896	2.51292
Solyc12g057060	Glycosyltransferase (AHRD V3.3 *** A0A2G3CNS7_CAPCH)	0.604312	4.85785	2.81751	14.7232	3.84674	5.63572	0.534082	3.27425	2.59197
Solyc05g053150	R2R3MYB transcription factor 71	0	0	0	49.9156	12.863	0	0	0	0
Solyc02g092890	GPI-anchored CFEM domain protein ARB_01545-like isoform X2 (AHRD V3.3 *-* XP_021803343.1)	0	0	0	4.82349	1.18236	0	0	0	0
Solyc09g075920	Receptor-like protein kinase (AHRD V3.3 *** A0A2U1PPA0_ARTAN)	1.54119	2.55597	1.01688	7.11748	1.68124	3.1094	3.35295	2.72428	3.92541
Solyc04g079760	UPF0114 domain-containing protein (AHRD V3.3 *** A0A1Q3D8A0_CEPFO)	1.84661	9.99051	0.611266	311.56	71.0919	8.38708	0.540511	19.2024	0.202243
Solyc01g067650	classical arabinogalactan protein 9 isoform X1 (AHRD V3.3 --* XP_006594475.1)	0	0	0.092035	3.256	0.72373	0	0	0	0.658332
Solyc08g007840	Ethylene-responsive transcription factor (AHRD V3.3 *** A0A2G3AE74_CAPAN)	0.245178	0	0	4.13793	0.900962	0.149467	1.07588	0.116829	0
Solyc05g008360	Mediator of RNA polymerase II transcription subunit (AHRD V3.3 *** Q9ZU37_ARATH)	0.381385	2.15073	0	20.7999	3.95145	2.59349	0.979371	4.5795	0.384338
Solyc08g007560	AT-hook motif nuclear-localized protein (AHRD V3.3 *** A0A1U8FN46_CAPAN)	0	0	0	2.27463	0.399928	0.198101	0	0.278461	0
Solyc02g091985	Unknown protein	0.193585	0.190289	0	3.89431	0.595165	0.368416	0.975849	0.508799	0.200364
Solyc08g077630	Protein kinase superfamily protein (AHRD V3.3 *** A0A2U1KAY9_ARTAN)	2.7176	4.10131	4.04716	64.648	9.47164	4.61578	5.66917	10.0382	3.05113
Solyc03g114560	Strictosidine synthase family protein (AHRD V3.3 *** D7LVM7_ARALL)	0.0999942	0.297381	0	5.7439	0.754527	0	0.259038	1.5564	0.0989819
Solyc01g097280	Pathogenesis-related protein 4b (AHRD V3.3 *** A0A0H3TYE5_CAPAN)	1.52757	1.60099	0.647172	7.89396	0.614191	5.61771	3.69202	0.222712	0.386541
Solyc05g052180	Nucleic acid-binding, OB-fold-like protein (AHRD V3.3 *** A0A2U1QJX0_ARTAN)	30.0638	39.0311	28.4578	77.6541	81.6002	28.4717	25.3964	30.9693	27.3615
Solyc07g064630	F-box/LRR-repeat protein 4 (AHRD V3.3 *** A0A1J3CWX4_NOCCA)	15.9141	19.8724	16.5307	39.4546	42.6563	16.1759	18.2711	24.3686	15.5484
Solyc10g081130	Proteasome subunit alpha type (AHRD V3.3 *** K4D300_SOLLC)	74.683	79.8282	76.2713	158.463	168.363	75.3259	62.4466	98.1803	71.5898
Solyc02g070100	RNA helicase DEAD7	27.6466	44.7909	34.0871	88.8802	90.0256	30.4319	32.003	56.1897	41.7541
Solyc05g026130	AP complex subunit sigma (AHRD V3.3 *** A0A1U8E025_CAPAN)	45.5481	51.7944	58.4182	102.746	83.7873	50.5173	55.3806	65.2676	50.1162
Solyc11g008710	30S ribosomal protein S5 (AHRD V3.3 *** A0A1J3IX82_NOCCA)	20.3318	24.8627	19.4069	49.2985	51.0796	23.406	22.0151	26.3723	23.1324
Solyc04g078550	WRKY transcription factor 7	63.2798	122.675	76.8139	243.145	252.339	59.6989	85.9241	111.717	130.088
Solyc07g006010	Nuclear pore complex protein NUP43 (AHRD V3.3 *** A0A2G2XYZ1_CAPAN)	10.9811	12.8591	14.5615	25.4846	28.6011	13.3753	12.0896	11.9768	14.929
Solyc01g096920	GATA zinc finger protein (AHRD V3.3 *-* AT5G18440.2)	15.3238	21.0818	19.2542	41.7705	45.0639	12.6967	16.6674	25.8682	17.9343
Solyc12g008940	Nucleosome assembly protein family (AHRD V3.3 *** A9TVZ4_PHYPA)	154.385	229.523	189.966	453.451	480.559	235.02	336.091	344.487	202.558
Solyc12g099760	Homeobox domain-containing protein (AHRD V3.3 *** A0A1Q3B258_CEPFO)	23.4585	36.4109	29.275	71.8323	69.6023	33.898	34.8245	33.4192	27.4166
Solyc02g078550	RNA polymerase II C-terminal domain phosphatase-like 1 (AHRD V3.3 *** A0A2G3D6D3_CAPCH)	12.4372	13.6236	10.0913	26.8628	30.369	11.7905	11.99	16.1749	9.95515
Solyc11g042610	40S ribosomal protein S5 (AHRD V3.3 *** A0A1U8EKR1_CAPAN)	79.7976	84.4044	74.3089	166.388	173.66	101.854	96.8819	78.5737	92.1533
Solyc05g047390	Mitochondrial import receptor subunit TOM7-1 (AHRD V3.3 *** A0A1U8HGG2_CAPAN)	258.795	300.292	368.735	591.268	544.473	334.464	365.301	324.035	317.246
Solyc06g073840	Outer envelope protein 61 (AHRD V3.3 *** A0A1U8HC47_CAPAN)	41.6702	52.5223	33.1483	103.329	87.4951	53.3333	53.9247	71.1365	40.6882
Solyc01g111580	Basic-leucine zipper (BZIP) transcription factor family protein (AHRD V3.3 *** A0A1Y1IM66_KLENI)	18.7879	20.003	17.3625	39.3272	37.9892	21.0626	23.8676	25.8925	20.477
Solyc12g014230	Multiple organellar RNA editing factor 8, chloroplastic/mitochondrial (AHRD V3.3 *-* A0A2G3BCH1_CAPCH)	35.4079	55.6775	47.1772	109.125	123.332	34.1371	39.5189	67.9749	55.884
Solyc04g081980	Glycerate dehydrogenase HPR, peroxisomal (AHRD V3.3 *-* A0A2G2VXK2_CAPBA)	7.12938	7.92211	7.21739	15.5164	19.6502	9.48139	11.3745	8.0553	9.15203
Solyc06g065980	DNA/RNA-binding protein Alba-like (AHRD V3.3 *** A0A200QVB2_9MAGN)	67.4245	70.5492	71.7259	138.132	137.08	72.4201	75.0831	74.3036	70.6475
Solyc01g102500	netrin receptor DCC (AHRD V3.3 *-* AT3G50910.1)	25.3742	29.1485	22.5293	57.0453	62.1241	29.4044	28.6561	42.5389	28.1622
Solyc07g055080	Proteasome subunit alpha type (AHRD V3.3 *** A0A1U8HBV3_CAPAN)	22.0172	33.036	20.1927	64.2689	77.3465	31.6187	18.712	29.8927	20.1059
Solyc10g086510	Mitochondrial import inner membrane translocase subunit Tim9 (AHRD V3.3 *** A0A1U8HIB5_CAPAN)	59.4598	69.0592	56.4142	134.311	134.067	66.9498	69.0691	83.8384	69.1707
Solyc12g006007	Unknown protein	197.993	273.381	224.824	531.578	481.55	219.48	176.736	249.607	195.617
Solyc05g008190	Transducin/WD40 repeat-like superfamily protein (AHRD V3.3 *** A0A2U1MKJ4_ARTAN)	19.2601	23.2618	21.2812	45.1279	46.1956	19.6534	21.1619	29.8611	23.5876
Solyc01g110100	RBR-type E3 ubiquitin transferase (AHRD V3.3 *** A0A2G2XNK4_CAPBA)	3.74597	5.82329	4.38399	11.2866	10.5549	3.71253	5.51512	5.717	3.71521
Solyc08g076470	glycerol-3-phosphate acyltransferase	14.2315	16.1461	15.9521	31.1714	36.049	18.5797	19.7781	22.5712	21.5861
Solyc06g005480	DUF506 domain-containing protein (AHRD V3.3 *** A0A1Q3BLT1_CEPFO)	6.20602	9.87859	5.02328	19.0515	14.6219	5.72579	7.64698	9.7849	6.54913
Solyc02g088780	Ribosome biogenesis protein WDR12 homolog (AHRD V3.3 *** A0A2G3D985_CAPCH)	14.3277	16.8306	19.9295	32.4406	37.1102	14.7992	13.9633	26.6973	20.2031
Solyc06g073050	NAC domain-containing protein 14 (AHRD V3.3 *** A0A2G3CAD7_CAPCH)	55.0226	71.239	43.2455	137.083	139.465	54.7333	90.9475	74.1236	50.7729
Solyc06g072600	Mitochondrial import inner membrane translocase subunit TIM8 (AHRD V3.3 *** A0A1U8H3V4_CAPAN)	24.4381	31.4909	24.6021	60.5918	61.7393	32.5083	28.3531	29.079	26.2884
Solyc02g081430	Microsomal glutathione s-transferase (AHRD V3.3 *** F4IBK9_ARATH)	91.3365	166.356	108.013	319.698	399.579	91.893	94.4037	193.701	128.587
Solyc03g044820	Methyl jasmonate esterase (AHRD V3.3 *** Q56SE1_SOLTU)	4.63908	6.31836	5.99923	12.1283	13.7295	5.71572	4.89531	3.23927	7.9958
Solyc04g025610	Unknown protein	15.5373	19.3836	9.40945	37.1078	34.5835	13.5195	10.1985	18.5042	20.2589
Solyc10g078450	Small nuclear ribonucleoprotein family protein (AHRD V3.3 *** A0A2U1N6A1_ARTAN)	130.114	147.765	175.046	282.358	268.059	141.206	163.647	203.589	173.619
Solyc07g006150	transmembrane protein (DUF788) (AHRD V3.3 *** AT2G23940.3)	59.6621	62.9609	42.5258	120.301	116.79	71.5351	50.7038	75.6472	55.4303
Solyc09g072660	FAD-binding Berberine family protein (AHRD V3.3 *** A0A1P8AT94_ARATH)	1.65902	8.77067	19.6478	16.7517	67.27	21.9916	22.5092	8.83223	7.34066
Solyc09g009460	Iron-sulfur assembly protein IscA-like 1, mitochondrial (AHRD V3.3 *-* A0A2G2YPA5_CAPAN)	33.3675	38.9536	42.9264	74.3771	78.4224	37.2682	37.2399	43.2511	34.6419
Solyc04g007270	PHD finger protein (AHRD V3.3 *** A0A2G2WSU8_CAPBA)	20.0614	22.5298	27.174	43.0056	47.0218	23.3041	23.8817	38.3524	26.1731
Solyc12g095940	stress response protein (AHRD V3.3 *-* AT5G11760.1)	34.1824	47.6365	49.7345	90.6803	83.5927	47.0557	50.4115	53.8773	43.0112
Solyc09g005120	DnaJ protein ERDJ3A (AHRD V3.3 *** A0A2G2VZ69_CAPBA)	10.8972	16.2206	14.5569	30.772	30.5021	13.637	11.8629	15.1796	15.8939
Solyc04g009800	Calcium dependent protein kinase (AHRD V3.3 *** E1CFU1_SOLLC)	52.6485	82.1563	49.7191	155.831	169.594	95.7497	85.134	90.0207	59.2671
Solyc12g006003	Small ubiquitin-related modifier (AHRD V3.3 *** A0A2G3BMW1_CAPCH)	453.915	517.676	441.775	980.788	868.337	444.601	400.552	531.025	407.627
Solyc02g080140	Cysteine-rich PDZ-binding protein (AHRD V3.3 *** A0A1U8FLI2_CAPAN)	51.9488	70.0215	77.0889	132.511	117.569	66.4504	66.0567	83.6935	67.7143
Solyc12g014170	Transcription factor gte4 (AHRD V3.3 *** A0A1J6J3A7_NICAT)	21.7134	27.0289	24.5941	51.071	48.5433	24.4538	29.2499	36.12	21.9489
Solyc07g039200	Transducin family protein / WD-40 repeat family protein (AHRD V3.3 *** A0A2U1NGX5_ARTAN)	50.7982	62.3227	47.0058	117.675	126.549	45.8451	46.4769	71.8664	56.5757
Solyc05g012080	cytochrome b5 (AHRD V3.3 *** A0A2I4H8C1_9ROSI)	26.8262	34.9308	27.886	65.7377	59.8273	27.9884	28.3008	43.3194	33.1749
Solyc08g078740	leukocyte receptor cluster member 1 (AHRD V3.3 *** A0A2I4GX21_9ROSI)	30.4333	34.7858	36.7158	65.1826	68.1074	33.1465	35.4782	28.6011	32.7465
Solyc06g068710	40S ribosomal protein S27 (AHRD V3.3 *** A0A2G2WLL6_CAPBA)	21.3992	31.7023	32.6157	59.175	71.7634	35.377	36.3318	40.4579	35.3856
Solyc12g006410	UDP-glucose 4-epimerase (AHRD V3.3 *** A0A1Y1ITM0_KLENI)	15.3514	19.6534	11.5689	36.5293	33.0142	18.1779	22.7752	20.1541	12.8851
Solyc08g005900	Trihelix transcription factor GT-3b-like protein (AHRD V3.3 *** A0A2K3PCN5_TRIPR)	21.5086	32.0409	31.3959	59.5047	66.4396	24.0011	25.2696	36.8707	28.9239
Solyc06g065180	SLL1 protein (AHRD V3.3 *** B6SMM6_MAIZE)	211.484	253.298	236.049	470.094	405.288	277.545	237.097	281.426	268.322
Solyc02g081680	Nucleolar complex protein 2-like protein (AHRD V3.3 *** A0A2G2V4X2_CAPBA)	14.457	18.001	14.8175	33.1923	36.9164	12.9063	13.2371	22.4586	15.2932
Solyc09g009720	Ubiquitin conjugating enzyme (AHRD V3.3 *** A0A172MJZ4_PAESU)	48.108	55.9626	62.1706	103.163	116.199	64.125	66.6388	73.6778	73.1691
Solyc02g093510	Surfeit locus protein 2 (SURF2) (AHRD V3.3 *** Q9LY85_ARATH),Pfam:PF05477	29.7095	39.207	34.6476	72.2409	78.2831	30.3654	35.531	37.4461	36.4026
Solyc03g044720	Isoflavone reductase-like protein (AHRD V3.3 *** A0A2I0XGC2_9ASPA)	6.54948	10.0065	8.07912	18.4374	22.6745	8.47298	6.93579	9.10432	7.40994
Solyc04g005310	translin-associated factor X	23.0801	28.0645	25.0026	51.6708	56.105	23.0738	23.5639	25.6848	23.3862
Solyc02g083170	F-box family protein (AHRD V3.3 *** A0A2K3PD56_TRIPR)	12.2023	18.4143	13.5795	33.8224	40.1642	21.7299	34.9138	24.3391	16.1442
Solyc12g038370	Single-stranded DNA-binding protein (AHRD V3.3 *** B6U5B2_MAIZE)	15.043	29.2387	26.4715	53.6439	61.3397	23.5923	25.5669	31.5198	27.5444
Solyc02g071780	MACPF domain-containing protein (AHRD V3.3 *** A0A1Q3CKD2_CEPFO)	19.4263	29.6766	11.2132	54.3769	60.581	18.2297	34.5445	23.4175	15.1658
Solyc05g050850	Unknown protein	40.7891	50.5505	54.037	91.895	93.895	51.437	56.9323	64.9082	55.0609
Solyc01g111250	1-phosphatidylinositol phosphodiesterase (AHRD V3.3 *** A0A1J3JKG9_NOCCA)	84.0834	135.754	43.6686	246.75	142.37	147.78	87.369	132.172	63.5925
Solyc10g006020	Mitochondrial import inner membrane translocase subunit TIM50 (AHRD V3.3 *** A0A1U8EN68_CAPAN)	31.9291	39.861	30.3362	72.2805	69.5579	33.559	31.9061	44.2688	35.2501
Solyc06g048520	RING/U-box superfamily protein (AHRD V3.3 *** Q8L610_ARATH)	18.1654	27.1046	21.0893	49.0754	49.4276	19.9339	18.31	29.3517	25.2547
Solyc01g096230	P-loop containing nucleoside triphosphate hydrolases superfamily protein (AHRD V3.3 *** A0A2U1NSJ9_ARTAN)	14.5208	25.6619	21.3361	46.3533	39.6127	28.5632	22.0194	22.0196	18.7484
Solyc01g106380	hypothetical protein (AHRD V3.3 *** AT5G64480.2)	3.65979	7.0836	6.85038	12.7571	13.4503	5.03318	6.02964	3.64482	5.19361
Solyc06g084500	rRNA-processing protein (AHRD V3.3 *** AT4G03180.1)	42.792	57.2642	44.2948	103.123	124.789	47.6673	46.416	48.145	46.9703
Solyc02g093350	hypothetical protein (AHRD V3.3 *** AT5G40500.1)	7.8411	10.6317	9.75543	19.124	21.6259	10.4152	9.49664	9.43173	6.59555
Solyc05g009160	Chaperone protein dnaJ 16 (AHRD V3.3 *** A0A1U8ELY3_CAPAN)	24.1104	34.8304	27.769	62.4864	76.1997	28.9395	31.6927	34.6254	23.2225
Solyc01g104080	Senescence associated gene 18 (AHRD V3.3 *** F4I8F7_ARATH)	57.024	73.3761	56.8085	131.309	135.059	57.8131	66.6064	66.2517	49.1609
Solyc05g054140	DNA-directed RNA polymerase (AHRD V3.3 *** Q8H1F8_ARATH)	20.3705	31.48	29.2185	56.3115	56.0946	26.8896	30.7103	34.1817	29.5835
Solyc06g065290	Protein phosphatase 1 regulatory subunit 11 (AHRD V3.3 *-* A0A1Y1IFT0_KLENI)	27.3039	37.0281	27.3966	66.1669	72.77	30.3666	29.1033	35.5141	27.3226
Solyc02g091320	glutamyl-tRNA (Gln) amidotransferase subunit C (AHRD V3.3 *** AT5G17460.5)	10.7738	15.4337	10.3287	27.4584	32.2821	12.0317	12.942	13.5478	14.6836
Solyc01g097300	Prefoldin subunit 4 (AHRD V3.3 *** A0A200Q4E2_9MAGN)	40.1216	51.1648	55.0768	90.5935	103.374	53.4411	53.9207	55.3194	55.5288
Solyc04g008770	Mitochondrial intermembrane space import and assembly protein 40 (AHRD V3.3 *** A0A1J3K9V4_NOCCA)	18.6161	32.3345	19.3483	56.8173	60.6276	27.698	22.0102	30.6346	23.7511
Solyc07g063900	RNA binding protein (AHRD V3.3 *-* B6U487_MAIZE)	118.716	167.951	117.158	295.059	226.382	144.066	130.904	148.833	134.892
Solyc09g065290	WD40 repeat (AHRD V3.3 *** A0A200QQ89_9MAGN)	32.0003	37.5529	35.1631	65.7904	55.1144	32.2319	44.909	47.1443	37.3502
Solyc07g053800	RING 1B (AHRD V3.3 *** F4I2H5_ARATH)	3.79982	4.97245	3.05385	8.69396	9.11053	5.04705	4.85154	6.35193	5.34895
Solyc03g044625	PLATZ transcription factor family protein (AHRD V3.3 *** A8MR35_ARATH)	1.99519	2.87889	2.85825	5.01524	6.4828	3.12249	3.16733	2.48726	1.72793
Solyc01g099740	U6 snRNA-associated Sm-like protein LSm4 (AHRD V3.3 *-* A0A328E599_9ASTE)	116.981	141.074	128.017	244.562	244.024	139.042	155.27	134.267	109.654
Solyc11g072740	protein PXR1 (AHRD V3.3 *** XP_004251285.1)	36.0697	55.1044	37.2566	94.8222	92.3818	43.8714	50.6459	56.5932	40.4113
Solyc06g065800	Mitochondrial glycoprotein (AHRD V3.3 *** A0A200PPZ5_9MAGN)	7.49726	10.0626	9.11653	17.3105	16.0253	9.45253	8.40881	10.1809	9.18664
Solyc12g006550	Ribosome biogenesis regulatory protein (AHRD V3.3 *** A0A2G2YU70_CAPAN)	124.904	146.397	202.446	250.719	291.435	127.606	205.794	258.053	194.043
Solyc03g045120	Unknown protein	16.8929	22.4872	22.9896	38.4489	45.2755	16.206	12.7363	13.1934	19.7955
Solyc02g080440	Fe-S cluster assembly protein SufB (AHRD V3.3 *** A0A1P8DZ57_9SPHI)	30.1714	36.4954	26.4816	62.2914	56.5829	24.9102	18.9064	33.7468	30.8396
Solyc05g051710	sorbin/SH3 domain protein (AHRD V3.3 *** AT5G09960.1)	3.26131	7.63867	7.21011	13.0088	17.0839	4.18228	4.45108	6.89769	5.75495
Solyc06g060990	Coiled-coil domain-containing protein 97 (AHRD V3.3 *** A0A1J3E117_NOCCA)	17.5447	22.1553	27.4345	37.6989	40.9272	19.3929	21.0502	23.4685	24.7177
Solyc10g054320	Coiled-coil domain-containing protein 90B, mitochondrial (AHRD V3.3 *** A0A1J3GXX3_NOCCA)	19.1528	30.0869	18.354	51.0621	44.5544	23.7684	24.9364	28.3574	23.2837
Solyc01g068000	Protein phosphatase-2C (AHRD V3.3 *** O82469_MESCR)	46.2814	61.6762	54.2139	104.059	94.4193	47.507	63.1567	53.3789	49.9234
Solyc02g062530	thiamine-phosphate synthase (AHRD V3.3 *-* AT5G49410.2)	35.3264	45.3431	40.1403	76.2489	77.7648	42.9256	45.3483	51.756	44.6437
Solyc08g078630	BnaA10g16580D protein (AHRD V3.3 *** A0A078HJ62_BRANA)	15.04	22.7497	22.3271	38.2228	44.4093	18.1841	20.5945	28.7903	23.9319
Solyc09g005290	NBS-LRR resistance protein (AHRD V3.3 *** A0A2K3MPX4_TRIPR)	1.04169	1.91391	1.61403	3.20749	3.1513	1.64342	2.76263	1.88672	1.13932
Solyc05g150116	Unknown protein	4.61312	7.43437	3.72915	12.4196	10.7373	6.84081	9.21156	6.92464	5.42695
Solyc07g006950	Unknown protein	51.6012	76.6527	81.1115	127.713	153.085	74.7167	66.3799	63.5227	73.5417
Solyc12g150103	Unknown protein	42.9445	67.6852	37.5662	111.274	121.378	54.7409	42.7566	74.0686	49.0152
Solyc04g010100	50S ribosomal protein L33 (AHRD V3.3 *** J7FNN0_OLEEU)	112.662	167.201	182.736	274.009	321.053	172.18	176.124	161.904	161.245
Solyc03g117580	GAG1At protein (AHRD V3.3 *** AT1G16000.1)	55.5231	71.3809	72.3648	116.262	116.62	57.6764	55.7932	82.2925	75.2835
Solyc02g071990	BES1/BZR1 (AHRD V3.3 *** A0A2K3PP13_TRIPR)	34.8408	45.913	26.2478	73.7995	65.4413	31.9247	47.421	49.119	37.9995
Solyc06g005360	Actin-depolymerizing factor (AHRD V3.3 *** D9I9X9_HEVBR)	458.611	633.871	643.059	1011.48	974.313	592.079	660.017	611.088	562.753
Solyc09g007800	acyl-CoA-binding domain protein (AHRD V3.3 *-* AT2G37195.2)	18.2501	29.8717	31.7373	47.6221	50.2169	23.8364	22.4136	24.5669	29.5225
Solyc11g069360	Threonylcarbamoyl-AMP synthase (AHRD V3.3 *** A0A2V5CV63_9RHIZ)	10.2256	17.0357	12.729	27.0715	23.8959	15.4654	17.4423	17.6425	12.1895
Solyc06g068280	RNA helicase DEAD20	13.6126	17.7426	15.7159	27.9977	31.2322	13.553	16.4919	25.1969	13.9398
Solyc01g006150	Cation efflux protein (AHRD V3.3 *** A0A200PY73_9MAGN)	3.83201	6.38849	3.13056	10.0645	12.6117	10.9495	6.67141	3.44788	5.00453
Solyc04g054510	DNA-directed RNA polymerase subunit (AHRD V3.3 *** A0A1U8ETV9_CAPAN)	11.6194	19.2881	17.7963	30.3546	32.3884	13.9829	15.6332	17.569	16.9898
Solyc02g038750	WD repeat-containing protein 55-like (AHRD V3.3 *** A0A2K3P0N4_TRIPR)	34.8982	53.1089	50.6176	83.5789	88.4906	45.0748	45.9039	60.1552	48.2488
Solyc09g091440	Histone deacetylase (AHRD V3.3 *** A0A1U8GVA3_CAPAN)	84.6391	114.034	79.3418	179.023	176.667	105.607	79.1438	115.164	106.66
Solyc06g050730	Sel1 repeat protein (AHRD V3.3 *-* F4ISY9_ARATH)	14.5653	26.1188	20.1479	40.776	44.7469	20.2735	24.6895	27.0768	21.5221
Solyc04g045590	Alpha-ketoglutarate-dependent dioxygenase alkB (AHRD V3.3 *** A0A2G2WST3_CAPBA)	11.6615	17.1178	12.0309	26.7046	26.2625	15.9757	13.9122	17.9947	14.032
Solyc04g005670	F-box/kelch-repeat protein (AHRD V3.3 *** A0A2G3CYH7_CAPCH)	96.982	174.353	85.0872	271.958	239.786	121.052	111.041	138.417	128.431
Solyc04g080160	COP9 signalosome complex subunit 4 (AHRD V3.3 *** A0A1U8GKH2_CAPAN)	26.0057	36.9125	29.9945	57.4541	71.481	33.2177	34.0274	37.808	36.2147
Solyc06g067960	Glutaredoxin (AHRD V3.3 *** A0A200RBL6_9MAGN)	56.1649	98.281	61.8087	150.956	135.452	74.4386	56.5837	85.4098	71.3256
Solyc01g104350	hypothetical protein (AHRD V3.3 *-* AT3G50040.4)	24.3106	33.3825	26.8215	51.1427	60.6699	29.7761	24.04	32.3312	25.7289
Solyc08g075400	SWIb domain-containing protein (AHRD V3.3 *** Q6V9I4_SOLCH)	25.181	35.2594	35.9515	53.7949	61.8767	28.5815	31.5079	38.4435	36.3794
Solyc06g008860	u1 small nuclear ribonucleoprotein C	38.4997	59.0983	49.7626	89.8241	97.6573	46.9389	50.0912	63.9247	41.6307
Solyc09g066000	PRA1 family protein (AHRD V3.3 *** A0A2G2X5X1_CAPBA)	18.7206	26.7396	18.8125	40.6192	46.6106	27.7332	27.9319	21.381	22.0546
Solyc03g032150	Protein kinase domain (AHRD V3.3 *-* A0A200PQX9_9MAGN)	90.6123	126.29	71.8599	190.57	211.938	70.9943	95.4485	132.738	108.198
Solyc11g072410	Adenylate kinase isoenzyme 6 homolog (AHRD V3.3 *** A0A2G2VP92_CAPBA),Pfam:PF13238	42.2349	66.1803	49.0921	98.4607	96.3078	53.2561	42.6357	54.306	45.1522
Solyc06g051740	Unknown protein	44.1736	61.8135	69.5751	90.426	92.4668	58.8879	59.2388	62.8637	52.9577
Solyc04g015360	GATA transcription factor (AHRD V3.3 *** K4BQ39_SOLLC)	21.9121	68.8876	33.7527	100.507	81.3024	12.8907	52.5859	50.0516	30.6506
Solyc03g120730	Sulfite exporter TauE/SafE family protein (AHRD V3.3 *** A0A2U1KY14_ARTAN)	32.8144	50.2075	39.2516	69.1668	74.25	33.6267	35.9651	40.4266	49.1576
Solyc01g088395	Unknown protein	0.315556	3.25155	0	4.40351	6.48986	6.56134	0.276416	1.18326	0.30383
Solyc02g089990	HTH-type transcriptional regulator (AHRD V3.3 *** A0A2P5FXV7_TREOI)	2.88212	14.2874	10.3479	19.0768	24.0248	5.73699	18.0115	7.27531	7.15475
Solyc02g085660	Glycosyltransferase (AHRD V3.3 *** A0A2I4ENI5_9ROSI)	1.17577	6.313	1.32704	8.27394	19.173	5.80767	1.1818	0.669047	0.619757
Solyc02g090400	Myb family transcription factor (AHRD V3.3 *** A0A2I0WBC3_9ASPA)	1.65327	4.46801	1.4649	5.15721	7.41412	2.677	5.96011	4.12345	3.26623
Solyc12g089140	Erythronate-4-phosphate dehydrogenase family protein (AHRD V3.3 *** Q8VYC6_ARATH)	46.371	67.1956	114.097	18.7386	38.2066	55.3881	72.3889	56.7535	76.2421
Solyc03g123460	DUF581 domain-containing protein (AHRD V3.3 *** A0A1Q3D286_CEPFO)	17.4074	35.9966	47.099	5.01618	18.2821	7.73896	24.3213	29.9469	19.1682
Solyc01g005220	MACPF domain-containing protein (AHRD V3.3 *** A0A2G3AYJ5_CAPCH)	19.2159	23.3215	20.8681	4.56957	10.9213	15.7325	24.9388	23.3787	19.7973
Solyc04g005300	D-aminoacyl-tRNA deacylase (AHRD V3.3 *-* A0A1U8F9A2_CAPAN)	13.3719	19.552	17.2234	3.39119	7.60646	22.4262	18.3168	20.9393	17.8167
Solyc02g086227	Unknown protein	8.03003	6.73203	10.5029	3.14128	7.27455	7.12646	8.98694	7.34542	8.66419
Solyc09g082980	DUF506 domain-containing protein (AHRD V3.3 *** A0A1Q3BNU4_CEPFO)	122.089	73.3119	163.058	2.6845	6.3771	132.634	122.09	121.353	135.674
Solyc10g083350	Heme-binding-like protein, chloroplastic (AHRD V3.3 *** A0A1U8EAT6_CAPAN)	14.6443	13.9675	14.5048	2.21899	5.63117	13.1028	10.8651	8.47641	13.955
Solyc12g089205	Proteasome subunit alpha type (AHRD V3.3 *-* A0A2U1NXP5_ARTAN)	16.562	15.1922	18.1401	1.93438	5.62513	18.2525	12.514	14.0268	14.4169
Solyc03g096740	Unknown protein	17.3796	15.9889	23.3266	2.16045	4.6619	11.6506	13.5944	16.6702	15.1241
Solyc01g104890	Unknown protein	12.11	20.1238	20.6784	2.0107	4.58119	19.6372	23.0319	25.2812	25.1391
Solyc03g019760	ABC transporter G family member 11 (AHRD V3.3 *** A0A2G3AW36_CAPCH)	47.0669	26.013	30.8341	1.81642	4.38584	17.7285	22.0472	24.3616	42.9887
Solyc10g081350	ABSCISIC ACID-INSENSITIVE 5-like protein 2 (AHRD V3.3 *** A0A2G3BGU0_CAPCH)	13.626	10.276	11.3608	1.83347	4.37431	10.7342	8.307	4.69274	9.42567
Solyc06g073090	chloroplast-specific ribosomal protein chloroplast-specific ribosomal protein	24.0769	20.8655	27.4786	1.81105	4.02355	13.9428	14.6556	14.7018	23.5501
Solyc10g050850	Galactose-1-phosphate uridylyltransferase (AHRD V3.3 *** S8C1H7_9LAMI)	6.54004	4.57542	6.41486	1.70969	3.84164	4.59271	6.5485	6.06963	5.55336
Solyc12g088840	EF-hand domain (AHRD V3.3 *** A0A200QZB4_9MAGN)	116.17	82.4537	240.962	0.363883	3.80727	77.2635	112.174	73.0396	128.649
Solyc06g082210	Protein LIGHT-DEPENDENT SHORT HYPOCOTYLS 6 (AHRD V3.3 *** A0A1J3GXN6_NOCCA)	45.6507	73.4493	92.3554	1.74868	3.72627	87.1504	72.4822	90.9301	106.349
Solyc06g054610	Unknown protein	9.12735	8.67556	11.581	1.17606	3.67449	10.731	10.0669	8.40473	11.0457
Solyc09g011300	Uracil phosphoribosyltransferase (AHRD V3.3 *** A0A2G2VY34_CAPBA),Pfam:PF14681	22.7064	28.8988	30.228	1.76576	3.59596	32.2547	30.8534	22.9839	35.353
Solyc11g009050	F-box protein FBW2 (AHRD V3.3 *** A0A2G2Y589_CAPAN)	9.97139	15.8273	49.612	1.2793	3.58158	28.2647	20.4258	28.8199	37.171
Solyc03g112200	Unknown protein	184.537	193.557	337.509	1.52167	3.38571	198.641	212.413	73.2366	128.035
Solyc12g006120	Nuclear transcription factor Y subunit B (AHRD V3.3 *-* A0A2G2X323_CAPBA)	8.86767	8.04087	11.1499	1.37479	2.92993	6.16298	5.74811	6.37691	9.72586
Solyc07g005945	Unknown protein	7.50905	4.48711	12.581	1.32611	2.81556	10.0634	10.6456	8.08037	10.9377
Solyc02g077720	Unknown protein	22.8896	17.3387	30.5924	0.827319	2.71393	20.9418	28.7765	14.2436	37.2623
Solyc02g070220	Twinkle-like protein, chloroplastic/mitochondrial (AHRD V3.3 *-* A0A1J3IPL8_NOCCA)	8.96396	12.9991	15.1788	1.13294	2.62275	11.6012	11.8236	12.8828	14.5879
Solyc03g063760	DNA-binding protein SMUBP-2 (AHRD V3.3 *** A0A2I4GEM5_9ROSI)	10.4323	9.57525	13.1667	1.17697	2.47689	10.2138	13.8167	15.4684	12.2048
Solyc02g071100	Purine permease (AHRD V3.3 *** A0A2U1LZ22_ARTAN),Pfam:PF16913	15.4596	18.1815	31.4248	1.10117	2.39659	21.2015	11.8403	11.3773	26.0953
Solyc04g078120	protein arginine N-methyltransferase 2 (AHRD V3.3 *** A0A2I4DLH8_9ROSI)	7.76572	5.63538	6.75835	1.13125	2.39349	4.92512	8.26106	5.82032	8.3208
Solyc03g119740	Transcription factor DIVARICATA (AHRD V3.3 *** A0A1U8FVE8_CAPAN)	33.3253	32.7915	63.3026	1.15677	2.37051	34.2171	24.0678	34.9463	36.4788
Solyc06g054620	Zinc finger transcription factor 43	7.58361	5.3368	7.1969	0.89083	2.30812	5.78692	6.53433	2.62714	9.09801
Solyc07g042820	Chloroplast envelope membrane protein (AHRD V3.3 *-* A0A200R9H0_9MAGN)	3.86966	5.46745	3.71002	0.737927	2.21914	4.6692	3.7163	4.77063	3.61308
Solyc11g007570	Bifunctional TENA-E protein (AHRD V3.3 *** A0A2G2VCV3_CAPBA)	4.41108	1.96577	3.15673	0.793876	1.95638	3.4725	2.2499	2.97134	4.8007
Solyc03g115665	Unknown protein	8.71317	4.27424	6.02428	0.166302	1.84423	10.9771	5.94048	10.2016	10.6059
Solyc06g062830	60S ribosomal protein L18a-like protein (AHRD V3.3 *-* A0A1J3E1C5_NOCCA)	5.20785	6.079	8.23713	0.791484	1.8323	5.03721	6.67913	7.48862	6.27536
Solyc02g005525	Unknown protein	4.13453	3.7317	2.80856	0	1.64837	7.24493	4.83333	3.61242	2.93249
Solyc06g036000	DNA-directed RNA polymerase iii subunit rpc3-like protein (AHRD V3.3 *** A0A2K3P255_TRIPR)	5.20287	4.05499	4.98736	0.781557	1.56705	5.03956	7.3673	7.19332	4.58922
Solyc08g082250	endo-beta-1,4-D-glucanase (Cel8)	24.0839	19.8783	18.8225	0.25535	1.50547	19.9673	13.4405	5.85142	24.4514
Solyc08g078540	O-fucosyltransferase (AHRD V3.3 *** A0A2P5AVU2_PARAD)	10.4528	8.56464	9.78445	0.675987	1.42679	9.02363	9.72724	7.41225	9.76541
Solyc01g007750	Mitochondrial transcription termination factor family protein (AHRD V3.3 *** O64685_ARATH)	9.51548	7.65417	11.2783	0.333107	1.38461	6.95208	6.08605	8.99364	6.25209
Solyc09g074420	Protease Do-like 2, chloroplastic (AHRD V3.3 *** A0A2G2VZY0_CAPBA)	13.5787	7.06931	10.5198	0.595543	1.30238	7.60653	7.75027	8.74007	11.4144
Solyc11g018510	N-glycosylase/DNA lyase OGG1 (AHRD V3.3 *** A0A2G3AYU0_CAPCH)	3.80934	3.02518	3.16117	0.556221	1.25735	3.7092	4.17793	4.0663	2.92111
Solyc08g067840	Photosystem II reaction center PsbP family protein (AHRD V3.3 *** A0A0F7GYP2_9ROSI)	4.81908	9.18994	11.2375	0.503101	1.18913	9.46635	9.73605	7.87767	8.97618
Solyc12g087895	Myc-type, basic helix-loop-helix (BHLH) domain-containing protein (AHRD V3.3 *-* A0A2U1NNA1_ARTAN)	26.1103	17.4763	21.0145	0.304471	1.11207	17.0713	22.9916	27.2235	24.3565
Solyc11g068910	Methyl-CpG-binding domain-containing protein 11 (AHRD V3.3 *** A0A2G2YH09_CAPAN)	6.19403	6.07567	6.62296	0.385291	1.06294	3.6325	4.21689	7.08995	4.23016
Solyc05g018050	RING/U-box superfamily protein (AHRD V3.3 *-* A0A2U1KYA3_ARTAN)	17.8954	15.7139	6.29286	0.181841	0.994736	27.0965	8.13853	25.0286	45.8903
Solyc06g075980	SEC14 cytosolic factor family protein / phosphoglyceride transfer family protein (AHRD V3.3 *** F4J934_ARATH)	10.6227	8.16719	8.49353	0.407105	0.994156	8.4487	7.2072	8.93141	7.24523
Solyc02g081920	Ribulose-1,5 bisphosphate carboxylase/oxygenase large subunit N-methyltransferase, chloroplastic (AHRD V3.3 *** A0A1J3I115_NOCCA)	8.86748	9.01762	13.4482	0.309983	0.928775	8.04548	11.6828	9.57844	14.6274
Solyc03g080010	DNA mismatch repair protein MutS (AHRD V3.3 *** A0A200R035_9MAGN)	3.50035	2.95358	3.91784	0.334695	0.816116	3.09728	5.92017	3.27332	3.44109
Solyc06g016770	Zinc finger protein (AHRD V3.3 *** A0A200QI18_9MAGN)	6.69553	4.45808	5.86966	0.242499	0.789159	4.81475	4.25074	5.12572	5.07479
Solyc05g007430	Transmembrane protein (DUF616) (AHRD V3.3 *-* Q9SST1_ARATH)	2.20386	2.3707	3.51531	0.0994217	0.692264	2.63146	3.47883	1.74635	3.99512
Solyc09g150115	Unknown protein	5.51324	3.95048	3.26181	0.286294	0.677809	4.23201	3.98137	3.31341	4.8668
Solyc03g117310	Sterile alpha motif (SAM) domain-containing protein (AHRD V3.3 *** Q9M8M0_ARATH)	10.9702	20.7675	15.9555	0.151762	0.658387	36.112	11.0149	14.1524	36.6306
Solyc01g081380	nuclear matrix protein 1	5.65727	8.84148	8.31179	0.195064	0.647142	9.05578	8.0854	7.75178	10.2222
Solyc06g073980	B3 domain-containing protein (AHRD V3.3 *** A0A2G2WMI9_CAPBA)	2.60727	1.30254	1.94238	0.0945824	0.635494	3.08433	1.12153	1.97152	2.12911
Solyc02g083190	F-box family protein (AHRD V3.3 *** A0A2K3NMJ9_TRIPR)	2.63023	2.82017	4.84122	0.0749922	0.635167	6.12822	6.41629	4.18639	3.05766
Solyc01g090040	serine/threonine-protein kinase ATG1c isoform X2 (AHRD V3.3 --* XP_010325831.1)	3.63148	4.88496	4.94395	0.167649	0.625142	4.62584	4.1948	3.26568	2.85742
Solyc10g086380	Transcription factor GRAS (AHRD V3.3 *** A0A200PU13_9MAGN)	6.53323	4.60578	11.3867	0.225544	0.609891	8.00207	10.7353	5.26533	11.3046
Solyc11g007350	Glycosyltransferase (AHRD V3.3 *** A0A2I4G8J4_9ROSI)	2.84452	1.16121	1.52405	0.248976	0.548385	2.3415	1.52084	1.49975	7.05087
Solyc08g013980	DUF3755 domain-containing protein (AHRD V3.3 *** A0A1Q3BZT7_CEPFO)	2.60958	3.17124	6.37442	0.20556	0.547765	3.59936	4.81011	3.27115	1.8987
Solyc04g050960	Chromatin remodeling 4 (AHRD V3.3 *-* A0A2U1P2F6_ARTAN)	8.00785	9.47842	10.8735	0.236809	0.519667	7.94313	7.78178	9.78617	12.9088
Solyc06g008930	Unknown protein	2.76986	3.4275	6.097	0	0.503417	2.81769	1.96947	0.564431	2.01619
Solyc11g072610	DNA repair (Rad51) family protein (AHRD V3.3 *** F4IIR6_ARATH)	3.11265	2.47493	3.84648	0.190541	0.501424	2.68803	2.48091	2.36288	4.41405
Solyc12g070090	Glutamyl-tRNA(Gln) amidotransferase subunit A (AHRD V3.3 *** A0A2K3P166_TRIPR)	8.08106	9.25935	2.89586	0	0.467834	9.5711	2.76046	3.25336	4.35973
Solyc10g044510	MLO-like protein (AHRD V3.3 *** K4CZH6_SOLLC)	3.27788	3.04921	3.71723	0.176451	0.463484	3.56349	3.04492	1.85877	2.73448
Solyc08g068030	zinc finger FYVE domain protein (AHRD V3.3 *-* AT2G25730.3)	2.86867	2.4319	2.61845	0	0.444398	2.80494	1.29448	3.97733	1.67178
Solyc12g096950	TLD-domain containing nucleolar protein (AHRD V3.3 *** A0A2U1NM40_ARTAN)	4.44465	3.42808	2.37179	0.124652	0.318833	1.98979	2.03914	2.41889	4.74252
Solyc02g077850	Leucine-rich repeat receptor-like serine/threonine-protein kinase (AHRD V3.3 *** A0A0A7LUM7_ALBBR)	5.71794	5.11076	12.6572	0.0635351	0.178228	8.15138	7.83953	2.74974	16.4824
Solyc05g051310	Ethylene-responsive transcription factor 5 (AHRD V3.3 *-* ERF5_NICSY)	2.78945	2.12479	4.91853	0	0.078274	2.01075	1.86826	1.29615	3.88293
Solyc06g007910	Gibberellin regulated protein (AHRD V3.3 *** A0A2U1PE48_ARTAN)	5.50126	5.86633	8.64299	0	0.0712782	5.91074	5.36134	2.55069	6.76013
Solyc10g083860	Glycosyltransferase (AHRD V3.3 *** A0A2I4E2Y0_9ROSI)	5.83963	4.45378	7.99207	0	0.0659864	1.54094	3.02414	3.3823	4.00693
Solyc09g065480	type I inositol polyphosphate 5-phosphatase 4-like (AHRD V3.3 *** A0A2I4HJ41_9ROSI)	2.08944	0.94341	1.50397	0	0.059683	1.55535	1.27091	0.534195	3.07122
Solyc03g112460	Tryptophan aminotransferase-related protein 2 (AHRD V3.3 *** A0A2G2X8Z7_CAPBA)	2.47134	1.94035	3.44631	0	0.0483063	2.24359	1.00067	2.28602	5.03849
Solyc09g012000	Lectin receptor kinase (AHRD V3.3 *** B8XSM9_WHEAT)	2.97314	1.40978	3.1636	0	0.0277223	2.28164	1.82286	2.1317	3.14215
Solyc03g033470	Calmodulin-lysine N-methyltransferase (AHRD V3.3 *** A0A1J3EL91_NOCCA)	12.9377	8.59726	13.4252	1.02878	2.04333	14.5483	12.9387	10.2552	11.6099
Solyc10g084820	S-acyltransferase (AHRD V3.3 *** A0A2G2VUU4_CAPBA)	10.9382	8.31828	9.98939	2.58804	5.13116	9.17822	10.2526	11.253	11.2918
Solyc04g016550	Folylpolyglutamate synthase (AHRD V3.3 *** A0A1U8GL32_CAPAN)	14.6715	12.6294	14.5098	2.39283	4.71612	11.9065	15.9734	13.1852	9.92475
Solyc10g045170	Unknown protein	14.8106	11.9304	10.8474	1.77633	3.49663	14.8776	14.4287	11.1373	11.9151
Solyc07g018190	Leucine-rich receptor-like kinase family protein (AHRD V3.3 *** G7KRB1_MEDTR)	8.30237	6.15007	7.19455	1.91927	3.76721	6.7895	7.45461	6.955	6.44252
Solyc01g109880	BZIP transcription factor (AHRD V3.3 *** Q8GTZ1_CAPCH)	271.392	427.998	704.909	66.5599	130.512	639.563	585.503	452.447	477.684
Solyc12g095820	thioredoxin-related transmembrane protein 2 (AHRD V3.3 *** A0A2I4GNN1_9ROSI)	15.1605	17.9975	21.9419	4.74445	9.29839	15.6091	21.1041	21.9266	18.4395
Solyc11g066790	SNF2-related (AHRD V3.3 *** A0A200R575_9MAGN)	2.53935	1.91567	1.88757	0.491471	0.957859	1.68706	2.14449	2.53233	1.89236
Solyc05g050320	Glycosyl hydrolase superfamily protein (AHRD V3.3 *** A0A2U1QD96_ARTAN)	10.3643	7.95883	7.53734	0.758722	1.46846	9.42933	9.09286	7.28377	7.00208
Solyc12g043100	Pentatricopeptide repeat-containing protein (AHRD V3.3 *** A0A2G2XLI8_CAPBA)	2.66449	2.94869	3.07619	0.793423	1.53487	2.40634	2.40957	4.20431	2.49569
Solyc10g006370	Protein LHCP TRANSLOCATION DEFECT (AHRD V3.3 *** A0A1U8ENV2_CAPAN)	15.2046	23.1458	25.2454	4.75319	9.17915	14.5965	16.6611	20.8076	22.9558
Solyc11g056650	bHLH transcription factor 096	7.03825	7.06435	6.10493	1.37804	2.64455	3.67216	4.84739	7.08651	6.49392
Solyc01g081490	RNA polymerase sigma factor (AHRD V3.3 *** A0A1U8EM77_CAPAN)	9.02864	10.5103	12.5509	1.63355	3.13449	10.2085	6.38623	6.90562	12.2397
Solyc08g007530	AT-hook motif nuclear-localized protein 1 (AHRD V3.3 *** A0A2G2W2S9_CAPBA)	17.8945	16.2847	22.5555	5.13571	9.79391	15.5058	17.7567	19.2874	20.2619
Solyc05g021520	Unknown protein	12.1517	13.2982	8.64488	1.86977	3.54388	10.2948	16.2479	12.5202	6.12811
Solyc09g066120	RNA-binding KH domain-containing protein (AHRD V3.3 *** A0A2U1LYS9_ARTAN)	7.19254	9.53538	9.6979	1.38345	2.60172	7.86014	10.0836	9.67389	8.937
Solyc10g008060	DUF455 domain-containing protein (AHRD V3.3 *** A0A1Q3AWN5_CEPFO)	5.10013	5.71749	6.19994	1.03579	1.93046	5.78688	4.03902	4.70476	5.18678
Solyc05g023770	Coiled-coil domain-containing protein SCD2 (AHRD V3.3 *** A0A2G2VN50_CAPBA)	9.10692	5.63444	10.3288	0.68963	1.27885	9.87649	8.44101	6.25997	12.8134
Solyc11g008150	Transcription elongation factor Spt5 (AHRD V3.3 *-* A0A200R5H6_9MAGN)	30.3764	20.8368	26.3216	3.39443	6.29057	24.3217	30.1812	21.8716	26.1862
Solyc08g042140	translation initiation factor 3 subunit I (AHRD V3.3 *** AT1G54680.4)	6.88497	6.62471	7.47421	1.28767	2.38515	7.45853	7.59773	4.83769	6.40482
Solyc01g060250	Unknown protein	7.07805	6.84096	7.68934	1.57404	2.88059	8.27327	7.9776	7.9816	6.81184
Solyc04g072490	Mitochondrial transcription termination factor family protein (AHRD V3.3 *-* Q9SD94_ARATH)	6.71239	8.43911	6.01848	1.97724	3.61477	5.51834	4.58513	5.52337	7.40643
Solyc09g010300	mRNA-decapping enzyme-like protein (AHRD V3.3 *** A0A2G3BIX2_CAPCH)	24.1949	24.1352	27.9533	4.58929	8.35982	23.7944	26.6838	29.9642	25.3661
Solyc06g053840	auxin-regulated IAA4	170.211	120.467	184.661	25.8033	46.9711	76.3765	75.6323	146.219	114.296
Solyc11g008590	CMP-sialic acid transporter 4 (AHRD V3.3 *** A0A2G2VE94_CAPBA)	12.686	10.1911	16.719	2.07954	3.77078	13.7147	14.5562	11.8137	15.3588
Solyc03g006280	deneddylase (AHRD V3.3 *** AT1G28530.2)	4.96614	4.83345	6.93919	1.11488	2.01356	5.75259	5.36117	4.88344	4.18921
Solyc04g040110	Kinesin-related protein 4 (AHRD V3.3 *** A0A2G2WH17_CAPBA)	3.27425	3.68244	3.79407	0.602885	1.08448	2.84648	3.63407	4.2855	3.79204
Solyc06g064430	Longin domain-containing protein (AHRD V3.3 *** A0A1Q3BVJ4_CEPFO)	4.70985	4.61543	8.54324	0.21357	0.380856	7.44109	7.83008	4.90831	8.28953
Solyc02g087650	homeobox prospero protein (AHRD V3.3 *** AT5G58920.1)	22.9538	35.6892	35.7774	3.79453	6.71063	32.453	29.1066	34.4515	40.8663
Solyc12g089145	Unknown protein	32.2067	35.5333	56.1397	11.155	19.6939	39.1198	37.7002	29.6145	44.5563
Solyc11g008550	Phospholipase A(1) LCAT3 (AHRD V3.3 *** A0A2G3B0N5_CAPCH)	20.7387	31.1511	19.1765	1.48513	2.62106	18.5025	15.2511	21.7044	27.904
Solyc01g079390	EZ1	29.2741	20.7565	30.8886	1.79793	3.16852	22.7972	30.0719	21.912	24.0871
Solyc11g018740	ALBINO3-like protein 2, chloroplastic (AHRD V3.3 *** A0A1U8G0A5_CAPAN)	11.9702	11.7694	11.2911	2.89047	5.08636	17.1826	14.7837	12.346	10.3621
Solyc12g040480	Peroxin-3 (AHRD V3.3 *-* A0A2U1LRY0_ARTAN)	10.8868	13.8415	19.7253	5.06379	8.89336	12.4176	14.423	16.1883	14.9226
Solyc07g056070	Mitochondrial 37S ribosomal protein S27 (AHRD V3.3 *** A0A1J3EW96_NOCCA)	42.6914	46.3334	51.6143	15.8371	27.7534	52.9694	49.9989	47.1426	49.2548
Solyc05g015650	Calmodulin-binding transcription activator 4 (AHRD V3.3 *** A0A2G2YFA1_CAPAN)	21.0551	15.9916	17.4952	2.78103	4.84476	18.1936	21.1234	19.6802	19.5959
Solyc09g057580	DUF760 domain-containing protein (AHRD V3.3 *-* A0A1Q3CD93_CEPFO)	8.91322	9.49791	8.11267	2.50581	4.36368	9.50731	7.00867	10.3924	7.54387
Solyc02g086150	Peptidyl-tRNA hydrolase (AHRD V3.3 *** A0A2U1PP71_ARTAN)	14.8711	12.5793	13.9323	1.4731	2.55722	14.0948	15.3741	14.0314	14.9504
Solyc05g054040	Transmembrane 9 superfamily member (AHRD V3.3 *** A0A1U8GL93_CAPAN)	4.31889	4.1025	5.35079	1.04666	1.81321	4.56473	3.93553	3.78053	4.52152
Solyc06g051400	omega-3 fatty acid desaturase	53.9801	40.9119	30.1101	15.4976	26.7896	56.8682	46.7287	35.9503	82.0765
Solyc01g099200	Lipoxygenase (AHRD V3.3 *** K4B0V7_SOLLC)	2.4058	3.07674	3.59526	0.170195	0.293526	1.98665	2.47352	6.06234	2.90959
Solyc04g081210	SUN-like protein 14	28.6563	24.7671	40.6779	9.1001	15.6434	27.4811	30.2433	30.8998	36.478
Solyc11g071250	protein EMBRYONIC FLOWER 1-like (AHRD V3.3 *-* A0A2I4ELW1_9ROSI)	4.98313	4.98429	4.05403	0.743943	1.27389	5.66601	4.36191	6.13427	4.50816
Solyc07g064970	65-kDa microtubule-associated protein 1-like (AHRD V3.3 *** Q9FEV9_TOBAC),Pfam:PF03999	30.9876	31.65	60.9456	1.78166	3.05017	53.8869	46.7022	17.9327	50.2058
Solyc06g005230	Receptor-like protein kinase THESEUS 1 (AHRD V3.3 *** A0A2G2WHH2_CAPBA)	16.2733	22.2965	28.3307	5.56383	9.48651	23.9741	36.657	19.932	18.261
Solyc01g068270	Protein kinase family protein (AHRD V3.3 *** S8DW53_9LAMI)	9.87452	14.1953	15.7466	1.20214	2.04959	16.9772	16.3525	11.9607	13.5731
Solyc10g008310	Pyrroline-5-carboxylate reductase (AHRD V3.3 *** Q9SY38_ARATH)	13.3782	13.2963	18.9463	5.62143	9.58225	15.9466	15.3736	18.762	18.5927
Solyc05g045700	Unknown protein	9.5333	7.54017	17.2371	0.665811	1.13394	9.60635	7.97998	8.68694	9.14677
Solyc06g073930	Ubiquitin carboxyl-terminal hydrolase 8 (AHRD V3.3 *** A0A1U8HC37_CAPAN)	3.9317	4.13616	3.33728	0.559533	0.952881	3.11862	3.03622	4.06488	3.72758
Solyc08g006820	Transmembrane 9 superfamily member (AHRD V3.3 *** A0A2G3BR15_CAPCH)	21.1321	26.478	28.9837	2.31975	3.92722	30.2492	25.1659	26.1711	28.8801
Solyc11g062260	RING/U-box superfamily protein (AHRD V3.3 *** A0A2U1NQN4_ARTAN)	3.96442	7.28707	7.97557	1.00308	1.69448	5.03565	5.26778	3.95414	5.66265
Solyc09g074410	NAD(P)-binding Rossmann-fold superfamily protein (AHRD V3.3 *** A0A2U1L0Y3_ARTAN),Pfam:PF13561	10.6849	6.8161	18.5708	0.391616	0.660828	5.74038	11.1623	6.65079	13.4351
Solyc01g098110	Acyltransferase-like protein, chloroplastic (AHRD V3.3 *** A0A2G3BTU6_CAPCH)	11.729	28.5443	34.6351	1.35116	2.27893	20.8963	21.7753	15.3113	18.7426
Solyc04g017700	N-acetylglucosaminyl transferase component family protein / Gpi1 family protein (AHRD V3.3 *** F4J262_ARATH)	3.97014	3.0232	4.3219	0.608403	1.02477	3.58595	2.97103	2.9556	2.87826
Solyc10g049890	D-3-phosphoglycerate dehydrogenase (AHRD V3.3 *** A0A2G2VSK7_CAPBA)	5.3368	7.87982	6.00277	1.00652	1.69302	6.77791	3.42233	4.88709	5.86562
Solyc02g081890	Core-2/I-branching beta-16-N-acetylglucosaminyltransferase family protein (AHRD V3.3 *** B6ST68_MAIZE)	5.63805	5.26033	12.4054	0.570961	0.959994	7.79651	4.73838	5.41597	14.6131
Solyc02g076780	MAP kinase kinase kinase 17	10.2884	7.49186	5.74701	0.460004	0.769609	10.0744	7.39046	7.16928	8.42239
Solyc03g032040	Tonoplast monosaccharide transporter 1	4.48553	8.11442	8.01804	0.128132	0.213098	5.92464	5.96044	3.22646	2.03388
Solyc04g015210	Disease resistance protein (AHRD V3.3 *** A0A2U1N8H9_ARTAN)	5.45258	5.32369	2.79706	0.392268	0.651437	4.50247	2.6828	4.44523	6.72655
Solyc12g014020	Nucleic acid-binding%2C OB-fold-like protein (AHRD V3.3 *** AT5G63690.2)	6.47957	7.0049	13.5007	2.08693	3.4654	9.33464	18.0536	14.6529	14.9476
Solyc01g091480	Kinesin-like protein (AHRD V3.3 *** K4AZ88_SOLLC)	3.82467	4.82916	4.30421	0.356179	0.591363	6.62045	6.23071	5.05217	5.73295
Solyc05g056520	S-adenosyl-L-methionine-dependent methyltransferases superfamily protein (AHRD V3.3 *** A0A2U1MCW0_ARTAN)	5.84695	3.41919	4.21747	1.08283	1.7945	4.21693	4.06932	3.75555	5.39171
Solyc10g083760	chloroplast threonine deaminase 1 precursor	45.9741	40.0829	68.663	4.94179	8.1865	66.1114	67.473	47.1887	72.5824
Solyc06g071860	Zinc finger transcription factor 46	19.8151	27.5481	25.629	7.17048	11.8388	35.123	31.9173	30.9625	30.305
Solyc03g005340	Acylamino-acid-releasing enzyme (AHRD V3.3 *** A0A1J3FLE9_NOCCA)	27.4448	21.0409	22.8435	2.44651	4.03657	25.7225	22.8021	20.4674	26.8964
Solyc08g080470	SUN-like protein 23	37.0907	47.8766	30.5042	5.28328	8.68637	43.169	54.7826	41.7271	36.5678
Solyc02g070400	Galactosyltransferase family protein (AHRD V3.3 *** A0A2U1PE75_ARTAN)	11.2875	8.91223	7.49808	1.2339	2.02608	8.35058	6.49815	8.36783	9.33101
Solyc08g068090	Hemoglobin 3 (AHRD V3.3 *** A0A2U1NXZ4_ARTAN)	7.46118	9.9104	10.7077	2.78251	4.56014	11.3463	9.18247	9.2597	12.0818
Solyc01g010390	Beta-glucosidase 34 (AHRD V3.3 *** A0A2G3DFM9_CAPCH)	58.9536	40.9566	51.1352	3.46443	5.66743	43.959	40.2062	53.9046	59.1821
Solyc03g046450	ARM repeat superfamily protein (AHRD V3.3 *** A0A2U1PEI4_ARTAN)	9.83881	8.82791	7.42248	1.52184	2.48525	9.03951	9.28082	11.3924	8.00231
Solyc10g085600	BTB/POZ domain-containing protein FBL11 (AHRD V3.3 *** A0A2U1NTM0_ARTAN)	2.72183	2.47887	2.80278	0.744396	1.21463	2.43459	2.83849	2.59651	3.52637
Solyc04g005430	S-adenosyl-L-methionine-dependent methyltransferases superfamily protein (AHRD V3.3 *** A0A2U1PA46_ARTAN)	16.052	12.8205	15.0188	2.23463	3.64327	16.7075	14.6911	11.5415	10.362
Solyc06g008920	AMP-dependent synthetase/ligase (AHRD V3.3 *** A0A200QNF3_9MAGN)	15.701	17.83	8.27771	2.83168	4.59843	23.7771	6.71193	5.87908	8.38746
Solyc04g049450	Protein disulfide-isomerase (AHRD V3.3 *** A0A2G3AFP1_CAPAN)	39.5512	34.895	35.8138	6.76948	10.9845	47.9906	40.8755	39.9947	47.3635
Solyc07g047960	WRKY transcription factor 1	18.2776	16.0307	15.9025	3.62678	5.88192	10.1233	14.9481	11.8745	13.2936
Solyc01g057840	Nuclear export mediator factor Nemf (AHRD V3.3 *** A0A1J3J1R1_NOCCA)	26.1539	24.1829	24.685	7.64106	12.3557	21.4936	24.0769	28.257	24.227
Solyc10g080550	Protein trichome birefringence (AHRD V3.3 *** A0A1U8E8Z1_CAPAN)	4.16699	4.3432	16.4053	0.953989	1.53606	6.46412	5.29848	6.36662	10.041
Solyc08g006070	AIG2-like protein (AHRD V3.3 *** A0A2I4GNX8_9ROSI)	13.0803	11.1959	13.8394	4.71522	7.57778	13.7928	9.98099	8.20101	12.678
Solyc03g032120	Expressed protein (AHRD V3.3 *** AT5G66005.3)	9.70016	11.4797	12.1556	2.77213	4.45398	12.0621	15.5665	12.5895	11.5391
Solyc04g016010	Thioredoxin reductase (AHRD V3.3 *** A0A2G3BH62_CAPCH)	2.58209	3.80736	3.6191	0.44627	0.716749	2.96861	3.07907	4.07811	2.9828
Solyc11g069400	Protein disulfide-isomerase (AHRD V3.3 *** A0A2G2VQ98_CAPBA)	59.3515	51.389	61.3279	9.31074	14.9422	54.8161	56.0464	72.1966	62.2298
Solyc04g079140	peptidase%2C S9A/B/C family%2C catalytic domain protein (Protein of unknown function DUF829%2C transmembrane 53) (AHRD V3.3 *** AT5G44250.1)	21.7253	17.6154	22.5094	7.55527	12.0934	14.7328	17.1403	21.573	20.7814
Solyc09g066470	ABC transporter-like (AHRD V3.3 *** A0A200PW10_9MAGN)	30.3406	26.0012	33.6043	4.49895	7.18646	36.7192	29.0778	25.5902	30.7663
Solyc07g052740	STOREKEEPER protein (AHRD V3.3 *-* STK_SOLTU)	28.3439	20.8393	33.698	8.6714	13.8326	20.9567	36.9573	23.365	34.1741
Solyc12g098150	Voltage-dependent potassium channel, beta subunit (AHRD V3.3 *** A0A2H5RZM1_RHIID)	122.441	90.0169	128.17	14.2803	22.7686	99.7213	101.785	102.267	127.251
Solyc02g070670	Urease accessory protein UreG-like (AHRD V3.3 *** A0A2K3MUD0_TRIPR)	53.2377	40.3014	35.5062	3.81986	6.08242	46.5602	43.6342	39.6576	44.423
Solyc02g082430	MLO-like protein (AHRD V3.3 *** K4BAB3_SOLLC)	28.7228	25.2138	18.081	7.5355	11.9857	31.0017	32.1663	25.3944	25.1088
Solyc10g054880	Translocon-associated protein subunit alpha (AHRD V3.3 *** A0A2G2YK39_CAPAN)	44.3057	50.2288	74.6245	18.7791	29.8283	57.2969	56.2922	78.2661	67.0789
Solyc05g012650	DUF863 domain-containing protein (AHRD V3.3 *** A0A1Q3C321_CEPFO)	9.87659	10.8922	9.80524	3.83994	6.09656	7.98206	8.07685	9.77636	8.29157
Solyc08g075560	Unknown protein	91.1996	62.984	82.4697	15.119	23.9653	81.3401	66.7112	51.0133	71.828
Solyc05g021530	Sister-chromatid cohesion protein 3 (AHRD V3.3 *-* A0A2G3B9G7_CAPCH)	38.0707	26.4256	46.6509	9.83077	15.5736	31.9831	52.5463	43.0641	24.0653
Solyc08g076680	Pentatricopeptide repeat-containing protein, mitochondrial (AHRD V3.3 *** A0A2G3DCC7_CAPCH)	9.77678	8.55554	12.4011	1.90205	3.00895	8.91407	9.89917	8.68242	10.0201
Solyc02g021620	Cation-chloride cotransporter 1 (AHRD V3.3 *** A0A1U8GM21_CAPAN)	12.9026	9.95253	12.179	3.72977	5.88616	10.0682	11.1995	9.953	9.79588
Solyc03g043740	Hydroxyproline-rich glycoprotein family protein (AHRD V3.3 *** A0A2U1M3E1_ARTAN)	8.25945	31.7442	32.3104	1.47387	2.31956	12.3075	14.1923	19.5552	13.457
Solyc07g066210	Chloride channel protein (AHRD V3.3 *** Q9ARC6_SOLLC)	10.557	11.2551	12.2796	1.40771	2.21412	11.5318	10.707	11.6097	13.6887
Solyc02g093770	GPI inositol-deacylase (AHRD V3.3 *** A0A1J3D6Y4_NOCCA)	13.4601	12.2573	13.4194	1.55875	2.44792	14.4339	13.2008	11.7306	13.4111
Solyc03g098120	40S ribosomal protein (AHRD V3.3 *** AT1G57540.3)	8.65845	15.9248	16.7449	3.52778	5.53794	22.1288	20.0349	14.916	19.6
Solyc01g094690	plasma membrane intrinsic protein 1.2	14.7224	13.4812	18.1567	5.6754	8.90868	24.0028	15.1076	10.2786	28.5637
Solyc01g079090	Protoporphyrinogen oxidase (AHRD V3.3 *** O64384_SOLTU)	22.6484	28.481	28.4045	2.65571	4.16492	24.9307	23.8484	30.3006	32.7487
Solyc10g018350	Vesicle-associated protein 1-4 (AHRD V3.3 *** A0A2G2VSJ1_CAPBA)	31.3403	24.832	33.4522	5.31158	8.32005	25.4768	33.2314	24.1783	28.9262
Solyc12g009430	Methyltransferase FkbM (AHRD V3.3 *** A0A200QJ89_9MAGN)	12.8361	12.1252	15.863	3.30185	5.17106	12.5468	12.2345	12.2016	15.1995
Solyc01g028807	Unknown protein	219.521	337.918	592.218	67.2931	105.345	203.605	230.981	429.109	461.125
Solyc03g098440	Tetratricopeptide repeat (TPR)-containing protein (AHRD V3.3 *** A0A2U1QET0_ARTAN)	14.5134	16.514	18.0496	2.3988	3.75187	16.4799	15.8358	15.5767	20.8369
Solyc05g007470	P-loop containing nucleoside triphosphate hydrolases superfamily protein (AHRD V3.3 *** A0A2U1QF48_ARTAN)	27.8331	17.9225	22.4833	1.80311	2.81813	10.2332	16.7892	7.55304	36.199
Solyc01g103595	Jasmonate ZIM domain protein l (AHRD V3.3 *** I3WTB0_NICAT)	9.77932	7.61335	8.47749	1.03227	1.60976	7.97979	9.25358	4.57343	9.00948
Solyc01g102300	bHLH transcription factor 006	23.5374	18.5126	27.6225	1.28097	1.99615	22.1491	21.6172	18.7044	24.7059
Solyc05g005100	Protein trichome birefringence (AHRD V3.3 *** A0A2G3BHS7_CAPCH)	17.7933	19.1613	19.6072	7.494	11.6754	18.6696	13.9928	17.5549	20.3992
Solyc02g061810	S-acyltransferase (AHRD V3.3 *** A0A1U8FFD7_CAPAN)	5.64044	8.24688	7.97783	1.82264	2.83817	8.00332	7.79815	9.77517	10.6743
Solyc10g055720	MAP kinase kinase kinase 75	20.4457	24.7165	25.9455	5.10488	7.94247	13.9039	14.0438	21.6511	25.0074
Solyc06g083530	Vesicle-associated membrane protein (AHRD V3.3 *** A0A1U8H291_CAPAN)	98.7882	90.4109	105.442	13.8944	21.603	102.591	121.993	82.5365	91.5121
Solyc02g085810	HEAT repeat-containing protein 5B (AHRD V3.3 *** A0A1J3HBB6_NOCCA)	13.1951	11.411	14.2296	2.13931	3.32244	11.3851	13.0164	12.9166	12.2391
Solyc09g009340	Unknown protein	7.12599	5.86784	7.96163	2.3987	3.70036	5.09	6.72396	7.32546	5.91841
Solyc01g100960	Glucose-6-phosphate 1-dehydrogenase (AHRD V3.3 *** A0A1U8GXG1_CAPAN)	11.0083	15.9196	9.57726	2.19477	3.38533	14.5038	10.6503	10.4734	12.641
Solyc06g076480	Unknown protein	35.5199	34.3105	39.8378	7.19343	11.0859	32.8491	27.1709	28.2238	40.0099
Solyc03g025630	Tripeptidyl-peptidase 2 (AHRD V3.3 *-* A0A2G3CWH4_CAPCH)	71.6889	61.9444	75.0541	12.2735	18.9031	75.4673	80.1321	70.9532	69.219
Solyc10g078400	Plant/protein (AHRD V3.3 *** F4IJX5_ARATH)	10.1582	11.9584	13.6168	2.56818	3.95345	9.99926	11.0152	11.5911	14.0019
Solyc12g099170	F-box protein (AHRD V3.3 *** A0A2G2YB47_CAPAN)	10.86	8.67298	7.47823	4.07947	6.27451	13.1564	7.55757	11.7969	8.05356
Solyc02g093850	Ankyrin repeat (AHRD V3.3 *** A0A200R4C9_9MAGN)	3.58444	2.50116	3.87025	1.06947	1.64004	3.42224	3.20058	4.19177	5.72533
Solyc01g081390	Xylulose 5-phosphate/phosphate translocator, chloroplastic (AHRD V3.3 *** A0A1U8EHP7_CAPAN)	11.6111	14.8817	16.976	2.46947	3.78334	16.2906	11.6568	8.86322	16.3481
Solyc04g049690	Adenylate kinase (AHRD V3.3 *** A0A2G2VGH6_CAPBA),Pfam:PF00406	39.3122	42.7776	37.8732	12.4859	19.1018	39.2355	33.9696	39.7935	38.1753
Solyc01g096480	thioredoxin AF261142	12.3192	15.1269	16.2038	2.56739	3.91726	11.2493	14.5027	14.2177	17.1842
Solyc10g005530	Nuclear cap-binding protein subunit 1 (AHRD V3.3 *** A0A2G2VR77_CAPBA)	32.0769	25.8842	28.9483	7.32169	11.1598	24.8802	29.3524	35.1627	29.3793
Solyc03g096790	Autophagy-related protein 13 (AHRD V3.3 *** A0A200PMJ6_9MAGN)	12.4536	14.806	10.9365	5.6489	8.58629	11.3002	9.59547	12.9928	12.0686
Solyc01g090050	bax inhibitor 1-like isoform X2 (AHRD V3.3 *-* XP_025887342.1)	6.05904	10.4501	11.5104	0.864899	1.31459	5.87076	9.10789	5.94618	7.39964
Solyc03g123490	Subtilisin-like protease-like protein (AHRD V3.3 *** A0A2K3N1H7_TRIPR)	35.5037	25.9669	41.5465	1.41279	2.14496	36.28	39.4541	24.0081	54.4902
Solyc08g066210	receptor-like protein kinase HSL1 (AHRD V3.3 *** A0A2G2YX65_CAPAN)	14.5469	10.2335	7.88724	2.7469	4.16964	10.0941	8.86424	11.4207	16.1772
Solyc02g084740	Cytochrome P450 (AHRD V3.3 *** A0A200QE89_9MAGN)	13.2822	15.6691	8.08538	1.02954	1.56217	11.0979	9.88395	10.7459	14.9724
Solyc09g074750	Metal tolerance protein C1 (AHRD V3.3 *** A0A2G2ZW60_CAPAN)	19.774	16.3259	13.886	5.53963	8.40514	20.4343	16.9218	16.2346	16.9661
Solyc11g068550	Late embryogenesis abundant (LEA) hydroxyproline-rich glycoprotein family (AHRD V3.3 *** Q9M287_ARATH)	30.334	20.4459	38.5276	4.72485	7.16808	24.4096	33.2733	25.3873	42.4604
Solyc11g069120	F-box protein (AHRD V3.3 *** A0A1J3IP34_NOCCA)	7.48859	6.19322	6.67235	3.01395	4.56325	6.38556	6.22069	7.0931	6.08733
Solyc06g008740	Zinc finger transcription factor 40	17.0332	13.6012	15.2191	1.27348	1.92774	17.0938	16.2841	14.7972	18.5091
Solyc03g083210	Protein DEFECTIVE IN MERISTEM SILENCING 3 (AHRD V3.3 *** A0A1U8FYZ2_CAPAN)	14.2493	14.172	19.4903	4.62781	7.00441	14.0605	17.9994	19.6711	17.4248
Solyc05g009920	P-loop containing nucleoside triphosphate hydrolases superfamily protein (AHRD V3.3 *** A0A2K3PL22_TRIPR)	15.0362	16.0346	14.4187	2.06964	3.12222	14.3204	9.29531	15.889	18.6812
Solyc10g079970	Transmembrane protein 19 (AHRD V3.3 *** A0A1J3EWI5_NOCCA)	25.2139	14.2833	17.2856	2.54492	3.83569	21.1121	24.0839	19.6461	27.0612
Solyc04g078480	DNA-directed RNA polymerase subunit (AHRD V3.3 *-* A0A078J372_BRANA)	14.4334	16.4084	14.0291	4.2537	6.40703	14.3378	12.0309	15.0735	17.0088
Solyc07g007970	Keratin-associated protein, putative (DUF819) (AHRD V3.3 *** Q9LTG3_ARATH)	6.01806	6.17915	6.47102	1.50097	2.2601	7.49695	5.36691	6.39708	9.61342
Solyc10g083500	Protein kinase G11A (AHRD V3.3 *** A0A2G2YMZ1_CAPAN)	4.41079	4.68304	11.1858	0.199792	0.300837	6.16383	5.55522	5.16934	8.6702
Solyc09g075990	5'-nucleotidase surE-like protein (AHRD V3.3 *** A0A2K3MS27_TRIPR)	13.4175	12.4129	7.17608	1.60794	2.41547	10.3769	8.82778	8.88119	9.05322
Solyc03g118750	phosphoethanolamine N-methyltransferase	15.6906	10.6452	21.5394	3.40309	5.10122	26.6499	13.5599	12.3874	20.8307
Solyc12g098990	Pentatricopeptide repeat-containing protein (AHRD V3.3 *** A0A2U1QJ39_ARTAN)	7.12883	9.08983	6.70139	2.09621	3.14162	6.87099	7.41329	9.39857	10.1307
Solyc12g015730	PPR superfamily protein (AHRD V3.3 --* AT5G55840.2)	4.05463	6.64364	6.12051	1.03763	1.55375	4.8588	6.00096	5.69283	5.58147
Solyc01g095040	C-terminal binding protein AN (AHRD V3.3 *** A0A2G3BT74_CAPCH)	60.3851	30.7098	54.2743	10.5768	15.8334	42.6656	52.9862	45.3118	52.9527
Solyc02g079250	Inositol monophosphatase family protein (3',5'-bisphosphate nucleotidase) (AHRD V3.3 *** A0A166NZV4_9PEZI)	9.82651	8.8036	7.24275	1.7923	2.67683	6.35838	8.34103	6.92614	6.73397
Solyc01g008180	Remorin (AHRD V3.3 *** A0A200QBN3_9MAGN)	5.99048	8.35906	14.6175	0.745833	1.11147	8.37344	12.7578	5.85004	14.8587
Solyc02g085250	FAD dependent oxidoreductase (AHRD V3.3 *** A0A200R7L9_9MAGN)	10.5235	9.70101	12.312	1.81506	2.70209	11.5113	12.1576	10.2189	11.7194
Solyc03g083610	UMP-CMP kinase (AHRD V3.3 *** A0A2G2ZYL4_CAPAN),Pfam:PF00406	13.3384	16.053	20.2212	2.25489	3.35055	23.8529	22.5845	12.7061	18.2986
Solyc07g052830	DNA-binding storekeeper transcriptional regulator (AHRD V3.3 *-* A0A2K3LQD1_TRIPR)	23.3792	22.07	17.1889	6.93428	10.296	23.5507	19.5558	18.2128	23.5271
Solyc10g006860	NAD(P)-binding Rossmann-fold superfamily protein (AHRD V3.3 *** F4IPI3_ARATH)	51.5028	43.0758	28.7178	3.04341	4.5174	39.7456	27.8885	21.7354	70.0024
Solyc05g006170	Lycopersicon esculentum Chloroplast Envelope Protein 1	33.3761	22.219	25.6107	1.55827	2.30834	25.7628	27.0246	19.5091	24.9402
Solyc06g082200	Rab3 GTPase-activating protein catalytic subunit (AHRD V3.3 *** A0A200PLR8_9MAGN)	8.83917	12.0973	11.2687	3.10751	4.59967	14.0752	13.5585	15.6124	11.9598
Solyc05g051770	transmembrane protein (AHRD V3.3 *** AT5G09995.2)	10.6373	9.34883	14.4197	3.82997	5.66487	13.1625	14.0088	8.93421	13.5713
Solyc05g010160	Importin-9 (AHRD V3.3 *** A0A1J3JQN3_NOCCA)	13.5248	12.2254	15.2348	4.91047	7.25828	12.7879	14.3395	15.2906	12.2618
Solyc03g062830	Nudix hydrolase (AHRD V3.3 *** A0A2U1N6R0_ARTAN)	30.5615	31.203	18.1247	2.97945	4.40322	27.3366	22.9631	29.4608	20.74
Solyc02g082840	Protein GRIP (AHRD V3.3 *** A0A1U8FMA7_CAPAN)	21.673	18.2075	30.6739	4.28066	6.32298	21.2699	24.4638	22.8045	25.8298
Solyc01g010650	UDP-galactose UDP-glucose transporter 3-like protein (AHRD V3.3 *** A0A2K3NS07_TRIPR)	28.9432	22.489	30.5537	7.47518	11.014	27.2129	27.8145	27.8251	30.543
Solyc01g079860	ATP-dependent (S)-NAD(P)H-hydrate dehydratase (AHRD V3.3 *** A0A1U8EBN0_CAPAN)	35.052	44.1648	38.9093	4.80673	7.0813	39.6937	28.1658	45.1405	43.1465
Solyc10g006600	Gluconokinase (AHRD V3.3 *** A0A2G2XZF6_CAPAN)	27.5542	29.326	40.9301	10.1926	15.0127	32.8429	34.1219	32.1719	30.5792
Solyc04g071330	Armadillo repeat-containing protein 7-like (AHRD V3.3 *** A0A2K3L4G0_TRIPR)	21.5873	27.2699	23.4878	9.24367	13.6132	24.8118	32.7885	28.3277	22.7
Solyc04g012060	Ribonucleoside-diphosphate reductase (AHRD V3.3 *** A0A1U8FDK5_CAPAN)	2.52993	2.3616	2.07814	0.474735	0.698441	3.35258	2.06636	4.08111	2.45284
Solyc02g086130	Zinc finger A20 and AN1 domain-containing stress-associated protein 8 (AHRD V3.3 *-* A0A2G3ATY0_CAPCH)	12.5602	11.8622	13.5677	1.3724	2.0186	11.7408	14.1023	10.6795	15.7251
Solyc08g065330	Calcineurin B-like 10 (AHRD V3.3 *** G4XMX1_SOLLC)	8.77932	8.76877	5.41862	0.964338	1.41483	6.24631	5.11238	6.08884	4.4736
Solyc05g051690	Cell number regulator 6 (AHRD V3.3 *** A0A2G2WTF0_CAPBA)	20.2123	18.6678	17.9393	8.45825	12.396	18.0517	20.2852	15.4597	16.6031
Solyc10g007840	Glutamyl-tRNA(Gln) amidotransferase subunit A (AHRD V3.3 *** E4S4M7_CALKI)	7.22255	6.98473	6.11536	2.2365	3.27733	6.70601	6.14621	6.59812	8.29175
Solyc02g083980	Endoglucanase (AHRD V3.3 *** A0A2G3D7Z9_CAPCH)	7.9284	12.314	14.0999	1.47684	2.16244	11.3223	8.25078	6.10678	12.6977
Solyc06g073550	La-related protein 1 (AHRD V3.3 *** A0A2G3CAE9_CAPCH)	25.1881	19.5621	19.8311	5.97164	8.73997	19.3631	18.8448	19.7574	20.0082
Solyc10g006840	Unknown protein	80.1887	119.747	114.17	28.7292	42.0303	99.3118	107.192	98.3592	94.8182
Solyc11g040180	mRNA capping enzyme family protein (AHRD V3.3 *** A0A2U1MNN8_ARTAN)	30.7067	25.8724	31.8419	10.2466	14.9793	26.1959	29.9558	28.8161	27.8993
Solyc12g035360	WD40 repeat (AHRD V3.3 *** A0A200RDM3_9MAGN)	13.064	10.354	13.2302	2.40037	3.50754	13.8372	12.6794	9.87279	12.7926
Solyc06g082810	Oligoribonuclease (AHRD V3.3 *** A0A2G2ZEC5_CAPAN)	11.6622	5.84085	7.87131	2.56549	3.74575	6.92964	8.32639	9.13879	13.8811
Solyc03g063060	Ycf20-like protein (AHRD V3.3 *** A0A2G2VR95_CAPBA)	22.4141	24.9732	25.1042	5.69713	8.3052	23.4733	27.0805	31.058	27.2095
Solyc07g040661	ARM repeat superfamily protein (AHRD V3.3 *-* AT3G06530.2)	4.98135	3.39825	8.57395	1.65448	2.40684	6.33563	5.70968	5.70865	5.15
Solyc08g067830	Transmembrane protein 18 (AHRD V3.3 *** A0A200QPB6_9MAGN)	31.5443	24.1963	26.6256	11.678	16.974	24.1608	20.5224	27.7797	26.3726
Solyc07g021550	Protein EFFECTOR OF TRANSCRIPTION 2 (AHRD V3.3 *** ET2_ARATH)	13.5996	8.96308	15.4232	2.65769	3.85569	13.3934	15.7933	12.0034	13.2774
Solyc07g005700	UBP1-associated proteins 1C-like isoform X3 (AHRD V3.3 *-* A0A2I4F9U7_9ROSI)	17.5907	18.033	18.6924	7.47456	10.8325	17.0029	21.1941	16.2229	18.6318
Solyc01g006350	Callose synthase 1 (AHRD V3.3 *** A0A2G3AHL0_CAPAN)	37.3606	43.7104	39.8303	11.7366	17.0059	37.53	34.1835	55.5914	42.1985
Solyc01g006930	Nuclear transcription factor Y subunit A-4 (AHRD V3.3 *** A0A2G2XTD6_CAPBA)	12.7398	10.56	12.6967	2.50382	3.62543	9.14049	9.09504	19.7144	16.095
Solyc06g068220	Alpha/beta-Hydrolases superfamily protein (AHRD V3.3 *** Q8VZ57_ARATH)	26.3555	23.5174	18.0421	3.39827	4.9188	18.951	14.1983	15.2484	19.4165
Solyc11g007060	40S ribosomal protein S27 (AHRD V3.3 *-* AT5G47940.1)	16.5438	14.9318	18.7765	4.07386	5.89227	14.7727	17.8875	18.5165	18.3267
Solyc02g079130	SEC-C motif containing protein (AHRD V3.3 *** A0A2U1MX42_ARTAN)	21.5257	24.285	22.6502	7.74254	11.1916	23.0079	18.2699	23.778	21.3472
Solyc01g105990	Protein EXECUTER 1, chloroplastic (AHRD V3.3 *** A0A2G3AWR1_CAPCH)	25.8599	33.5381	25.3806	3.60426	5.19924	17.1928	16.1884	27.4415	26.7011
Solyc08g075430	ABC transporter G family member 14 (AHRD V3.3 *** A0A2G3AG23_CAPAN)	17.2568	25.2197	36.9899	0.753533	1.08682	41.0942	40.6498	16.3671	26.5568
Solyc01g109200	RING/U-box superfamily protein (AHRD V3.3 *-* A0A2U1Q188_ARTAN)	19.4867	13.5263	22.1749	0.86498	1.24653	11.6384	21.342	22.1802	25.2786
Solyc12g044940	NAD(P)-binding Rossmann-fold superfamily protein (AHRD V3.3 *** Q94AL3_ARATH)	117.488	110.452	114.738	52.6745	75.8799	109.328	178.641	137.883	174.136
Solyc02g022880	Transposase, Ptta/En/Spm, plant (AHRD V3.3 *-* A0A1R3JID9_9ROSI)	54.5407	50.026	60.8157	23.9808	34.5051	51.3366	55.2681	56.0604	57.8867
Solyc07g053860	RNA polymerase II subunit 5-mediating protein homolog isoform X2 (AHRD V3.3 *-* A0A2I4FJS5_9ROSI)	24.8979	25.227	27.962	6.25818	9.00437	26.0253	27.1269	27.7948	22.9161
Solyc10g008560	Protein root UVB sensitive 6 (AHRD V3.3 *** A0A2G2VRX7_CAPBA)	45.9101	32.0665	31.4681	9.18633	13.2152	38.7849	33.0289	32.9309	41.5633
Solyc06g150131	ankyrin repeat protein (AHRD V3.3 *** AT1G73350.6)	17.7928	17.0183	15.8867	5.38699	7.74634	12.9495	12.151	16.708	13.7166
Solyc10g006780	Telomere length regulation protein TEL2-like protein (AHRD V3.3 *** A0A1J3CX06_NOCCA)	10.3223	11.6248	9.63329	3.26311	4.69041	11.2988	9.52251	13.4925	9.65362
Solyc08g014060	Eukaryotic translation initiation factor 2A (AHRD V3.3 *** A0A2G2W4L6_CAPBA)	24.9278	20.4669	18.4642	6.42506	9.21975	20.2335	22.7615	21.8068	20.7533
Solyc11g069500	Auxin Response Factor 10A	18.4058	12.5638	13.5874	1.02397	1.46922	16.6522	11.3663	14.8351	25.9181
Solyc04g080640	tRNA-methyltransferase non-catalytic subunit trm6MTase subunit (AHRD V3.3 *** AT5G66440.1)	15.1004	16.7265	14.8801	3.7634	5.39963	10.42	13.5063	19.8611	19.9835
Solyc04g010220	centrosomal protein of 135 kDa-like protein (AHRD V3.3 *** AT2G37370.3)	36.5842	33.3579	31.2487	8.2648	11.8581	31.9591	31.1058	34.6469	30.964
Solyc03g124060	Polyketide cyclase/dehydrase and lipid transport superfamily protein (AHRD V3.3 *** Q93YV2_ARATH)	23.4616	19.4963	19.0033	8.10257	11.624	19.7035	22.5763	26.4103	21.6551
Solyc01g010130	bHLH transcription factor 001	2.49459	1.86748	2.14804	0.295773	0.423835	2.30919	1.62287	1.99071	2.04321
Solyc01g080400	Protein phosphatase 2C family protein (AHRD V3.3 *** A0A2U1LBE2_ARTAN)	10.6476	13.0936	12.0737	4.51321	6.46462	10.9551	12.0606	10.7249	13.1293
Solyc10g008230	Disease resistance protein (AHRD V3.3 *** A0A2U1N8H9_ARTAN)	6.54653	5.49755	6.36691	0.870084	1.24314	5.38529	4.84887	9.57708	8.27895
Solyc02g086610	Isocitrate dehydrogenase [NADP] (AHRD V3.3 *** A0A2G3AC10_CAPAN)	33.7448	30.1394	23.2013	10.9069	15.5758	31.0178	32.008	28.8587	29.9943
Solyc01g080940	5-hydroxyisourate hydrolase (AHRD V3.3 *** S8EER2_9LAMI)	19.3846	26.0516	25.4619	6.65215	9.48053	24.4998	26.1167	28.1076	22.7232
Solyc06g073970	Core-2 i-branching beta-n-acetylglucosaminyltransferase family protein (AHRD V3.3 *** A0A2K3MQ33_TRIPR)	89.7787	84.8254	94.5441	3.69215	5.25563	80.5747	41.1235	108.307	108.475
Solyc03g111600	DNA-(apurinic or apyrimidinic site) lyase (AHRD V3.3 *** A0A328DPF0_9ASTE)	8.59343	12.0162	12.0616	2.79375	3.97506	9.78947	10.045	9.82264	10.7653
Solyc12g097070	BLISTER (AHRD V3.3 *** A0A2U1QGX3_ARTAN)	6.04069	8.10914	7.56769	2.24535	3.18958	8.64006	6.29811	8.27665	8.80622
Solyc07g049750	Dentin sialophosphoprotein-like protein (AHRD V3.3 *-* F4JVM4_ARATH)	13.3285	11.4659	11.834	5.21312	7.40304	11.0155	12.0295	9.8944	11.5199
Solyc01g103780	TCP transcription factor 11	81.1899	63.8984	95.0392	16.7662	23.7836	72.7216	108.928	75.9207	71.5468
Solyc08g076740	ER-based factor for assembly of V-ATPase (AHRD V3.3 *-* AT5G52980.1)	36.7822	41.7888	40.7271	18.2229	25.8362	39.478	38.7614	47.199	36.4173
Solyc08g077530	Beta-amylase (AHRD V3.3 *** Q94EU9_SOLTU)	37.6685	37.8016	32.0803	12.314	17.4512	45.3811	55.6025	47.7038	49.9739
Solyc04g064680	Exostosin-like (AHRD V3.3 *** A0A200PUY7_9MAGN)	41.0387	34.9995	40.8697	5.97251	8.46284	38.3529	37.816	42.9279	33.5363
Solyc09g091190	PHD finger protein ING (AHRD V3.3 *** A0A2G2ZU28_CAPAN)	23.5747	38.6062	34.8841	8.2607	11.6971	28.8098	31.4294	47.3634	32.9525
Solyc08g075160	Bifunctional purine biosynthesis protein PurH (AHRD V3.3 *** A0A1J3JAU9_NOCCA)	13.1272	11.5124	13.3169	2.28849	3.2392	14.229	14.7865	13.8065	16.9558
Solyc02g082680	RB1-inducible coiled-coil protein (AHRD V3.3 *** AT2G17550.1)	4.40686	8.06752	4.4973	1.51029	2.13736	8.37468	5.95231	7.77031	3.99415
Solyc11g006410	EEIG1/EHBP1 N-terminal domain (AHRD V3.3 *** A0A200Q9Q9_9MAGN)	17.467	20.6485	24.4226	5.23444	7.40556	14.0294	13.1343	25.667	34.111
Solyc03g026200	protein COFACTOR ASSEMBLY OF COMPLEX C SUBUNIT B CCB2, chloroplastic (AHRD V3.3 *** A0A2I4GK97_9ROSI)	5.02968	4.67533	5.3863	0.603159	0.85269	3.71369	4.81635	5.93805	5.22835
Solyc01g094640	DUF3741 domain-containing protein/DUF4378 domain-containing protein (AHRD V3.3 *** A0A1Q3CNJ4_CEPFO)	26.7895	28.4162	28.5939	5.43326	7.67693	30.2696	31.7461	27.9531	30.2752
Solyc09g092490	Glycosyltransferase (AHRD V3.3 *-* A0A2I4GJH4_9ROSI)	16.5454	19.8943	14.5268	2.10159	2.96802	17.1381	8.86516	19.8974	26.1075
Solyc05g009720	Myb-like transcription factor family protein (AHRD V3.3 *** A0A1P8AW12_ARATH)	14.1286	11.6866	22.6997	4.69903	6.63421	4.3719	7.9704	15.93	15.6828
Solyc03g043950	Amino-acid acetyltransferase-like protein (AHRD V3.3 *** A0A2K3MR62_TRIPR)	14.6582	11.9279	16.297	1.68629	2.37849	11.7489	11.6516	14.3673	12.4594
Solyc05g007030	heat-inducible transcription repressor (AHRD V3.3 *** AT3G17900.2)	28.3038	19.8295	24.2031	4.61056	6.49842	24.4239	25.572	22.2413	20.1954
Solyc03g114920	Pentatricopeptide repeat (AHRD V3.3 *** A0A200QVV9_9MAGN)	30.4378	27.7677	22.2727	12.321	17.35	28.7634	29.6541	25.9638	32.6195
Solyc05g008860	Receptor protein kinase-like protein (AHRD V3.3 *** A0A2R6P9S7_ACTCH)	8.79137	6.79875	9.90132	1.72775	2.43235	10.3149	7.41335	7.15823	10.3576
Solyc10g005930	Histidine biosynthesis bifunctional protein hisIE (AHRD V3.3 *** B6TR63_MAIZE)	13.5699	16.6744	15.9095	3.56706	5.017	21.1671	17.1747	13.0502	21.5912
Solyc12g096340	UAA domain-containing protein (AHRD V3.3 *** A0A1Q3CCI8_CEPFO)	44.148	54.7565	42.9156	20.319	28.5579	56.7518	61.2159	65.1726	44.2463
Solyc02g070850	F-box/kelch-repeat protein At3g23880-like (AHRD V3.3 *-* XP_025884893.1)	30.6512	30.9237	54.0639	3.99562	5.60491	40.1476	55.3285	43.3685	41.9749
Solyc05g051630	RFT1 (AHRD V3.3 *** A0A200RCA1_9MAGN)	9.21316	9.45089	10.1952	2.77408	3.88531	9.21037	10.1691	10.577	9.1116
Solyc06g082890	Ribonuclease 2 (AHRD V3.3 *** A0A2G3CBX2_CAPCH)	20.7606	22.1589	23.0155	5.81586	8.14493	23.8674	20.6684	17.6069	20.7686
Solyc08g005420	cell division cycle 20.2, cofactor of APC complex-like (AHRD V3.3 *** A0A2I4FBA0_9ROSI)	15.8337	17.373	30.2087	1.74384	2.44172	20.3352	20.5784	20.5652	22.6737
Solyc11g006970	ACT domain-containing protein (AHRD V3.3 *** A0A1Q3CPR0_CEPFO)	198.467	245.543	308.322	38.3781	53.6865	211.582	292.619	218.061	183.178
Solyc05g009140	Metallo-beta-lactamase superfamily protein (AHRD V3.3 *** A0A2K3NNB2_TRIPR)	30.1859	26.0514	17.9642	5.13665	7.18458	20.4848	19.0769	21.4764	23.9635
Solyc09g066100	Histone H1 (AHRD V3.3 *-* A0A2G2WIH1_CAPBA)	58.4823	79.662	43.5772	18.4807	25.8423	104.031	59.8551	99.1982	71.2891
Solyc10g044740	Aspartic proteinase-like protein 2 (AHRD V3.3 *** A0A1J6HZG4_NICAT)	17.1958	13.3297	15.69	3.62704	5.07118	17.3287	14.1872	14.4172	16.1242
Solyc11g005550	Transducin/WD40 repeat-like superfamily protein (AHRD V3.3 *** A0A2U1PXE4_ARTAN)	10.0613	12.1972	12.5083	3.73945	5.22662	11.3077	11.1876	12.8132	12.6607
Solyc11g066560	Vacuolar protein sorting-associated protein 41 homolog (AHRD V3.3 *** A0A2G2YHK9_CAPAN)	11.3186	11.2969	11.4012	2.52453	3.52745	10.0174	12.204	13.7767	11.0254
Solyc03g118570	Geranylgeranyl transferase type-2 subunit beta (AHRD V3.3 *** A0A2G2WQD8_CAPBA)	26.8204	31.9325	26.647	8.22936	11.4917	33.1477	31.0765	33.7185	26.2867
Solyc01g005570	hypothetical protein (DUF1639) (AHRD V3.3 *** AT1G55340.1)	32.7351	32.0496	54.1549	13.5506	18.9197	28.3647	34.2153	27.2588	37.9403
Solyc08g015660	6,7-dimethyl-8-ribityllumazine synthase (AHRD V3.3 *** A0A2G2W335_CAPBA)	7.07181	6.78198	11.4565	2.02522	2.82757	7.16655	10.6423	6.86976	10.3004
Solyc05g008260	Peptidyl serine alpha-galactosyltransferase (AHRD V3.3 *** SRGT1_ARATH)	16.0973	15.0755	16.1121	3.11465	4.34354	16.3309	16.6289	14.8045	16.1883
Solyc02g083835	Chaperone protein DnaJ (AHRD V3.3 *** A0A2G2XG76_CAPBA)	237.373	270.27	533.43	54.1788	75.5545	310.714	443.691	433.873	419.329
Solyc08g078370	Ribokinase, Carbohydrate kinase PfkB, Ribokinase-like protein (AHRD V3.3 *-* A0A2U1LX89_ARTAN)	25.523	26.3585	23.5483	7.73468	10.7762	27.1437	21.1116	22.1879	24.2538
Solyc06g071890	Mitochondrial pyruvate carrier (AHRD V3.3 *** A0A2G2WMA1_CAPBA)	25.4163	25.7819	27.7925	10.9493	15.2473	17.7052	23.9563	16.5734	20.3557
Solyc01g109210	Unknown protein	18.7794	13.3338	21.4918	0.859989	1.19715	11.2587	20.6843	21.6629	24.5156
Solyc01g008780	Phospholipase A2 family protein (AHRD V3.3 *** AT4G29070.2)	58.5909	72.6579	55.5808	22.923	31.8892	40.6774	39.1763	55.3641	59.0255
Solyc03g111410	B3 domain-containing protein (AHRD V3.3 *-* A0A1Q3B6Y6_CEPFO)	10.2981	10.8507	8.27849	3.51712	4.89146	10.5119	8.92204	9.14211	10.0189
Solyc06g074310	Transmembrane 9 superfamily member (AHRD V3.3 *** A0A2G2VAU9_CAPBA)	8.63083	4.90868	6.80649	1.13964	1.58492	8.42843	7.56171	6.80211	8.97226
Solyc08g023490	Pentatricopeptide repeat (AHRD V3.3 *** A0A200RE21_9MAGN)	3.32175	2.26325	1.95731	0.107425	0.149293	1.89434	2.15889	1.71849	2.34313
Solyc01g095290	Glycosyltransferase (AHRD V3.3 *** A0A1U8DT12_CAPAN)	6.91891	6.39878	7.4585	2.68942	3.73648	8.4631	7.86286	6.50517	6.42653
Solyc01g108150	Zinc-binding alcohol dehydrogenase domain-containing protein 2 (AHRD V3.3 *** A0A1J3FLM3_NOCCA)	79.5122	76.6994	65.4933	12.7433	17.6844	66.889	61.7755	77.1814	69.5431
Solyc02g021685	Unknown protein	18.2426	20.9568	30.6172	6.53908	9.06263	22.7213	28.7009	27.9371	24.9623
Solyc10g083710	3-deoxy-D-manno-octulosonic-acid transferase (AHRD V3.3 *** A0A200R573_9MAGN)	13.0672	11.636	10.0754	2.8876	3.99849	6.94252	9.77876	13.2066	9.65273
Solyc02g062970	Xaa-Pro aminopeptidase 2	85.3971	76.8489	74.994	12.5289	17.3344	78.5681	77.3399	79.7454	92.0785
Solyc04g080450	3-ketoacyl-CoA synthase (AHRD V3.3 *** A0A2G2V5U9_CAPBA)	58.8435	51.7284	51.7198	3.64753	5.04191	55.8041	59.8394	39.9033	42.6872
Solyc03g121120	DNA repair protein RadA-like protein (AHRD V3.3 *** A0A1J3K4B2_NOCCA)	14.048	12.0937	12.5677	3.25109	4.49258	10.8042	10.9964	13.1459	11.0561
Solyc02g083250	Cellular retinaldehyde-binding/triple function, C-terminal (AHRD V3.3 *** B6SN40_MAIZE)	132.351	131.004	133.574	22.9283	31.6728	107.179	103.215	255.17	210.564
[truncated: 1,246 more rows]
