# Supplementary material for: Transcriptomic analysis in tomato fruit reveals divergences in genes involved in cold stress response and fruit ripening
Source: Front Plant Sci. 2023 Jul 28;14:1227349. doi: 10.3389/fpls.2023.1227349 (PMC10416649; doi:10.3389/fpls.2023.1227349)
Supplement: Supplementary file 1 [file DataSheet_1.zip › Supplementary material_1/Supplementary Table 1.xlsx]

## Sheet: Primers
Supplementary Table 2. Oligonucleotide sequences of primers used for qPCR analysis.
	SGN ID	Name	Forward	Reverse
1	Solyc05g012020	SlRIN	ATGGCATTGTGGTGAGCAAAG	GTTGATGGTGCTGCATTTTCG
2	Solyc10g006880	SlNOR	AGAGAACGATGCATGGAGGTTTGT	ACTGGCTCAGGAAATTGGCAATGG
3	Solyc01g095080	SlACS2	GAAAGAGTTGTTATGGCTGGTG	GCTGGGTAGTATGGTGAAGGT
4	Solyc10g080210	SlPG2a	AAGACTTGGCAGGGAGGATC	TATGGCCACCTTTGTTGCAC
5	Solyc03g031860	SlPSY1	ATGTCTGTTGCCTTGTTATG	TTCCACCACCTCTATTGATT
6	Solyc08g005770	SlAAT	CAATAAATTACCACAAGCCAAAAC	AACATTAGTATGGGGATTTGGAG
7	Solyc09g082480	SlRDM1-2	GCACTACCTGACCAACCTCTC	AGGATCAGCATGCCAGAG
8	Solyc11g008530	SlDCL2d	CAGGGCGTATTACTACGTTCAA	CAAGCCCTCTTCAAGAATCG
9	Solyc04g074680	SlCHD9-like	GCAAGAAGCACCCTAAGCAC	GACACGTCTGAAGACGACGA
10	Solyc10g083630	SlDML2	GAGACTGATAGGGTATGGAAGC	ATGCGTGCAATAAATGAGTCTG
11	Solyc01g098890	SlCLE2	GATACAACAAGGTGTTTTGGGAG	TTGTAGTAGCTACAGGACTTTGTGC
12	Solyc08g075540	SlAOX1a	CTTCGTTTCCCCACTGATGT	AGCTTTGATCCATCCACCAC
13	Solyc08g007150	SlPOX65	TGATTCCATTGTGAGGGACA	ACGGGTGATTAGGTCAAACG
14	Solyc10g076370	SlERF13	GGTCCTGAGAATTCGGGTTG	CCAGCAGTCGAGTAAGTACC
15	Solyc01g102300	SlPIF3	CACATTTCTCAAGACCTGCTA	AGTTGCTGCTGCACTAACAT
16	Solyc04g080790	SlBEL3	TGAAAGGCAAAGATGAGATG	TCACCGTTAGGCACAAGAA
17	Solyc09g025310	SlNAC22	GAGGTGGCAAAGCTGAACTC	TCGAACGAGTTTTCGGATCT
18	Solyc05g013370	SlMADS43	GCTCTGTTTTGCGATGATGA	TACGCGTTGCTGTTTTCAAG
19	Solyc08g006470	SlZFP622	TGCACTTTTAGAAACCCCATTG	ATGATGAGCTATCTCTTGCGAA
20	Solyc06g054150	SlHSP	TGGACAAGTGAGAGCACAGG	GCACCGTCACTACAAGCTCA
21	Solyc12g009220	SlJAZ2	CGTCATCGTCGTCCGTTGAA	TGGGGTTCTGTTTGTTGGCTA
22	Solyc03g124110	SlCBF2	TTCGATCGGAAGAAGTTTCA	CAAGTAATCCTGGCATGGAA
23	Solyc06g072280	SlSmEb	GAGGATTATGACCCAGCCCATT	AATCCGCCCTAACTGCTTTCT
24	Solyc03g078400	SlActin	GCTATCCAGGCTGTGCTTTC	CAGTAAGGTCACGACCAGCA
