# Supplementary material for: Transcriptomic analysis in tomato fruit reveals divergences in genes involved in cold stress response and fruit ripening
Source: Front Plant Sci. 2023 Jul 28;14:1227349. doi: 10.3389/fpls.2023.1227349 (PMC10416649; doi:10.3389/fpls.2023.1227349)
Supplement: Supplementary file 1 [file DataSheet_1.zip › Supplementary material_1/Supplementary Table 3.xlsx]

## Sheet: Supplementary Table 3
Supplementary Table 3. List of module II DEGs		At-harvest	20ºC 14 d	20ºC 1-MCP 14 d	5ºC 14 d	5ºC 1-MCP 14 d	5ºC (14 d)→20ºC (7 d)	5ºC 1-MCP (14 d)→20ºC 1-MCP (7 d)	20ºC 21 d	20ºC 1-MCP 21 d
Gene_ID	Annotation	AH	T20CD14	T20MD14	T5CD14	T5MD14	T5CT20	T5MT20	T20CD21	T20MD21
Solyc01g100240	Calmodulin binding protein-like (AHRD V3.3 *** A0A200R2D8_9MAGN)	6.48175	27.1581	6.07065	55.0882	45.213	31.9426	22.4572	40.1153	22.3133
Solyc09g061280	p27KIP1-related-protein 2	3.41376	17.1453	5.35551	30.515	32.7911	23.612	15.1562	19.8553	10.3148
Solyc01g079260	WRKY transcription factor 23	24.8951	67.9364	17.5781	113.35	87.0837	74.6468	81.2878	65.1221	51.0985
Solyc04g080550	Isoflavone reductase-like protein (AHRD V3.3 *** A0A2G2V5Y4_CAPBA)	3.18182	21.9598	13.306	35.0436	16.163	22.875	4.53708	14.3829	18.4358
Solyc04g078880	cold regulated protein 27 (AHRD V3.3 *** AT5G42900.2)	0.770425	27.7173	25.6924	43.7968	32.6666	27.9098	39.3497	28.052	35.6071
Solyc06g076350	LePCL1	0.86789	12.818	6.51891	19.1417	23.4652	31.0756	40.863	33.9778	17.4476
Solyc06g073850	hypothetical protein (AHRD V3.3 *** AT2G27180.1)	22.1261	107.893	29.2073	160.724	90.1663	53.5001	91.0703	108.876	61.216
Solyc06g005680	Two-component response regulator (AHRD V3.3 *-* C0HE02_MAIZE)	0.0494202	3.59291	1.27764	5.33901	6.10448	14.515	11.5692	10.7706	8.17788
Solyc06g060680	Protein kinase superfamily protein (AHRD V3.3 *** Q9SVY4_ARATH)	12.5781	78.8355	28.8361	116.695	89.9078	48.7404	68.7821	85.2766	53.6382
Solyc03g115770	Two-component response regulator-like APRR5 (AHRD V3.3 *** A0A2G3CZB4_CAPCH)	8.05547	19.0219	7.85811	26.8883	26.4882	55.227	71.7634	58.9593	38.5432
Solyc02g089530	Unknown protein	6.53464	34.9998	14.1964	46.9179	64.2377	50.1597	20.4117	55.8931	43.4676
Solyc03g121400	Dof zinc finger protein14	6.08816	40.2725	21.6617	53.5778	33.6426	23.8859	38.6664	39.8629	31.7394
Solyc04g074580	Histone H3 (AHRD V3.3 *** A0A2K1J132_PHYPA)	421.911	1151.61	637.708	1476.57	1394.67	1234.54	997.657	1577.87	866.128
Solyc01g099035	Unknown protein	0.517807	12.3413	5.91633	15.7972	10.0218	13.2796	2.04336	8.22344	8.92158
Solyc06g076050	Ankyrin repeat family protein, putative, expressed (AHRD V3.3 *** Q10NB7_ORYSJ)	21.2108	83.4038	41.9044	103.172	82.794	47.5489	93.848	75.2326	52.8101
Solyc08g076050	Receptor-like kinase (AHRD V3.3 *** P93068_BRAOL)	3.66699	8.38324	10.3847	10.262	5.91856	7.4136	9.8094	8.76135	12.853
Solyc03g113920	Calmodulin binding protein (AHRD V3.3 *** A0A2K3MP79_TRIPR)	5.78313	13.2078	11.2265	15.453	10.2139	16.9939	21.6716	22.3806	11.4476
Solyc01g088030	Structure-specific endonuclease subunit slx1 (AHRD V3.3 *** A0A1J3GRL8_NOCCA)	3.83533	8.92665	6.11929	10.4151	9.31224	7.68631	7.629	8.49534	4.84479
Solyc04g064660	Pentatricopeptide repeat-containing protein (AHRD V3.3 *** A0A2G3CLX2_CAPCH)	0.744467	2.51247	2.50856	2.90899	2.22058	2.43608	2.94095	3.11766	2.91876
Solyc01g099520	Rapid alkalinization factor (AHRD V3.3 *** RALF_TOBAC)	53.4249	203.872	104.91	233.432	215.157	188.026	392.231	262.54	103.987
Solyc01g066720	Hypoxia-responsive family protein (AHRD V3.3 *** S8D7L7_9LAMI)	199.792	426.626	254.835	485.241	358.59	403.845	355.541	370.974	534.796
Solyc03g119970	ADP,ATP carrier protein (AHRD V3.3 *** A0A2G3D148_CAPCH)	1.09908	6.64961	4.85354	7.5433	4.38842	8.0421	6.18647	8.99462	7.6453
Solyc01g103170	Lysine ketoglutarate reductase trans-splicing-like protein, putative (DUF707) (AHRD V3.3 *** F4JRK4_ARATH)	11.7918	33.3969	25.2488	37.8389	37.076	24.4764	45.7038	37.0024	26.633
Solyc07g043510	Cysteine proteinases superfamily protein (AHRD V3.3 *** F4J076_ARATH)	37.8773	90.7797	43.2198	101.941	96.9087	85.0766	72.5911	71.6719	48.7189
Solyc01g099510	Unknown protein	68.2679	295.961	155.981	323.749	305.396	262.415	554.091	374.724	136.059
Solyc02g081560	Methionyl-tRNA synthetase (AHRD V3.3 *** Q8RXY3_ARATH)	54.6986	174.007	126.153	189.64	145.445	99.6077	172.676	206.445	115.542
Solyc01g099450	ATP-dependent DNA helicase Q-like SIM isoform X5 (AHRD V3.3 *-* XP_025888467.1)	3.84697	17.5841	18.5988	18.9427	21.5652	23.0754	16.2319	14.5739	14.5971
Solyc11g150142	reactive oxygen species modulator 1 (AHRD V3.3 *** A0A2I4FIE9_9ROSI)	5.59152	12.1929	13.1811	12.9963	13.85	11.3241	11.3348	14.7926	10.08
Solyc02g092090	basic leucine zipper 43-like (AHRD V3.3 *** A0A2I4G035_9ROSI)	28.561	77.0448	155.177	81.613	85.3426	41.6483	59.2711	99.6195	117.911
Solyc11g068450	Biogenesis of lysosome-related organelles complex 1 subunit 1 (AHRD V3.3 *** A0A2G2VPV1_CAPBA)	8.6802	19.545	14.5922	20.6704	23.9133	19.3674	16.7364	28.1704	18.3388
Solyc12g087790	Unknown protein	133.336	787.315	387.886	823.778	1051	242.575	1468.68	1287.86	551.337
Solyc08g008140	E4 SUMO-protein ligase PIAL2 isoform X2 (AHRD V3.3 *-* XP_010324635.1)	3.30356	10.11	12.7932	10.3723	11.4555	8.50308	10.3016	9.41667	9.69422
Solyc03g123560	Chaperone protein DnaJ (AHRD V3.3 *-* A0A1J3IS52_NOCCA)	26.5449	69.6835	71.6289	70.8477	54.05	58.6813	79.4227	52.7383	43.2649
Solyc04g007890	Hmg-y-related protein a (AHRD V3.3 *-* A0A314LC60_NICAT)	96.5139	332.556	178.697	337.477	442.726	247.911	324.876	361.306	175.376
Solyc03g006130	Protein male discoverer 2 (AHRD V3.3 *** A0A1J6HZQ5_NICAT)	17.2134	38.2466	23.095	38.3754	29.6245	39.6387	45.3596	50.6806	29.2862
Solyc11g066620	aspartic proteinase-like protein 2 (AHRD V3.3 *** A0A1U7W5P3_NICSY)	16.8729	138.075	55.8645	138.153	133.255	95.8756	63.8327	97.0765	76.4238
Solyc11g012780	Calcium-dependent lipid-binding (CaLB domain) family protein (AHRD V3.3 *** A0A2U1LMA8_ARTAN)	89.8311	199.974	108.351	199.092	193.477	146.715	154.614	201.9	139.472
Solyc10g007360	Protein DETOXIFICATION (AHRD V3.3 *** A0A2I4H3J9_9ROSI)	3.14653	10.0296	9.57958	9.94242	10.235	8.2533	8.52726	13.2535	7.12132
Solyc03g025690	plastid transcriptionally active protein (AHRD V3.3 *** AT1G75125.1)	3.11061	8.65934	12.8428	8.49383	11.3481	10.3682	10.4827	7.87222	12.9119
Solyc05g006100	Thiol-disulfide oxidoreductase DCC family protein (AHRD V3.3 *-* A0A2N9Z422_PAEPO)	8.03552	17.9339	20.0864	17.5106	18.7138	14.4937	20.133	15.716	16.0152
Solyc07g047980	protein DGCR14 (AHRD V3.3 *** A0A2I4EZ78_9ROSI)	38.9796	82.3463	47.8878	80.2224	78.648	49.8841	62.9265	74.9658	67.7496
Solyc02g021220	Subtilisin-like protease (AHRD V3.3 *** A0A1J3JRH1_NOCCA)	10.0692	22.2776	25.9311	21.1255	23.7946	41.8321	30.576	17.1413	47.0222
Solyc11g010490	transmembrane protein (AHRD V3.3 *** AT5G65440.7)	10.5959	23.1605	14.6159	21.7836	27.8657	28.4359	40.6086	26.8074	16.0186
Solyc03g031750	Vacuolar protein sorting-associated protein 28 homolog (AHRD V3.3 *** A0A2G3CKJ2_CAPCH)	55.2818	149.211	86.9027	136.648	142.377	150.933	146.436	129.399	123.617
Solyc07g006280	Tetraspanin (AHRD V3.3 *** A0A200Q8V3_9MAGN)	221.225	1074.14	1197.46	982.334	874.643	706.67	1052.43	1052.77	957.466
Solyc06g073140	Transmembrane protein (AHRD V3.3 *** Q1PDF2_ARATH)	0.170749	2.68365	1.97419	2.4222	5.10135	4.9998	2.29054	2.57209	1.36326
Solyc05g046300	Ethanolamine-phosphate cytidylyltransferase (AHRD V3.3 *** A0A2G3BYY5_CAPCH)	13.11	32.6181	41.1195	28.9623	35.8443	30.1824	39.5142	31.5838	26.0681
Solyc09g082450	Pentatricopeptide repeat-containing protein (AHRD V3.3 *** A0A2G3CSX3_CAPCH)	0.76663	2.79603	2.4666	2.48091	2.58753	2.35475	1.55465	1.80982	1.70862
Solyc07g007000	Protein trichome birefringence (AHRD V3.3 *-* A0A1J3I8M9_NOCCA)	3.24549	8.8805	10.7081	7.65423	5.23735	6.40974	8.1474	6.99059	7.49325
Solyc11g005700	RING-type E3 ubiquitin transferase (AHRD V3.3 *** A0A2G2VFF2_CAPBA)	7.37433	22.0661	8.25547	18.8942	17.8105	16.3099	16.5324	18.5574	23.2684
Solyc02g081390	Lysine-specific histone demethylase 1 (AHRD V3.3 *** B6SW44_MAIZE)	140.654	345.691	223.968	295.396	282.061	318.284	243.134	319.148	306.114
Solyc01g099440	ATP-dependent DNA helicase (AHRD V3.3 *-* A0A2G2XW06_CAPAN)	7.94031	31.4602	34.2996	26.4313	34.1715	43.3888	28.6271	33.443	32.2331
Solyc01g096000	Late embryogenesis abundant (LEA) hydroxyproline-rich glycoprotein family (AHRD V3.3 *** Q9T0A8_ARATH)	9.33696	32.6132	22.6072	27.3078	31.9152	31.1976	29.8019	36.1011	31.0065
Solyc03g097855	Unknown protein	0.780028	6.03083	4.46988	5.04536	5.73936	3.83306	4.22555	5.67165	3.9636
Solyc05g013180	Phosphate transporter PHO1-like protein 10 (AHRD V3.3 *** A0A2G2YDB9_CAPAN)	1.30056	5.58544	3.04147	4.6727	3.17901	5.81075	7.39992	4.27333	0.957939
Solyc02g092290	F-box/RNI-like superfamily protein (AHRD V3.3 *** F4KDV0_ARATH)	4.58688	14.6739	14.5865	12.2388	11.8847	10.1978	10.3762	13.9177	10.7797
Solyc12g087960	hypothetical protein (AHRD V3.3 *-* AT4G38060.4)	14.8629	41.8447	14.1526	34.7552	27.7954	46.9016	34.7556	58.7929	20.1059
Solyc03g095845	Unknown protein	5.98871	19.9205	12.951	16.3919	7.55229	17.7282	12.5959	10.9394	13.2701
Solyc06g073460	phospholipid hydroperoxide glutathione peroxidase	58.7648	182.921	135.33	134.991	117.979	163.453	119.583	107.058	102.672
Solyc05g007940	LERNALX L.esculentum ribonuclease lx	2.68451	16.8294	15.7722	12.2305	15.4583	22.5599	14.5281	17.8363	17.7314
Solyc07g064920	SWIB domain-containing protein (AHRD V3.3 *** A0A1Q3D0Q2_CEPFO)	12.1405	49.6072	26.5457	35.6976	36.1846	28.169	30.4591	46.6157	25.7361
Solyc03g005990	BES1/BZR1 (AHRD V3.3 *** A0A2K3PP13_TRIPR)	9.52324	28.0484	19.5224	20.1633	26.7624	22.2514	30.0583	36.9538	19.2613
Solyc03g081270	Two-component response regulator-like APRR9 (AHRD V3.3 *-* A0A1U8G692_CAPAN)	0.277777	3.65253	7.16154	2.61969	2.03742	1.85292	2.86392	2.66047	4.86208
Solyc12g009440	DnaJ/Hsp40 cysteine-rich domain superfamily protein (AHRD V3.3 *** Q9SN73_ARATH)	23.2919	98.7729	111.123	69.3438	62.3969	66.1488	73.3528	63.6814	77.2084
Solyc12g017240	xyloglucan endo-transglycosylase B1	113.179	338.102	330.099	234.255	200.766	74.1136	243.08	185.629	190.725
Solyc04g078280	Unknown protein	2.05747	7.1087	7.42549	4.57574	7.5537	4.8001	6.34887	4.28636	4.49196
Solyc05g014550	TRAM/LAG1/CLN8-like domain-containing protein (AHRD V3.3 *-* A0A2U1PG06_ARTAN)	1.35504	11.6629	10.356	7.25588	9.08026	12.7803	6.75467	10.6838	4.36624
Solyc04g079960	geranylgeranyl pyrophosphate synthase 2	5.51732	41.0718	32.4161	25.0128	32.1629	34.7097	25.7279	48.4276	37.9608
Solyc01g100230	DnaJ-like protein subfamily B member 6 (AHRD V3.3 *** A0A2G2V7W8_CAPBA)	9.1721	107.314	87.7658	65.3328	50.6946	70.45	68.2107	76.7223	61.2822
Solyc01g108100	cold regulated protein 27 (AHRD V3.3 *** AT5G42900.2)	0.593695	21.1033	12.0529	12.3858	13.7635	13.3921	24.3264	24.9031	14.9028
Solyc06g150132	Calcium-binding protein (AHRD V3.3 *-* Q9SCA1_LOTJA)	4.84854	61.3949	11.8538	31.7542	24.6503	21.816	38.1844	51.8237	15.0691
Solyc03g093130	xyloglucan endotransglucosylase-hydrolase 3	3.88358	68.336	35.12	24.9425	56.5525	28.4269	91.9317	52.9514	32.6765
Solyc06g082595	Ubiquitin-conjugating enzyme (AHRD V3.3 *** A0A200PUP4_9MAGN)	72.4582	172.715	187.237	142.722	154.47	164.154	149.768	154.745	166.178
Solyc08g076410	Shikimate kinase-like protein (AHRD V3.3 *** S8CW00_9LAMI)	2.77496	7.80903	5.41676	5.42037	4.87866	6.93198	6.14133	5.5322	5.77934
Solyc09g098220	DNA polymerase zeta processivity subunit (AHRD V3.3 *** A0A2G3CRB0_CAPCH)	10.5179	25.1914	14.2552	20.4247	19.2777	20.2724	19.5853	25.1123	18.0702
Solyc05g012500	WRKY transcription factor 57	40.2887	85.9244	54.8501	76.6129	66.5435	70.5147	79.8369	123.005	63.4519
Solyc09g055940	Bile acid:sodium symporter (AHRD V3.3 *** A0A200PU00_9MAGN)	13.3302	42.7227	20.0389	25.3147	30.8072	41.742	39.1401	48.8015	35.7579
Solyc05g005210	SBP (S-ribonuclease binding protein) family protein (AHRD V3.3 *** A0A2U1LW40_ARTAN)	10.2744	24.5372	12.637	18.6537	22.665	26.114	21.4869	20.4714	17.6256
Solyc01g107010	DNA polymerase kappa (AHRD V3.3 *** A0A2G2V759_CAPBA)	14.2321	29.9149	21.3398	25.8208	27.5412	28.8949	29.5867	32.0864	24.8393
Solyc01g010870	S-adenosyl-L-methionine-dependent methyltransferases superfamily protein (AHRD V3.3 *** A0A2U1LK68_ARTAN)	41.1555	93.1975	58.2517	73.3416	64.8183	73.1894	65.323	88.0206	75.3933
Solyc09g008820	F-box protein PP2-A15 (AHRD V3.3 *** A0A1U8E6K0_CAPAN)	10.3446	24.8693	27.2266	17.345	21.1315	18.0438	19.6788	22.5489	18.6203
Solyc06g068440	cinnamoyl-CoA reductase	29.1875	68.3893	35.5577	45.1938	74.3181	73.9156	80.9897	40.4235	120.759
Solyc12g089000	RBR-type E3 ubiquitin transferase (AHRD V3.3 *** A0A1U8EVL3_CAPAN)	31.6509	68.1982	43.705	47.7396	52.5656	45.7018	51.9984	68.5175	49.4875
Solyc01g079720	Protein phosphatase 2C 70 (AHRD V3.3 *** A0A1U8E8U4_CAPAN)	22.3008	47.0328	38.7611	31.9615	37.462	35.6159	37.9881	48.4126	40.9367
Solyc10g084520	Unknown protein	91.3777	201.506	205.385	116.841	180.021	163.745	168.405	146.567	130.128
Solyc01g098490	Sugar facilitator protein 1	28.9394	14.3746	30.3637	26.2962	15.5987	19.437	17.1479	7.7973	26.1289
Solyc11g062400	Protein kinase APK1B, chloroplastic (AHRD V3.3 *** A0A2G3B9K0_CAPCH)	12.4216	1.44907	3.02449	10.5049	3.34488	2.41143	6.08809	0.894354	2.95753
Solyc02g078320	E3 ubiquitin-protein ligase RMA1H1-like (AHRD V3.3 *** A0A2I4ELD1_9ROSI)	37.1417	17.1195	19.6708	29.7725	20.9628	30.2876	28.122	23.0859	19.1321
Solyc09g010940	Haloacid dehalogenase-like hydrolase (HAD) superfamily protein (AHRD V3.3 *** A0A1P8BF18_ARATH)	293.296	49.7092	89.9314	221.631	75.3696	75.7699	68.375	19.7464	37.9491
Solyc03g120390	auxin-regulated IAA15	323.578	124.352	194.463	236.789	170.028	201.963	173.939	135.483	171.498
Solyc09g074210	DNAse I-like superfamily protein (AHRD V3.3 *** A0A2U1Q9H2_ARTAN)	45.0884	11.154	16.6497	31.5892	16.7229	15.0898	18.7584	11.8434	17.8681
Solyc06g150130	Dof zinc finger protein PBF (AHRD V3.3 *** A0A2G2WLZ1_CAPBA)	111.234	38.0842	106.104	77.2878	67.4292	85.7581	67.7587	55.1449	70.2471
Solyc05g007790	Casparian strip membrane protein 1 (AHRD V3.3 *** CASP1_SOLDE)	3.91574	0.503962	0.858285	2.6838	0.742059	1.60645	0.89984	0.186773	0.64227
Solyc02g071640	GDSL esterase/lipase (AHRD V3.3 *-* A0A2G3A7C5_CAPAN)	13.106	5.12861	8.66184	8.88369	8.2677	4.30606	10.7429	6.31598	5.23763
Solyc03g007090	DUF668 domain-containing protein/DUF3475 domain-containing protein (AHRD V3.3 *** A0A1Q3B1U2_CEPFO)	9.72039	3.49337	5.38702	6.57227	5.78687	3.69872	4.21631	4.24045	4.59152
Solyc08g066070	leucine zipper Z12127	57.8962	28.2805	36.359	38.4152	42.8999	34.6442	45.1513	28.5582	28.0687
Solyc11g062370	Stomatal closure-related actin-binding protein 1 (AHRD V3.3 *** A0A1U8EIL0_CAPAN)	14.8663	6.96476	8.5308	9.82804	9.68649	9.1884	8.54092	11.3592	9.45903
Solyc12g035620	Polynucleotidyl transferase, ribonuclease H-like superfamily protein (AHRD V3.3 *-* F4IC62_ARATH)	7.14626	2.92968	5.63061	4.70656	5.17922	4.09443	4.89172	2.22377	4.33834
Solyc11g150143	Unknown protein	5.45122	1.09975	3.0921	3.58079	1.04457	2.17835	2.07054	3.44493	1.77558
Solyc05g007780	Photosynthetic NDH subcomplex L 2 (AHRD V3.3 *** A0A0F7GYP0_9ROSI)	11.7262	0.956305	1.68048	7.69244	1.68609	3.62818	3.38879	0.437283	1.12853
Solyc07g052400	glutamate receptor-like 3.2	14.8016	1.59383	7.42511	9.61866	6.75892	3.85741	7.58398	2.01609	3.79756
Solyc08g076860	PLATZ transcription factor family protein (AHRD V3.3 *** F4IEB6_ARATH)	390.152	196.407	310.61	251.726	274.118	202.702	166.197	278.162	231.098
Solyc04g076990	Receptor-like protein kinase (AHRD V3.3 *** A0A2R6RNH0_ACTCH)	114.78	40.7986	40.7118	72.1861	54.1568	83.8267	76.84	50.9301	38.0493
Solyc11g010580	S-adenosyl-L-methionine-dependent methyltransferases superfamily protein (AHRD V3.3 *** A0A2U1LT66_ARTAN)	33.094	13.184	22.3031	20.6067	22.8992	25.0266	21.9044	16.0511	17.6967
Solyc08g082010	Myosin heavy chain-related protein (AHRD V3.3 *-* A0A2U1NUP5_ARTAN)	23.8243	11.2045	16.2413	14.6943	19.1858	15.4138	16.7227	12.6831	15.4328
Solyc02g069170	Transcription initiation factor TFIID subunit 8 (AHRD V3.3 *** A0A1J3F703_NOCCA)	7.81345	3.00519	5.70584	4.78422	5.53048	4.97969	4.38264	3.82833	2.90741
Solyc01g107560	Glycosyltransferase (AHRD V3.3 *** A0A2G2W4I0_CAPBA)	3.64832	0.97513	1.81874	2.23074	1.43432	1.67418	1.3085	0.746512	0.968713
Solyc10g079200	Mitochondrial carnitine/acylcarnitine carrier-like protein (AHRD V3.3 *** A0A2G2VW73_CAPBA)	12.2363	5.56068	7.15887	7.47683	8.32066	8.20287	8.79721	5.88375	6.21976
Solyc07g016150	ripening regulated protein DDTFR10	360.629	160.104	204.889	220.298	244.985	217.063	253.12	248.767	215.907
Solyc02g093930	sister chromatid cohesion 1 protein 2 (AHRD V3.3 *** A0A2I4GMH3_9ROSI)	3.51405	0.267092	1.7327	2.14117	1.44492	1.15119	2.13118	0.512284	0.865625
Solyc11g067190	Fatty acyl-CoA reductase (AHRD V3.3 *** A0A2G3BAW0_CAPCH)	14.7148	1.79353	7.77464	8.92714	1.16809	6.65392	5.46382	0.176307	1.58587
Solyc03g097380	Heavy metal-associated isoprenylated plant protein (AHRD V3.3 *-* A0A2R6PUZ2_ACTCH)	5.20468	0.297885	1.94064	3.10832	1.30205	1.89492	2.31138	0.625517	4.81044
Solyc07g022830	EXS (AHRD V3.3 *** A0A200R094_9MAGN)	26.0542	9.99894	18.2923	15.4569	18.5091	14.3155	18.6276	10.5294	15.9595
Solyc01g099460	ATP-dependent DNA helicase (AHRD V3.3 *** A0A2G2XW06_CAPAN)	5.25032	0.780694	1.37672	3.07777	3.10151	3.64181	2.76174	1.59439	1.21278
Solyc03g115230	Solanum lycopersicum heat shock protein	473.149	163.83	240.661	276.588	157.113	149.416	116.782	106.802	177.36
Solyc06g074940	ATP-binding ABC transporter (AHRD V3.3 *** X8JTB2_9HOMO)	61.9568	27.4206	20.1099	36.1475	35.4141	28.7209	23.7495	25.4762	27.3344
Solyc12g014410	Ribonuclease 3-like protein 2 (AHRD V3.3 *** A0A1U8G157_CAPAN)	26.7333	7.92983	19.5801	15.4839	16.599	17.6306	15.8967	8.11216	14.9877
Solyc10g055593	heparan-alpha-glucosaminide N-acetyltransferase-like (AHRD V3.3 *-* A0A2I4EWQ3_9ROSI)	6.77831	1.97322	3.16744	3.9178	4.39653	3.8392	3.82875	5.19823	4.20241
Solyc01g096405	Unknown protein	2.31309	0.221123	0.614945	1.32008	0.351968	0.499484	0	0	0
Solyc08g083280	Alcohol dehydrogenase 1 (AHRD V3.3 *** A0A1U8G0C8_CAPAN)	2.32087	0.553397	0.835843	1.32282	0.859392	0.229122	0.745976	0.298657	1.1314
Solyc10g054280	(DL)-glycerol-3-phosphatase 2 (AHRD V3.3 *** A0A2G3BEV2_CAPCH),Pfam:PF13419	23.9104	8.71744	14.7069	13.5722	12.3117	14.3293	11.6305	8.57953	12.5415
Solyc03g005680	RNA-binding (RRM/RBD/RNP motifs) family protein (AHRD V3.3 *-* F4K4W6_ARATH)	57.9669	23.418	35.0529	32.6829	40.7154	37.8471	37.4537	19.7324	26.631
Solyc03g007970	UDP-N-acetylmuramate--L-alanine ligase (AHRD V3.3 *** A8KZ98_FRASN)	15.3393	1.8935	1.43911	8.64068	6.18887	4.6866	11.8272	5.22248	3.52016
Solyc03g007240	spermine synthase,Pfam:PF01564	100.512	46.6386	62.711	56.3175	64.1626	60.6654	56.2325	40.8731	37.1811
Solyc07g005120	Calcineurin-like metallo-phosphoesterase superfamily protein (AHRD V3.3 *** A0A2K3NDQ0_TRIPR)	15.7885	7.09935	10.4747	8.78235	10.9466	8.23651	10.645	5.83313	8.02172
Solyc10g074890	Protein kinase domain (AHRD V3.3 *** A0A200QIC0_9MAGN)	6.47351	2.06678	3.42677	3.57013	3.06178	3.03703	3.51882	2.15123	2.92739
Solyc04g081440	beta-fructofuranosidase	150.027	61.6834	91.4946	82.3263	113.304	58.1182	79.0154	71.3402	99.014
Solyc04g082030	ornithine decarboxylase	42.2563	9.44774	20.3096	23.0833	26.5419	25.3449	21.0988	11.7289	21.1889
Solyc03g005130	Receptor-like protein kinase (AHRD V3.3 *** B6ST43_MAIZE)	39.0799	18.934	15.277	21.1866	24.0596	18.6763	23.4016	21.4128	17.4027
Solyc01g014270	Unknown protein	59.4665	12.2693	33.2953	32.0206	33.092	21.3734	26.9074	20.2843	28.2284
Solyc01g100820	AP-3 complex subunit mu (AHRD V3.3 *** A0A2G2V6N1_CAPBA)	42.1665	17.5608	14.8394	22.5262	25.2093	18.4842	14.8248	17.0915	18.8099
Solyc07g005130	Alpha/beta-Hydrolases superfamily protein (AHRD V3.3 *** A0A2U1LIY6_ARTAN)	8.26743	3.64273	8.02288	4.40891	4.47987	5.15796	5.5952	5.94533	6.73872
Solyc04g008310	Glycosyltransferase (AHRD V3.3 *** A0A0A1WCD6_NICAT)	94.0394	33.6044	74.0936	50.0759	73.6208	45.8248	57.2182	32.4936	60.2682
Solyc03g110860	Nuclear transcription factor Y subunit C-4 (AHRD V3.3 *** A0A2G3CY59_CAPCH)	29.8224	10.7897	15.2201	15.7927	16.6831	12.2248	13.455	12.5764	13.5657
Solyc01g058260	Nuclear poly(A) polymerase 3 (AHRD V3.3 *** A0A2G3B5G8_CAPCH)	260.407	89.4774	101.932	137.807	98.5643	127.683	126.319	118.383	90.0432
Solyc03g121280	Core-2 i-branching beta-n-acetylglucosaminyltransferase family protein (AHRD V3.3 *** A0A2K3MN76_TRIPR)	28.068	9.53954	20.7442	14.6154	15.1855	12.9392	18.3407	13.5465	13.6446
Solyc05g054980	Serine/threonine protein phosphatase 2A regulatory subunit B subunit alpha-like protein (AHRD V3.3 *** A0A2K3NUG4_TRIPR)	50.2175	22.781	23.6372	25.943	27.2338	27.7067	26.893	24.3631	20.9783
Solyc06g084625	dihydroorotate dehydrogenase (AHRD V3.3 *** AT4G01897.1)	5.22929	1.4567	4.35337	2.69964	3.18117	3.50618	2.45835	2.11189	4.12495
Solyc01g100040	Protein phosphatase 2C family protein (AHRD V3.3 *** A0A2U1N538_ARTAN)	121.271	10.087	11.7557	62.4304	42.4195	43.2965	48.4807	11.1124	20.6275
Solyc03g115820	Ribulose-phosphate 3-epimerase-like (AHRD V3.3 *** A0A200QP25_9MAGN)	104.545	49.9826	38.5681	53.4121	53.1904	45.186	39.3489	40.4659	43.0048
Solyc01g107250	Leucine-rich repeat receptor-like protein kinase family (AHRD V3.3 *** A0A0K9P218_ZOSMR)	96.6409	28.1567	24.976	49.0595	50.2169	38.5181	60.3877	29.4494	39.6956
Solyc03g034370	Unknown protein	9754.39	1130.36	3456.8	2428.11	4534.67	2788.76	4651.85	2020.79	4356.37
Solyc03g121880	Protein phosphatase 2C 16 (AHRD V3.3 *** A0A2G2WPX5_CAPBA)	439.171	102.078	110.096	209.544	210.849	103.357	80.4	114.039	111.519
Solyc03g034220	Tomato RuBP carboxylase small subunit	789.232	5.53643	164.916	195.032	244.95	103.366	269.685	7.08294	69.123
Solyc04g078840	AREB	206.256	31.6294	54.2147	97.6914	99.0151	31.933	27.9255	40.4472	44.8804
Solyc10g075110	Non-specific lipid-transfer protein (AHRD V3.3 *** M1AVB9_SOLTU)	3717.04	8.15482	146.077	82.4419	116.94	155.27	260.7	10.7251	21.6394
Solyc07g054080	E3 ubiquitin-protein ligase RMA1H1 (AHRD V3.3 *** A0A2G2WDK5_CAPBA)	235.662	29.2313	96.8734	80.0813	78.9462	54.0633	94.9657	35.4731	53.577
Solyc09g090570	Proton gradient regulation 5 (AHRD V3.3 *** A0A2U1Q6W9_ARTAN)	239.485	7.22693	60.442	72.0344	76.6125	20.6307	28.7024	1.91652	24.9369
Solyc09g075600	GATA transcription factor-like protein (AHRD V3.3 *-* AT1G02700.1)	210.26	14.485	30.4841	66.357	51.0985	16.8213	29.6988	9.29331	11.0829
Solyc01g095700	Abscisic acid receptor PYL10 (AHRD V3.3 *** A0A2G3BTC1_CAPCH)	226.526	13.955	25.516	62.7484	54.4496	42.3941	33.8989	19.5605	20.2242
Solyc01g096620	Cilia-and flagella-associated protein 20 (AHRD V3.3 *-* A0A2G2YYL7_CAPAN)	152.336	18.7041	13.5828	58.3709	52.9219	8.16468	4.63031	15.4603	10.3017
Solyc02g084850	Abscisic acid and environmental stress-inducible protein TAS14 (AHRD V3.3 --* TAS14_SOLLC)	468.417	1.57297	7.90347	45.966	90.395	46.0261	14.1443	0.922495	1.66624
Solyc06g076400	Protein phosphatase 2C (AHRD V3.3 *** A0A2U1KC05_ARTAN)	225.036	12.7513	45.5425	45.9355	74.5143	21.7574	48.8321	8.063	31.9005
Solyc09g061840	3-ketoacyl-CoA thiolase peroxisomal-like (AHRD V3.3 *** A0A2K3P5R8_TRIPR)	119.681	20.1211	42.1338	43.3272	68.8789	51.1745	74.9503	16.4344	44.4846
Solyc05g012210	Ninja-family protein AFP3 (AHRD V3.3 *** A0A2G3CFM6_CAPCH)	172.015	0.819302	2.80048	42.2138	60.4912	1.35095	2.03323	1.60663	1.53813
Solyc05g026500	Unknown protein	81.9549	19.9967	41.8255	40.7748	52.3927	41.5918	46.7623	35.9121	21.4145
Solyc05g056080	zinc finger B-box protein (AHRD V3.3 *-* AT5G45410.5)	90.3249	12.4222	113.023	36.4276	29.1219	33.3753	40.9455	11.471	22.0259
Solyc09g082990	GDP-mannose-3',5'-epimerase (AHRD V3.3 *** A5JPK5_VITVI)	115.132	16.0247	42.4378	36.1609	46.7091	40.7485	56.3912	19.6444	25.5745
Solyc10g077040	Magnesium-protoporphyrin IX monomethyl ester [oxidative] cyclase, chloroplastic (AHRD V3.3 *** A0A1U8EC90_CAPAN)	101.274	7.44588	44.9104	35.4471	36.343	29.4821	29.9064	3.75382	27.5037
Solyc03g113620	Transcription factor MYB1R1 (AHRD V3.3 *** A0A2G2WRC4_CAPBA)	314.585	9.00666	54.891	34.015	56.2718	52.6965	99.0003	17.7149	19.841
Solyc01g095620	Glycosyltransferase (AHRD V3.3 *** A0A2U1KKS2_ARTAN)	165.281	2.52577	21.5686	32.2456	61.0561	21.5546	59.9455	1.6796	3.66091
Solyc04g076340	hypothetical protein (AHRD V3.3 *-* AT4G38060.4)	116.196	7.01488	32.9969	32.0641	28.781	11.3388	14.4991	3.09517	5.61929
Solyc03g098320	Protein REVEILLE 1 (AHRD V3.3 *** A0A2G2XWA2_CAPAN)	98.8047	10.0121	38.9486	30.9839	22.2849	9.40226	12.9122	8.82893	11.9325
Solyc01g105410	Protein EXORDIUM-like 2 (AHRD V3.3 *** B1Q489_CAPCH)	1126.94	4.32561	42.873	30.6873	42.9676	37.0613	68.9999	7.936	17.3309
Solyc06g071280	Enhanced disease susceptibility 1 protein (AHRD V3.3 *** Q2TQV0_SOLTU)	52.872	8.8924	8.94613	26.246	30.945	12.7808	23.3998	14.5582	21.3873
Solyc08g067410	3-ketoacyl-CoA synthase (AHRD V3.3 *** A0A2G2VGN5_CAPBA)	188.449	2.24488	10.8953	22.806	35.8755	7.92399	18.4735	1.59882	2.91875
Solyc07g056540	glycolate oxidase X92888	282.981	5.20068	28.8803	22.254	21.1487	18.6783	99.1388	4.90312	12.6536
Solyc02g091560	Serine hydroxymethyltransferase (AHRD V3.3 *** A0A2G3D8E3_CAPCH)	211.546	2.69011	10.5892	21.5402	23.8966	20.9716	53.0115	3.12748	7.51314
Solyc02g083130	Regulator of Vps4 activity in the MVB pathway protein (AHRD V3.3 *** F4JNS8_ARATH)	113.668	10.7811	21.729	21.5148	32.2397	16.9004	16.6283	9.88503	27.6561
Solyc05g006740	Glutathione S-transferase (AHRD V3.3 *** A0A200QY01_9MAGN)	91.8684	1.26202	24.369	21.0465	23.0496	5.71466	15.3624	0.712866	4.90234
Solyc02g093150	APETALA2c	63.7499	9.0283	12.5145	21.0256	24.2857	20.8031	18.1123	9.85559	13.2607
Solyc02g078380	Stem-specific protein TSJT1 (AHRD V3.3 *** A0A1U8FVZ0_CAPAN)	180.283	3.85621	13.3054	20.975	13.9984	22.8563	46.2248	2.62654	4.23615
Solyc03g082620	Metal-nicotianamine transporter YSL1 (AHRD V3.3 *** A0A2G2X7E8_CAPBA)	67.2623	8.45529	22.2925	20.9173	21.6355	16.0248	25.3468	9.04791	19.8991
Solyc02g093600	Class I heat shock protein (AHRD V3.3 *** A0A2K3K1J3_TRIPR)	167.299	3.74778	34.7239	20.0928	13.3296	12.0514	38.7766	1.94338	4.70018
Solyc03g123540	17.4 kDa class III heat shock protein (AHRD V3.3 *** A0A2G3D1F4_CAPCH)	65.8143	7.53446	8.97061	18.3007	13.0205	3.60022	3.33632	4.09639	3.89862
Solyc05g056040	Auxin Response Factor 24	56.5045	3.25823	16.1309	18.2732	16.9608	23.1711	29.7007	2.34699	5.63828
Solyc07g018010	bHLH transcription factor139	59.4308	1.2122	2.04845	16.6491	31.1937	15.9773	20.4681	0.389729	1.67099
Solyc09g008350	ACT domain-containing protein (AHRD V3.3 *** A0A1Q3AQY2_CEPFO)	40.9522	4.03766	23.6796	16.5645	22.0987	12.5765	21.3729	6.42526	10.201
Solyc12g015630	transmembrane protein (AHRD V3.3 *** AT5G55570.1)	62.1702	1.2598	18.5954	15.1042	19.6429	6.12832	5.93999	0.478549	6.6049
Solyc01g111630	glycerate dehydrogenase (AHRD V3.3 *** A0A2I4EWU8_9ROSI)	384.283	6.99439	93.6352	14.9871	21.8418	45.8711	78.0074	6.68624	79.1054
Solyc09g084440	Proteinase inhibitor 1 PPI3A2 (AHRD V3.3 *** Q4FE23_SOLTU)	160.987	0	0.0706499	14.6539	13.3182	2.24459	0.413035	0.183388	0.496183
Solyc06g034370	Plant invertase/pectin methylesterase inhibitor superfamily protein (AHRD V3.3 *** A0A061G797_THECC)	132.893	4.62737	30.8829	14.2838	35.2767	17.4333	28.2273	7.56273	40.5959
Solyc12g098900	Late embryogenesis abundant protein D-29 (AHRD V3.3 *-* A0A2G3B563_CAPCH)	57.8672	0.997459	1.97228	14.0296	21.5554	0.727537	3.45043	4.39272	5.22398
Solyc03g120410	Nucleotide-diphospho-sugar transferases superfamily protein (AHRD V3.3 *** AT1G64980.3)	38.1035	3.03037	29.5109	13.5107	16.4983	10.7834	23.3972	3.83837	7.89122
Solyc12g099930	Serine--glyoxylate aminotransferase (AHRD V3.3 *** A0A2G2YAX9_CAPAN)	75.8801	4.98127	8.62966	13.4455	4.69149	12.1224	18.6431	4.6658	12.0588
Solyc01g005080	65-kDa microtubule-associated protein 6 (AHRD V3.3 *** A0A2G2XSF2_CAPBA),Pfam:PF03999	34.9123	4.23893	35.4429	13.3963	10.1959	11.3816	18.7108	5.33083	12.1563
Solyc06g074260	senescence regulator (Protein of unknown function%2C DUF584) (AHRD V3.3 *** AT3G15040.1)	903.731	4.4319	18.0948	13.1226	25.5031	22.0411	51.2438	5.58131	7.36158
Solyc09g092720	glycine-rich protein 3 short isoform-like (AHRD V3.3 *** XP_004247911.1)	109.737	2.51712	5.28441	12.9778	11.438	11.2936	14.75	0.772891	3.79456
Solyc09g074910	Peripheral-type benzodiazepine receptor (AHRD V3.3 *** Q6A151_SOLTU)	35.4886	3.58335	9.76464	12.5962	16.3573	9.42573	12.625	6.11715	7.2658
Solyc07g150104	early nodulin-like protein 1 (AHRD V3.3 *** A0A2I4F529_9ROSI)	26.9504	4.90692	11.3071	12.2979	17.5355	8.95384	13.8887	8.20577	13.4407
Solyc03g020060	Proteinase inhibitor type-2 (AHRD V3.3 *** A0A2G2V3L6_CAPBA)	99.1979	0.53346	0.815057	12.1315	10.8831	9.91049	13.104	0.0556838	1.88455
Solyc04g009030	Glyceraldehyde-3-phosphate dehydrogenase (AHRD V3.3 *** A0A0A8IBT8_NICBE)	222.579	2.72874	33.1599	11.541	10.9813	46.456	49.9294	0.935979	29.014
Solyc10g047660	CHCH (AHRD V3.3 *-* A0A200PNI6_9MAGN)	27.5373	2.09197	24.2486	11.4237	18.1365	10.7925	16.3536	1.45387	13.6384
Solyc07g052460	transmembrane protein (AHRD V3.3 *** AT3G21710.2)	150.552	0.750958	5.14659	11.3771	16.588	3.54689	11.6268	0.801693	2.43612
Solyc11g018680	ABC transporter G family member 25 (AHRD V3.3 *-* A0A2G2WXS9_CAPBA)	47.0299	3.44488	20.0743	11.3678	18.1827	10.8413	11.2585	4.42473	10.8467
Solyc06g009770	hypothetical protein (AHRD V3.3 *** AT3G62650.2)	279.8	2.32652	29.6329	11.3573	22.805	17.0518	76.9274	2.29533	12.6409
Solyc12g038160	Lipase (AHRD V3.3 *** A0A2K3PIZ1_TRIPR)	30.9172	5.00177	13.9908	11.1125	13.9018	9.31001	13.7886	7.04995	11.7379
Solyc03g119200	L-Ala-D/L-amino acid epimerase (AHRD V3.3 *** A0A1U8FVL6_CAPAN)	24.3008	2.57385	8.16778	10.5863	9.28025	7.18695	11.8062	2.17783	4.39141
Solyc08g078670	Eukaryotic aspartyl protease family protein (AHRD V3.3 *** A0A061G3B8_THECC)	107.284	4.43341	19.3554	10.0013	14.0997	16.1874	30.8759	8.78728	12.3014
Solyc10g085850	TPSI1 protein (AHRD V3.3 *** Q41336_SOLLC)	38.4708	1.26379	20.524	9.97933	17.3755	8.74773	14.0821	9.37071	33.1357
Solyc01g073680	Bifunctional inhibitor/lipid-transfer protein/seed storage 2S albumin superfamily protein (AHRD V3.3 *** A0A061DVR0_THECC)	86.6109	1.05385	8.42124	9.76938	30.2018	8.90596	16.8986	0.237566	3.52804
Solyc10g080690	Patatin (AHRD V3.3 *** A0A2G3BI67_CAPCH)	35.3028	0.168151	0.379925	9.50403	2.96771	9.8834	3.01721	1.07379	0.841796
Solyc01g094700	Glycerol-3-phosphate acyltransferase, expressed (AHRD V3.3 *** D8L9N9_WHEAT)	202.16	2.95697	31.322	9.37227	18.1258	16.7967	41.6284	1.51707	10.6108
Solyc06g068750	Transferring glycosyl group transferase (AHRD V3.3 *** A0A2K3L539_TRIPR)	51.8821	3.57552	12.8462	9.18139	10.7278	11.0657	23.9642	3.82038	4.17196
Solyc04g081770	GDSL esterase/lipase (AHRD V3.3 *** A0A2G2ZSP1_CAPAN)	148.398	1.07465	46.2746	8.84532	15.8279	13.7214	33.67	3.06245	5.16402
Solyc06g066540	Ethylene-responsive transcription factor (AHRD V3.3 *-* A0A2G2XMU8_CAPBA)	50.2734	4.28309	3.49418	8.68389	3.46755	5.03993	1.69582	4.02245	7.97722
Solyc08g005010	CAAX amino terminal protease (AHRD V3.3 *** A0A200PSV1_9MAGN)	45.1435	3.22983	30.3218	8.59582	11.0822	12.473	24.2764	3.99805	17.4792
Solyc01g060070	Outer envelope pore protein 16-2, chloroplastic (AHRD V3.3 *** A0A2G2XR36_CAPBA),Pfam:PF02466	43.4291	3.73601	9.69065	8.5811	11.6141	10.0009	11.2876	4.04551	16.7402
Solyc03g111800	Leucine-rich repeat receptor-like kinase (AHRD V3.3 *** A0A0M3L7B4_SOLLC)	37.7104	2.332	8.81481	8.50769	10.4536	6.14934	15.4572	2.60105	4.67775
Solyc11g018690	ABC transporter G family member 25 (AHRD V3.3 *** A0A1U8GMW2_CAPAN)	25.8792	3.21252	8.33373	8.39303	10.3159	5.32158	6.99186	1.84111	6.05045
Solyc11g008260	Cysteine proteinase 15A (AHRD V3.3 *** A0A1U8EZ26_CAPAN)	33.3674	1.73607	17.0637	8.12951	8.91885	7.19294	7.82659	2.1036	24.143
Solyc12g088190	Amino acid permease (AHRD V3.3 *** A0A2K3NUE8_TRIPR)	38.725	0.54063	0.269054	7.98091	6.63754	2.50787	0.399664	0.0953462	0.259611
Solyc05g055910	Vacuolar protein sorting-associated protein (DUF946) (AHRD V3.3 *** Q9FND1_ARATH)	53.8302	3.74891	12.7147	7.88066	3.46345	12.9879	16.1563	3.04637	10.4506
Solyc02g063000	Glycosyltransferase (AHRD V3.3 *** A0A2I4ENI5_9ROSI)	27.8046	0.0305763	2.12759	7.55838	4.06656	0.116688	0.301264	0	0.0661981
Solyc01g109040	Cytochrome b6-f complex subunit 7 (AHRD V3.3 *** A0A1U8DXD4_CAPAN)	32.4372	0.670544	4.58849	7.12399	7.43874	8.44582	8.70721	0.179291	2.42833
Solyc02g067230	Dof zinc finger protein3	19.5486	2.02844	1.87659	7.09014	7.42309	3.21482	4.01753	4.2213	3.88018
Solyc11g069180	Isovaleryl-CoA dehydrogenase (AHRD V3.3 *** B4FQ64_MAIZE)	22.771	3.42273	5.49939	7.07593	8.54957	4.51735	7.46005	2.70556	3.64507
Solyc07g007250	Metallocarboxypeptidase inhibitor (AHRD V3.3 *** A0A2G3BXM1_CAPCH)	33.4916	1.69238	3.51118	6.99449	3.78732	5.89078	6.2633	0.308131	3.77754
Solyc01g110360	Fructose-bisphosphate aldolase (AHRD V3.3 *** Q9SXX5_NICPA)	334.799	0.445392	18.0724	6.96871	5.94371	20.2768	77.472	1.1952	8.42743
Solyc10g007670	hypothetical protein (AHRD V3.3 *-* AT2G33180.1)	29.9162	3.41311	7.26342	6.96407	8.67712	6.90317	10.0661	1.81972	6.18628
Solyc03g112060	Quinolinate synthase, chloroplastic (AHRD V3.3 *** A0A2G3CY80_CAPCH)	21.8927	0.505402	2.28572	6.9133	3.09067	2.37788	10.6483	0.461407	0.958673
Solyc06g065190	TCP transcription factor 13	17.5469	2.32501	10.7287	6.86245	9.50068	5.99925	11.1051	6.61226	13.3728
Solyc02g093180	HXXXD-type acyl-transferase family protein (AHRD V3.3 *** A0A2K3L8P7_TRIPR)	165.488	2.13422	35.9728	6.794	2.37555	19.3423	14.0883	0.341787	1.76168
Solyc10g080730	Thioredoxin-like 1-1, chloroplastic (AHRD V3.3 *** A0A2G2YNL4_CAPAN)	20.6188	2.70897	10.1312	6.55233	7.04756	3.6083	7.70295	1.59252	3.19485
Solyc03g098795	Proteinase inhibitor type-2 (AHRD V3.3 *** A0A2G2XU31_CAPAN)	25.6299	0.186679	0.239944	6.1432	4.61108	18.87	6.39962	0.121343	14.1425
Solyc03g025410	NAD(P)-binding Rossmann-fold superfamily protein (AHRD V3.3 *** Q8H1Q6_ARATH)	35.5316	2.70656	9.93779	6.09804	6.11839	4.2474	5.99104	0.969682	6.92552
Solyc08g076870	DUF740 domain-containing protein (AHRD V3.3 *** A0A1Q3BKH7_CEPFO)	18.8208	1.78176	14.5483	6.03692	14.6644	5.65268	7.48341	1.30435	3.32564
Solyc05g009680	Eukaryotic aspartyl protease family protein (AHRD V3.3 *** Q9C6M0_ARATH)	16.9245	2.04101	14.6494	5.84507	7.40712	5.97068	9.35991	3.18801	7.7773
Solyc02g068080	Chloride channel protein (AHRD V3.3 *** K4B7E0_SOLLC)	29.9998	0.179825	3.71588	5.80336	4.58395	2.24593	4.77542	0.0584109	0.856607
Solyc02g077330	GDSL esterase/lipase (AHRD V3.3 *** A0A2G3D5Q8_CAPCH)	175.922	0.0379513	9.8433	5.29979	13.4134	8.21189	60.9238	0.610783	0.60275
Solyc02g083930	BnaCnng52580D protein (AHRD V3.3 *-* A0A078JGY5_BRANA)	68.6051	0	5.79561	5.22016	10.6091	6.85195	35.6087	0	1.05735
Solyc08g078160	Oleosin (AHRD V3.3 *** A0A1U8GG58_CAPAN)	50.1571	0.91481	8.23997	5.20757	18.6961	3.62289	13.5695	8.58069	66.7559
Solyc12g098225	glycine-rich cell wall structural protein (AHRD V3.3 *-* XP_010314854.1)	321.189	1.67337	46.0518	5.13609	10.4855	16.5944	52.405	3.22089	13.608
Solyc02g067060	Hexosyltransferase (AHRD V3.3 *** A0A1U8FIH2_CAPAN)	12.2243	1.01849	5.17447	4.80506	6.0779	3.837	5.96659	1.27606	1.69165
Solyc02g093250	Caffeoyl-CoA O-methyltransferase (AHRD V3.3 *** A0A1U8FPA5_CAPAN)	13.6254	1.05048	4.30285	4.80439	2.36215	3.92138	3.09897	0.208509	3.8575
Solyc01g105360	Glycosyltransferase (AHRD V3.3 *** A0A2I4DYG0_9ROSI)	47.6547	1.58134	4.58541	4.73093	2.61928	6.00361	2.37263	1.64858	2.15318
Solyc02g093990	Adenylate kinase (AHRD V3.3 *** A0A200R4A0_9MAGN),Pfam:PF00406	13.3586	1.04881	1.34866	4.62778	5.90696	4.38016	1.88586	2.46581	1.0087
Solyc09g007760	plasma membrane intrinsic protein 2.10	235.222	0.440833	7.61635	4.61312	9.74254	5.20247	5.07083	0.368752	1.63115
Solyc04g072630	sporulation-specific protein (AHRD V3.3 *** AT1G22060.2)	9.95563	2.12293	6.79126	4.54859	5.06187	4.24122	4.94149	1.28943	4.82574
Solyc05g052840	Tubulin-folding cofactor C (AHRD V3.3 *** A0A2G3CHF8_CAPCH)	14.716	1.73646	4.10584	4.54221	7.79361	6.67698	7.04427	2.10611	2.99763
Solyc03g096900	GTP pyrophosphokinase (AHRD V3.3 *** A0A2K3NQK0_TRIPR)	10.4931	1.16733	4.94198	4.5403	4.94412	4.15529	4.7212	1.23353	2.50853
Solyc05g055400	Cytochrome P450 (AHRD V3.3 *** A0A200Q2G7_9MAGN)	188.811	0.45523	17.1079	4.25994	12.2307	10.7594	39.5787	1.58245	4.34693
Solyc06g084760	Cytochrome P450 (AHRD V3.3 *-* A0A2U1M1Z6_ARTAN)	13.8427	1.20809	0.456085	4.1954	3.17712	1.13595	0	0.887902	0.617788
Solyc12g044610	Transcription factor MYB1R1 (AHRD V3.3 *** A0A2G3B343_CAPCH)	8.92217	1.93545	7.21098	4.11861	4.19537	3.82908	5.6312	2.70204	6.98624
Solyc03g095310	Cytochrome P450 (AHRD V3.3 *** A0A2U1PRC1_ARTAN)	64.576	2.02981	1.69265	4.09082	1.55459	7.91696	1.15756	1.1109	1.90648
Solyc03g113350	Zinc finger protein (AHRD V3.3 *** A0A200QF78_9MAGN)	13.6862	1.10777	4.04327	4.08366	4.68501	2.95745	5.80924	0.935546	1.66201
Solyc12g005750	B-box zinc finger protein 32 (AHRD V3.3 *** A0A2G3BMP6_CAPCH)	135.404	0.160016	3.39517	4.00386	7.36247	1.40103	1.19932	0	0.336975
Solyc08g076220	Phosphoribulokinase (AHRD V3.3 *** A0A1U8GUA7_CAPAN)	69.5531	0.673925	11.8855	4.00358	4.5473	10.7739	12.7444	0.481144	7.64776
Solyc04g039980	Disease resistance protein (TIR-NBS-LRR class) (AHRD V3.3 *-* F4I270_ARATH)	8.90945	1.29691	2.54298	3.91994	4.92295	2.31256	5.98999	0.712597	4.26176
Solyc01g090790	bHLH transcription factor	13.7162	0.261655	9.26726	3.91697	1.90103	1.83706	3.66769	0.198678	0.246958
Solyc08g008630	beta-carotene isomerase D27, chloroplastic (AHRD V3.3 *** A0A2I4EYC2_9ROSI)	90.8954	0.420714	15.9727	3.83572	4.61322	11.1455	24.4389	0.916571	7.2223
Solyc01g108490	Carboxypeptidase (AHRD V3.3 *** A0A1U8E723_CAPAN)	113.417	0.8654	2.86913	3.69317	3.95682	9.67574	17.9576	0.273711	1.65225
Solyc01g097770	phototropin 2	52.489	0.246542	6.29342	3.67715	5.16436	6.82021	14.2288	0.0937147	1.09644
Solyc09g011080	Ribulose bisphosphate carboxylase/oxygenase activase, chloroplastic (AHRD V3.3 *** A0A2G2VP29_CAPBA)	88.3428	0.338572	17.3532	3.31857	2.0967	3.20975	5.91012	0.267508	1.95799
Solyc02g077590	Homeobox-leucine zipper-like protein (AHRD V3.3 *-* Q3HRT1_PICGL)	45.8348	0.300714	5.50551	3.27775	3.15872	7.3532	10.1386	0.597865	0
Solyc03g025810	Low-temperature-induced 65 kDa protein (AHRD V3.3 *-* LTI65_ARATH)	56.4092	0.103868	2.10157	3.27628	2.74183	2.76327	3.30607	0.455486	2.63058
Solyc03g097820	bHLH transcription factor 022	11.2303	0.916851	1.64367	3.253	2.17138	2.0342	6.32626	2.00411	0.72055
Solyc07g056470	Glutathione S-transferase-like protein (AHRD V3.3 *** A0A2K3N2T5_TRIPR)	8.25993	0.786618	3.96395	3.21024	3.89549	1.29335	2.0494	0.388824	1.09993
Solyc10g044840	YacP-like NYN domain protein (AHRD V3.3 *** F4IQD4_ARATH)	15.3265	0.504944	2.9852	3.20189	3.10765	2.84813	2.83881	0.581505	1.75837
Solyc09g007770	plasma membrane intrinsic protein 2.1	166.346	0.0912009	6.18776	3.06466	5.05538	3.99401	3.53925	0	1.83849
Solyc01g079110	Histone H3 (AHRD V3.3 *** A0A2G3DHD8_CAPCH)	8.52163	0.170065	2.95389	3.03139	5.47516	5.82255	3.48723	0.171575	0.815866
Solyc02g062340	Fructose-bisphosphate aldolase (AHRD V3.3 *** Q9SXX4_NICPA)	89.1241	0.138923	2.71629	3.01505	4.86355	5.02629	19.6268	0.240902	0.888853
Solyc01g006720	ABC transporter G family member 27 (AHRD V3.3 *** A0A2G2VCM9_CAPBA)	11.6105	0.0897465	3.38354	2.98089	6.48869	4.52691	4.52315	0.0220851	0.887884
Solyc04g009020	High chlorophyll fluorescent 107 (AHRD V3.3 *** F4J3Z3_ARATH)	7.84562	0.780937	4.59512	2.89651	3.41458	2.26256	3.35815	0.421064	3.243
Solyc03g006320	Ethylene-responsive transcription factor 4 (AHRD V3.3 *-* A0A2G2VSG2_CAPBA)	14.6372	0.43692	2.80245	2.82905	3.62446	3.34972	4.89964	1.23808	15.1756
Solyc10g006330	protein PLASTID MOVEMENT IMPAIRED 1 (AHRD V3.3 *** A0A2I4GWL2_9ROSI)	29.6956	1.02592	19.8956	2.80043	3.96862	5.52233	6.06746	0.608371	6.1241
Solyc01g105380	phospho-2-dehydro-3-deoxyheptonate aldolase 2, chloroplastic (AHRD V3.3 *-* XP_004230644.2)	44.4448	0.293363	5.75218	2.74062	0.309566	1.76464	6.76637	0.295967	0
Solyc11g040150	Heparan-alpha-glucosaminide N-acetyltransferase-like protein (DUF1624) (AHRD V3.3 *** B3H4C1_ARATH)	26.9523	1.24715	8.63199	2.70662	3.4339	9.60692	12.228	2.19208	2.62507
Solyc02g063430	bHLH transcription factor 078	15.4241	1.26299	3.9624	2.64718	2.56664	6.7809	2.81623	1.13687	4.87579
Solyc04g080460	Sugar facilitator protein 4	6.19902	1.20889	4.33994	2.62232	2.10819	2.22161	2.35533	1.75248	3.74671
Solyc05g051460	Homeobox-leucine zipper protein HOX4 (AHRD V3.3 *** A0A2G2Y5D1_CAPAN)	31.2308	0.296044	2.29399	2.60507	10.4863	1.87388	4.78387	0.52236	2.26598
Solyc07g026630	Unknown protein	5.92134	1.02512	2.59354	2.59543	1.49208	5.08368	2.10644	3.05304	2.86887
Solyc10g018780	Squamosa promoter binding protein 8a	18.6854	0.491745	1.11697	2.5597	1.54665	0.685985	3.67749	0	0.491561
Solyc06g035520	Alpha/beta-hydrolases superfamily protein (AHRD V3.3 *** A0A2U1LX98_ARTAN)	8.56471	0.520526	5.55752	2.55588	4.64282	2.82857	2.02339	0.400874	2.47571
Solyc01g006400	Pistil extensin like protein, partial CDS only (AHRD V3.3 *-* Q7DLN2_TOBAC)	30.7431	1.19739	2.82354	2.45181	5.02261	0.874639	3.27977	3.28689	7.0183
Solyc01g010520	Helicase with zinc finger protein (AHRD V3.3 *** B3H5Y3_ARATH)	9.19083	0.905712	4.75936	2.27775	4.05538	2.30084	3.89391	0.738796	2.17254
Solyc09g007980	Unknown protein	6.29943	0.355591	1.29674	2.23361	2.90014	2.67431	1.59601	0.358748	0.38055
Solyc12g088250	Serine carboxypeptidase (AHRD V3.3 *** A0A2K3MSK4_TRIPR)	15.331	0.0337846	0.668397	2.14733	3.14588	0.882041	0.656509	0	0.0711464
Solyc06g048750	Unknown protein	28.4485	0	2.4173	2.1236	3.3595	3.00322	2.78504	0.297289	2.72599
Solyc01g111210	Amidase (AHRD V3.3 *-* A0A200RAW3_9MAGN)	17.6048	0.701938	2.25676	2.11059	3.13903	1.60868	1.91239	1.03953	0.593197
Solyc11g005760	Hexosyltransferase (AHRD V3.3 *** K4D4I9_SOLLC)	7.64732	0.589967	2.42992	2.09171	3.00218	1.33381	2.59446	0.37676	1.30523
Solyc11g021365	SSUH2-like protein (AHRD V3.3 *** AT1G22630.1)	11.4566	0.0803734	1.23504	2.08912	4.06185	1.2474	2.3831	0.162174	0.0846284
Solyc07g049645	Benzyl alcohol O-benzoyltransferase (AHRD V3.3 *** BEBT_TOBAC)	9.66629	0	0.779738	1.99506	2.34137	0.962031	2.11786	0.0641084	0.724847
Solyc02g081510	Receptor-like protein kinase (AHRD V3.3 *** A0A2K3PPP5_TRIPR)	5.01792	0.352948	2.17609	1.90906	2.62892	0.873454	0.990371	0.285754	0.478702
Solyc05g005865	MLP-like protein (AHRD V3.3 *** A0A1U8EPD5_CAPAN)	179.334	0.797344	6.38526	1.86902	1.92481	6.27822	17.2626	3.73478	131.948
Solyc01g097290	auxin-regulated IAA16	47.4803	0.456265	3.79569	1.84029	2.69476	8.43091	16.076	0.247978	0.154123
Solyc06g049030	RING/U-box superfamily protein (AHRD V3.3 *** A0A2U1QK74_ARTAN)	24.198	0.674436	4.85084	1.83956	2.66013	6.21713	6.70436	0.843371	2.01533
Solyc02g069290	RING-type E3 ubiquitin transferase (AHRD V3.3 *-* A0A218W8P0_PUNGR)	26.745	0.892434	13.1252	1.82162	2.04401	7.13239	9.94932	0.407131	2.17475
Solyc04g008570	Pentatricopeptide repeat-containing protein, chloroplastic (AHRD V3.3 *** A0A2G3CF28_CAPCH)	16.8653	0.371391	4.24755	1.74523	1.75151	2.98619	3.33117	0.373173	1.30456
Solyc07g064870	Endoglucanase (AHRD V3.3 *** A0A2G2WGL3_CAPBA)	8.19029	0.284506	1.85046	1.71332	0.844323	1.64079	2.01627	0	0.888946
Solyc06g054320	Dirigent protein (AHRD V3.3 *** K4C6B8_SOLLC)	5.6725	0.106378	1.1777	1.60789	2.64497	0.475266	2.63588	0	0.604373
Solyc06g035610	RNA-binding protein (AHRD V3.3 *-* Q941H9_TOBAC)	31.0984	0.0647124	6.79952	1.59634	2.28423	2.9712	5.69359	0.199785	0.618187
Solyc01g066160	Unknown protein	3.51478	0	0	1.55243	0.17954	1.76198	0.642616	0	0
Solyc02g077840	Ethylene-responsive transcription factor 4 (AHRD V3.3 *-* A0A2G3D5H4_CAPCH)	13.9268	0.463774	2.86739	1.52884	0.653899	1.92609	5.54804	0.825436	3.33493
Solyc09g092110	Light-regulated protein (AHRD V3.3 *** A0A2G3CRI7_CAPCH)	7.71263	0	9.61535	1.5272	1.24679	0.278196	1.25595	0	0.401277
Solyc03g019790	alpha-galactosidase	11.2474	0.755964	1.46843	1.52578	2.73915	3.54893	3.87785	1.55373	10.2085
Solyc01g074030	Beta-glucosidase (AHRD V3.3 *** Q43014_PRUAV)	28.2988	0.310467	3.32337	1.48444	3.23087	5.58926	11.2244	0.197207	1.60961
Solyc06g066500	Avr9/Cf-9 rapidly elicited protein 146 (AHRD V3.3 *** Q9FQZ6_TOBAC)	10.0417	0	1.61992	1.48174	1.37575	1.20064	2.66656	0.120523	1.14638
Solyc01g091770	RING/U-box superfamily protein (AHRD V3.3 *-* A0A2U1LC40_ARTAN)	6.03764	0.17336	0.771005	1.45095	2.54364	0.916054	0.798104	0.105252	0.602913
Solyc03g116625	Unknown protein	5.52578	0.702584	0.342063	1.44912	1.31148	0.283988	0.210767	0	1.42363
Solyc05g056430	Small auxin up-regulated RNA56	18.2297	0	0.546741	1.44537	1.24341	1.56287	0.148296	0	0
Solyc06g064610	hypothetical protein (AHRD V3.3 *-* AT1G55365.1)	12.9635	0.703428	2.23708	1.41619	2.85572	0.748855	2.31015	0.503334	0.537219
Solyc09g092763	DNA-directed RNA polymerase subunit beta'' (AHRD V3.3 *-* A0A2H4NAQ9_9ORYZ)	202.271	0.221618	3.20495	1.40827	14.0617	12.0194	40.5703	0	1.2187
Solyc06g084140	Sulfate transporter (AHRD V3.3 *** Q70BL1_BRAOL)	6.11977	0.590901	0.109025	1.4058	1.20894	0.699769	0.849632	0.0941663	0.0251923
Solyc03g083400	CCT motif protein (AHRD V3.3 *** A0A2K3PQC2_TRIPR)	42.9493	0.459594	2.46784	1.40021	1.19946	11.8551	13.8931	0.804497	1.86712
Solyc12g077380	Unknown protein	4.86264	0	1.52603	1.37958	2.15189	0	1.01168	0.710321	0.753489
Solyc04g057980	Orange Ripening	11.7851	0	1.50242	1.3727	1.30623	0.556637	2.72742	0	0.197543
Solyc03g113280	Integral membrane HPP family protein (AHRD V3.3 *** A0A2U1NK12_ARTAN)	3.45846	0.441727	2.91608	1.32873	1.14936	1.39503	1.02419	0.0488753	1.20856
Solyc01g112140	Flavin-containing monooxygenase (AHRD V3.3 *** A0A1U8E9P1_CAPAN)	4.44161	0.590731	0.401732	1.31438	2.04158	2.08149	2.38791	0.347484	0.151357
Solyc10g007290	phosphoenolpyruvate carboxylase (AHRD V3.3 *** A0A1S3YLC5_TOBAC)	12.6869	0.373398	1.50161	1.30531	1.5405	1.94302	1.64142	0.580675	1.16578
Solyc12g096870	Glycosyltransferase (AHRD V3.3 *** A0A193AUF6_PUNGR)	9.66956	0.0722866	1.48224	1.29846	2.34256	0.780059	1.14488	0.146019	0.466209
Solyc10g075090	Non-specific lipid-transfer protein (AHRD V3.3 *** K4D1V1_SOLLC)	39.2786	0.136351	4.40425	1.29331	1.72048	7.42815	3.86984	0.370754	4.45212
Solyc03g065237	Unknown protein	3.46655	0.602371	1.04169	1.28773	1.79516	0.840615	1.55457	0.249133	0.531536
Solyc11g069890	BEL1-like homeodomain protein 8 (AHRD V3.3 *** A0A2G2YHP0_CAPAN)	6.70665	0.328856	2.14098	1.25816	2.1634	1.60583	1.32161	0.88125	0.846127
Solyc06g065670	Pleiotropic drug resistance protein 4 (AHRD V3.3 *** A0A2G2WKR5_CAPBA)	6.6725	0.464732	2.50199	1.25335	1.5063	1.78849	1.88582	0.281232	0.814582
Solyc12g099830	Protein kinase domain (AHRD V3.3 *** A0A200R4T5_9MAGN)	11.6181	0.29991	0.934302	1.22382	1.24467	2.09228	3.36599	0.466175	0.663075
Solyc09g008650	Peptidylprolyl isomerase (AHRD V3.3 *** A0A1U8E6I5_CAPAN)	7.05888	0.603612	4.53932	1.21153	1.50366	2.35582	3.71027	1.58258	3.86569
Solyc08g078300	Homeobox-leucine zipper protein HAT4 (AHRD V3.3 *** A0A2G2XL32_CAPBA)	61.9485	0.180382	17.5562	1.18708	1.64477	10.879	11.3628	0.254833	8.82084
Solyc09g061890	Pectate lyase (AHRD V3.3 *** A0A2G2VZE8_CAPBA)	6.57089	0	0.213148	1.16127	2.23738	1.06821	0.846019	0.0264911	0.31978
Solyc09g064500	Photosystem II reaction center Psb28 protein (AHRD V3.3 *** A0A1U8EF03_CAPAN)	14.4767	0.0572105	1.45641	1.1502	0.79254	3.01719	1.56625	0	0.871964
Solyc09g090180	Protein LIGHT-DEPENDENT SHORT HYPOCOTYLS 6 (AHRD V3.3 *** A0A2G2W1D1_CAPBA)	14.3773	0	6.98658	1.12781	1.01041	1.33385	2.12966	0.0849667	0.0886776
Solyc05g009570	30S ribosomal protein 3, chloroplastic (AHRD V3.3 *** A0A2G2VK36_CAPBA)	9.42207	0.267893	2.72149	1.12308	0.567535	2.96866	4.10865	0.127888	1.15443
Solyc01g094140	Cytochrome P450 (AHRD V3.3 *** A0A200PMQ0_9MAGN)	3.3101	0.172119	0.861189	1.11133	1.29493	0.564874	0.605976	0.143746	0.750398
Solyc10g080030	MADS-box transcription factor (AHRD V3.3 *-* F1T116_9ERIC)	3.81394	0.433423	0.694408	1.10683	0.69251	1.00543	0.887969	0.292816	0.237973
Solyc12g099350	Unknown protein	16.5742	0.446166	7.75222	1.04555	2.05524	3.42527	5.91339	0.193816	3.5165
Solyc04g008850	Eukaryotic aspartyl protease family protein (AHRD V3.3 *** Q9C6M0_ARATH)	3.38003	0.0733407	1.12239	1.02015	1.11764	0.98486	1.18772	0.222141	0.16312
Solyc06g069790	Gibberellin-regulated protein (AHRD V3.3 *** S8CK34_9LAMI)	7.20213	0	0.82807	0.99729	0.498104	0.190328	0.442809	0.0997822	0.903881
Solyc12g098320	cytochrome b5 (AHRD V3.3 *-* A0A2I4EQ08_9ROSI)	5.93672	0.476003	1.32365	0.977814	0	3.91809	0.158565	0.149059	0.796854
Solyc03g007030	CDGSH iron-sulfur domain-containing protein NEET (AHRD V3.3 *** A0A1U8HGA0_CAPAN)	9.926	0	1.84968	0.97333	0.902401	0.178245	1.98097	0.0797517	0.172507
Solyc06g075330	LOB domain-containing protein 1 (AHRD V3.3 *** A0A2G2WK78_CAPBA)	3.32263	0	0.212304	0.966969	1.0248	0.186988	0.0634683	0	0
Solyc03g080030	major latex allergen Hev b 5-like (AHRD V3.3 *-* XP_004235040.1)	3.5986	0.252054	0.195931	0.958728	0.636197	0.325332	0	0.381438	0.553152
Solyc05g050110	DUF2358 domain-containing protein (AHRD V3.3 *** A0A1Q3BPE1_CEPFO)	7.1752	0.326756	2.8891	0.93953	0.725208	0.869555	3.08742	0.367807	0.848964
Solyc01g093960	MADS box transcription factor (AHRD V3.3 *** O82129_WHEAT)	3.12591	0.37075	2.37005	0.91582	0.394554	0.3642	0.813546	0.48091	0.278841
Solyc08g081690	NADPH oxidase	7.16444	0.335751	1.21614	0.901152	1.25436	0.717187	0.737525	0.161016	0.513919
Solyc10g011680	Unknown protein	3.97019	0	0.520531	0.89588	0.993647	0.0975773	0	0.102313	0
Solyc03g119660	Protein PLANT CADMIUM RESISTANCE like (AHRD V3.3 *** A0A2R6QIE9_ACTCH)	11.7706	0.290401	0.362894	0.895751	1.06139	1.71713	4.09427	0.119004	0.596607
Solyc12g044330	tonoplast intrinsic protein 2.1	10.0623	0	0	0.895159	1.40196	0.210114	0.158364	0.114445	0
Solyc02g063150	RuBP carboxylase small subunit	38.6853	0	6.98152	0.888653	0.515419	3.41331	10.9019	0.062455	0.399485
Solyc02g055440	E3 ubiquitin-protein ligase%2C putative (DUF177) (AHRD V3.3 *** AT3G19800.2)	25.6736	0.140359	1.36705	0.888641	1.08978	2.6354	3.84369	0.0658518	0.212295
Solyc03g006100	LRR receptor-like serine/threonine-protein kinase EFR (AHRD V3.3 *** A0A1U8GGG3_CAPAN)	9.18717	0.308802	4.56027	0.884009	1.54471	2.25588	3.59748	0.0958616	1.01544
Solyc06g054060	Lipid transfer protein (AHRD V3.3 *** Q5MJA5_CAPAN)	3.58689	0	0.821199	0.858917	0.463834	0.249742	0.17329	0.211523	0.422333
Solyc07g006310	transcription factor IBH1-like (AHRD V3.3 *-* A0A2I4FVW6_9ROSI)	4.95261	0	1.65654	0.822899	0	0	0.252833	0	0
Solyc11g011360	Nudix hydrolase 17, mitochondrial (AHRD V3.3 *** A0A1U8GUV5_CAPAN)	3.89182	0.211165	0.0758395	0.781453	1.04057	0.154835	0.69604	0	0.370819
Solyc11g073020	Heavy metal transport/detoxification superfamily protein (AHRD V3.3 *** B6T8A4_MAIZE)	3.01207	0	0.568778	0.754567	1.42394	0.866337	1.37457	0	0.251262
Solyc08g077410	Cytochrome c oxidase (AHRD V3.3 *** A0A200PLW7_9MAGN)	8.2413	0	2.77888	0.750855	0.946215	1.01211	1.39003	0.399646	6.54663
Solyc07g052930	bHLH transcription factor141	2.63435	0.196167	0.464326	0.748798	1.62694	1.35991	0.595569	0.139304	0.396863
Solyc10g009090	Mitochondrial substrate carrier family protein (AHRD V3.3 *** A0A1P8B094_ARATH)	4.08021	0.294709	1.58563	0.745794	0.467928	0.895871	1.75384	0.517447	1.32799
Solyc01g080280	chloroplast glutamine synthetase	20.5767	0.260267	0.452668	0.745225	0.760324	1.66319	1.6496	0.23691	0.191247
Solyc04g077510	Growth-regulating factor 8 (AHRD V3.3 *** A0A2G2ZR93_CAPAN)	11.6206	0.149016	0.615032	0.722934	0.652694	0.53614	1.12052	0.175184	0.266963
Solyc03g119820	Oleosin (AHRD V3.3 *** A0A200Q8I2_9MAGN)	3.61696	0.114006	0.427892	0.70489	2.07094	0.130934	0.812063	0.642812	2.5942
Solyc06g076600	Protein kinase domain (AHRD V3.3 *** A0A200R4T5_9MAGN)	2.28221	0.351382	0.677099	0.704762	1.07204	0.912351	0.77241	0.627757	1.1942
Solyc01g079150	HCO3-transporter family (AHRD V3.3 *** A0A2U1KUW6_ARTAN)	32.1631	0.163787	0.753967	0.702508	1.10922	2.53018	1.52032	0.670836	0.632901
Solyc05g017970	Unknown protein	3.30521	0	1.60552	0.695695	1.03702	0.293717	0.683569	0	0.500909
Solyc02g078240	Phosphoglycerate mutase (AHRD V3.3 *** A0A1Y1HX49_KLENI)	10.982	0.14547	4.21331	0.684428	0.408786	1.84488	2.86339	0.315973	1.08448
Solyc03g043910	BSD domain-containing protein (AHRD V3.3 *** A0A1Q3AQ21_CEPFO)	4.1124	0.124173	0.745725	0.667329	1.37542	0.459815	0.768103	0.246614	0.494692
Solyc03g031980	Lectin-receptor kinase (AHRD V3.3 *** A0A2U1KV35_ARTAN)	2.55298	0.0783788	0.284458	0.662524	0.49325	0.462404	0.96771	0.229485	0.0771685
Solyc12g040870	Nudix hydrolase 17, mitochondrial (AHRD V3.3 *** A0A2G3B3C9_CAPCH)	8.7789	0.0992265	1.9311	0.658769	0.464708	1.11016	1.49425	0.0895363	0.488225
Solyc04g054150	Nuclear transcription factor Y subunit B-3 (AHRD V3.3 *** A0A2G3B250_CAPCH)	2.17964	0	0.30504	0.633916	0.643875	1.04574	1.06001	0	0.0985831
Solyc04g050790	ubiquitin hydrolase (AHRD V3.3 *** AT5G18310.2)	3.92523	0.227865	1.7658	0.622559	0.620307	0.99719	1.02063	0.071992	0.150273
Solyc10g008040	Seed biotin-containing protein SBP65 (AHRD V3.3 *-* SBP65_PEA)	15.4383	0.148588	0.593175	0.620417	1.48518	0.278482	0.753125	0.0989219	0.928896
Solyc10g009290	bHLH transcription factor155	2.8188	0.0435397	0.0860185	0.599068	0.508659	1.96326	0.116588	0.117863	0
Solyc05g009880	bHLH transcription factor 038	3.01632	0	0.300072	0.597033	1.72114	1.14933	1.23514	0	0
Solyc07g065900	Fructose-bisphosphate aldolase (AHRD V3.3 *** A0A200Q3T9_9MAGN)	36.3216	0.233985	2.53871	0.583944	1.1952	1.04388	6.11718	0.192253	0.529475
Solyc06g068390	Zinc finger protein 4 (AHRD V3.3 *** A0A2G3C958_CAPCH)	18.6913	0	0.736132	0.561341	0.683617	2.07049	1.95165	0.105762	0.324059
Solyc05g055840	Glycosyltransferase (AHRD V3.3 *** A0A1Q3DDP0_CEPFO)	11.8244	0.0294837	5.17457	0.559028	0.644441	2.58664	3.03483	0.0895021	2.35643
Solyc06g074420	Cytochrome P450 (AHRD V3.3 *** A0A200Q6A4_9MAGN)	6.74256	0	0	0.550061	0.410692	1.52589	1.79374	0.0752749	0.0805531
Solyc09g150100	Unknown protein	127.169	0	1.47444	0.541057	73.4254	0.663766	10.3924	0	6.02485
Solyc12g017460	GDSL esterase/lipase At5g03980-like (AHRD V3.3 *** A0A1S3YRJ5_TOBAC)	13.5865	0.193866	0.799114	0.540838	1.84187	1.98216	3.33732	0.240617	0.25608
Solyc03g006980	Alpha-L-fucosidase 1 (AHRD V3.3 *** A0A2G2X6A5_CAPBA)	3.74632	0	0.151975	0.530533	0.402713	1.0195	0.535177	0	0.0382562
Solyc08g061970	putative spermine synthase,Pfam:PF01564	2.52869	0	0	0.530141	0.302549	0.438797	0.072348	0.0358507	0.118553
Solyc04g077690	hypothetical protein (AHRD V3.3 --* AT4G33800.2)	5.93205	0.0701266	0.207476	0.524853	0.224531	0.346376	0.321379	0	0
Solyc02g066920	Chlororespiratory reduction 7 (AHRD V3.3 *** A0A2U1NIM3_ARTAN)	9.19349	0.0765295	2.54603	0.513452	0.400727	1.52859	2.9684	0	0.422325
Solyc02g090680	Cyclin-dependent kinase inhibitor (AHRD V3.3 *** A0A2G3D8Q2_CAPCH)	20.4334	0.104558	2.66328	0.502583	0.609888	2.59309	2.08264	0.196879	0.105271
Solyc06g053250	Unknown protein	6.19118	0	0.195465	0.491263	0.447503	1.242	2.52828	0.507372	1.67781
Solyc05g032620	Unknown protein	11.6249	0	5.01786	0.477936	2.02647	2.49706	1.77171	0.798688	3.1451
Solyc02g080770	Unknown protein	2.41471	0	0	0.464819	0.149881	0.0859054	0.147587	0	0
Solyc09g059220	neuronal acetylcholine receptor subunit alpha-5 (AHRD V3.3 *** AT2G31490.1)	4.47282	0	3.81717	0.455814	0.43551	1.00797	1.84473	0.474605	1.81712
Solyc11g066590	Serine carboxypeptidase S28 family protein (AHRD V3.3 *** A0A2U1Q514_ARTAN)	9.2614	0.201253	1.17585	0.432043	0.388688	2.26989	4.15486	0.0329305	0.558183
Solyc09g005610	Transcription factor (AHRD V3.3 *** A0A2U1LZI0_ARTAN)	13.9871	0	1.62901	0.423444	0.807793	0	0.80348	0.386845	0.365497
Solyc07g006560	Hypersensitive response assisting protein (AHRD V3.3 *** Q9SWC6_CAPAN)	11.8562	0	0	0.418216	0.416265	0.129121	0.169437	0	0.0598007
Solyc07g052250	Unknown protein	4.13974	0	0.617507	0.410168	0	0.269395	0.948511	0	0.670099
Solyc12g089385	FAD/NAD(P)-binding oxidoreductase family protein (AHRD V3.3 *** A0A2U1M9H9_ARTAN)	9.41777	0	0	0.407591	2.08317	0.0312973	0	0	0.0323073
Solyc07g055100	Trihelix transcription factor ASIL1 (AHRD V3.3 *** A0A2G2WEG4_CAPBA)	2.29178	0.0720924	1.18631	0.396153	0.333369	0.643473	0.676414	0.251662	1.0194
Solyc06g072900	60S ribosomal protein L13 (AHRD V3.3 *-* K4AF75_SETIT)	2.01445	0	0.548267	0.393277	0.267915	0.337851	0.278521	0.146313	0.304265
Solyc11g072850	CCT motif protein (AHRD V3.3 *** A0A2K3PKW2_TRIPR)	8.71123	0.115801	0.404956	0.380016	0.122197	0.886186	1.47183	0	0.121932
Solyc09g018440	gamma-interferon-inducible lysosomal thiol reductase-like (AHRD V3.3 *-* A0A2I4F2F4_9ROSI)	6.73526	0	0.445969	0.376726	0	0.255707	0	0.209851	0
Solyc02g071610	GDSL esterase/lipase (AHRD V3.3 *** A0A2G2XF69_CAPBA)	24.3878	0.184576	2.89295	0.375192	0.540477	1.27753	2.3282	0.902001	0.458515
Solyc10g017500	Unknown protein	2.95325	0	0	0.355796	0.383019	0	0	0	0.411858
Solyc07g049460	laccase	4.26924	0.060214	0.273549	0.338489	0.412868	0.30528	0.12884	0	0.0283533
Solyc04g005800	Homeobox-leucine zipper protein HOX16 (AHRD V3.3 *** A0A1U8EXU3_CAPAN)	4.53248	0	1.07683	0.337899	1.182	0.100824	0.417549	0.162705	0.169118
Solyc08g082620	3-oxoacyl-[acyl-carrier-protein] synthase (AHRD V3.3 *** O82520_CAPCH)	4.67781	0	0.800398	0.323926	1.23125	0.441564	1.19281	0	0.190102
Solyc11g007945	Unknown protein	26.7049	0	0.604375	0.320285	0	1.9516	1.68365	0.165161	0.171608
Solyc06g060340	Photosystem II 22 kDa protein, chloroplastic (AHRD V3.3 *** A0A1U8GV91_CAPAN)	109.314	0	1.81959	0.319101	0.922795	2.32598	1.02248	0.0979303	0.36801
Solyc05g041470	Ankyrin repeat-containing domain, PGG domain protein (AHRD V3.3 *-* A0A2U1NLI3_ARTAN)	2.52379	0.0745452	0.687224	0.312201	0.254299	0.594486	1.31878	0.274006	1.57946
Solyc03g096460	wound/stress protein AY568721	2.04038	0	0.343558	0.304003	0.124038	0	0.767694	0	0
Solyc02g068600	Ankyrin repeat-containing protein (AHRD V3.3 *** A0A2U1NQG8_ARTAN)	17.5108	0	0.550191	0.302137	0.353398	1.17111	1.19075	0.0707491	0.600562
Solyc11g011980	WD40 repeat (AHRD V3.3 *** A0A200RBE1_9MAGN)	3.00518	0.088012	1.86696	0.300857	0.358476	0.288772	1.04512	0.123599	0.545981
Solyc09g092767	DNA-directed RNA polymerase subunit beta'' (AHRD V3.3 *-* A0A2H4NAQ9_9ORYZ)	41.2487	0.0442626	0.29387	0.291525	2.40344	1.98473	13.3654	0	0.279636
Solyc03g025710	Acyl-CoA N-acyltransferase (NAT) superfamily protein (AHRD V3.3 *** A0A2K3PIZ7_TRIPR)	14.516	0.04818	1.68915	0.282387	0.0771313	0.121681	0.2384	0	0.518822
Solyc11g044450	DnaJ protein (AHRD V3.3 *** B6T720_MAIZE)	8.43489	0	0.757248	0.279159	0	0	1.1838	0.0510288	0.386511
Solyc10g075107	Non-specific lipid-transfer protein (AHRD V3.3 *** Q4A1N1_SOLLC)	8.40605	0	1.38348	0.262953	0.367548	0.340201	0.581801	0	1.08177
Solyc10g075100	Non-specific lipid-transfer protein (AHRD V3.3 *** Q4A1N1_SOLLC)	11.1639	0	1.45813	0.256625	0.267858	0.693765	0.610864	0	1.00208
Solyc09g091970	Epimerase family protein SDR39U1-like protein, chloroplastic (AHRD V3.3 *** A0A2G3CRJ5_CAPCH)	3.07556	0.080522	0.404765	0.251414	0.327583	0.73943	0.398754	0	0.615615
Solyc07g043460	Cytochrome P450 (AHRD V3.3 *** A0A200PQ40_9MAGN)	5.94892	0	0.536807	0.248323	0.392652	0.38872	0.941056	0	0.253535
Solyc06g064720	NB-LRR tospovirus immune receptor (AHRD V3.3 *** A0A221IWV0_9SOLN)	16.8167	0.0251663	0.768814	0.246521	0.112415	1.12595	2.35182	0.0486484	0.231904
Solyc03g098720	Kunitz trypsin inhibitor (AHRD V3.3 *** Q39869_SOYBN)	2.39229	0	0	0.244975	0.0509867	0	0	0	0
Solyc09g063060	GDSL esterase/lipase (AHRD V3.3 *** A0A2G2WN72_CAPBA)	11.7389	0.0420425	0.110634	0.244964	1.12832	0.051915	1.81665	0.212647	2.2442
Solyc07g054840	R2R3MYB transcription factor 41	4.70463	0.109117	0.451019	0.241232	1.36114	0.119044	0.18056	0	0.0542448
Solyc12g010910	Phospholipase A1-IIdelta (AHRD V3.3 *** A0A2G2YTM0_CAPAN)	3.26748	0.0366959	0.621407	0.236332	0.107799	0.514277	1.46441	0.0392472	0.0392715
Solyc02g068610	Ankyrin repeat-containing protein (AHRD V3.3 *-* A0A2U1PE49_ARTAN)	11.6224	0.0894097	0.308374	0.232994	0.317173	0.477703	0.268937	0.252813	0.0875604
Solyc04g079050	UDP-glycosyltransferase 79B2 (AHRD V3.3 *** A0A2G3CJJ2_CAPCH)	19.9493	0	1.05173	0.227822	0.316657	2.03454	2.9031	0.0589968	0.251769
Solyc01g005780	NL0E (AHRD V3.3 *** Q9ZS81_SOLLC)	12.6992	0	0.327075	0.221658	0.317482	2.17653	1.26677	0.187825	0.67644
Solyc06g084420	Leucine-rich repeat receptor-like kinase (AHRD V3.3 *** A0A0K9PKL2_ZOSMR)	2.84585	0.048955	0.340271	0.213607	0.338504	0.296189	0.780497	0.184861	0.377351
Solyc12g006470	viroid RNA-binding protein	79.4945	0.0712181	2.95007	0.209764	0.901608	3.4901	8.82539	0.192933	0.0354181
Solyc03g006260	Calcium-binding EF-hand family protein (AHRD V3.3 *-* A0A2U1MZJ3_ARTAN)	2.01132	0	0.263223	0.164339	0.0741934	0.848467	0.349347	0.0242265	0
Solyc03g121100	acid phosphatase 1-like (AHRD V3.3 *** A0A2G3A413_CAPAN)	2.68627	0	0.16722	0.159693	0.352305	1.44005	0	0	0
Solyc02g067320	Zinc-finger homeodomain protein 10 (AHRD V3.3 *** A0A2G3D3J7_CAPCH)	3.80743	0	0.275432	0.151805	1.43092	0.119546	0	0	3.4174
Solyc03g120790	ovate family protein 8	2.19131	0	0.832535	0.139225	0.0612579	0.275619	0.216611	0.159059	0.494611
Solyc07g026680	Transcription factor DIVARICATA (AHRD V3.3 *** A0A2G2X3T8_CAPBA)	3.46534	0	0.848493	0.135302	0.133501	0.413271	1.31419	0	0.0800044
Solyc01g107280	glutamate racemase (AHRD V3.3 *** AT3G19550.1)	2.04485	0	0	0.134591	0	0.171142	0.298819	0	0
Solyc01g105387	ABC transporter G family member 11 (AHRD V3.3 *** A0A2G3AV03_CAPCH)	8.77617	0	0.117174	0.131341	0.100402	0.0994993	0.135098	0.0541954	0
Solyc07g006230	Unknown protein	6.23239	0	0.414622	0.131026	0.271286	0.172114	0.659815	0.134531	0
Solyc07g008600	receptor-like protein 12 (AHRD V3.3 *** A0A1U8F5D2_CAPAN)	3.4407	0.0530707	0.39507	0.119775	0.151794	0.468342	1.6498	0.0356945	0.172871
Solyc07g064860	Unknown protein	3.43784	0	0	0.118016	0.103853	0.160209	0	0	0
Solyc02g071700	GDSL esterase/lipase (AHRD V3.3 *** A0A2G3A7C5_CAPAN)	39.6543	0	0.118635	0.108808	0.250786	0.0942272	0.293665	0	0
Solyc02g081340	Glutathione S-transferase (AHRD V3.3 *** E1AWJ7_CAPAN)	2.55605	0	0	0.107576	0.434577	0	0.107605	0.1116	0
Solyc11g006250	GDSL-motif lipase/hydrolase family protein 2	107.54	0	0.295561	0.107054	0	0.376811	7.29801	0.483938	0.286056
Solyc09g082550	Sulfate transporter (AHRD V3.3 *** Q70BL1_BRAOL)	3.47998	0.0230189	0.0433166	0.106372	0.0611412	0.285529	0.229566	0.0232232	0.0255986
Solyc12g098600	Glycosyltransferase (AHRD V3.3 *** A0A2I4GJH4_9ROSI)	16.9311	0	0.618048	0.105851	0.0978761	2.07533	4.39817	0.0405724	0.168745
Solyc09g083190	NAD(P)H dehydrogenase 18 (AHRD V3.3 *** A0A0F7CYQ9_9ROSI)	6.3011	0	0.769547	0.0945603	0.476787	1.41403	1.44277	0.0488305	0
Solyc08g081220	Cytochrome P450 (AHRD V3.3 *** A0A200Q5S5_9MAGN)	68.5502	0	0.170754	0.0865451	0.28462	0.543233	3.93166	0.194617	0.493769
Solyc06g053830	auxin-regulated IAA7	6.15308	0	0.508555	0.0860027	0.0378406	0.116751	0	0	0
Solyc01g104860	Peroxidase (AHRD V3.3 *** K4B258_SOLLC)	2.73184	0	0	0.0853153	0.224789	0.0605302	1.16277	0.0950481	1.14735
Solyc08g069230	chaperone protein dnaJ-like protein (AHRD V3.3 *** AT2G24395.1)	3.02883	0	0.863514	0.0820985	0.230511	0.381468	0.850547	0.169342	0
Solyc12g056930	sulfate transporter 2	10.2747	0.0210212	3.35082	0.078019	0.126701	1.11166	1.33797	0.0424157	0.300173
Solyc05g052340	Laccase (AHRD V3.3 *** K4C1R5_SOLLC)	13.7327	0	0.295536	0.0754438	0.0663895	0.099569	0.110315	0	0.0295872
Solyc03g006240	GDSL esterase/lipase (AHRD V3.3 *** A0A2G2ZLG9_CAPAN)	2.62851	0	0.303909	0.0662948	0.060747	0.0348175	0.0897254	0.0691818	0.181472
Solyc07g049655	Benzyl alcohol O-benzoyltransferase (AHRD V3.3 *** BEBT_TOBAC)	13.9861	0	0.0255748	0.0642774	0.0907683	0.0671186	0.56781	0	0.104494
Solyc11g007540	Cytochrome P450 (AHRD V3.3 *** A0A346CEB0_TANCI)	12.2873	0	0.285149	0.0586255	0.215204	0.846821	5.8203	0.284022	0.201157
Solyc03g025760	O-glucosyltransferase rumi homolog (AHRD V3.3 *** A0A2I4FGK6_9ROSI)	2.6008	0	0.235085	0.0582131	0	0.194566	0.340475	0.156835	0.336895
Solyc07g062480	Epidermis-specific secreted glycoprotein EP1 (AHRD V3.3 *** A0A2G2Z4V8_CAPAN)	2.9622	0	0.668406	0.0579734	0.124518	0.87426	1.52285	0.29895	1.4492
Solyc04g054730	Sulfate transporter-like protein (AHRD V3.3 *** A0A2K3NYV6_TRIPR)	16.0355	0.0207568	5.26503	0.0566421	0	3.50108	4.22612	0.104705	0.556058
Solyc03g121600	Glucose-methanol-choline (GMC) oxidoreductase family protein (AHRD V3.3 *** A0A2U1MMK8_ARTAN)	23.3003	0	0.621683	0.0481042	0.209423	0.551898	4.6538	0.200238	1.23843
Solyc12g088700	Glycosyltransferase (AHRD V3.3 *** A0A2U1PZD4_ARTAN)	8.63668	0	0.255757	0.0403296	0	0.895106	0.849114	0	0.09599
Solyc04g008370	G-type lectin S-receptor-like serine/threonine-protein kinase (AHRD V3.3 *** A0A2G3CF44_CAPCH)	2.66611	0	0	0.0321902	0.0349792	0.0818647	0	0	0
Solyc09g091960	High mobility group B protein 15 (AHRD V3.3 *** A0A1U8FAJ0_CAPAN)	3.48652	0	1.77924	0.0321277	0.341236	0.416029	0.774779	0.0659741	1.08173
Solyc05g015800	Alcohol acyl transferase (AHRD V3.3 *** Q6QLX4_SOLLC)	2.4099	0	0	0.029306	0	0	0	0	0.0358287
Solyc04g016330	Glycerol-3-phosphate dehydrogenase [NAD(+)] (AHRD V3.3 *** A0A2G3CDF8_CAPCH)	46.1511	1.56027	7.67059	3.08819	4.9165	5.96923	9.52528	1.93112	4.6312
Solyc06g073260	Chloroplast stem-loop binding protein of 41 kDa b, chloroplastic (AHRD V3.3 *** A0A2G3CAL3_CAPCH)	18.6182	1.66855	4.44534	3.287	3.49684	3.34122	5.98543	0.787495	2.90194
Solyc07g063410	NAC domain protein (AHRD V3.3 *** S5RDS7_9ROSA)	256.278	20.2663	18.6177	39.8349	32.0111	83.7137	11.1448	13.6693	14.2305
Solyc01g049650	Pyruvate kinase (AHRD V3.3 *** A0A2G2XPN6_CAPBA)	51.8632	11.7815	23.7294	22.986	28.2805	31.5775	29.1385	12.2256	28.2028
Solyc05g050340	WRKY transcription factor 58	45.4692	7.40152	15.2372	14.4084	22.6954	16.6699	30.0763	9.36979	25.8014
Solyc06g050800	Amino acid transporter (AHRD V3.3 *** S8C1J4_9LAMI)	78.4872	2.81341	9.2213	5.4752	5.0344	4.78383	7.18703	1.82799	9.14586
Solyc03g080060	L-type lectin-domain containing receptor kinase VIII.2-like (AHRD V3.3 *** A0A2I4F917_9ROSI)	134.948	5.02696	66.7421	9.7274	6.95191	37.822	44.1102	5.33454	24.0758
Solyc10g005550	R2R3MYB transcription factor 63	118.445	3.24991	6.09984	6.26847	11.1083	8.0987	15.1096	2.42118	2.48578
Solyc12g007010	Iron-sulfur cluster carrier protein (AHRD V3.3 *** A0A2T0U724_9SPHI)	53.8935	2.59129	14.8823	4.98502	5.50305	13.018	13.4333	1.71931	14.4695
Solyc10g009190	glycine-rich protein (AHRD V3.3 *-* AT4G21620.2)	2679.53	67.5269	1095.49	128.023	294.891	378.953	779.396	287.657	674.938
Solyc04g080920	Purple acid phosphatase (AHRD V3.3 *** K4BVH1_SOLLC)	3.10727	0.0372919	0.0411868	0.0705641	0.105719	0.230244	0.0402013	0	0
Solyc12g006460	Cytochrome P450 (AHRD V3.3 *** A0A200PPF3_9MAGN)	14.3852	0.0346038	1.32438	0.0654776	0.505492	0.761698	1.92633	0.0349109	0.153927
Solyc05g050770	Serine carboxypeptidase (AHRD V3.3 *** A0A2K3LD91_TRIPR)	9.45588	0.426989	2.65464	0.804118	0.75419	1.68992	1.67442	0.0334182	0.639417
Solyc01g111880	MAP kinase kinase kinase 11	7.37634	0.641531	0.263122	1.20055	1.13489	0.686745	0.397092	0.12308	0.257484
Solyc01g091360	DUF1499 family protein (AHRD V3.3 *** AT3G60810.1)	2.95317	0.170977	0.866485	0.314014	1.07	0.665433	1.04973	0.511439	0.59507
Solyc01g009080	Zeaxanthin epoxidase, chloroplastic (AHRD V3.3 *** A0A1J3K020_NOCCA)	29.8086	0.931328	10.1623	1.69963	2.09928	7.05424	6.45761	0	7.86008
Solyc09g092010	Receptor like protein kinase S.2 (AHRD V3.3 *-* A0A2G3AS19_CAPCH)	468.798	104.909	170.875	191.108	211.022	172.597	254.531	122.258	98.0908
Solyc02g077950	Dof zinc finger protein5	14.4513	1.39244	2.79076	2.53628	3.64218	5.46497	3.51998	0.561406	1.83015
Solyc06g066820	Le3OH-13b-hydroxylase	20.1924	0.0982822	2.56041	0.178991	0.797561	2.39696	1.08246	0.234696	1.49948
Solyc05g009990	Leucine-rich repeat (AHRD V3.3 *** A0A200R8J0_9MAGN)	2.1855	0.0506316	1.16397	0.0919348	0.0893575	0.446779	0.325171	0.0723505	0.254352
Solyc09g008060	Glycosyltransferase (AHRD V3.3 *** A0A2I4E3P4_9ROSI)	4.17837	0.103365	0.261214	0.18758	0.0867241	0.283319	0.25871	0.0679734	0.481959
Solyc09g064247	UBN2_3 domain-containing protein (AHRD V3.3 *-* A0A1Q3AW65_CEPFO)	17.3904	2.00835	4.13962	3.64032	3.76842	3.72382	5.66929	0.877827	2.99674
Solyc10g076250	Alanine--glyoxylate aminotransferase 2 (AHRD V3.3 *** B6U6Q5_MAIZE)	21.6049	1.82944	6.07736	3.30342	5.09082	4.95683	9.75503	2.59262	2.84088
Solyc06g083860	Protein LIGHT-DEPENDENT SHORT HYPOCOTYLS 3 (AHRD V3.3 *-* A0A2G3CCG9_CAPCH)	15.2574	3.27416	8.39184	5.89982	8.35172	5.02794	9.42757	2.62816	3.69269
Solyc02g079390	Protein PLANT CADMIUM RESISTANCE like (AHRD V3.3 *** A0A2R6QA13_ACTCH)	28.855	2.0835	7.46981	3.75322	4.53468	5.20154	8.26793	1.86923	1.73428
Solyc12g096100	Protein PAM68, chloroplastic (AHRD V3.3 *** A0A2G2YAA0_CAPAN)	8.61169	1.11788	4.00625	2.00609	2.01514	2.41438	2.88268	0.647247	2.0766
Solyc08g078950	NIT1	17.9687	0.467305	1.06359	0.838023	1.49276	2.63548	7.81557	0.303607	0.425412
Solyc02g092760	Sigma-B regulation protein RsbQ (AHRD V3.3 *** A0A2T0KZ78_9BURK)	25.3219	1.05462	3.13949	1.89115	5.92877	4.7909	10.6325	0.484555	2.38685
Solyc07g056330	Ribose-phosphate pyrophosphokinase (AHRD V3.3 *** A0A2U1NXC0_ARTAN)	4.94452	0.833303	3.45896	1.49221	2.5031	2.0371	2.78005	1.07718	1.35249
Solyc01g088160	cytokinin oxidase2	6.21299	0.0584964	1.37372	0.104518	0.492233	0.222469	1.57348	0.418319	0.116796
Solyc06g050130	Alpha-galactosidase (AHRD V3.3 *** K4C5G0_SOLLC)	32.7122	5.90828	17.9451	10.5372	13.3407	13.0477	15.5235	4.69969	17.0616
Solyc09g008070	Cell division cycle protein 48-like protein (AHRD V3.3 *** A0A2G3BJ43_CAPCH)	2.96524	0.602708	1.03449	1.06656	1.20275	1.03945	0.94543	0.226835	0.859146
Solyc01g105030	Chlorophyll a-b binding protein, chloroplastic (AHRD V3.3 *** A0A2G3AWK5_CAPCH)	215.529	6.16754	135.767	10.884	15.3013	49.487	58.4619	6.27452	81.0483
Solyc08g081650	Ethylene-responsive transcription factor (AHRD V3.3 *** A0A2G3DAU0_CAPCH)	3.27485	0.24837	1.44861	0.438128	0.776327	0.902368	1.09438	0.156723	1.18045
Solyc04g076980	Receptor-like protein kinase (AHRD V3.3 *-* A0A2R6RNH0_ACTCH)	35.4497	9.78535	4.94011	17.2193	8.15644	15.1544	11.4088	12.1261	7.94765
Solyc02g093700	Cystinosin-like protein (AHRD V3.3 *** A0A1U8FR03_CAPAN)	19.3566	3.64743	14.9787	6.41497	3.79665	7.93695	4.96025	1.63186	10.6315
Solyc06g065990	ATP synthase subunit b', chloroplastic (AHRD V3.3 *** A0A1U8GUM8_CAPAN)	4.83202	0.0878568	0.464968	0.154423	0	0.531553	1.77769	0.317462	0.519668
Solyc04g005610	NAC domain-containing protein 2 (AHRD V3.3 *** NAP2_SOLLC)	56.6854	5.62165	5.58711	9.87993	2.82754	13.6258	9.96203	3.55797	3.80959
Solyc05g041440	Ankyrin repeat family protein (AHRD V3.3 *** A0A2U1PBX5_ARTAN)	4.45222	0.0748026	0.94	0.131245	0.323689	0.494985	1.20995	0.178212	0.64324
Solyc04g078900	ABA 8'-hydroxylase	47.857	0.406596	4.06123	0.713337	0.51787	3.78645	3.94122	0.151323	1.17243
Solyc04g072000	Chitinase (AHRD V3.3 *** A0A2U1LR12_ARTAN)	24.0577	1.44374	0.196683	2.53009	1.48912	0.745725	5.41013	0.198487	0.317539
Solyc04g055170	annexin p35	410.552	118.402	187.513	205.935	260.108	254.488	247.653	102.208	163.222
Solyc01g094210	NAD(P)-binding Rossmann-fold superfamily protein (AHRD V3.3 *** A0A2U1PI64_ARTAN)	85.3055	0.547592	10.372	0.949452	0.90845	1.37855	6.0821	0.384465	1.59143
Solyc02g036370	Protein REVEILLE 7-like (AHRD V3.3 *** A0A2G3A4J4_CAPAN)	75.3153	13.9497	9.97515	24.1752	18.516	26.3913	12.9972	39.2625	28.4342
Solyc05g026460	Unknown protein	58.1449	10.6078	17.9346	18.3616	14.0525	17.4167	25.4419	19.1012	6.71453
Solyc04g074770	Unknown protein	3.42453	0.501152	1.04463	0.864391	1.05572	1.22746	1.17397	0.0978792	0.46809
Solyc09g075810	Mavicyanin (AHRD V3.3 *** A0A2G3CT63_CAPCH)	30.7911	0.479268	4.60075	0.819491	0.941848	2.18792	5.63619	0.654963	1.46203
Solyc09g083050	3-ketoacyl-CoA synthase (AHRD V3.3 *** A0A2G3CSP6_CAPCH)	242.789	2.76935	85.0795	4.68955	11.0106	32.6837	85.1045	3.14574	25.0367
Solyc02g091470	Protein kinase superfamily protein (AHRD V3.3 *** A0A2U1NMG2_ARTAN)	3.73921	0.15367	0.997717	0.259984	0.230864	0.982445	1.62879	0.403709	0.475201
Solyc08g005220	Plastid lipid-associated protein chloroplastic-like (AHRD V3.3 *** A0A2K3PR63_TRIPR)	3.71246	0.63659	1.96572	1.06908	2.22004	1.69371	1.77054	1.12173	2.02692
Solyc02g085005	hypothetical protein (AHRD V3.3 *** AT2G18210.1)	16.1608	1.59902	3.62807	2.65766	2.41436	1.6177	8.16453	2.6075	3.23017
Solyc05g009670	Plasma-membrane choline transporter family protein (AHRD V3.3 *** A0A2U1PYZ6_ARTAN)	11.7936	2.88938	9.15132	4.77353	4.96263	3.70531	6.47662	5.70686	4.53105
Solyc05g012230	hypothetical protein (AHRD V3.3 *-* AT5G61040.1)	19.0574	2.40585	10.23	3.95089	4.27793	2.62292	2.19695	1.01505	4.94952
Solyc08g076150	Pentatricopeptide repeat-containing protein (AHRD V3.3 *** A0A1U8GS04_CAPAN)	18.7118	0.75179	5.62263	1.23392	1.66277	2.75053	4.47857	0.446075	1.81513
Solyc12g005740	Unknown protein	5.88153	0.112457	0.216614	0.182981	0.106137	0.350997	0.501546	0	0
Solyc05g041540	Carboxypeptidase (AHRD V3.3 *** A0A2G3BBI5_CAPCH)	14.1896	2.26874	4.36577	3.67485	2.74507	3.00427	5.50553	4.2489	2.57454
Solyc01g067300	CASP-like protein (AHRD V3.3 *-* A0A0K9RZ96_SPIOL)	205.245	51.8431	167.489	83.1853	124.421	90.4718	130.281	46.6261	79.0679
Solyc07g065930	BTB/POZ domain-containing protein (AHRD V3.3 *** A0A1U8HLU2_CAPAN)	243.186	28.318	72.1521	45.2705	53.937	42.4166	94.911	25.5504	34.316
Solyc11g072480	Tetraspanin-3 (AHRD V3.3 *** A0A2G3BA66_CAPCH)	80.5322	19.9072	64.1482	31.8194	47.202	31.4784	54.0685	19.5091	21.3906
Solyc02g085580	Protein indeterminate-domain 1 (AHRD V3.3 *** A0A2G3D7R8_CAPCH)	9.09828	2.77294	3.50741	4.42567	5.03191	4.98744	7.35693	7.53276	6.56022
Solyc10g084250	Lectin receptor kinase-like protein (AHRD V3.3 *** S8CIF7_9LAMI)	22.48	0.645078	6.65495	1.02742	0.712069	6.39631	7.52559	0.299913	2.12527
Solyc11g012610	structural maintenance of chromosomes protein (AHRD V3.3 *** AT4G17240.1)	2.93817	0.707059	1.21647	1.10636	0.942287	1.20037	1.51783	1.20421	1.3481
Solyc10g086580	Ribulose bisphosphate carboxylase/oxygenase activase, chloroplastic (AHRD V3.3 *** RCA_SOLPN)	317.558	22.2846	102.97	34.8658	37.7444	61.4454	105.071	19.0555	66.7255
Solyc03g116690	Umecyanin (AHRD V3.3 *** A0A2G3B789_CAPCH)	5.86908	0.24112	0.360525	0.376351	0.482288	0.496235	0.65352	0.591981	0.871433
Solyc09g091660	Pleiotropic drug resistance protein (AHRD V3.3 *** C8CA13_CUCSA)	99.5841	11.2405	8.89422	17.5371	17.7924	14.046	32.7797	14.7848	14.6282
Solyc06g054480	Receptor-like cytosolic serine/threonine-protein kinase RBK2 (AHRD V3.3 *** A0A2G2ZA35_CAPAN)	7.2523	1.79323	4.89264	2.794	2.64406	3.12715	4.71388	4.43533	4.15535
Solyc03g112980	Unknown protein	76.1799	15.7744	18.3337	24.4692	58.0709	27.5536	49.4725	29.8284	49.2927
Solyc02g077980	Unknown protein	14.9662	0.453741	8.54521	0.703541	2.87458	0.842349	5.8952	2.19578	19.1289
Solyc05g013150	ribulose-1,5 bisphosphate carboxylase/oxygenase large subunit N-methyltransferase, chloroplastic-like (AHRD V3.3 *** A0A2G2YDB5_CAPAN)	7.94209	0.972479	2.30275	1.50373	2.00062	0.940594	1.95015	0.991942	1.52647
Solyc01g112060	NAD(P)-binding domain-containing protein (AHRD V3.3 *** A0A2U1M2T6_ARTAN)	24.572	4.3111	11.0853	6.65663	6.34566	8.003	8.50677	3.18182	15.1997
Solyc06g060310	Chlorophyllide a oxygenase, chloroplastic (AHRD V3.3 *** A0A2G3C7C2_CAPCH)	23.6898	7.47387	13.461	11.4041	10.2698	4.9366	4.5966	4.77196	10.3276
Solyc04g009050	agglutinin-like protein (AHRD V3.3 *-* AT3G54500.7)	142.361	24.9095	21.5633	37.9999	34.1123	7.54477	9.88466	5.744	8.7471
Solyc10g084680	molybdate transporter 1-like (AHRD V3.3 *** A0A2G2Y2Q5_CAPAN)	3.75392	0.485648	3.01777	0.739877	0.938036	2.15268	1.71568	0.396373	0.753535
Solyc09g090445	jacalin-related lectin 3-like (AHRD V3.3 *** A0A2G2ZUE0_CAPAN)	2.66386	0.732382	1.20629	1.11466	1.25949	0.779126	1.04945	0.670765	0.710613
Solyc03g119540	Zinc finger protein (AHRD V3.3 *** A0A200Q3F7_9MAGN)	32.1385	0.211569	6.09851	0.321331	0.569657	3.44484	5.45187	0.213523	2.39068
Solyc08g014440	BTB/POZ and TAZ domain-containing protein 3 (AHRD V3.3 *** A0A1U8ET19_CAPAN)	23.362	3.93056	7.5022	5.93354	7.43962	3.40541	5.10883	2.78326	5.05891
Solyc12g038520	Squamosa promoter binding protein 6c	12.2908	2.04656	1.62696	3.08563	2.73005	2.15461	2.17832	2.25484	2.7442
Solyc03g117720	AP2-like ethylene-responsive transcription factor (AHRD V3.3 *** A0A2G3A2R5_CAPAN)	15.117	3.31278	6.8134	4.95144	6.40982	5.6594	7.83804	2.67481	3.99606
Solyc02g092700	DUF1230 family protein (DUF1230) (AHRD V3.3 *** AT5G67370.1)	94.4522	24.546	34.8897	36.5858	24.3625	21.6134	29.1746	19.9647	30.2505
Solyc12g094580	inactive purple acid phosphatase-like protein (AHRD V3.3 *-* AT1G42430.1)	18.2245	4.15194	9.73842	6.10382	5.00145	3.49123	5.09194	3.03362	8.43026
Solyc08g067250	DNA cross-link repair protein SNM1 (AHRD V3.3 *** A0A2I4EZZ1_9ROSI)	4.27975	1.29437	2.29465	1.89834	1.7205	2.12395	2.27295	1.79754	2.06065
Solyc09g072860	Fanconi anemia group F protein (FANCF) (AHRD V3.3 *** A0A1P8B9K4_ARATH)	21.3702	5.45353	7.09062	7.97013	9.28865	6.23094	6.05937	3.19917	4.82387
Solyc05g039950	Acyltransferase-like protein (AHRD V3.3 *** Q589X8_TOBAC)	2.39679	0.314289	0.724098	0.459115	0.389194	0.826868	0.692238	0.530216	0.981727
Solyc09g075610	GATA transcription factor 15 (AHRD V3.3 *** A0A2G2ZVK4_CAPAN)	5.39483	1.36561	4.29249	1.98103	4.80763	3.38315	3.13764	1.15426	5.62371
Solyc05g050710	Lecithin-cholesterol acyltransferase-like 1 (AHRD V3.3 *** A0A2G2WT15_CAPBA)	7.17525	0.721652	6.7973	1.04626	1.64346	2.25152	2.87587	0.291067	1.81113
Solyc03g080190	2-oxoglutarate (2OG) and Fe(II)-dependent oxygenase superfamily protein (AHRD V3.3 *** A0A2U1QGX7_ARTAN)	295.333	20.904	17.0649	30.1768	29.0473	45.9478	39.3391	49.3536	18.4734
Solyc10g084370	Homeodomain-like superfamily protein (AHRD V3.3 *** A0A1I9LS15_ARATH)	145.785	28.8587	41.7537	41.3259	33.6723	7.02921	9.88752	14.5904	24.3728
Solyc01g086870	bHLH transcription factor 076	186.664	28.1366	56.8841	40.2549	23.769	80.4638	70.6817	49.5234	41.6892
Solyc05g006430	Formin-like protein (AHRD V3.3 *** A0A2G2VM92_CAPBA)	2.38555	0.391941	1.61493	0.55982	0.751083	0.576061	0.784599	0.0678939	0.627985
Solyc07g025520	S-adenosyl-L-methionine-dependent methyltransferases superfamily protein (AHRD V3.3 *** A0A2U1LEQ9_ARTAN)	38.9556	8.47568	13.5085	12.0012	11.1708	13.5407	14.6655	8.848	11.4574
Solyc03g114820	Adenine nucleotide alpha hydrolases-like superfamily protein (AHRD V3.3 *** Q9M9P7_ARATH)	13.1201	0.48339	2.14714	0.681793	0.909414	1.12486	3.38845	0.0670958	0.84818
Solyc10g085500	Cytochrome P450 (AHRD V3.3 *** A0A2U1LHU2_ARTAN)	26.015	0.349571	17.2521	0.491333	1.33689	4.17419	10.1707	0.137104	8.29848
Solyc12g099980	receptor-like protein 12 (AHRD V3.3 *** A0A1U8F785_CAPAN)	4.86206	1.32696	0.751285	1.85942	1.6965	1.46942	2.86725	1.19515	1.94944
Solyc06g052010	SUN-like protein 16	2.31986	0.155709	2.10234	0.216401	0.172845	1.0664	0.871953	0.451254	1.83484
Solyc03g096450	protein PIR isoform X1 (AHRD V3.3 --* XP_024989927.1)	72.0464	14.5183	39.7771	20.0726	32.2721	36.3978	37.9121	26.7515	35.3394
Solyc08g066610	EPIDERMAL PATTERNING FACTOR-like protein 9 (AHRD V3.3 *** A0A2G2WD44_CAPBA)	2.97712	0.237463	1.82039	0.327907	0.56701	0.13844	0.317329	0	0.364642
Solyc01g097520	annexin 5	337.92	18.3078	66.2743	25.2347	82.768	109.135	114.514	16.8131	38.254
Solyc02g070910	Receptor kinase (AHRD V3.3 *** H2AKU7_ARATH)	7.4944	1.47662	2.57711	2.03105	1.98882	2.27641	2.70672	1.20768	1.2836
Solyc11g056680	Leucine-rich repeat receptor-like protein (AHRD V3.3 *** H6V788_MALDO)	79.9965	3.84715	85.7001	5.25628	4.24445	49.4543	26.8069	4.47827	18.9476
Solyc02g063170	Abscisic acid (Aba)-deficient 4 (AHRD V3.3 *-* A0A1P8AQ81_ARATH)	20.9338	2.76306	7.40848	3.76256	12.3864	5.33088	7.58139	0.596734	2.36919
Solyc01g095530	hypothetical protein (AHRD V3.3 *-* AT5G41761.1)	564.562	13.2207	78.7159	17.9543	15.4224	40.2774	30.6199	4.35196	30.5687
Solyc02g082490	Protein phosphatase 2C family protein (AHRD V3.3 *** A0A2U1LH09_ARTAN)	7.98141	2.96466	3.16604	4.01868	2.39239	4.4336	2.58923	1.86578	2.50058
Solyc09g010510	NAD(P)-binding Rossmann-fold superfamily protein (AHRD V3.3 *** A0A2U1QM80_ARTAN)	2.99415	0.185663	0.278165	0.250764	0.493645	0.0443679	0.216896	0.131845	0.766981
Solyc08g067390	EG45-like domain containing protein (AHRD V3.3 *** A0A2I4GVG0_9ROSI)	12.9377	2.80645	3.79963	3.78075	8.27969	2.22947	6.86008	0.992465	2.97833
Solyc03g120500	auxin-regulated IAA27	105.436	8.70814	45.9831	11.712	14.3635	25.5753	41.0077	8.50228	17.6581
Solyc11g072620	Unknown protein	7.40494	0.468293	1.43689	0.629676	0	0.569924	2.23322	1.14139	1.20529
Solyc01g110380	Kinesin-like protein (AHRD V3.3 *** A0A2G2XNI5_CAPBA)	54.2636	17.5752	19.2314	23.5453	28.4166	20.5667	19.6848	16.5018	18.3516
Solyc04g079720	HXXXD-type acyl-transferase family protein (AHRD V3.3 *** A0A2U1N4J4_ARTAN)	56.0174	20.6494	33.7001	27.6477	36.2128	29.2663	38.9536	21.3875	30.9078
Solyc07g008590	receptor-like protein 12 (AHRD V3.3 *** A0A1U8F5D2_CAPAN)	15.9333	3.93856	3.83425	5.27228	7.30445	5.26033	8.88378	5.08866	10.1331
Solyc01g111160	Unknown protein	110.825	1.37442	15.4912	1.83984	2.36354	22.0346	36.8427	2.87032	2.05608
Solyc02g087780	Aldose 1-epimerase (AHRD V3.3 *** A0A2G3D9R9_CAPCH)	36.9729	1.21453	11.3054	1.6218	2.34205	5.74607	9.07633	0.665259	6.1794
Solyc05g052600	Sedoheptulose-1,7-bisphosphatase, chloroplastic (AHRD V3.3 *-* A0A1U8GZ15_CAPAN)	90.3799	15.1435	50.742	20.1947	18.6712	27.0207	32.2939	13.0346	44.7693
Solyc09g007150	Glutathione S-transferase (AHRD V3.3 *** A0A200QHH9_9MAGN)	32.6909	1.89044	9.90828	2.51267	2.23162	8.372	11.9087	2.21123	10.8136
Solyc09g007510	Lectin receptor kinase-like protein (AHRD V3.3 *** S8CIF7_9LAMI)	20.0428	3.49249	9.96073	4.60367	3.70081	4.10363	6.90575	4.52336	6.0794
Solyc05g013380	Alanine aminotransferase 2 (AHRD V3.3 *** B6TXZ8_MAIZE)	94.3795	17.1807	31.1298	22.6449	27.5989	27.4681	37.0203	18.3325	29.3371
Solyc05g005860	WAT1-related protein (AHRD V3.3 *** K4BWB3_SOLLC)	15.1252	5.50185	8.57238	7.18504	7.24462	10.9762	7.51723	4.30495	10.5466
Solyc04g077860	Sigma-B regulation protein RsbQ (AHRD V3.3 *** A0A2T0KZ78_9BURK)	96.1055	5.56698	20.9465	7.22285	6.90372	20.3041	18.9818	7.56043	18.5033
Solyc09g090340	Transducin/WD40 repeat-like superfamily protein (AHRD V3.3 *** AT4G14310.1)	4.16938	1.08122	1.62577	1.39748	1.5866	1.87275	1.6763	1.33896	1.31338
Solyc07g006680	HXXXD-type acyl-transferase family protein (AHRD V3.3 *** F4JBC7_ARATH)	12.4781	0.37223	8.24995	0.475593	0.247415	3.18347	1.87034	0.526284	2.01677
Solyc02g070920	Unknown protein	9.22486	1.95505	3.30334	2.4959	2.44768	2.87825	3.443	1.57515	1.64425
Solyc02g068040	Unknown protein	128.627	50.2458	43.2348	63.5333	59.755	55.6898	44.5151	50.4446	56.9301
Solyc01g105383	Phospho-2-dehydro-3-deoxyheptonate aldolase (AHRD V3.3 *** A0A2G3AV10_CAPCH)	28.1465	0.299535	1.99604	0.378675	0.295857	1.24444	1.6798	0.257683	0.321936
Solyc01g105050	Chlorophyll a-b binding protein, chloroplastic (AHRD V3.3 *** A0A2G3AWK5_CAPCH)	80.0456	1.82736	53.235	2.29965	5.60479	29.8067	41.1739	1.4535	37.6579
Solyc11g007510	transmembrane protein (AHRD V3.3 --* AT2G37300.6)	20.409	3.66795	6.28887	4.61577	4.96611	5.09951	9.65427	4.1378	4.91455
Solyc12g019740	Thioredoxin-like 1-1, chloroplastic (AHRD V3.3 *** A0A1U8F9B4_CAPAN)	302.717	58.5064	143.417	73.3777	81.6315	62.4515	83.3688	60.7783	74.258
Solyc07g018340	DNA mismatch repair protein MutS (AHRD V3.3 *-* A0A200PNX5_9MAGN)	12.758	2.79012	4.26001	3.49781	3.22429	4.55866	6.52098	4.16642	4.73058
Solyc06g060380	Sister chromatid cohesion protein PDS5-like protein A (AHRD V3.3 *** A0A1J3GEG2_NOCCA)	16.5928	6.01986	6.3121	7.52194	7.46231	13.0745	9.67792	11.1899	5.90309
Solyc10g083970	S-adenosylmethionine synthase (AHRD V3.3 *** A0A1U8EAC9_CAPAN)	600.036	98.8089	166.765	123.344	133.549	231.293	329.688	145.822	129.375
Solyc07g025530	Methyltransf_11 domain-containing protein (AHRD V3.3 *-* A0A1Q3BK19_CEPFO)	31.0453	7.61696	7.98811	9.49438	7.0258	7.22841	7.718	7.2584	7.42858
Solyc02g093720	TPX2 (Targeting protein for Xklp2) protein family (AHRD V3.3 *-* F4J761_ARATH)	2.18718	0.165875	0.748304	0.206657	0.1288	0.47378	0.344905	0	0.115938
Solyc03g078090	Pectinesterase (AHRD V3.3 *** A0A2I4GT13_9ROSI)	2.89381	0.320532	0.154258	0.399328	0.591783	1.69869	0.325052	0.3089	0.491893
Solyc07g056570	notabilis	507.353	184.645	97.5833	227.863	164.216	286.16	182.539	123.135	164.245
Solyc05g056050	Chlorophyll a-b binding protein, chloroplastic (AHRD V3.3 *** A0A2G3CJ50_CAPCH)	15.8219	0.268442	8.59346	0.330176	1.99924	3.78623	3.34416	0	0.92981
Solyc12g042460	4-coumarate:CoA ligase (AHRD V3.3 *** Q42879_LITER)	12.2201	1.23546	2.17711	1.51237	1.68383	1.53077	3.44951	0.752607	1.20285
Solyc02g093270	caffeoyl-CoA O-methyltransferase	287.904	12.6728	20.9575	15.4912	25.2758	31.0715	35.8318	7.25553	28.3635
Solyc11g066860	hypothetical protein (AHRD V3.3 *** AT2G27830.1)	189.398	27.7901	18.347	33.8081	21.4159	88.3237	13.7788	13.5482	11.6932
Solyc03g120810	Kinesin-like protein (AHRD V3.3 *** Q9AVP4_TOBAC)	22.6931	5.85656	6.12875	7.10775	10.5715	7.58428	6.91952	6.65691	6.50766
Solyc12g094570	inactive purple acid phosphatase-like protein (AHRD V3.3 *-* AT1G42430.2)	32.3579	9.34525	17.5637	11.3038	9.45767	6.78793	8.80099	7.3759	11.1206
Solyc05g014250	RING/U-box superfamily protein (AHRD V3.3 *** B6U862_MAIZE)	8.49097	2.2527	5.41599	2.72128	3.58056	2.94598	4.3397	2.88266	3.96044
Solyc05g006420	Two-component response regulator ARR3 (AHRD V3.3 *** A0A2G2VM98_CAPBA)	83.5813	18.8862	30.9547	22.7962	51.2488	45.9069	51.4661	28.9103	44.6596
Solyc03g111640	programmed cell death protein 4-like (AHRD V3.3 *** A0A2I4H0D9_9ROSI)	123.02	51.4482	52.8688	61.9172	68.3295	43.3591	51.1943	52.999	49.6206
Solyc10g005080	Late elongated hypocotyl (AHRD V3.3 *** J9PV71_NICAT)	357.726	14.6999	18.893	17.6874	14.7464	13.2747	20.414	5.77558	12.4278
Solyc01g109800	DUF4408 domain-containing protein (AHRD V3.3 *-* A0A1Q3AR87_CEPFO)	87.2233	4.911	33.3598	5.8831	4.16361	11.907	27.8922	4.39109	6.37807
Solyc03g114000	LIM domain-containing protein (AHRD V3.3 *** A0A1Q3BSR2_CEPFO)	116.446	47.6509	48.7589	57.01	65.5368	63.0111	79.3781	64.4955	71.258
Solyc03g019820	tonoplast intrinsic protein 3.2	74.6266	2.44379	28.8251	2.90578	15.3259	4.69965	27.9466	5.39836	45.0631
Solyc07g006760	MAP kinase kinase kinase 43	25.803	8.74686	10.0059	10.385	8.79455	10.9087	10.0032	9.84027	9.75251
Solyc01g100930	GDSL esterase/lipase (AHRD V3.3 *** A0A1U8GQF3_CAPAN)	29.061	1.02811	5.57384	1.21766	2.0612	12.8775	7.58969	0.52993	1.84542
Solyc01g073710	Calcium-binding EF-hand family protein (AHRD V3.3 *** O64866_ARATH)	46.572	8.21491	11.3021	9.67133	14.6555	12.4629	16.3028	10.1213	13.3605
Solyc08g062437	17.9 kDa class II heat shock protein (AHRD V3.3 *** A0A2G3CY92_CAPCH)	274.773	91.5053	288.096	107.393	51.253	46.017	76.1803	46.6559	92.2179
Solyc09g011140	NAD(P)-binding Rossmann-fold superfamily protein (AHRD V3.3 *** A0A1P8AYM6_ARATH),Pfam:PF13561	79.4054	0.325208	8.50902	0.381113	0.901188	6.63233	8.89472	0.369337	1.04206
Solyc03g098020	Alpha/beta-Hydrolases superfamily protein (AHRD V3.3 *** Q94AM5_ARATH)	50.1751	8.88943	24.3848	10.4079	5.93936	9.69633	15.0173	6.4944	12.1806
Solyc02g068620	Unknown protein	83.8889	0.704071	1.5492	0.823703	19.155	7.56001	30.361	1.28048	7.97803
Solyc06g068160	SNF4	36.5799	9.83507	12.0889	11.4938	11.3137	6.83925	8.26433	8.93184	13.3338
Solyc01g101240	aspartic protease precursor	405.805	106.662	252.655	124.622	140.327	152.679	283.628	189.943	229.752
Solyc11g007640	Mitotic checkpoint protein BUB3, putative, expressed (AHRD V3.3 *-* Q75HB5_ORYSJ)	3.88462	0.746596	1.34435	0.868021	0.870079	1.79716	1.70216	0.612613	1.5094
Solyc08g022130	Unknown protein	35.6705	9.11453	30.7848	10.546	15.6695	12.3389	20.4632	19.6208	26.3305
Solyc09g007790	Senescence regulator (AHRD V3.3 *** A0A2U1KXJ7_ARTAN)	355.035	86.8266	280.382	100.135	117.801	130.803	208.97	102.313	150.843
Solyc01g102860	golgin family A protein (AHRD V3.3 *-* AT1G51080.1)	7.30753	1.26088	2.48363	1.45309	1.5771	3.52665	1.95631	1.75561	2.34837
Solyc09g092640	Cytochrome (AHRD V3.3 *** A0A1U8G4E5_CAPAN)	2.50788	0.138251	0.40453	0.158464	0.173372	0.168497	0.515309	0.0329259	0.0725874
Solyc03g097120	Heat stress transcription factor A-1 (AHRD V3.3 *** A0A2G3ARP3_CAPCH)	132.027	46.5642	43.0263	53.2994	44.8407	55.8812	47.953	60.3123	49.5944
Solyc03g117800	Protein ECERIFERUM 3 (AHRD V3.3 *** A0A2G2WQK1_CAPBA)	390.025	21.5705	289.93	24.6715	69.5082	71.8087	150.689	39.4347	161.159
Solyc05g010010	Protein MIZU-KUSSEI 1 (AHRD V3.3 *** A0A2G2VKP6_CAPBA)	20.0622	0.279866	7.54642	0.319009	1.12405	3.48308	4.55666	0.549123	1.00299
Solyc06g084280	Fantastic four-like protein (AHRD V3.3 *-* A0A2K3NF15_TRIPR)	16.5468	2.6814	0	3.04989	1.47423	9.19119	0	1.34768	0.233568
Solyc01g066620	Glyoxysomal fatty acid beta-oxidation multifunctional protein MFP-a (AHRD V3.3 *** A0A2G3AJZ7_CAPAN)	3.37612	0.992633	1.57054	1.12424	1.67567	1.69156	1.3482	1.22389	1.7176
Solyc10g055420	Unknown protein	4.17046	0.457856	1.1404	0.51797	0.81048	1.17925	2.27683	0.813777	1.07476
Solyc02g078390	DNA mismatch repair protein MutS (AHRD V3.3 *** A0A200PQX6_9MAGN)	11.4456	3.26692	4.36737	3.69232	4.34823	4.76973	5.95317	4.3449	7.10389
Solyc03g117630	Heat shock 70 kDa protein (AHRD V3.3 *** A0A1U8FVW2_CAPAN)	155.493	14.2215	62.974	15.9508	13.4127	28.1876	20.5145	16.948	16.6227
Solyc04g082290	inactive purple acid phosphatase-like protein (AHRD V3.3 *** AT1G42430.1)	50.08	6.16884	7.75494	6.91457	14.0949	2.4942	3.31709	2.95596	7.90257
Solyc09g010630	HSC2-like	1293.44	564.906	1232.01	632.271	633.227	895.796	1036.79	971.038	952.974
Solyc08g077370	Purine permease (AHRD V3.3 *** A0A2P5BSS2_TREOI)	11.2394	0.645748	0.908048	0.722705	1.10768	1.30086	5.34993	0.316932	0.664111
Solyc08g077780	Protein kinase (AHRD V3.3 *** O65765_CRAPL)	293.909	61.8634	29.2405	69.0907	43.5598	63.1316	28.0404	66.5429	44.5323
Solyc10g078410	F-box protein (AHRD V3.3 *** A0A1U8E9P8_CAPAN)	9.49437	0.505381	3.40226	0.563498	1.05754	1.17325	2.37953	0.037517	0.755591
Solyc02g093285	Unknown protein	5.84472	1.27425	0	1.41313	0.234822	3.8147	0	1.48512	0.926681
Solyc11g045610	Cyclin-dependent kinase C-1 (AHRD V3.3 *** A0A1U8GPD8_CAPAN)	9.37174	3.43824	3.13277	3.79516	3.35592	4.68213	3.79626	3.66947	4.38419
Solyc09g063140	protein LOW PSII ACCUMULATION 1, chloroplastic (AHRD V3.3 *** A0A2I4GK27_9ROSI)	10.7516	3.07784	5.08312	3.39431	4.36433	4.82314	3.95848	4.40087	6.29044
Solyc06g048570	Methyl esterase 17 (AHRD V3.3 *** A0A2U1M7F1_ARTAN)	8.98007	2.09062	4.21245	2.30171	1.37996	1.98952	4.42735	1.62931	2.1273
Solyc09g091990	Receptor like protein kinase S.2 (AHRD V3.3 *** A0A2G2ZTR0_CAPAN)	59.2681	7.90614	8.30356	8.70077	7.35614	11.5233	12.1816	14.2531	10.1437
Solyc03g120340	centromere protein C1	20.0392	6.33893	7.17083	6.97439	10.1512	7.06306	8.09081	8.23319	7.12751
Solyc01g088000	S-adenosyl-L-methionine-dependent methyltransferases superfamily protein (AHRD V3.3 *** Q8RXT8_ARATH)	67.2347	18.1151	23.9818	19.8851	21.2824	29.8921	33.9059	27.9729	26.8812
Solyc05g012110	6-phosphogluconolactonase (AHRD V3.3 *** B6U0H2_MAIZE)	76.5797	21.7313	26.7895	23.822	34.8095	13.5433	24.2665	21.7577	18.5613
Solyc02g088180	NAC domain-containing protein (AHRD V3.3 *** A0A2G2V9A8_CAPBA)	11.7977	1.35592	3.83223	1.48411	1.66865	0.581895	1.07526	2.39358	1.46201
Solyc09g075140	Alpha/beta-Hydrolases superfamily protein (AHRD V3.3 *** A0A2U1LF81_ARTAN)	41.095	13.6434	27.4306	14.9262	14.9731	19.683	16.7874	6.67344	23.3541
Solyc01g068590	Metal ion-binding protein (AHRD V3.3 *** F4IX22_ARATH)	51.4138	13.9529	20.4106	15.1448	20.4473	26.5134	27.3237	20.8653	21.0328
Solyc11g012360	Tonoplast dicarboxylate transporter (AHRD V3.3 *** A0A2G3AZI6_CAPCH)	37.7502	3.32079	19.0434	3.5973	1.89127	3.89994	5.20029	1.70015	4.072
Solyc08g075450	WAT1-related protein (AHRD V3.3 *** K4CMR2_SOLLC)	3.61428	0.497512	0.723399	0.53643	0.76581	0.661367	0.618344	0.394176	0.784451
Solyc08g022133	Unknown protein	33.2863	8.80356	24.5033	9.41646	12.1987	12.1259	19.2295	18.142	27.4369
Solyc02g086870	farnesyl protein transferase subunit B	26.538	9.89941	21.329	10.5559	14.806	13.0142	20.438	14.9727	16.8928
Solyc03g111630	programmed cell death protein 4-like (AHRD V3.3 *** A0A2I4H0D9_9ROSI)	26.828	9.44986	12.0829	10.0555	10.2385	14.2466	9.94375	9.50014	14.1629
Solyc04g076300	Mechanosensitive ion channel protein 2, chloroplastic (AHRD V3.3 *** A0A2G2X028_CAPBA)	14.2187	5.857	7.28691	6.21337	6.53502	5.86584	7.30827	4.21711	3.77569
Solyc02g090100	homolog of Synechocystis YCF37 (AHRD V3.3 *** AT2G23670.1)	67.4606	24.0973	47.2659	25.554	24.5813	25.7102	36.1584	15.6276	27.2756
Solyc11g070060	hypothetical protein (AHRD V3.3 *** AT4G32930.1)	44.1434	21.1036	24.9315	22.1997	29.4119	18.8878	35.7598	32.5657	23.6537
Solyc12g056790	NAC Transcription Factor	71.353	32.0144	29.9116	33.6698	22.6739	35.1537	41.769	36.3088	30.2264
Solyc07g005480	Formin-like protein (AHRD V3.3 *-* A0A2G3BXE8_CAPCH)	57.5538	26.7003	33.5017	27.8537	31.3676	33.0264	33.7946	26.1223	28.6979
Solyc06g007340	gamma-interferon-inducible lysosomal thiol reductase-like (AHRD V3.3 *** A0A2I4FAE5_9ROSI)	151.361	68.4175	93.3176	71.3666	77.2887	71.9299	67.5402	70.1405	91.7211
Solyc06g007430	Non-specific serine/threonine protein kinase (AHRD V3.3 *** A0A2G2WHP7_CAPBA)	125.743	40.0867	64.5459	41.6977	34.5159	70.1668	61.6675	47.9678	47.0406
Solyc12g056800	Oxidoreductase (AHRD V3.3 *** A0A200QCB4_9MAGN)	28.7596	2.18527	10.0806	2.27216	4.23181	8.09829	10.6726	1.65989	10.774
Solyc08g076970	Acetylornithine deacetylase (AHRD V3.3 *** A0A2G2XLB1_CAPBA)	289.648	30.4509	3.64181	31.5787	34.656	208.866	39.3855	4.28341	19.5588
Solyc04g014220	RING/U-box superfamily protein (AHRD V3.3 *-* F4JJ02_ARATH)	6.35941	0.871599	1.2263	0.89863	2.24344	0.902777	0.806838	0.672776	1.01078
Solyc02g065110	MAP kinase kinase kinase 15	7.49455	2.62293	6.05157	2.6509	3.59156	4.41049	4.59494	2.16021	4.28943
Solyc03g111030	hypothetical protein (AHRD V3.3 *** AT5G50350.1)	9.56272	4.31426	7.23639	4.35505	5.45267	5.73801	6.34982	5.56878	5.49218
Solyc11g008630	HXXXD-type acyl-transferase family protein (AHRD V3.3 *** A0A2U1LG13_ARTAN)	43.9972	0.377319	1.58777	0.379005	1.10663	1.84698	1.59861	0.205477	3.1442
Solyc08g150101	Unknown protein	32.9879	7.61849	17.1686	7.64139	6.33988	14.2586	13.2283	9.19234	12.8886
Solyc06g050880	serine-rich adhesin for platelets-like isoform X1 (AHRD V3.3 --* XP_021625239.1)	19.0384	8.89154	10.1795	8.9051	14.2297	9.23032	9.78238	8.75549	9.51116
Solyc09g091800	Unknown protein	39.0771	0	0.741008	0	0	1.24755	3.7591	0	0
Solyc07g043400	Unknown protein	38.582	0	0.959889	0	0.506937	2.8767	1.06394	0.522295	0
Solyc05g053640	Unknown protein	29.3105	0	0	0	0.622983	1.57121	3.65783	0	0
Solyc04g076770	Peroxidase (AHRD V3.3 *** K4BUB5_SOLLC)	24.0156	0	0	0	0	0.106775	2.13194	0	0
Solyc10g054820	X-intrinsic protein 1.2	14.218	0	1.5005	0	0	1.17565	1.39687	0.0420807	0.45645
Solyc05g053630	Unknown protein	10.5789	0	0.608113	0	3.54344	3.87495	0.421667	0.197311	0.434987
Solyc07g052210	glycine-rich cell wall structural protein 1-like (AHRD V3.3 *-* XP_025888011.1)	8.86577	0	0	0	1.36814	0.93596	2.79983	0	0
Solyc07g043390	Cellulose synthase (AHRD V3.3 *** A0A200Q4F9_9MAGN)	8.61283	0	0.0836469	0	0.0679782	0.473511	0.386068	0.045514	0
Solyc03g045100	Unknown protein	7.55972	0	3.67703	0	0.173942	2.08976	3.34622	0	2.84852
Solyc10g008520	Auxin-responsive GH3 family protein (AHRD V3.3 *** A0A2U1MRW5_ARTAN)	7.54477	0	0.199766	0	0.136275	0.985055	0.841934	0.105377	0
Solyc10g005010	NAC domain-containing protein (AHRD V3.3 *** A0A2K3MP41_TRIPR)	7.05291	0	0.327264	0	0	0.260645	1.03902	0	0.109883
Solyc12g011037	Lipoxygenase (AHRD V3.3 *-* K4DCJ0_SOLLC)	6.80759	0	0	0	0	0.258448	0.129785	0	0
Solyc09g014560	MLP-like protein 28 (AHRD V3.3 *-* A8MR61_ARATH)	6.78117	0	0.365331	0	0	0	0.188747	0	0
Solyc02g072540	Non-specific serine/threonine protein kinase (AHRD V3.3 *** A0A2G2XE54_CAPBA)	6.42354	0	0	0	0	0	0	0.0293691	0.0289136
Solyc05g055575	Unknown protein	6.12307	0	0	0	0	1.08814	0	0	0.593164
Solyc07g006040	DNA-directed RNA polymerase subunit beta (AHRD V3.3 *** AT4G30845.1)	6.0765	0	0.51959	0	0.214015	0.682725	0.128061	0	0.140762
Solyc11g022590	trypsin inhibitor-like protein precursor	4.99627	0	0	0	0.630693	0	0.152203	0	0
Solyc12g044280	Photosystem I reaction center subunit VI, chloroplastic (AHRD V3.3 *** A0A2G3D0C1_CAPCH)	4.7924	0	0.233613	0	0.264461	0.777176	1.5204	0	0.251741
Solyc03g116280	2-oxoglutarate (2OG) and Fe(II)-dependent oxygenase superfamily protein (AHRD V3.3 *-* F4J670_ARATH)	4.77159	0	0	0	0	0	0.152819	0	0
Solyc09g074600	Monothiol glutaredoxin-S2 (AHRD V3.3 *** A0A2G2VZS0_CAPBA)	4.74694	0	1.15486	0	0	0.224941	0.166944	0	0.581418
Solyc11g069730	BnaA04g16200D protein (AHRD V3.3 *-* A0A078H164_BRANA)	4.62747	0	0	0	0.158127	0	0.141494	0	0
Solyc09g009980	Small auxin up-regulated RNA70	4.44654	0	0.254412	0	0	0.418848	0	0.119714	0
Solyc12g036470	bHLH transcription factor 071	4.22276	0	0	0	0	1.17528	0.116269	0.320058	0.0704961
Solyc01g090340	Ethylene-responsive transcription factor 2 (AHRD V3.3 *** A0A2G3DEZ8_CAPCH)	3.94432	0	0.0427134	0	0	0.0678514	0	0	0
Solyc10g084430	RING/U-box superfamily protein (AHRD V3.3 *** A0A2U1Q288_ARTAN)	3.64333	0	0	0	0	0	0	0	0
Solyc10g085350	macrophage migration inhibitory factor homolog (AHRD V3.3 *** A0A2I4H5E2_9ROSI)	3.54012	0	0.523576	0	0.651532	0.348691	1.11521	0	0
Solyc08g007040	Glycine cleavage system H protein (AHRD V3.3 *** A0A2G2W3F1_CAPBA)	3.38584	0	0.0614485	0	0.154813	0.475502	0.321884	0	0
Solyc09g005180	L-gulonolactone oxidase (AHRD V3.3 *** A0A2R6RCF4_ACTCH)	3.27281	0	0.40057	0	0	0.303352	0.130474	0	0.115418
Solyc09g091550	S-adenosyl-L-methionine-dependent methyltransferases superfamily protein (AHRD V3.3 *** A0A2U1PMX3_ARTAN)	3.21486	0	0	0	0	0	0	0	0
Solyc03g044860	HTH-type transcriptional regulator (AHRD V3.3 *-* A0A2P5FXV7_TREOI)	3.20938	0	0	0	0	1.6202	0	0	0
Solyc10g085470	Unknown protein	2.85921	0	0	0	0	0	0.304955	0	0
Solyc06g066490	Avr9/Cf-9 rapidly elicited protein 146 (AHRD V3.3 *** Q9FQZ6_TOBAC)	2.78369	0	0.409267	0	0.195515	0.686371	0.879403	0	1.00376
Solyc09g014240	Laccase (AHRD V3.3 *** K4CRQ1_SOLLC)	2.70655	0	0.0784474	0	0.024705	0.0637182	0.202308	0	0
Solyc01g090730	Squamosa promoter binding protein 8b	2.66244	0	0	0	0.139154	0.366333	0.131785	0.0440429	0
Solyc05g049860	Two-component response regulator (AHRD V3.3 *-* A0A2K3PN47_TRIPR)	2.56523	0	0	0	0	0	0	0	0
Solyc02g086180	Delta(7)-sterol-C5(6)-desaturase (AHRD V3.3 *-* A0A1U8FPX0_CAPAN)	2.5217	0	0.204267	0	0.173693	0.307105	0.383197	0.561028	0.427251
Solyc06g060970	Expansin-like B1 (AHRD V3.3 *** A0A1U8H7M6_CAPAN)	2.38047	0	0	0	0	0.600575	0	0	0
Solyc05g012030	protein BIG GRAIN 1-like E (AHRD V3.3 *** A0A2I4H8F0_9ROSI)	2.36744	0	1.14545	0	0	0.0705684	0.154893	0.057656	0.127107
Solyc10g086240	Glycosyltransferase (AHRD V3.3 *** A0A1Q3DDP0_CEPFO)	2.36365	0	0.533394	0	0	0.343185	0.928544	0.0350488	0.151026
Solyc02g072550	Delay of germination 1 (AHRD V3.3 *-* C8CJG9_BRARP)	2.3633	0	0	0	0	0.295052	0	0	0
Solyc07g052785	Disease resistance protein (TIR-NBS-LRR class) (AHRD V3.3 --* A0A2K3P849_TRIPR)	2.15377	0	0.268141	0	0	0.371467	0.378009	0	0.51845
Solyc06g024310	Glycosyltransferase-like (AHRD V3.3 *-* A0A2G2YNZ8_CAPAN)	2.03889	0	0.114979	0	0	0	0	0	0
Solyc02g072560	Delay of germination 1 (AHRD V3.3 *-* A0A2H1ZE87_ARATH)	2.01758	0	0	0	0	0	0	0	0
Solyc07g044980	NIM1-like protein 2	126.549	53.2706	28.8937	53.2339	57.5276	55.4235	68.6344	73.1654	51.4804
Solyc02g065700	Alpha/beta-Hydrolases superfamily protein (AHRD V3.3 *** Q9LY90_ARATH)	38.5902	12.1381	25.434	12.1053	15.3572	14.7373	21.4627	13.9932	16.8745
Solyc06g072710	RNA polymerase sigma factor sigA (AHRD V3.3 *** A0A2G2ZD00_CAPAN)	27.5576	1.06311	10.4286	1.05825	1.38279	5.30949	4.34715	0.579295	4.81263
Solyc01g066870	Protein phosphatase 2C (AHRD V3.3 *** A0A2U1QFI0_ARTAN)	7.56445	2.91616	4.88445	2.89946	3.06468	4.27217	3.3481	2.53908	3.38933
Solyc01g102950	Lycopene beta/epsilon cyclase protein (AHRD V3.3 *** A0A2U1QDC2_ARTAN)	3.05854	0.623304	1.64093	0.617374	0.754366	1.20101	0.743369	0.512384	1.7762
Solyc04g014370	Very-long-chain (3R)-3-hydroxyacyl-CoA dehydratase (AHRD V3.3 *** A0A2G2V069_CAPBA)	89.3099	20.3406	38.0177	20.0899	23.1575	23.108	44.5662	25.9454	32.6684
Solyc10g005335	Unknown protein	3.39012	0.166055	1.02771	0.163164	0.132918	0.410096	0.145498	0	0.553993
Solyc02g081330	phytoene synthase 2,Pfam:PF00494	45.8481	21.9327	20.7901	21.5498	21.0593	15.5502	17.8582	21.9165	26.4657
Solyc03g034170	acclimation of photosynthesis to environment (AHRD V3.3 *** AT5G38660.1)	14.9786	4.0231	8.89828	3.94053	6.53502	5.9878	7.03963	2.88902	5.34045
Solyc01g104970	Receptor-like kinase (AHRD V3.3 *** A0A0K9PIY0_ZOSMR)	25.9667	6.76787	8.63713	6.6249	7.98535	10.7351	14.0593	6.74608	11.5939
Solyc05g006980	Homeobox-leucine zipper protein HOX16 (AHRD V3.3 *** A0A1U8EXU3_CAPAN)	213.258	71.9179	45.5918	70.1625	68.5812	28.239	13.8405	87.857	46.1732
Solyc04g074480	DAHP synthase 2 precursor	179.528	37.9322	53.7441	36.8749	28.5068	71.5372	58.1062	36.036	52.7334
Solyc11g008480	Photosystem II PsbP (AHRD V3.3 *** A0A200Q1H1_9MAGN)	3.99318	0.0808039	0.54206	0.0784683	0.0821954	0.356	1.02248	0.0818854	0.134789
Solyc06g072700	Heavy metal-associated isoprenylated plant protein (AHRD V3.3 *-* A0A2R6PUZ2_ACTCH)	23.6555	0.609879	5.81659	0.591276	0.640135	4.16272	5.09866	0.903791	4.70895
Solyc11g007990	chloroplast malate dehydrogenase (mdh)	359.09	13.2222	100.783	12.7611	14.8915	102.019	146.672	7.51299	40.6938
Solyc03g119750	polarity axis stabilization protein (AHRD V3.3 *** AT1G73930.2)	15.7908	7.3201	10.925	7.04537	6.60355	9.37351	9.36677	7.87031	9.56223
Solyc02g091860	Receptor kinase (AHRD V3.3 *** D9IAP8_GOSHI)	12.3507	0.338973	2.89045	0.325229	0.912604	1.66892	3.33499	0.691446	2.33768
Solyc08g080190	Glucose-methanol-choline (GMC) oxidoreductase family protein (AHRD V3.3 *** A0A2U1QFE7_ARTAN)	78.5659	0.891893	5.5067	0.853314	2.1032	4.15637	7.77438	1.44521	11.5894
Solyc06g068650	4-coumarate:CoA ligase (AHRD V3.3 *** Q42879_LITER)	27.5983	1.28565	6.56446	1.22624	3.11697	2.9266	3.89399	0.651195	2.09797
Solyc01g087870	Glutamine--fructose-6-phosphate aminotransferase [isomerizing] (AHRD V3.3 *** A0A2I0VLF2_9ASPA)	8.16185	1.49473	3.8103	1.42472	1.7505	2.73895	4.32197	1.77885	3.10122
Solyc01g087450	Arm repeat superfamily protein (AHRD V3.3 *** A0A2K3NMK6_TRIPR)	4.71767	1.73823	1.78449	1.6565	2.04054	2.36386	1.57492	1.95455	2.71534
Solyc12g014420	Glucan endo-1,3-beta-glucosidase 3 (AHRD V3.3 *** A0A1J3FSS7_NOCCA)	97.0663	6.99684	21.2308	6.66503	13.6869	16.0719	21.6324	5.09972	6.17856
Solyc04g081870	Expansin A11	23.6933	0.0887291	2.26712	0.0840263	1.17328	1.89094	5.34229	0.134597	0.140119
Solyc06g063370	Chlorophyll a-b binding protein, chloroplastic (AHRD V3.3 *** A0A2G2V937_CAPBA)	353.396	32.5656	169.276	30.8236	27.8398	81.6041	85.4425	9.2565	98.3523
Solyc04g057930	Pkinase domain-containing protein/Usp domain-containing protein (AHRD V3.3 *** A0A1Q3D4V0_CEPFO)	76.8595	25.5394	14.2721	24.1514	13.76	37.7268	17.8548	30.3063	26.7056
Solyc05g007050	Protein kinase superfamily protein (AHRD V3.3 *** A0A2U1NYF7_ARTAN)	52.6063	15.3446	17.8076	14.5006	19.1323	14.8239	26.6546	14.595	14.4019
Solyc12g056980	Ethylene-responsive transcription factor (AHRD V3.3 *-* A0A2G2ZQC4_CAPAN)	28.5253	3.18839	7.94297	3.01254	2.52087	3.15136	12.1806	3.95644	5.49044
Solyc01g080200	mediator of RNA polymerase II transcription subunit 33A-like (AHRD V3.3 *** A0A2I4F330_9ROSI)	29.7378	3.10366	13.0885	2.93181	3.80195	4.90197	8.50683	2.68454	4.07881
Solyc07g066090	Sec14p-like phosphatidylinositol transfer family protein (AHRD V3.3 *** A0A2U1LV34_ARTAN)	26.0971	11.7544	11.6083	10.9573	8.43137	15.0903	15.8383	14.6714	11.5383
Solyc10g080150	Methyltransferase (AHRD V3.3 *** A0A1U8ENF4_CAPAN)	5.64806	1.39743	2.72304	1.30203	1.29957	2.25852	2.13324	0.806472	1.85132
Solyc03g116700	Umecyanin (AHRD V3.3 *** A0A2G3B789_CAPCH)	201.226	50.4456	33.8925	46.8637	87.8178	33.392	134.126	48.8282	47.7417
Solyc12g089230	Major facilitator superfamily domain, general substrate transporter (AHRD V3.3 *** A0A2U1MUA0_ARTAN)	2.21415	0.0666608	0.614399	0.0618188	0.190662	0.363388	0.353622	0.158345	1.00309
Solyc02g082440	Unknown protein	35.5057	4.41454	9.48116	4.09139	4.92991	12.0932	10.8877	10.1754	7.35082
Solyc04g016290	Rho_N domain-containing protein (AHRD V3.3 *-* A0A1Q3DAL3_CEPFO)	6.53013	0.657357	3.81402	0.607481	0.412428	1.46368	1.30151	0.49437	1.7364
Solyc03g013160	Amino acid transporter (AHRD V3.3 *** A0A200QES2_9MAGN)	4.28322	0.197779	0.152425	0.182382	0.300982	0.965695	1.56902	0.1997	0.444283
Solyc07g019460	NADPH--cytochrome P450 reductase (AHRD V3.3 *** A0A2G2WCH2_CAPBA)	227.671	106.363	73.2253	97.8615	80.4576	85.4405	88.4211	96.7038	78.0677
Solyc02g082420	RING/U-box superfamily protein (AHRD V3.3 *** A0A2U1LI04_ARTAN)	35.2877	7.82384	14.8624	7.17656	6.39412	16.8634	17.2493	12.702	15.8549
Solyc02g082110	Zinc finger transcription factor 18	17.2308	8.03909	13.6961	7.34495	8.31639	10.8244	14.3376	13.8237	11.1258
Solyc07g066180	P-loop containing nucleoside triphosphate hydrolases superfamily protein (AHRD V3.3 *** AT5G56220.2)	5.71903	0.140333	0.0171675	0.128084	0.0881826	1.2212	0.021156	0.0895225	0
Solyc07g066310	Photosystem II 10 kDa polypeptide, chloroplastic (AHRD V3.3 *** A0A2G3C3G4_CAPCH)	2253.19	791.852	1305.93	721.959	662.995	650.336	1037.87	497.993	873.96
Solyc03g119440	C2 domain-containing protein (AHRD V3.3 *** A0A1Q3BN33_CEPFO)	41.294	14.4559	14.2993	13.1541	14.0718	13.5645	13.6427	16.3043	19.3549
Solyc05g009500	Protein NRT1/ PTR FAMILY 3.1 (AHRD V3.3 *** A0A1U8GM13_CAPAN)	23.0595	0.0266156	0.318201	0.0242099	0.0213044	4.13508	0.704858	0.0269718	0.774895
Solyc02g078850	glycine-rich protein (AHRD V3.3 --* AT4G21620.2)	6.46303	0.24112	1.86383	0.219327	0.193004	0.14887	0.923305	0	0.93137
Solyc02g093480	Lysine ketoglutarate reductase trans-splicing protein (DUF707) (AHRD V3.3 *** A0A1I9LSL9_ARATH)	5.22654	0.191654	0.310163	0.174191	1.0379	0.609472	0.708652	0.0613757	0.428507
Solyc02g032780	Unknown protein	32.3774	2.32887	9.23968	2.10938	1.17411	3.54482	4.7181	0.988761	4.92636
Solyc10g080700	Casein kinase (AHRD V3.3 *** A0A2K3P2W2_TRIPR)	87.9434	41.8694	35.024	37.8308	45.2335	45.6907	44.5863	40.419	38.0605
Solyc12g049612	Unknown protein	21.2016	0.186148	1.30979	0.168128	0.919723	1.25522	0.933197	0.349338	0
Solyc05g056060	Chlorophyll a-b binding protein, chloroplastic (AHRD V3.3 *-* A0A2G3CJ50_CAPCH)	58.1913	14.9183	63.6625	13.4287	18.9059	24.4313	23.7661	15.0348	21.7549
Solyc12g005720	Cysteine-rich receptor-like protein kinase (AHRD V3.3 *** A0A2K3JS14_TRIPR)	102.967	1.78033	3.80871	1.60237	5.24068	3.30647	19.3324	0.736848	1.41035
Solyc01g091950	Lysophospholipid acyltransferase LPEAT2 (AHRD V3.3 *** A0A1U8GTY1_CAPAN)	87.5108	18.5805	40.3551	16.6079	24.3208	23.9235	40.9735	28.2559	40.3337
Solyc12g042120	transmembrane protein (AHRD V3.3 *-* AT5G67550.1)	7.68278	1.72436	6.47266	1.53759	1.72256	2.27041	3.99457	1.95789	3.12174
Solyc06g074090	7-dehydrocholesterol reductase (AHRD V3.3 *** A0A2G2WMN4_CAPBA)	29.5764	2.16783	7.72206	1.92926	2.47773	8.10329	11.1076	1.88734	6.18982
Solyc04g080040	Auxilin-related protein 2 (AHRD V3.3 *** A0A2G3CQ94_CAPCH)	3.94438	0.485265	2.47578	0.431598	0.829777	0.826112	1.1113	0.326243	1.79005
Solyc12g042180	Adp-ribosylation factor gtpase-activating protein agd3 (AHRD V3.3 *-* A0A314L4B5_NICAT),Pfam:PF16746	6.96161	0.510092	3.0566	0.45285	0.200145	2.69146	1.84283	0.845848	1.3311
Solyc06g082520	B3 domain-containing protein (AHRD V3.3 *** A0A2K3NLM2_TRIPR)	35.2583	14.5244	10.408	12.8407	14.9703	13.3147	10.1282	14.0307	12.555
Solyc02g063180	UDP-N-acetylenolpyruvoylglucosamine reductase (AHRD V3.3 *-* A0A200Q3E8_9MAGN)	12.3177	2.90364	5.0937	2.56656	10.2643	3.91573	5.49168	0.239386	1.8439
Solyc11g010700	Protein kinase domain (AHRD V3.3 *** A0A200PNG8_9MAGN)	9.34891	4.10703	9.75366	3.61053	3.71631	4.68389	4.56422	3.45186	7.65076
Solyc07g065380	zinc transporter EF026083	142.484	48.9081	72.8348	42.9755	71.8765	69.308	93.9117	62.5657	84.5293
Solyc07g056240	myosin-G heavy chain-like protein (AHRD V3.3 *** AT2G42975.1)	31.8305	8.36864	19.6537	7.3513	8.56368	6.29611	10.7807	4.79427	11.5204
Solyc11g011060	hypothetical protein (AHRD V3.3 *-* AT5G16610.2)	45.0285	11.3003	16.3528	9.92058	11.7978	18.5318	17.1415	15.3285	16.084
Solyc03g116710	Protein LURP-one-related 5 (AHRD V3.3 *** A0A1U8GFL7_CAPAN)	31.1452	7.82968	24.4234	6.83854	8.58839	6.77129	8.93137	9.28957	11.3277
Solyc09g090930	Tetratricopeptide repeat (TPR)-like superfamily protein (AHRD V3.3 *-* Q8VZ31_ARATH)	26.9532	11.4647	16.2261	9.94717	10.8316	14.1436	12.8285	11.4769	14.589
Solyc03g081320	Polyketide cyclase/dehydrase and lipid transport superfamily protein (AHRD V3.3 *** Q9XIR9_ARATH)	28.5752	10.3731	12.1953	8.98283	12.3397	10.2327	11.1283	13.0406	11.0194
Solyc03g019670	Non-specific phospholipase C1 (AHRD V3.3 *** A0A2G2V4Y9_CAPBA)	16.6633	2.2396	3.01585	1.93677	1.90772	3.87761	1.9111	2.25801	2.70238
Solyc11g032090	calcium/calcium/calmodulin-dependent Serine/Threonine-kinase (AHRD V3.3 *** AT2G47010.2)	4.19393	0.462163	1.05587	0.398907	0.920517	1.15226	1.26119	0.0360204	0.825354
Solyc02g079590	Receptor protein kinase (AHRD V3.3 *** Q40096_IPOTF)	58.883	16.8761	7.16717	14.5348	12.0472	27.1443	24.3259	18.792	16.1799
Solyc02g063060	Zinc-finger domain of monoamine-oxidase A repressor R1 (AHRD V3.3 *** A0A2U1N5J3_ARTAN)	11.5479	4.00504	4.62354	3.44652	4.45044	5.05327	6.23058	4.89518	3.87731
Solyc02g086860	CASP-like protein (AHRD V3.3 *** A0A2I4FB41_9ROSI)	26.8302	8.40471	15.992	7.22245	7.60878	12.478	15.8314	8.69469	15.2791
Solyc01g097340	GDP-mannose-3',5'-epimerase (AHRD V3.3 *** A5JPK5_VITVI)	55.8609	13.9018	10.2576	11.9165	17.9511	24.3569	14.0734	5.87203	15.3449
Solyc05g009760	Disease resistance protein (CC-NBS-LRR class) family (AHRD V3.3 --* AT5G48620.6)	16.6308	3.53754	5.89449	3.02018	5.84007	4.87957	7.04309	4.0391	4.75732
Solyc10g083460	Zinc finger A20 and AN1 domain-containing stress-associated protein (AHRD V3.3 *** V5PZR5_9CARY)	214.731	82.7404	124.197	70.5435	73.5973	47.5353	34.6468	84.4331	56.809
Solyc04g008200	LES457048 hero resistance protein 1 homologue	6.96357	1.02074	1.5378	0.867601	0.0537077	1.47437	1.82628	0.543053	1.86994
Solyc02g093020	Transmembrane protein, putative (DUF247) (AHRD V3.3 *** Q9SN06_ARATH)	14.7467	3.11452	4.34274	2.6461	3.11811	3.9791	6.95105	3.03173	4.67379
Solyc11g028100	Elongation factor 1-gamma (AHRD V3.3 *** A0A2G2YHE8_CAPAN)	149.718	70.2504	117.574	59.4828	67.1993	102.709	128.966	95.6742	113.426
Solyc10g054840	X-intrinsic protein 1.1	49.5859	0.0420557	1.97737	0.0355796	0.229133	1.27679	3.71984	0	2.4722
Solyc06g005770	Non-specific lipid-transfer protein (AHRD V3.3 *** K4C359_SOLLC)	39.0471	0.157709	1.7521	0.133424	0.143632	5.0659	17.7021	2.24019	0
Solyc04g071930	Chlorophyll a/b binding protein domain-containing protein (AHRD V3.3 *** A0A2U1NAK6_ARTAN)	38.2886	5.52966	15.2606	4.64462	3.67125	11.6645	9.43803	5.52592	7.60469
Solyc05g041430	PTB domain engulfment adapter (AHRD V3.3 *** A0A1P8B0D8_ARATH)	30.4565	5.46015	16.5443	4.57679	7.97989	11.2653	13.8825	3.65729	7.7799
Solyc12g094660	Disease resistance protein (AHRD V3.3 *** A0A2U1Q8K0_ARTAN)	7.82007	2.45408	2.35373	2.0512	2.33024	2.72172	2.1047	3.22409	3.18719
Solyc10g005470	receptor-interacting protein (AHRD V3.3 *** AT4G21445.1)	7.09674	0.256323	1.80371	0.213233	0.135999	1.3869	2.48566	0	0
Solyc02g082760	ethylene-responsive catalase	55.5086	22.9889	19.4051	19.072	19.3838	16.9238	11.5941	29.4415	21.0376
Solyc08g081140	bHLH transcription factor 090	51.5052	4.6434	19.5191	3.84124	2.47142	9.80966	9.3016	4.75951	13.4253
Solyc06g009130	Magnesium/proton exchanger family member (AHRD V3.3 *** K4C3U3_SOLLC)	32.4997	9.6146	11.8699	7.90562	6.25612	14.9225	13.6925	9.52294	6.88235
Solyc10g086220	12-oxophytodienoate reductase	51.5906	1.39376	35.6156	1.14597	0.578365	15.2211	22.7496	1.08214	5.61731
Solyc03g031760	Homeobox-leucine zipper protein HDG2-like (AHRD V3.3 *** A0A2K3P3R2_TRIPR)	5.36373	0.551856	1.16538	0.452662	1.24256	1.80696	2.17609	0.335884	1.86914
Solyc10g055410	R2R3MYB transcription factor 32	83.2247	4.21381	21.1497	3.45427	5.18106	13.5686	20.7664	2.56309	8.99673
Solyc08g008550	Serine/threonine-protein kinase fray2 (AHRD V3.3 *** A0A2G3BPG3_CAPCH)	42.3335	17.2246	18.3736	14.0222	17.3116	19.7055	22.3248	17.637	18.3648
Solyc03g093460	Protein kinase family protein (AHRD V3.3 *** S8C142_9LAMI)	3.11802	0.0410283	0.303725	0.0333791	0.035933	0.630601	1.05477	0	0.241143
Solyc02g068615	Ankyrin repeat (AHRD V3.3 *-* A0A200RCA6_9MAGN)	6.46931	0.146865	0.431598	0.119484	0.731267	2.34954	1.10633	0	0.706117
Solyc04g077750	Unknown protein	19.541	9.16247	14.0531	7.43906	3.27689	12.1324	10.3983	8.09396	9.80212
Solyc03g005770	Chlorophyll a-b binding protein, chloroplastic (AHRD V3.3 *** A0A2G2W7Q4_CAPBA)	41.9507	3.11919	36.9165	2.52709	3.89895	7.6264	7.36418	0.648204	5.4743
Solyc06g009120	LYR motif protein (AHRD V3.3 *** AT4G02425.1)	36.4582	10.9337	20.5246	8.85057	13.3741	15.9573	18.9794	7.09467	13.2037
Solyc09g011810	Fructose-1,6-bisphosphatase (AHRD V3.3 *** B6TSK5_MAIZE)	23.3907	1.07197	4.01841	0.865988	0.872644	7.3098	5.33974	0.648605	4.3409
Solyc03g114850	Squamosa promoter binding protein 6a	12.3699	2.46382	3.69133	1.98939	2.00705	4.22542	6.52885	1.58133	3.07827
Solyc03g005760	Chlorophyll a-b binding protein, chloroplastic (AHRD V3.3 *** A0A2G2W7Q4_CAPBA)	641.655	50.119	938.966	40.1188	65.2693	73.2168	157.886	7.4713	124.821
Solyc11g008620	Phosphoglycolate phosphatase (AHRD V3.3 *** A0A2G3B0Q7_CAPCH)	32.6201	11.8645	18.576	9.45849	9.79791	18.8567	18.6599	6.95713	23.4613
Solyc09g074730	Homeobox protein LUMINIDEPENDENS (AHRD V3.3 *** A0A2G3CTU2_CAPCH)	19.0794	7.02311	10.8039	5.58302	7.08547	9.66822	11.8514	9.58426	8.68153
Solyc08g006730	Tyramine N-feruloyltransferase 10/30 (AHRD V3.3 *** A0A2G2VBA1_CAPBA)	339.098	11.5231	30.8616	9.11369	37.6339	18.1441	30.3946	5.24676	17.4441
Solyc09g018280	Non-specific serine/threonine protein kinase (AHRD V3.3 *** A0A2G3DDH8_CAPCH)	287.022	113.984	96.2091	89.0972	76.8874	172.648	129.505	129.24	157.199
Solyc07g043420	2-oxoglutarate-dependent dioxygenase 2	208.303	0.592505	39.4615	0.462652	0.31681	24.3624	42.6722	0.826967	7.15052
Solyc04g050920	DNA-directed RNA polymerase subunit alpha (AHRD V3.3 *** AT3G54310.1)	25.734	7.53337	22.6228	5.87914	8.93658	13.1458	22.2814	12.5802	24.37
Solyc02g065400	33kDa precursor protein of oxygen-evolving complex	206.596	32.0742	68.5427	25.0138	18.9226	70.8222	74.7856	24.0805	62.4826
Solyc06g084030	Methyltransferase type 11 (AHRD V3.3 *** A0A200QEQ4_9MAGN)	9.73323	2.16584	5.72604	1.67201	1.97547	4.30121	2.03127	2.51205	4.48123
Solyc12g005230	Autophagy-related protein (AHRD V3.3 *** A0A2K3P5C5_TRIPR)	5.28307	2.0502	1.82456	1.56984	2.60099	2.10442	2.33961	1.91348	1.99464
Solyc08g079710	Kinesin-like protein (AHRD V3.3 *** K4CNX1_SOLLC)	6.43235	1.32345	2.60968	1.01123	1.05292	2.27908	1.82702	0.694945	2.3367
Solyc02g071210	Cold-regulated inner membrane protein 2, chloroplastic (AHRD V3.3 *** A0A2G3D4Q0_CAPCH)	75.2376	6.19424	22.2603	4.72549	8.02076	14.7579	15.8545	4.68403	13.625
Solyc09g011010	High-light-induced protein, chloroplastic (AHRD V3.3 *** A0A1U8FG85_CAPAN)	58.3479	18.4797	47.1121	14.0159	18.5755	25.4949	31.2391	13.483	24.0907
Solyc07g007800	Heptahelical transmembrane protein 1 (AHRD V3.3 *** A0A2G3BMP4_CAPCH)	127.603	18.4049	72.8052	13.9426	28.6014	32.6369	53.6484	56.4925	64.6079
Solyc08g083110	Methionine gamma-lyase (AHRD V3.3 *** A0A1U8G8Y5_CAPAN)	256.345	80.0641	21.5567	60.5735	60.5287	56.7322	12.5692	56.1786	78.9002
Solyc03g112320	ferric reduction oxidase 8, mitochondrial (AHRD V3.3 *** A0A2I4E3B3_9ROSI)	4.94304	0.691058	1.15731	0.521416	0.590645	1.40845	1.97051	1.18971	0.974543
Solyc09g092390	Adenosylhomocysteinase (AHRD V3.3 *** A0A2G2W262_CAPBA)	171.781	72.2697	130.223	54.4438	64.4252	100.244	119.319	63.9563	87.4354
Solyc04g077660	Peptidylprolyl isomerase (AHRD V3.3 *** A0A2G3CPM3_CAPCH)	24.8781	9.49922	16.9844	7.13446	7.45551	14.6462	16.1274	10.8199	15.2512
Solyc01g090430	NRC1	33.4461	10.5372	6.61993	7.91037	11.9556	11.4429	10.4889	12.04	12.6618
Solyc06g075160	SIT4 phosphatase-associated family protein (AHRD V3.3 *** A0A2U1PT03_ARTAN)	36.9997	15.5466	23.5477	11.6388	14.8302	14.4488	17.3632	17.3888	17.9121
Solyc02g065690	Biogenesis of lysosome-related organelles complex 1 subunit 2 (AHRD V3.3 *** A0A1U8FIA1_CAPAN)	33.4692	16.0525	27.5825	11.9397	16.3372	16.5757	22.0611	17.6394	19.7545
Solyc07g008570	Purple acid phosphatase (AHRD V3.3 *** A0A2G2WCI9_CAPBA)	43.7901	2.72138	14.38	2.01578	2.07929	10.865	14.3584	2.65495	11.8133
Solyc01g057210	Mitochondrial pyruvate dehydrogenase kinase (AHRD V3.3 *** E5GC37_CUCME)	60.201	14.1113	30.865	10.3853	10.5134	24.1433	29.4012	12.0774	25.4471
Solyc02g078600	polyol monosaccharide transporter 1	8.51105	0.579298	0.678851	0.426233	1.00908	1.38583	0.984854	0.611085	0.238824
Solyc08g007000	Protein phosphatase 2C (AHRD V3.3 *** A0A2U1P5P3_ARTAN)	6.97108	1.30028	2.15345	0.953946	1.15134	2.01532	2.48203	1.56159	2.72552
Solyc04g081910	Calcium-dependent protein kinase (AHRD V3.3 *** Q8RW36_SOLLC)	170.242	75.0685	59.7529	55.0085	126.527	50.1968	97.6349	76.1887	57.4899
Solyc04g016420	hypothetical protein (AHRD V3.3 *-* AT5G04000.2)	27.5486	3.96764	7.89163	2.9008	2.98806	8.82085	9.45447	1.95309	7.59726
Solyc06g082470	MAP kinase kinase kinase 42	72.5989	29.2551	28.4125	21.3485	17.3629	33.4026	17.7649	26.3845	23.0395
Solyc07g055840	Citrate synthase (AHRD V3.3 *** A0A2G2WEG9_CAPBA)	13.3014	5.01103	5.23241	3.65331	3.64392	6.10394	6.91734	4.69531	6.77433
Solyc12g011450	Chlorophyll a-b binding protein, chloroplastic (AHRD V3.3 *** A0A1U8G201_CAPAN)	256.211	11.8688	59.8343	8.59668	7.94431	13.8218	30.3709	5.20611	12.9284
Solyc05g051850	putative myo-inositol-1-phosphatase	1183.56	30.6849	544.739	22.1791	21.509	197.211	340.332	29.5095	161.469
Solyc10g078390	CDPK-related protein kinase (AHRD V3.3 *** A0A1U8EC13_CAPAN)	58.2461	13.0793	46.4235	9.43305	7.36763	25.5696	33.2911	19.7126	23.7102
Solyc04g011400	UDP-glucuronic acid decarboxylase (AHRD V3.3 *** G5DXR5_SILLA)	304.563	143.657	149.777	103.313	106.327	169.827	183.88	142.946	142.434
Solyc02g070790	3-oxoacyl-[acyl-carrier-protein] synthase (AHRD V3.3 *** A0A2I4EJY8_9ROSI)	11.0413	0.780309	5.08918	0.560698	1.05552	2.98339	3.65597	0.546226	2.1441
Solyc05g007580	Zinc-finger homeodomain protein 11 (AHRD V3.3 *** A0A2G2VLP7_CAPBA)	4.0839	0.309279	1.09933	0.222174	0.772773	0.548732	1.75088	0.179038	0.38713
Solyc11g073236	Unknown protein	23.8261	2.11819	5.79701	1.51921	1.05849	6.45131	8.87055	1.37007	0.977129
Solyc05g056590	Regulator of chromosome condensation (RCC1) family protein (AHRD V3.3 *-* A0A2U1PZI9_ARTAN)	32.3764	10.4183	15.19	7.46296	9.43128	16.1523	17.4903	11.1807	12.8377
Solyc07g063770	G-type lectin S-receptor-like serine/threonine-protein kinase (AHRD V3.3 *** A0A1U8HJC3_CAPAN)	19.7966	2.05362	6.41934	1.46814	1.39636	5.03573	4.95469	2.07262	14.1975
Solyc05g005150	F-box/Kelch repeat-containing F-box family protein (AHRD V3.3 *** C4PVT9_ARATH)	23.7829	3.76724	5.55132	2.68126	3.48756	6.98655	7.0429	2.70797	6.86155
Solyc02g038817	Protein kinase domain (AHRD V3.3 *-* A0A200PQX9_9MAGN)	38.9505	14.779	16.2311	10.4432	15.527	15.0071	23.9599	18.9505	17.1822
Solyc03g062740	Unknown protein	4.23609	0.635432	4.54501	0.447572	0.120872	1.32242	1.54381	0.836723	1.49585
Solyc01g096670	Cytochrome P450 (AHRD V3.3 *** A0A2U1MC34_ARTAN)	25.9189	9.48247	9.63438	6.67511	10.9506	8.57007	6.05329	10.1842	11.4537
Solyc12g096610	Poly(ADP-ribose) glycohydrolase 1 (AHRD V3.3 *** A0A2G2YAJ8_CAPAN)	35.9166	13.4743	11.8087	9.45506	10.4462	12.7038	15.4607	12.4482	14.2151
Solyc01g108790	3-hydroxyisobutyryl-CoA hydrolase 1 (AHRD V3.3 *-* A0A1U8EJT2_CAPAN)	10.517	2.60248	1.24867	1.81954	1.73727	1.9507	2.09553	0.916806	1.48725
Solyc05g052610	Transcription factor DIVARICATA (AHRD V3.3 *** A0A1U8GX57_CAPAN)	85.3906	37.3891	75.5494	25.9665	26.5886	34.1862	54.7636	42.5729	49.3218
Solyc05g055010	RNA-binding protein 42 (AHRD V3.3 *** A0A2I4E3H6_9ROSI)	106.438	42.6135	71.7812	29.4979	23.245	41.2746	45.7954	43.5818	46.459
Solyc01g087240	Nuclear transcription factor Y subunit A-9 (AHRD V3.3 *** A0A1U8DTI1_CAPAN)	75.5943	31.6073	32.0314	21.7829	26.2411	28.0169	34.6459	31.2962	34.1208
Solyc06g053910	DUF506 domain-containing protein (AHRD V3.3 *** A0A1Q3BNU4_CEPFO)	131.577	30.0944	87.3124	20.6773	19.26	52.7872	46.9657	31.6532	53.0602
Solyc06g051930	Pyruvate kinase (AHRD V3.3 *** A0A1S5VK12_DIOKA)	59.2452	23.2733	23.3872	15.9899	7.91292	20.1482	12.2826	22.8544	19.7447
Solyc04g009910	Phosphoenolpyruvate carboxylase kinase (AHRD V3.3 *** Q9SDY0_SOLLC)	57.8344	2.96893	4.36155	2.03176	1.1449	16.5641	8.88572	5.50827	14.9455
Solyc10g039360	DUF1639 domain-containing protein (AHRD V3.3 *-* A0A1Q3BZV8_CEPFO)	58.7734	19.9119	27.008	13.5745	14.1327	35.8695	31.2727	24.4897	25.2515
Solyc01g104710	thionin-like protein (AHRD V3.3 -** AT1G25275.2)	324.908	48.697	71.9933	33.1406	19.7254	68.3852	66.994	50.1252	69.3585
Solyc02g085180	alpha/beta fold family protein	21.4912	6.9137	18.7925	4.70294	6.6894	13.1735	9.62686	7.80556	12.0113
Solyc09g011170	Prf interactor 30137	25.0355	4.3784	7.98615	2.97755	2.61396	9.10502	6.71836	4.7795	8.02519
Solyc12g038630	BSD domain-containing protein (AHRD V3.3 *** A0A2U1LI52_ARTAN)	95.5834	43.3474	51.2168	29.4003	38.0033	53.9478	58.5884	48.4589	60.1848
Solyc02g083270	anti-PCD protein 2	24.2658	9.57169	16.3764	6.48021	10.2017	12.4834	16.0264	9.03838	13.5836
Solyc12g014310	pathogenesis-related family protein (AHRD V3.3 *** AT1G78780.5)	8.23515	0.445301	1.09985	0.300581	0.549199	0.605162	1.01035	0	0.0688432
Solyc06g076240	Unknown protein	5.83435	0.55244	3.88851	0.372071	0	2.48814	2.42146	1.06262	2.20689
Solyc06g073990	hypothetical protein (AHRD V3.3 *** AT5G06270.2)	162.799	54.9532	67.7686	36.8912	42.3291	66.6368	75.6605	68.9297	70.2685
Solyc05g008090	TPX2 (Targeting protein for Xklp2) protein family (AHRD V3.3 *-* A0A2U1NUC4_ARTAN)	42.832	4.33864	28.5897	2.90876	3.66268	14.6202	19.8882	6.71181	7.52544
Solyc12g010840	Ketol-acid reductoisomerase (AHRD V3.3 *** M1ADA6_SOLTU)	70.503	31.4281	52.4233	20.9486	24.5763	36.7486	49.8115	38.9221	48.1382
Solyc03g033460	Oligopeptide transporter (AHRD V3.3 *** A0A200RD47_9MAGN)	2.40439	0.593231	1.47714	0.394166	0.505791	1.0202	1.16466	0.579499	1.78888
Solyc06g068570	AP2-like ethylene-responsive transcription factor (AHRD V3.3 *** A0A2G2ZC69_CAPAN)	9.865	0.421523	1.46084	0.279338	0.201793	0.46824	1.33549	0.150554	0.439611
Solyc01g081310	glutathione S-transferase T3	191.196	75.7482	135.856	50.1024	57.9814	79.0048	143.625	59.9685	193.708
Solyc05g007090	Zinc knuckle (CCHC-type) family protein (AHRD V3.3 *** A0A1P8BB42_ARATH)	5.95523	0.263487	2.07767	0.172973	0.46466	1.96911	1.21272	0.148873	1.83611
Solyc12g056150	Peptidase C45, acyl-coenzyme A/6-aminopenicillanic acid acyl-transferase (AHRD V3.3 *** B6THR2_MAIZE)	7.7636	1.9821	3.35945	1.30118	1.14779	3.21137	3.13899	0.858856	2.66724
Solyc01g006510	sorbitol related enzyme	89.5378	39.4956	62.2774	25.7781	29.7855	53.0696	55.5914	27.146	52.28
Solyc08g080170	3-hydroxy-3-methylglutaryl coenzyme A synthase (AHRD V3.3 *** A0A2G3DBH4_CAPCH)	48.4975	3.94713	16.4375	2.57328	4.13816	17.1528	21.9022	4.81995	7.25532
Solyc01g105120	protein LNK1 (AHRD V3.3 *** A0A2I4GGH4_9ROSI)	311.874	133.829	140.904	87.2325	72.9782	43.9571	56.805	38.0795	63.3291
Solyc08g079460	leucine-rich repeat receptor-like serine/threonine-protein kinase At1g17230 (AHRD V3.3 *** A0A1U8G9J1_CAPAN)	23.1318	8.87177	6.02111	5.771	4.10031	10.4759	10.0492	7.90876	6.09251
Solyc05g007880	cyclic dof factor 2-like (AHRD V3.3 *** A0A2I4E3P6_9ROSI)	43.6876	3.31593	9.18563	2.15467	2.7397	4.52633	7.24935	4.90423	7.19228
Solyc01g098710	aspartic proteinase-like protein 2 (AHRD V3.3 *** A0A1S4CMW0_TOBAC)	20.0523	3.818	5.21153	2.47589	4.34926	7.43884	7.31585	6.31043	5.62373
Solyc05g012140	Pentatricopeptide repeat-containing protein, chloroplastic (AHRD V3.3 *** A0A1U8ELM4_CAPAN)	23.557	10.208	14.5548	6.58746	6.04156	11.8479	11.1158	10.2816	14.7581
Solyc03g025430	Transmembrane protein (AHRD V3.3 *** Q9FHB8_ARATH)	12.4947	0.749948	9.70667	0.482197	0.699171	1.99662	3.18139	0.997478	4.05946
Solyc03g025320	HXXXD-type acyl-transferase family protein (AHRD V3.3 *** A0A2U1MK89_ARTAN)	378.14	19.487	77.8361	12.5013	19.0905	49.7365	133.781	32.2298	46.8045
Solyc06g068860	Alpha-mannosidase (AHRD V3.3 *** E0XN34_SOLLC)	26.6815	9.7177	18.1568	6.23056	6.64164	15.0048	16.5615	8.44528	17.4319
Solyc08g059730	G-type lectin S-receptor-like serine/threonine-protein kinase SD2-5 (AHRD V3.3 *** A0A1U8EHB8_CAPAN)	6.74434	1.6705	3.72313	1.06885	1.05596	2.93244	3.52905	2.31337	3.32724
Solyc12g015640	Mitochondrial transcription termination factor family protein (AHRD V3.3 *** A0A1P8B9X1_ARATH)	22.3423	6.88371	9.10554	4.36903	5.17538	6.33588	6.49353	8.14445	9.49531
Solyc04g071880	Pyrophosphate-energized membrane proton pump (AHRD V3.3 *** G5DWK6_SILLA)	77.4752	37.809	39.1692	23.9455	34.5515	36.1978	40.2871	36.4258	41.36
Solyc03g111610	Haloacid dehalogenase-like hydrolase domain-containing protein (AHRD V3.3 *** A0A2G3CCT0_CAPCH),Pfam:PF13419	26.1681	1.42989	2.68429	0.905542	1.02022	3.28754	3.13806	1.37437	4.88575
Solyc04g009180	TCP transcription factor 14	26.1874	5.05099	10.778	3.18088	3.20893	11.5412	11.9339	8.86443	9.58143
Solyc05g056300	Thioredoxin F-type, chloroplastic (AHRD V3.3 *** A0A2G2V655_CAPBA)	69.6895	21.2393	60.0653	13.3349	16.9801	21.2908	31.2422	6.46607	33.1231
Solyc05g007950	LERNALE L.esculentum ribonuclease le	20.8552	2.94158	2.31628	1.84545	2.53852	2.81026	2.96673	4.18997	3.4289
Solyc11g008250	P-loop containing nucleoside triphosphate hydrolases superfamily protein (AHRD V3.3 *** A0A2U1LNZ5_ARTAN)	38.513	18.8449	18.1757	11.7954	11.4513	9.07579	6.05283	7.91123	12.0714
Solyc04g008290	65-kDa microtubule-associated protein 6 (AHRD V3.3 *** A0A2G2W4Q4_CAPBA),Pfam:PF03999	49.1956	2.96595	37.5053	1.85578	2.86089	12.6682	22.7497	3.31398	5.11532
Solyc12g042110	replication protein A 70 kDa DNA-binding subunit B-like isoform X1 (AHRD V3.3 *-* XP_025886291.1)	10.6137	1.80758	6.78249	1.12915	1.96593	2.81614	3.74855	2.00862	4.56333
Solyc03g096290	plasma membrane intrinsic protein 1.7	282.253	28.8415	15.6922	17.9962	17.2681	36.8053	15.0124	17.4567	16.6375
Solyc06g035810	S-adenosyl-L-methionine-dependent methyltransferases superfamily protein (AHRD V3.3 *-* A0A2U1MB89_ARTAN)	3.28452	0.39703	0.549793	0.247667	0.123407	0.439793	0.472603	0	1.62779
Solyc01g090650	SNF2 domain-containing protein / helicase domain-containing protein (AHRD V3.3 *** A0A1P8AXX5_ARATH)	5.10445	1.5923	1.59995	0.989031	1.09773	1.75603	1.61377	2.41244	2.04797
Solyc01g111400	Subtilisin-like protease-like protein (AHRD V3.3 *** A0A2K3P1W8_TRIPR)	77.6291	15.0299	45.3002	9.30926	9.99979	31.7983	31.3382	16.0438	33.9028
Solyc07g014670	Cytochrome P450 (AHRD V3.3 *-* A0A200QZM5_9MAGN)	43.6412	16.8786	20.6926	10.428	13.8164	12.5355	17.6519	18.1712	27.262
Solyc07g042270	RNA helicase DEAD22	55.4718	21.2021	24.6501	13.0577	14.0598	31.0442	30.1407	26.2914	25.3006
Solyc04g080820	cytokinin oxidase4	5.26763	0.235498	0.374749	0.14474	0.168851	0.475173	0.876969	0.0516775	0.110216
Solyc11g042640	Rieske (2Fe-2S) domain-containing protein (AHRD V3.3 *** Q9C9I7_ARATH)	29.143	7.90928	17.0593	4.8368	5.20455	11.3932	9.33809	3.0228	15.6576
Solyc07g047850	Chlorophyll a-b binding protein, chloroplastic (AHRD V3.3 *** A0A1U8HAX7_CAPAN)	364.234	13.3503	88.8467	8.09251	12.7617	35.1	75.0707	5.31208	34.4037
Solyc08g076400	Homeodomain-like superfamily protein (AHRD V3.3 *-* A0A2U1QD82_ARTAN)	8.70048	3.39298	6.068	2.04082	1.5602	3.84082	2.92692	2.82148	8.15059
Solyc01g087040	Photosystem II PsbP (AHRD V3.3 *** A0A200Q959_9MAGN)	25.0066	9.71392	13.9059	5.81547	7.58847	9.7603	7.96076	7.28558	10.1906
Solyc03g097170	NAD(P)-binding Rossmann-fold superfamily protein (AHRD V3.3 *** A0A2U1LGD5_ARTAN)	110.583	14.7185	60.4066	8.75386	14.5959	44.0993	30.7212	15.0985	81.9893
Solyc01g110290	Squalene synthase (AHRD V3.3 *** Q9XJ31_SOLTU),Pfam:PF00494	90.7644	42.1469	45.5608	25.0406	27.3204	48.8582	54.384	39.0491	35.7102
Solyc07g063680	Adenine nucleotide alpha hydrolases-like superfamily protein (AHRD V3.3 *-* A0A1P8BH78_ARATH)	269.528	103.942	100.359	61.5267	60.1376	112.998	99.6955	112.129	95.2971
Solyc01g095570	Mitochondrial carrier protein (AHRD V3.3 *** A0A200PUN8_9MAGN)	58.1467	17.2672	21.8367	10.2121	9.53301	23.6988	28.8763	12.9928	19.1102
Solyc07g053970	Two pore calcium channel protein 1 (AHRD V3.3 *** A0A1U8HHX4_CAPAN)	41.4456	5.87968	11.4777	3.47473	6.13424	5.85196	10.9924	6.83886	7.00237
Solyc11g072990	3-ketoacyl-CoA synthase (AHRD V3.3 *** A0A2G3BA46_CAPCH)	57.5428	6.81357	11.233	4.01884	6.23428	11.0613	21.6225	9.21918	13.2963
Solyc07g062520	Cytochrome (AHRD V3.3 *** A0A2G2WF27_CAPBA)	45.6004	11.6405	20.5547	6.82714	8.70576	16.6612	19.061	12.5811	18.9004
Solyc07g065790	Transmembrane protein C9orf5 protein (AHRD V3.3 *** Q93XX1_ARATH)	55.6246	18.0065	25.4911	10.5558	13.1973	19.4771	19.8557	17.0692	24.2398
Solyc11g011080	Disease resistance protein (TIR-NBS-LRR class) (AHRD V3.3 *** A0A2K3NNZ4_TRIPR)	23.1935	6.30651	6.07408	3.67471	4.3407	9.97775	10.0495	9.52795	9.00153
Solyc06g075080	NADH pyrophosphatase-like, NUDIX hydrolase domain-like protein (AHRD V3.3 *** A0A2U1PJU9_ARTAN)	72.5058	14.0003	35.1469	8.11279	9.9517	25.4871	28.1923	11.8927	28.3925
Solyc01g105020	Protein phosphatase 2C (PP2C)-like domain (AHRD V3.3 *-* A0A200PXZ2_9MAGN)	4.89694	1.69977	2.44331	0.983981	0.769687	2.19427	2.20877	1.28114	1.73656
Solyc08g075910	RING/U-box superfamily protein (AHRD V3.3 *** A0A1P8AQV3_ARATH)	18.593	8.0582	13.9694	4.65128	5.23547	10.0805	11.8335	9.91765	14.5666
Solyc03g112590	Cell division cycle protein 48-like protein (AHRD V3.3 *** A0A2G3CYA7_CAPCH)	37.8022	11.438	23.1248	6.58447	6.94544	13.201	12.7531	19.2433	24.0058
Solyc07g005660	Purine permease (AHRD V3.3 *** A0A2P5FNM5_TREOI)	51.5665	19.6479	27.5116	11.2646	11.9579	17.4714	23.446	18.8709	15.719
Solyc07g049650	Unknown protein	14.3114	1.31097	2.96822	0.74803	0.212679	3.16006	3.71469	1.24628	4.81079
Solyc11g012850	Chlorophyllide a oxygenase, chloroplastic (AHRD V3.3 *** A0A2G2Z9Y9_CAPAN)	54.308	23.9234	26.971	13.6357	13.8893	13.2656	13.9629	11.8725	23.851
Solyc06g076770	Transcription factor DIVARICATA (AHRD V3.3 *** A0A2G2ZE22_CAPAN)	44.7844	15.548	35.5136	8.86015	11.7475	22.6674	25.972	11.0558	19.6257
Solyc03g119060	divaricata	211.875	29.5091	124.124	16.8145	17.6625	78.0775	127.077	28.0068	130.655
Solyc06g053140	Rhodanese-like domain-containing protein 14, chloroplastic (AHRD V3.3 *** A0A2G2WIJ1_CAPBA)	31.0125	3.84664	16.3578	2.18137	1.53828	4.5322	5.83123	0.468925	8.99317
Solyc01g098410	Lyk13 (AHRD V3.3 *** G3KGB4_SOLLC)	5.55777	0.830993	1.95929	0.469193	0.64542	1.72397	2.47576	0.476954	1.00096
Solyc04g063240	Protein STAY-GREEN, chloroplastic (AHRD V3.3 *** A0A2G2WYV6_CAPBA)	13.9832	3.79914	9.89552	2.13505	3.13509	4.85429	7.7721	3.13343	6.33696
Solyc04g040160	Protochlorophyllide-dependent translocon component 52, chloroplastic (AHRD V3.3 *** A0A2G2ZF87_CAPAN)	32.373	0.72657	5.64678	0.407302	0.194199	3.94187	5.53019	0.822331	3.12246
Solyc12g099200	Invertase inhibitor (AHRD V3.3 *** O49908_TOBAC)	788.168	387.224	631.691	214.809	151.259	418.137	322.505	295.985	419.76
Solyc08g077790	Peptidyl-prolyl cis-trans isomerase (AHRD V3.3 *** A0A2U1QI01_ARTAN)	78.0878	27.2318	41.3379	15.089	30.1396	28.7038	50.4807	33.1263	36.9897
Solyc10g049640	Amino acid/polyamine transporter I (AHRD V3.3 *** A0A200R342_9MAGN)	4.37093	1.24733	1.897	0.68962	1.18194	1.90942	2.2801	1.12006	1.55317
Solyc09g008480	Phosphatidylinositol 4-phosphate 5-kinase (AHRD V3.3 *** K4CQN6_SOLLC)	45.4066	19.7149	16.3542	10.8778	13.0848	19.9644	18.9188	20.9004	15.7914
Solyc12g099340	Calmodulin-binding transcription activator (AHRD V3.3 *** A0A1I9LRY7_ARATH)	92.4399	40.1296	48.4898	22.0496	13.7211	44.2547	31.0252	39.8177	51.3115
Solyc09g014520	Chlorophyll a-b binding protein, chloroplastic (AHRD V3.3 *** A0A2G3BKI1_CAPCH)	190.243	19.8691	79.4998	10.8927	21.3737	61.0718	82.3732	16.8859	59.3715
Solyc02g037530	auxin response factor 8B	14.1648	4.57694	6.52029	2.49559	2.92807	5.15809	7.24276	4.85401	5.22655
Solyc01g060140	Calmodulin-binding transcription activator 5 (AHRD V3.3 *-* A0A2G2XR50_CAPBA)	169.467	50.3093	62.6194	27.431	30.8026	64.2032	52.7482	62.2135	61.9871
Solyc09g008270	translation initiation factor (AHRD V3.3 *** AT2G36885.1)	4.35496	0.640712	1.49519	0.34776	0.560079	1.89941	0.357759	0.165319	1.55725
Solyc10g009240	3-ketoacyl-CoA synthase (AHRD V3.3 *** A0A1U8ENL9_CAPAN)	111.281	3.98049	25.0126	2.16024	5.03263	14.1615	34.4903	2.68055	8.20324
Solyc06g072300	Argonaute 1	60.4387	20.218	22.5154	10.9456	10.5032	27.4492	27.5587	26.8736	27.067
Solyc07g025457	40S ribosomal protein S15 (AHRD V3.3 --* A0A2G3D6Q0_CAPCH)	17.4349	5.14496	8.02076	2.77785	2.72853	7.42475	6.50396	4.15545	6.51008
Solyc05g009080	Cyclase/dehydrase family protein (AHRD V3.3 *** A0A2K3P6S6_TRIPR)	8.17786	2.17408	5.25841	1.16783	1.00477	2.86586	3.19884	1.18429	4.48513
Solyc11g066660	Magnesium transporter MRS2-A, chloroplastic (AHRD V3.3 *** A0A2G2YHE9_CAPAN)	100.325	7.9696	33.2746	4.27871	3.95548	15.9592	28.4146	6.53249	17.823
Solyc02g071920	NOD26-like intrinsic protein 1.2	64.663	8.52559	8.24409	4.54906	9.98787	10.2174	14.1519	7.19938	10.5274
Solyc08g075150	coiled-coil protein (AHRD V3.3 *** AT5G45310.2)	20.9928	2.46367	8.22841	1.31117	2.02756	6.3406	7.7542	3.27944	12.6681
Solyc01g058160	Duf724 domain-containing protein 3 (AHRD V3.3 *** A0A314KQ04_NICAT)	5.88487	2.11675	4.4642	1.12355	1.06482	2.09833	2.75595	2.95922	3.12875
Solyc04g054740	myo-inositol-1-phosphate synthase	109.537	10.1699	22.0398	5.38489	9.22621	12.107	23.5349	10.6039	18.2231
Solyc10g005620	FAD/NAD(P)-binding oxidoreductase family protein (AHRD V3.3 *** A0A2U1PF28_ARTAN)	14.2625	1.50942	2.05397	0.797175	0.639198	3.40442	3.40057	0.857382	1.9075
Solyc01g099840	Dormancy/auxin associated protein (AHRD V3.3 *** A0A2K3MXX9_TRIPR)	792.317	250.556	506.335	131.99	137.555	217.212	371.507	340.339	263.2
Solyc12g098920	Guanosine-3'5'-bis(Diphosphate) 3'-pyrophosphohydrolase (AHRD V3.3 *** E5GC47_CUCME)	31.9972	11.1832	14.0548	5.84503	5.71891	11.0714	9.87528	6.42345	13.6043
Solyc02g070760	NAD(P)-binding Rossmann-fold superfamily protein (AHRD V3.3 *** A0A2U1NQA9_ARTAN)	8.28012	2.62479	3.67256	1.37135	1.18079	3.7405	2.82799	2.43766	1.55896
Solyc07g005390	Aldehyde dehydrogenase 11A3 (AHRD V3.3 *** A0A2H1ZE23_ARATH)	110.489	7.75595	18.6739	4.04553	5.96958	20.2552	23.029	4.24829	23.4819
Solyc02g081550	LeftsH6FtsH protease	33.1165	10.8003	11.8514	5.60269	4.79452	8.27695	6.34628	8.07755	7.22569
Solyc05g012370	Alpha/beta-Hydrolases superfamily protein (AHRD V3.3 *** Q6NL07_ARATH)	4.12618	0.804145	2.3417	0.412904	0.418527	1.3459	2.28377	1.36484	3.16093
Solyc08g016080	High chlorophyll fluorescence phenotype 173 (AHRD V3.3 *** Q8W4D6_ARATH)	76.6172	30.0135	46.3906	15.3962	19.7016	21.4433	17.0164	19.0348	32.8112
Solyc01g094750	Cytochrome P450 (AHRD V3.3 *** A0A2U1NG86_ARTAN)	8.85736	0.423642	1.71333	0.215868	0.397434	0.956294	0.612553	0.266706	1.63958
Solyc12g007230	auxin-regulated IAA8	47.7395	5.69001	21.8596	2.89103	2.33069	15.8908	19.9755	7.076	16.8674
Solyc01g079410	Calcium-dependent phosphotriesterase superfamily protein (AHRD V3.3 *** A0A2U1MTE8_ARTAN)	4.64099	0.691673	1.91857	0.351078	0.994533	2.64308	1.3884	0.546692	1.238
Solyc02g079200	ARM repeat superfamily protein (AHRD V3.3 *** O64785_ARATH)	6.94514	2.31366	4.37435	1.16924	1.727	2.55763	3.07135	2.03831	4.36622
Solyc06g076520	Class I heat shock protein (AHRD V3.3 *** A0A2K3M3P7_TRIPR)	5222.44	1954.24	4136.36	907.12	708.671	2015.88	1918.64	1219.73	1948.64
Solyc10g075070	Non-specific lipid-transfer protein (AHRD V3.3 *** K4D1U9_SOLLC)	4387.42	630.841	1546.44	249.898	438.863	1399.95	943.379	1299.85	1900.87
Solyc06g076560	Class I heat shock protein (AHRD V3.3 *** A0A2K3M3P7_TRIPR)	1259.63	298.002	528.132	99.3052	64.8189	342.008	208.511	158.832	245.295
Solyc01g079880	Aluminum induced protein with YGL and LRDR motifs (AHRD V3.3 *** Q94BR2_ARATH)	1219.05	236.316	845.321	84.6964	105.056	426.037	551.724	220.168	568.705
Solyc05g056230	Calreticulin (AHRD V3.3 *** A0A2G3ASL1_CAPCH)	505.036	193.169	288.603	76.3393	76.9048	212.243	244.118	179.701	270.494
Solyc11g066100	Heat shock protein 70 (AHRD V3.3 *** S8C6K2_9LAMI)	517.427	187.268	276.423	70.057	44.4675	169.946	150.619	131.716	183.665
Solyc07g049440	GDSL esterase/lipase (AHRD V3.3 *** A0A2G2Z2Z1_CAPAN)	1249.47	184.942	342.982	28.3393	57.8289	220.811	215.273	140.139	390.422
Solyc04g048900	Calreticulin (AHRD V3.3 *** A0A2G3ASL1_CAPCH)	585.708	175.716	188.676	56.2759	196.197	132.07	392.779	156.164	288.002
Solyc01g104910	protein kinase family protein (AHRD V3.3 *-* AT4G12020.3)	301.245	146.431	285.77	39.7968	25.4822	190.416	117.497	148.323	298.542
Solyc08g067960	CHY-type/CTCHY-type/RING-type Zinc finger protein (AHRD V3.3 *** A0A2U1Q2D4_ARTAN)	406.582	139.743	233.709	41.2853	45.0943	147.584	151.527	96.8513	116.699
Solyc10g044520	Ferredoxin (AHRD V3.3 *** A0A0K0PWX6_SOLLC)	663.265	112.358	264.907	41.2694	33.4593	179.625	296.432	98.8322	209.55
Solyc11g020330	leer-sHSP small heat shock protein	593.248	100.676	599.418	12.4069	4.74262	196.919	155.225	50.5897	136.501
Solyc11g066290	Phosphatase DCR2 (AHRD V3.3 *** B6TXQ1_MAIZE)	277.44	89.9962	169.747	21.2042	23.7561	135.349	152.756	75.0823	140.485
Solyc07g007750	Defensin protein (AHRD V3.3 *** B1N678_SOLLC),Pfam:PF00304	577.664	89.556	220.682	13.7841	11.3326	253.235	135.454	48.6274	179.067
Solyc10g007600	glycolate oxidase	2377.82	85.1546	612.65	19.2733	27.8679	416.824	567.826	24.2403	159.669
Solyc09g015000	Class I heat shock protein (AHRD V3.3 *** A0A2K3KSJ8_TRIPR)	605.68	83.2111	424.497	32.1483	23.3684	110.174	183.431	41.7325	51.6464
Solyc07g065980	alkaline alpha-galactosidase seed imbibition protein	394.126	82.7747	150.01	3.89195	5.3308	136.617	74.5649	57.7972	122.145
Solyc07g044860	psbXphotosystem II 23 kDa protein	441.398	82.7043	228.716	9.72099	11.7446	165.213	233.318	47.2066	187.45
Solyc09g092270	Transferase (AHRD V3.3 *** A0A200PUF8_9MAGN)	227.881	81.1865	117.619	10.3059	19.0607	71.218	79.7776	98.2046	114.938
Solyc09g015020	Class I heat shock protein (AHRD V3.3 *** A0A2K3KSJ8_TRIPR)	294.666	79.2274	163.805	12.8033	9.19193	55.2301	44.6552	39.3068	50.3617
Solyc11g069330	Peptide upstream protein (AHRD V3.3 *** Q9LFH7_ARATH)	406.407	77.2087	111.263	34.4836	32.8223	174.118	103.206	116.548	192.075
Solyc06g084770	cytochrome P450 CYP72A219 (AHRD V3.3 --* XP_004244272.1)	266.986	73.7226	124.005	14.8298	11.2717	40.6366	30.4141	77.7238	76.3692
Solyc04g076380	NADPH--cytochrome P450 reductase (AHRD V3.3 *** A0A2G3CP38_CAPCH)	195.447	62.2311	116.663	27.1149	35.1073	101.474	145.519	102.488	93.3624
Solyc12g013900	Early nodulin-like protein 1 (AHRD V3.3 *-* A0A2G2X2X1_CAPBA)	281.934	61.5882	101.252	15.1597	26.532	68.3947	122.055	47.0535	84.0377
Solyc05g005480	Quinone oxidoreductase-like protein (AHRD V3.3 *** Q8LEB8_ARATH)	144.18	60.8256	56.4999	2.2214	2.1597	55.0074	39.4929	23.8802	57.7199
Solyc01g100770	DUF538 domain-containing protein (AHRD V3.3 *** A0A1Q3CLQ5_CEPFO)	261.129	51.851	63.4617	3.14626	2.9065	138.003	48.0079	41.0499	108.111
Solyc10g077120	Photosystem II core complex proteins psbY, chloroplastic (AHRD V3.3 *-* A0A1U8E9S9_CAPAN)	441.816	51.3612	123.913	16.2941	20.2853	109.474	141.223	26.9856	92.8559
Solyc09g075110	Unknown protein	173.782	49.9998	62.4436	22.8181	48.4646	91.0683	81.0979	51.2948	115.512
Solyc01g102960	22.0 kDa class IV heat shock protein (AHRD V3.3 *** A0A2G3ATG3_CAPCH)	341.868	49.9895	187.863	10.0149	8.71089	95.5113	54.4441	20.5179	79.2581
Solyc06g050710	Heavy metal transport/detoxification superfamily protein (AHRD V3.3 *** A0A2U1LN48_ARTAN)	104.026	48.982	103.452	14.2228	20.3969	42.3325	68.5662	55.6971	57.6788
Solyc07g040680	Heat shock transcription factor (AHRD V3.3 *-* A0A1Y1I763_KLENI)	167.338	47.9603	102.949	16.2531	22.3573	20.8814	18.1545	49.6677	74.4891
Solyc03g114840	MADS-box protein 1	199.173	45.2294	47.2149	17.9137	16.8465	73.885	52.2151	46.3763	46.791
Solyc12g096550	Pheophorbide a oxygenase (AHRD V3.3 *** A0A2U1QIP5_ARTAN)	98.0084	43.8753	55.5229	11.6066	11.5636	36.7369	27.8916	19.2912	60.076
Solyc02g084430	B-box zinc finger protein 19 (AHRD V3.3 *-* A0A2G3AAA5_CAPAN)	89.7425	43.252	119.816	16.3104	10.1632	33.4112	23.6997	31.0203	67.9428
Solyc02g071620	GDSL-motif lipase/hydrolase family protein 1	288.604	42.8339	41.2599	11.4861	14.4073	42.1467	54.5473	84.5593	58.2426
Solyc04g071070	Unknown protein	459.325	41.7287	94.0117	2.4359	11.3474	86.2043	58.4618	11.6233	231.729
Solyc01g008960	Argonaute 4a	116.979	35.2739	56.3387	16.3728	23.9217	51.9473	60.0706	42.3876	61.5018
Solyc01g068560	protein LNK2 isoform X1 (AHRD V3.3 --* XP_023879322.1)	83.9687	34.5063	56.1026	10.3648	13.397	20.2669	20.0033	11.1122	15.3767
Solyc01g080870	Protein NRT1/ PTR FAMILY 7.3 (AHRD V3.3 *** A0A2G3DJ73_CAPCH)	94.1134	34.0067	35.7855	5.06513	1.48314	38.0193	36.7994	26.6581	18.23
Solyc06g069760	Dof zinc finger protein (AHRD V3.3 *** A0A2K3MQ38_TRIPR)	66.8614	33.7835	51.0442	10.7681	10.7384	10.2713	18.9185	18.8956	26.6586
Solyc07g005510	Omega-6 fatty acid desaturase, chloroplastic (AHRD V3.3 *** A0A2G3BXG4_CAPCH)	108.922	32.7116	26.709	8.23381	9.6746	30.2512	29.3153	22.9391	44.9564
Solyc06g073180	CONSTANS interacting protein 1	293.854	32.0898	95.1772	16.028	15.8864	26.6297	30.6254	28.211	47.1354
Solyc03g116740	Phosphatidylcholine:diacylglycerol cholinephosphotransferase 1 (AHRD V3.3 *** A0A1U8FVJ4_CAPAN)	62.5456	31.294	21.4783	15.1326	33.0056	45.3016	29.935	23.9035	41.0131
Solyc11g012470	RNA-binding (RRM/RBD/RNP motifs) family protein (AHRD V3.3 *-* F4JFN7_ARATH)	67.8634	30.9502	50.3699	15.3218	19.7543	40.8027	45.1579	20.8136	35.1551
Solyc06g069030	microbial collagenase (AHRD V3.3 *** AT1G18060.1)	67.1694	30.1763	33.16	14.8519	11.42	34.0122	23.6519	18.285	26.1689
Solyc04g076870	Glutamyl-tRNA reductase (AHRD V3.3 *** A6Q0F0_TOBAC)	67.1286	29.3555	36.3002	12.8652	14.0684	34.7541	36.3502	28.1441	45.4665
Solyc07g065890	Uridine kinase (AHRD V3.3 *** A0A2G3C2E2_CAPCH)	69.1817	28.9837	30.9074	13.491	15.4757	39.8644	30.7357	32.4039	23.6144
Solyc12g099160	Carboxypeptidase (AHRD V3.3 *** A0A1U8EWS6_CAPAN)	118.363	25.9645	30.4907	0.30064	0.16414	47.0143	31.5389	21.134	52.2958
Solyc06g073540	Argonaute4b	87.5435	25.6278	38.1383	1.71446	3.05749	28.424	34.9738	29.2775	41.0536
Solyc09g075230	DUF538 family protein (AHRD V3.3 *** B6SJU2_MAIZE)	105.332	25.6147	42.6572	9.53055	10.458	40.4578	29.8104	33.5839	37.5696
Solyc03g096730	pollen-specific kinase partner protein	94.1574	25.5755	44.8183	8.81508	10.8816	42.2898	34.0312	21.8453	48.5433
Solyc01g060170	Calmodulin-binding transcription activator (AHRD V3.3 *-* A0A1I9LRY6_ARATH)	91.3057	24.9378	19.7257	8.7512	6.77176	19.6316	13.7545	30.2182	25.9355
Solyc08g068290	Sulfite exporter TauE/SafE family protein (AHRD V3.3 *** A0A2U1KY14_ARTAN)	129.942	24.8425	30.1761	11.6997	5.44497	55.4064	43.4554	18.311	27.6634
Solyc05g050500	ATP synthase delta chain chloroplastic-like (AHRD V3.3 *** A0A2K3N7F4_TRIPR)	87.458	24.5186	41.6029	10.5652	11.3496	29.4371	42.0296	20.9967	30.0489
Solyc06g075170	Senescence regulator S40 (AHRD V3.3 *** A0A200QID2_9MAGN)	189.645	24.2988	36.3421	0.94667	2.79567	16.5218	23.6772	12.455	28.3042
Solyc11g006470	Core-2 i-branching beta-n-acetylglucosaminyltransferase family protein (AHRD V3.3 *** A0A2K3MQ33_TRIPR)	54.1687	23.4303	45.5212	9.03388	9.23375	29.7417	21.6409	23.8056	32.7937
Solyc01g073750	Callose synthase (AHRD V3.3 *** K7PRK8_MAIZE)	97.7836	22.6699	35.1587	8.45116	10.7608	38.9267	41.8099	28.6868	29.0651
Solyc02g088490	Saccharopine dehydrogenase (AHRD V3.3 *** A0A2U1NI14_ARTAN)	50.3954	21.8335	25.8421	5.00248	9.44813	22.3897	24.8604	23.0048	31.1767
Solyc02g092480	BTB domain-containing protein/NPH3 domain-containing protein (AHRD V3.3 *** A0A1Q3ASI0_CEPFO)	104.046	21.6213	29.0974	2.94446	3.54077	33.705	30.3342	19.8744	35.1035
Solyc10g007410	Gamma-glutamyl hydrolase (AHRD V3.3 *** B2Z9Y5_SOLLC)	43.0608	20.9525	30.7836	7.29552	10.0217	26.4717	33.9074	21.8064	28.4575
Solyc01g099260	Chaperone protein DnaJ (AHRD V3.3 *** A0A1J3IQ23_NOCCA)	58.2295	20.939	48.0959	1.70074	1.91779	27.4376	35.5477	20.5004	29.1561
Solyc02g084990	Mannan endo-1,4-beta-mannosidase (AHRD V3.3 *** A0A2K3NB99_TRIPR)	218.697	20.1892	49.4994	2.54993	5.57807	61.6784	47.4096	11.5309	43.9948
Solyc09g089730	2-oxoglutarate (2OG) and Fe(II)-dependent oxygenase superfamily protein (AHRD V3.3 *** A0A2U1NTU8_ARTAN)	101.246	19.2845	12.7419	0.704483	0.240044	22.4074	4.3541	8.31064	9.4583
Solyc07g063120	Protein SPA1-RELATED 3 (AHRD V3.3 *** A0A2G2VZ51_CAPBA)	44.4541	19.1728	25.028	7.19917	6.76968	18.9284	16.6606	18.525	23.3454
Solyc04g040190	lycopene beta-cyclase,Pfam:PF05834	44.283	19.1267	21.8695	6.76859	5.22645	14.0084	12.531	12.1726	28.4985
Solyc08g065220	glycine decarboxylase p-protein	122.671	19.0243	32.9714	2.03797	2.36717	28.5616	32.004	16.5666	32.2539
Solyc03g063560	Glutamate synthase (AHRD V3.3 *** W7TEE5_9STRA)	49.1889	18.8528	17.3228	1.82149	1.56559	20.8052	20.9443	16.3027	24.3439
Solyc08g075520	transglutaminase family protein (AHRD V3.3 *** AT4G19160.2)	53.3269	18.3846	24.1209	8.853	10.1859	17.0288	19.3736	17.2407	17.6731
Solyc08g077770	Calcineurin B-like protein (AHRD V3.3 *** A1XCM9_POPEU)	41.2958	18.0128	20.3271	4.95422	7.44792	18.5474	21.0065	14.8788	20.7005
Solyc03g120850	Chaperonin 60 beta (AHRD V3.3 *** A0A2U1NW26_ARTAN)	43.1361	17.2853	24.3699	7.42258	6.08521	19.85	23.1484	15.2806	24.21
Solyc04g017750	Plant calmodulin-binding-like protein (AHRD V3.3 *-* G7KRQ7_MEDTR)	67.3696	17.2055	24.8837	7.81962	11.0046	27.0558	30.4203	20.4958	24.6793
Solyc12g014250	Phosphoenolpyruvate carboxylase (AHRD V3.3 *** A0A2G2VCE6_CAPBA)	55.9999	16.8709	41.4604	4.88217	5.41783	31.0808	36.4299	16.702	31.9536
Solyc04g054190	Protein kinase superfamily protein (AHRD V3.3 *** A0A2U1MTH5_ARTAN)	55.8387	16.4809	21.0946	5.28484	5.71154	17.1859	13.6019	9.22751	23.6333
Solyc05g012620	uvrB/uvrC motif-containing protein (AHRD V3.3 *** AT2G03390.4)	45.1631	16.4698	18.7804	7.00151	6.86223	20.6163	19.7358	13.3018	21.649
Solyc02g014150	Photosystem II stability/assembly factor HCF136 (AHRD V3.3 *** A0A1Y1IDD9_KLENI)	38.4456	15.9604	20.9334	7.06175	7.88729	20.5618	22.6219	15.5979	28.6084
Solyc09g008050	Glycosyltransferase (AHRD V3.3 *** A0A1Q3DDP0_CEPFO)	46.3245	15.6181	24.1687	3.29476	3.84497	19.6538	20.7176	16.9435	18.4952
Solyc09g075300	Epoxide hydrolase 2 (AHRD V3.3 *** B6T857_MAIZE)	34.5185	15.0005	38.8836	3.78141	5.65913	16.1449	26.1853	24.1042	37.5728
Solyc07g062040	Receptor-like serine/threonine-protein kinase (AHRD V3.3 *** A0A1U8HKL5_CAPAN)	79.5421	14.9099	38.6602	3.7019	10.0101	13.6999	12.1342	14.2267	30.4441
Solyc09g007190	Thioredoxin-like protein AAED1, chloroplastic (AHRD V3.3 *** A0A1U8E5E4_CAPAN)	55.779	14.8236	30.8439	7.17747	9.59302	20.1487	23.9307	9.26662	21.994
Solyc01g150166	Unknown protein	31.3743	14.5727	4.17739	2.66893	2.277	11.3173	5.51026	5.23959	2.72912
Solyc06g074740	LEU86662 VPS41	58.3865	14.4459	20.5047	5.75194	6.21904	22.16	29.5344	16.0459	16.9907
Solyc03g113790	Glucose-1-phosphate adenylyltransferase family protein (AHRD V3.3 *** A0A2U1PR08_ARTAN)	45.3604	14.4108	25.7748	7.08732	8.08011	19.7773	24.0775	17.6593	19.425
Solyc09g090970	pathogenesis-related protein STH-2-like (AHRD V3.3 *** A0A1U7Y3H6_NICSY)	381.783	14.2888	32.0028	5.28936	15.0061	13.7439	58.4766	4.92864	29.1496
Solyc11g006290	3-oxo-5-alpha-steroid 4-dehydrogenase (AHRD V3.3 *** A0A200PYH0_9MAGN)	141.505	13.6997	82.9566	4.7198	2.60672	12.293	17.9295	6.04993	22.4969
Solyc09g098590	Sucrose synthase (AHRD V3.3 *** E0Z1D1_SOLLC)	45.5863	13.564	14.2655	3.03691	4.32866	19.1742	20.7287	10.0467	14.3879
Solyc08g076720	ABC transporter B family member 2 (AHRD V3.3 *** A0A2G2XLV4_CAPBA)	82.4365	13.0987	19.9797	5.9398	12.5311	11.433	21.3802	21.2382	14.3785
Solyc05g013510	Phosphate transporter (AHRD V3.3 *** Q6J2Q8_SOLTU)	97.6409	12.7618	38.9799	2.42528	2.21476	24.4534	29.0013	10.5325	27.6301
Solyc01g009070	gamyb-like 1	35.2616	12.666	28.0665	4.87024	6.17728	14.5115	20.0888	17.3007	15.8512
Solyc05g009390	Alpha/beta-Hydrolases superfamily protein (AHRD V3.3 *** A0A2U1Q5G1_ARTAN)	36.633	12.6359	10.6712	0.972408	2.05034	12.3845	8.40091	9.40019	16.7902
Solyc06g061200	glycine-rich protein 1	187.567	12.5901	12.7566	4.38941	7.52402	29.688	50.9295	2.17176	9.11956
Solyc02g092560	BTB/POZ domain-containing protein (AHRD V3.3 *** A0A2G2XGY8_CAPBA)	29.0731	12.5633	18.8543	2.27615	3.77007	11.398	12.5388	7.67261	10.0647
Solyc09g005860	Ankyrin repeat-containing protein (AHRD V3.3 *** A0A2G3BJS8_CAPCH)	36.1858	12.5312	21.2579	5.11125	5.90663	15.081	29.6402	19.3945	18.7835
Solyc08g150148	Unknown protein	30.8152	12.3405	19.7097	4.02515	4.89552	13.4242	15.6523	13.0216	14.6828
Solyc09g098330	Transducin/WD40 repeat-like superfamily protein (AHRD V3.3 *** F4K6D8_ARATH)	38.1799	12.296	11.5463	3.76786	5.69062	13.0495	12.2789	7.69688	9.58726
Solyc10g047320	Disease resistance protein (AHRD V3.3 *** A0A2U1N8H9_ARTAN)	49.6591	11.9423	13.2304	4.79219	7.48413	13.7258	18.3813	13.589	20.277
Solyc03g082690	RING-type E3 ubiquitin transferase (AHRD V3.3 *** A0A2G2X7G1_CAPBA)	41.3267	11.7734	7.9922	5.8946	12.663	10.9096	16.2243	18.4473	18.0269
Solyc09g008520	Acyl-CoA N-acyltransferase with RING/FYVE/PHD-type zinc finger domain-containing protein (AHRD V3.3 *** Q8RWG0_ARATH)	28.951	11.6786	17.3184	5.48343	8.41743	15.1141	17.3978	12.9222	13.1273
Solyc09g092450	Long-chain acyl-CoA synthetase (AHRD V3.3 *** A0A1Z5KCI0_FISSO)	37.99	11.6181	14.0059	1.08375	1.80142	9.24686	13.9682	10.0989	21.0992
Solyc12g096500	Zinc finger protein CONSTANS-LIKE 4 (AHRD V3.3 *** A0A2G2VJD2_CAPBA)	209.167	11.3934	83.9994	4.98306	8.58341	15.5217	33.2041	19.3963	23.4437
Solyc09g091000	Pathogenesis-related protein STH-2 (AHRD V3.3 *** PRS2_SOLTU)	855.257	11.3836	34.8388	5.31138	25.8531	44.9896	220.159	11.6078	19.6393
Solyc08g006640	monogalactosyldiacylglycerol synthase, chloroplastic (AHRD V3.3 *** A0A2I4G6M8_9ROSI)	50.3745	11.3605	11.9939	2.84658	5.79738	20.2393	21.1794	12.0424	13.6341
Solyc10g009410	Eukaryotic aspartyl protease family protein (AHRD V3.3 *** A0A072U5I5_MEDTR)	380.295	11.2936	21.5032	4.29434	6.26417	40.3118	47.3094	10.2495	44.5329
Solyc09g014400	Phosphoglucan, water dikinase, chloroplastic (AHRD V3.3 *-* A0A1J3J5B0_NOCCA)	29.5827	11.2747	23.5185	5.60306	6.06251	12.354	14.019	12.6826	16.758
Solyc04g018055	Glyceraldehyde-3-phosphate dehydrogenase (AHRD V3.3 *-* A0A2G3C9S8_CAPCH)	28.6695	11.2429	13.5099	5.2783	5.02471	12.2755	12.796	9.36484	21.22
Solyc07g045160	ATP-dependent 6-phosphofructokinase (AHRD V3.3 *** A0A2G2WC06_CAPBA)	34.2223	11.1687	9.44552	4.30038	2.50474	10.0771	11.2521	11.2543	13.3885
Solyc03g080180	O-methyltransferase, putative (AHRD V3.3 *** B9SIJ9_RICCO)	83.9023	11.0551	40.3207	2.63648	9.05508	19.5511	25.6604	4.75498	23.9816
Solyc11g010560	Kinesin (AHRD V3.3 *** A0A200PNK3_9MAGN)	28.027	10.9634	14.9914	3.90869	4.57389	11.3729	14.2788	12.0688	13.2815
Solyc02g070940	Chlorophyll a-b binding protein, chloroplastic (AHRD V3.3 *** A0A2G3A7J8_CAPAN)	184.019	10.7512	56.9747	2.00467	3.17218	19.4071	21.621	3.70494	16.4611
Solyc08g083320	Starch synthase, chloroplastic/amyloplastic (AHRD V3.3 *** K4CPX6_SOLLC)	134.985	10.6579	50.6306	4.0775	4.81273	30.0939	41.1258	17.8586	44.4936
Solyc06g050440	Peroxidase (AHRD V3.3 *** K4C5I8_SOLLC)	103.804	10.585	36.1059	4.14877	13.7469	12.3296	16.4127	3.78954	10.2034
Solyc11g069010	Alpha-L-fucosidase 1 (AHRD V3.3 *** A0A2U1M8T1_ARTAN)	29.8573	10.4652	14.6357	5.03682	5.78442	14.5456	15.3141	9.94289	17.0011
Solyc04g064670	Photosystem II reaction center PsbP family protein (AHRD V3.3 *** A0A0F7GXL4_9ROSI)	56.103	10.4449	26.3052	5.15996	6.17594	16.2638	19.8558	7.90585	14.4571
Solyc02g071030	Chlorophyll a-b binding protein, chloroplastic (AHRD V3.3 *** A0A2G3A7J8_CAPAN)	983.181	10.1803	150.27	0.310614	0.699784	43.2038	65.648	2.94233	36.1752
Solyc03g007920	Glutaminyl-peptide cyclotransferase (AHRD V3.3 *** A0A1U8FZB4_CAPAN)	50.9776	9.39281	17.5122	2.4174	3.06431	17.971	22.5175	11.5522	21.8006
Solyc11g066650	SRSF protein kinase 1 (AHRD V3.3 *** A0A1U8EV86_CAPAN)	40.6218	9.27931	20.4125	4.37237	5.04971	10.8307	17.962	10.6758	14.0435
Solyc08g006740	aromatic amino acid decarboxylase 2	69.8286	9.01432	5.27793	1.76154	3.98674	9.10922	5.38585	3.96959	10.824
Solyc11g064920	Dihydropyrimidinase (AHRD V3.3 *** A0A1U8EK03_CAPAN)	23.149	8.63571	9.55294	3.96288	6.0086	10.5579	12.1868	7.64481	7.51768
Solyc07g020790	plastidic glucose translocator 3	53.8571	8.54859	24.989	2.93872	5.91255	21.4761	22.214	4.38216	13.6823
Solyc03g117360	TOPLESS1	42.0796	8.49787	16.4189	1.54131	2.66341	12.0881	17.1421	9.94248	13.1224
Solyc05g015940	11-beta-hydroxysteroid dehydrogenase 1B (AHRD V3.3 *-* HSD1B_ARATH)	45.9116	8.34523	33.0182	3.3258	5.64748	7.40246	27.2464	26.0603	35.3351
Solyc03g033330	RING/U-box superfamily protein (AHRD V3.3 *** A0A2U1ML59_ARTAN)	93.3268	8.28632	13.4907	2.23999	5.86951	8.64948	18.6113	12.0655	17.7208
Solyc11g005080	Protein TolB (AHRD V3.3 *** A0A1J3FFV4_NOCCA)	26.6575	8.18898	18.7579	2.50869	4.3597	11.2655	20.0134	7.61505	14.623
Solyc03g013240	lysine-tRNA ligase (AHRD V3.3 *** AT3G01060.1)	34.2811	8.138	18.9925	3.84453	4.88468	8.93361	7.44679	5.69932	13.4009
Solyc05g052660	Unknown protein	45.2619	8.01339	0.696855	0.455142	0	21.1935	4.02154	5.21059	2.849
Solyc11g072120	2-oxoglutarate (2OG) and Fe(II)-dependent oxygenase superfamily protein (AHRD V3.3 *** A0A2U1N5S2_ARTAN)	98.3699	8.01327	71.3372	2.00187	1.18696	44.344	43.6107	4.46447	22.1685
Solyc11g071800	Strictosidine synthase (AHRD V3.3 *** A0A200Q9R0_9MAGN)	38.3283	7.94409	11.1249	0.927506	1.39227	13.7765	13.4199	9.70216	16.6134
Solyc09g063150	Glutathione S-transferase (AHRD V3.3 *** A0A200PVK3_9MAGN)	82.0184	7.8426	31.6703	3.79755	5.30223	8.81988	14.1715	4.66249	21.3568
Solyc03g078150	Amino acid transporter family protein (AHRD V3.3 *** S8E0T7_9LAMI)	70.0822	7.83338	12.6181	2.57328	3.37075	14.2798	13.9438	5.95012	8.91062
Solyc01g103490	MACPF domain-containing protein (AHRD V3.3 *** A0A1Q3B5D7_CEPFO)	33.8045	7.7685	11.4575	3.67645	7.94095	11.6437	17.507	8.04171	14.2885
Solyc01g102610	Ferric reduction oxidase 6 (AHRD V3.3 *** A0A2G3BUN6_CAPCH)	58.6273	7.74783	21.0797	0.335607	0.831395	9.10764	5.42604	5.01877	9.06016
Solyc07g007560	Phosphate transporter 45 (AHRD V3.3 *** A0A1P8BAK7_ARATH)	19.4702	7.65901	8.72505	2.40476	4.07188	7.19492	5.23987	6.72732	10.9136
Solyc06g066010	U11/U12 small nuclear ribonucleoprotein 25 kDa protein-like (AHRD V3.3 *** A0A2I4E0F9_9ROSI)	29.2296	7.51949	3.40646	3.32743	3.82002	21.2732	8.25265	3.0334	1.59802
Solyc11g073160	Riboflavin biosynthesis protein ribBA (AHRD V3.3 *** A0A2K3NL55_TRIPR)	28.6185	7.3808	8.65316	0.843998	0.406474	9.59989	4.32477	4.42234	10.7176
Solyc01g094720	Phosphate transporter (AHRD V3.3 *** A0A2H4H6T0_MALDO)	15.2117	7.24289	9.83059	1.21649	1.5221	11.1313	8.21364	3.41894	9.5082
Solyc06g074200	Photosystem I subunit O (AHRD V3.3 *** A0A1U8H3A3_CAPAN)	172.439	7.02929	79.7709	0.820968	1.63839	54.1079	55.0465	1.98405	36.0902
Solyc01g094010	Alpha/beta-hydrolases superfamily protein (AHRD V3.3 *** A0A2U1LX98_ARTAN)	143.636	6.97907	31.6954	1.00335	4.06712	14.7326	31.957	8.06126	15.3668
Solyc02g071020	Unknown protein	656.934	6.79825	100.396	0.207423	0.467304	28.8507	43.8386	1.96483	24.1572
Solyc09g015010	Gag-asp_proteas domain-containing protein (AHRD V3.3 *-* A0A1Q3CQ35_CEPFO)	22.1538	6.64427	12.4236	1.06235	0.771453	4.38049	3.43314	3.71589	3.84717
Solyc05g054315	Epoxide hydrolase (AHRD V3.3 *** Q41413_SOLTU)	39.567	6.63934	27.0838	2.27723	4.07027	20.2909	23.7497	10.1196	25.3236
Solyc02g087400	Ankyrin repeat-containing protein (AHRD V3.3 *** A0A2U1KW09_ARTAN)	28.126	6.53713	19.3778	0.495981	0.803288	14.4243	18.2589	10.6378	12.9041
Solyc11g064960	Vacuolar iron transporter-like protein 3 (AHRD V3.3 --* A0A1U8HM14_CAPAN)	20.1308	6.35173	11.4423	2.58638	3.63601	7.54985	7.00154	8.28078	6.80514
Solyc09g009080	DNA demethylase1	20.0089	6.34087	6.32319	2.07164	3.12653	3.25424	4.38018	7.75671	7.33131
Solyc02g062130	Ferredoxin--NADP reductase, chloroplastic (AHRD V3.3 *** K4B6A3_SOLLC)	13.3201	6.18019	11.1251	0.340055	0.453327	6.38638	6.83005	4.06768	7.96678
Solyc02g005180	Sugar facilitator protein 2	17.6193	6.17736	9.78971	0.467088	0.8808	7.21439	9.75226	5.11979	6.5931
Solyc01g150167	MADS-box transcription factor 27 (AHRD V3.3 *** A0A2G2Y3D7_CAPAN)	17.5666	5.95049	1.72362	0.896328	0.633701	5.74916	2.23709	2.13391	1.27597
Solyc11g033283	Protein NRT1/ PTR FAMILY 6.1 (AHRD V3.3 *** A0A2G2ZGE5_CAPAN)	42.4616	5.94671	12.198	1.01578	2.22725	5.96208	8.9324	7.44393	8.70424
Solyc02g064800	WD40 repeat (AHRD V3.3 *** A0A200PS16_9MAGN)	29.6908	5.92236	5.13092	0.319946	0.455215	5.65594	5.28316	3.46993	3.33121
Solyc01g056770	Unknown protein	18.8769	5.92158	11.3589	2.87171	5.72723	12.533	11.3779	8.1777	17.1053
Solyc10g009570	Rhodanese-like domain-containing protein 4, chloroplastic (AHRD V3.3 *** A0A2G2VSY7_CAPBA)	12.771	5.86774	7.76904	1.63771	1.96197	6.83028	6.66467	3.81804	9.4745
Solyc03g114860	alpha-1,4-glucan-protein synthase [UDP-forming] 2-like (AHRD V3.3 *** A0A2G3A1X9_CAPAN)	55.322	5.75541	8.52354	2.52069	3.7672	13.579	11.3302	3.17974	9.43027
Solyc10g018300	Transketolase (AHRD V3.3 *** A0A200R9X0_9MAGN)	51.19	5.75085	10.0065	1.95812	2.02954	11.1744	16.4978	3.65758	5.04491
Solyc02g085100	Glucose-6-phosphate 1-epimerase (AHRD V3.3 *** A0A2G3AQU6_CAPCH)	19.7264	5.67096	8.24268	1.27439	1.96832	10.7594	7.39818	5.27054	11.8588
Solyc11g068960	Transcription factor LHW (AHRD V3.3 *** A0A2G3ATR4_CAPCH)	25.5966	5.62125	13.6588	2.26112	3.34239	13.0034	12.0522	9.61755	9.49023
Solyc12g009300	fruit sucrose synthase	65.6889	5.6113	10.7672	0.0622962	0.233932	24.1802	11.9806	3.16386	5.19688
Solyc05g032710	Unknown protein	27.3291	5.56581	1.41467	0.197989	0.704733	4.1065	0.755715	12.0222	4.17427
Solyc01g106790	Tubulin alpha-6 chain, putative (AHRD V3.3 *** Q8LED1_ARATH)	13.3835	5.43071	11.9241	1.82701	1.19921	4.53307	5.40258	1.89897	7.08622
Solyc05g052280	Peroxidase (AHRD V3.3 *** K4C1Q9_SOLLC)	201.449	5.35552	5.41011	1.47252	1.03443	4.27656	4.86601	0.773422	1.49795
Solyc02g092475	Unknown protein	55.7877	5.25693	6.83278	0.314528	0.485174	7.35245	6.42261	8.71137	16.7185
Solyc05g055850	Protein RESISTANCE TO PHYTOPHTHORA 1, chloroplastic (AHRD V3.3 *** RPH1_SOLTU)	20.4495	5.21322	13.1998	0.695427	0.765155	8.68881	9.15698	4.81153	11.9832
Solyc04g007110	transmembrane protein (AHRD V3.3 *** AT3G25805.1)	14.0428	5.05173	9.96089	1.94508	2.07683	8.97869	6.5593	4.93424	8.93006
Solyc12g042470	Non-functional NADPH-dependent codeinone reductase 2 (AHRD V3.3 *** A0A2G2YQM6_CAPAN)	102.217	4.95235	33.4002	1.92951	5.26649	10.6432	32.8018	6.00436	9.75702
Solyc09g059400	Unknown protein	18.3359	4.90801	13.0591	1.82411	5.82366	8.06062	11.6358	9.66705	12.1068
Solyc04g049380	Protein kinase superfamily protein (AHRD V3.3 *-* O80962_ARATH)	17.1749	4.8349	6.164	0.855358	0.525879	7.55306	6.63337	3.61459	7.88913
Solyc07g049290	Protein NRT1/ PTR FAMILY 6.4 (AHRD V3.3 *** A0A2G2Z2Y2_CAPAN)	115.785	4.73535	42.1043	0.668567	0.631758	22.3555	24.4245	4.24988	33.5543
Solyc05g054405	P-loop containing nucleoside triphosphate hydrolases superfamily protein (AHRD V3.3 *** A0A1P8B4T0_ARATH)	17.35	4.702	9.22174	2.015	4.9369	6.3751	8.9377	6.34994	7.81768
Solyc11g006300	3-oxo-5-alpha-steroid 4-dehydrogenase (AHRD V3.3 *** A0A200PYH0_9MAGN)	52.0153	4.60235	12.93	0.189318	0.497338	2.28355	2.48357	1.18013	12.1192
Solyc06g068230	Tetratricopeptide repeat (TPR)-like superfamily protein (AHRD V3.3 *** A0A2U1MYN5_ARTAN)	16.0657	4.49292	7.20474	0.695526	1.36469	4.22424	5.42096	2.11076	4.12229
Solyc06g069850	R2R3MYB transcription factor 30	33.8522	4.46654	9.96122	1.26071	2.90818	8.85254	12.5091	12.4399	16.3072
Solyc11g065320	Zinc finger transcription factor 67	14.6332	4.44576	8.12238	0.923406	1.10627	6.19504	5.48516	5.2639	7.52707
Solyc04g079110	BRI1 kinase inhibitor 1-like (AHRD V3.3 *** A0A2I4E9L6_9ROSI)	13.1686	4.40638	10.34	0.668423	0.199341	4.47765	4.83329	3.80335	6.26145
Solyc01g009300	Serine/threonine-protein kinase Nek2 (AHRD V3.3 *** A0A2G2XPS8_CAPBA)	17.9155	4.36374	4.38695	1.52794	2.05195	9.05105	4.80636	4.27622	3.96746
Solyc04g074870	Purine permease 3 (AHRD V3.3 *** A0A1U8GDH3_CAPAN),Pfam:PF16913	17.0987	4.26158	8.88433	1.2869	2.3575	4.64769	7.38647	5.16148	7.62854
Solyc05g005920	protein NRT1/ PTR FAMILY 1.2-like (AHRD V3.3 *** A0A2I4HMB7_9ROSI)	73.8719	4.01899	25.7318	0.106559	0.0701563	23.073	25.3036	3.08303	16.0884
Solyc09g011240	NAD(P)-linked oxidoreductase superfamily protein (AHRD V3.3 *** A0A2U1L511_ARTAN)	36.9651	3.95643	9.42749	1.80312	2.48598	8.75416	7.43327	3.45569	7.80374
Solyc07g008520	Protein NRT1/ PTR FAMILY 8.1 (AHRD V3.3 *** A0A2G2WCL3_CAPBA)	25.9711	3.93966	2.31176	0.287693	0.771795	14.4436	2.41692	2.72177	2.2992
Solyc04g014883	LRR receptor-like serine/threonine-protein kinase EFR (AHRD V3.3 *-* A0A1U8GVB4_CAPAN)	18.7194	3.90515	4.95009	1.59211	5.38158	4.7029	9.78186	2.40733	8.79767
Solyc01g057165	Unknown protein	43.6105	3.84723	9.56038	0.734862	1.99946	4.89386	7.09441	2.57325	13.6435
Solyc12g042910	DNA photolyase (AHRD V3.3 *** A0A200PQM0_9MAGN)	12.6687	3.8341	14.873	1.18908	1.38901	5.27456	4.49709	5.0772	9.02645
Solyc10g008100	Glucosidase 2 subunit beta (AHRD V3.3 *** A0A2G3BC38_CAPCH)	18.4587	3.77441	9.83953	0.356766	1.29134	8.15598	9.49313	4.64543	11.2506
Solyc08g080340	Lysophospholipid acyltransferase 1 (AHRD V3.3 *** A0A2G3DBB5_CAPCH)	12.6588	3.74704	6.27886	1.51964	2.64572	4.85562	4.67055	4.40532	4.68769
Solyc10g085460	NBS-LRR resistance protein (AHRD V3.3 *** A0A2K3NVA3_TRIPR)	16.4773	3.69839	8.75888	1.16707	0.941504	6.53561	7.48967	2.67683	7.45779
Solyc07g062220	Protein trichome birefringence-like 41 (AHRD V3.3 *** A0A2G2Z532_CAPAN)	42.8839	3.63551	23.4039	1.32587	1.68957	13.1701	12.3587	2.33335	14.0536
Solyc08g081210	MAP kinase kinase kinase 66	9.93861	3.56881	3.66892	1.28174	2.20349	4.0122	5.57715	4.21753	3.77446
Solyc02g066950	Alpha-amylase isozyme 2A (AHRD V3.3 *** A0A2G3A5T2_CAPAN)	25.9963	3.56109	7.59896	0.847026	1.16408	8.86238	8.87036	2.40672	6.85566
Solyc01g106340	Glutamyl-tRNA(Gln) amidotransferase subunit A (AHRD V3.3 *** A0A2U1LC75_ARTAN)	43.3088	3.53355	9.27226	1.0432	1.47662	6.3888	11.595	3.30248	10.3168
Solyc08g005100	PLATZ transcription factor family protein (AHRD V3.3 *** F4IEB6_ARATH)	10.9768	3.48542	5.59152	0.0914905	0.0895005	3.88153	2.54395	1.49681	3.6092
Solyc04g081755	GDSL esterase/lipase (AHRD V3.3 *** A0A2G2ZSP1_CAPAN)	83.7579	3.43694	43.7472	0.431868	1.87223	13.187	18.4461	9.26892	12.7882
Solyc01g056730	Unknown protein	18.1002	3.43661	6.30415	1.28123	0.81592	6.02338	7.66907	5.65347	6.04374
Solyc05g150119	Hydroxysteroid dehydrogenase (AHRD V3.3 *-* Q2R3W3_ORYSJ)	24.1136	3.42639	10.0404	1.65868	1.17582	4.54614	4.89586	9.95279	15.4722
Solyc02g077430	Phospholipase A1-II 1 (AHRD V3.3 *** A0A2G3D5J3_CAPCH)	18.4977	3.40308	12.3724	0.100662	0.202814	1.6791	6.48845	2.88924	4.25617
Solyc07g006300	Protein ECERIFERUM 3 (AHRD V3.3 *** A0A2G3BXC2_CAPCH)	23.7775	3.37952	2.79185	0.600385	0.969133	4.65976	4.23592	4.95293	7.45051
Solyc01g099980	Enolase (DUF1399) (AHRD V3.3 *-* F4I3L9_ARATH)	63.8213	3.27983	28.8624	0.960203	1.77	12.7028	12.0539	2.37275	8.10602
Solyc04g070980	cycloartenol synthase 1	18.5187	3.25316	9.77697	0.505126	0.978905	7.69315	9.05321	3.9092	9.47725
Solyc07g150110	Unknown protein	29.3713	3.2302	2.0026	1.23454	0.831917	3.99252	1.46539	1.84888	2.03854
Solyc05g008000	RNA pyrophosphohydrolase (AHRD V3.3 *** A0A2G2VK41_CAPBA)	12.1496	3.08604	3.00015	0.777968	2.73494	3.31451	3.21594	2.70119	4.06274
Solyc11g073000	Unknown protein	32.7172	2.99664	1.69119	0	0.67092	2.83495	5.18588	4.70175	3.17464
Solyc06g060760	tonoplast intrinsic protein 2.3	21.9364	2.98983	2.44521	1.39813	4.9147	3.77595	1.44387	1.90195	5.09838
Solyc12g006530	Terpene cyclase/mutase family member (AHRD V3.3 *** A0A2G3BN05_CAPCH)	51.7808	2.98879	19.8851	1.10989	3.36006	7.20794	12.7999	7.96727	11.9045
Solyc01g007130	Receptor protein kinase (AHRD V3.3 *** A0A2R6R7M6_ACTCH)	21.7026	2.88484	17.7486	1.17944	2.01462	8.17493	8.92486	1.8828	10.431
Solyc08g075120	Rop guanine nucleotide exchange factor 14 (AHRD V3.3 *** A0A2G3AG82_CAPAN)	19.5451	2.86479	4.3347	0.138801	0.135536	7.08592	5.66228	1.23097	4.98878
Solyc06g062520	Dof zinc finger protein (AHRD V3.3 *-* A0A2K3L897_TRIPR)	17.4407	2.84557	6.68829	1.05209	3.51593	2.07722	7.94131	2.45684	3.2539
Solyc06g082240	Laccase (AHRD V3.3 *** K4CA83_SOLLC)	36.1009	2.74222	18.3918	0.278632	0.452916	5.75157	6.66309	0.676128	3.87659
Solyc06g083850	NAC domain protein (AHRD V3.3 *** S5R645_9ROSA)	45.3518	2.69556	3.5287	0.375841	0	11.6443	1.95477	1.69509	0.710962
Solyc12g057040	cryptochrome 1b	43.4949	2.61414	26.4045	0.980185	0.967737	10.265	19.7222	3.17428	13.2776
Solyc02g093280	bHLH transcription factor 017	11.9674	2.56864	0.439091	0.616854	0.519045	3.73498	0.417379	2.35338	3.04165
Solyc06g060620	Protein NRT1/ PTR FAMILY 6.3 (AHRD V3.3 *** A0A2G2ZAG1_CAPAN)	374.948	2.40822	4.33539	0.295757	0.190022	14.8208	8.25102	1.5676	2.14227
Solyc04g015040	Peptidylprolyl isomerase (AHRD V3.3 *** A0A2G2XYE0_CAPAN)	9.1365	2.38681	5.80202	0.698359	0.568581	6.74731	4.44172	1.24161	6.34622
Solyc08g013670	Photosystem I reaction center subunit N, chloroplastic (AHRD V3.3 *** A0A1U8EZE3_CAPAN)	105.174	2.3577	33.9583	0.401168	0.533952	7.41257	22.6633	1.5245	15.0644
Solyc05g043330	GDSL esterase/lipase (AHRD V3.3 *** A0A2G2Z312_CAPAN)	20.8724	2.33224	6.40437	0.229057	0.423677	3.28942	5.56703	2.34604	2.64715
Solyc12g007140	hypothetical protein (AHRD V3.3 *-* AT5G42710.2)	10.6786	2.25263	3.48914	0.126515	0.228303	6.31565	2.78814	1.72823	5.5707
Solyc04g008205	Hero resistance protein (AHRD V3.3 *** Q8GSM1_SOLLC)	12.3151	2.24744	3.44105	0.537405	0.0834012	5.92877	4.12855	1.39613	4.61044
Solyc09g057760	PDDEXK-like protein (AHRD V3.3 *-* A0A2U1LF29_ARTAN)	6.59435	2.23658	1.98532	0.556689	0.153702	1.96285	1.95831	1.70842	1.39773
Solyc12g009820	Monogalactosyldiacylglycerol synthase 3, chloroplastic (AHRD V3.3 *** A0A2G2X4B3_CAPBA)	11.9885	2.22528	4.11068	0.595618	0.939642	3.50167	1.35544	1.07412	8.35133
Solyc04g007000	AP2/B3 transcription factor family protein (AHRD V3.3 *** A0A2U1MEM3_ARTAN)	14.1075	2.20235	1.34515	1.07749	1.69563	10.5901	2.68308	4.07218	0.753386
Solyc05g052650	HXXXD-type acyl-transferase family protein (AHRD V3.3 *-* V5PZN5_9CARY)	15.1742	2.15551	0.26695	0	0	3.74707	0.263888	0.712138	0.535451
Solyc01g005010	protein XRI1-like (AHRD V3.3 *** A0A2I4FA04_9ROSI)	17.4985	2.13019	16.6321	0.183518	0.445408	7.07839	8.98935	0.636075	12.3694
Solyc05g052680	HXXXD-type acyl-transferase family protein (AHRD V3.3 *** V5PZN5_9CARY)	20.8791	2.03755	1.40477	0.0755258	0	13.3325	0.272535	0.621407	0.409872
Solyc06g008270	Cladosporium fulvum resistance 2.2	22.5616	2.03172	2.39478	0.923892	0.603576	5.64097	1.40041	1.34551	1.39759
Solyc03g115900	Chlorophyll a-b binding protein, chloroplastic (AHRD V3.3 *** A0A1U8G3I4_CAPAN)	135.391	2.00775	41.59	0.684939	1.11261	13.8121	13.254	0.752529	10.1411
Solyc08g007920	SUN-like protein 19	7.24128	1.9811	0.165448	0.433535	0.697667	1.34811	3.18212	0.762229	0.408911
Solyc03g025380	Peroxidase (AHRD V3.3 *** K4BF11_SOLLC)	122.009	1.97894	3.61424	0.272449	1.24731	6.72993	27.4863	1.47028	1.70377
Solyc02g071010	Chlorophyll a-b binding protein, chloroplastic (AHRD V3.3 *** A0A2G3A7J8_CAPAN)	200.95	1.93876	15.4524	0.128519	0.264837	3.40576	5.34785	0.0667595	2.46162
Solyc12g006050	Protein NRT1/ PTR FAMILY 6.4 (AHRD V3.3 *** A0A2G2X304_CAPBA)	20.1994	1.91166	3.28888	0.161245	0.0720636	4.47125	0.506369	0.662619	3.0151
Solyc01g079170	Hexosyltransferase (AHRD V3.3 *** A0A2G3DHC3_CAPCH)	20.7871	1.83077	8.39049	0.608422	1.31173	1.22888	5.9165	1.31651	4.60871
Solyc01g105767	hydroxyproline-rich glycoprotein family protein (AHRD V3.3 *-* AT5G09530.1)	54.3112	1.82196	11.3884	0.666447	2.18394	5.70487	6.50634	0.239973	1.60291
Solyc11g020290	WD-40 repeat-containing protein MSI1 (AHRD V3.3 *-* A0A2G3AWF5_CAPCH)	14.216	1.80361	5.23612	0.738078	2.57214	4.44062	6.14276	2.63275	2.35509
Solyc05g005180	1,4-dihydroxy-2-naphthoyl-CoA synthase (AHRD V3.3 *** A0A2G2XZJ4_CAPAN)	14.9644	1.68062	6.30217	0.827434	0.818123	5.64915	7.17148	1.65001	7.38802
Solyc10g075160	Ferredoxin (AHRD V3.3 *** K4D1V7_SOLLC)	56.6039	1.62109	8.71879	0.238557	0.256192	3.93065	5.23444	0.756902	2.84699
Solyc09g018170	MAP kinase kinase kinase 70	5.85009	1.6199	4.15121	0.615652	0.926434	2.41076	3.37609	2.51211	3.97404
Solyc05g150128	Unknown protein	10.3305	1.61619	8.97674	0.367047	0.899866	1.39235	4.05119	1.11748	2.91497
Solyc08g074270	Photolyase/cryptochrome dash (AHRD V3.3 *** A0A1Y1HMX6_KLENI)	8.22124	1.54567	3.70285	0.550689	0.664024	2.06746	2.37803	1.12681	3.25555
Solyc05g018510	ABC transporter-like (AHRD V3.3 *** A0A200PN89_9MAGN)	17.3753	1.54232	2.16154	0.200251	0.33855	1.38811	2.48982	2.14215	2.46838
Solyc02g092250	Cytochrome (AHRD V3.3 *** A0A2G3ABE0_CAPAN)	3.85241	1.47323	0.406268	0.168477	0.48835	1.73956	0.551523	0.367001	2.60398
Solyc07g051890	MAP kinase kinase kinase 53	5.42439	1.47212	1.13955	0.104821	0.275239	1.17252	0.96523	0.221959	0.629615
Solyc07g054260	NDR1/HIN1-like protein 6 (AHRD V3.3 *-* XP_019070290.1)	8.71583	1.41443	0.244331	0.152616	0	1.58765	3.10495	0.644455	0
Solyc03g111700	Metallo-hydrolase/oxidoreductase superfamily protein (AHRD V3.3 *** A0A2U1M7M5_ARTAN),Pfam:PF13483	37.2057	1.40383	6.66637	0.619744	1.76297	7.66537	10.0954	0.610565	2.85592
Solyc07g026650	1-aminocyclopropane-1-carboxylate oxidase 5	37.7067	1.36543	7.44225	0.366094	0.202862	10.748	16.5744	2.04598	54.3103
Solyc12g008540	Peptidase M28 family protein (AHRD V3.3 *-* A0A2U1PE30_ARTAN)	6.95427	1.3467	4.05213	0.418428	1.65636	2.81778	3.44343	1.35497	2.82803
Solyc12g011410	Unknown protein	188.848	1.34232	24.9279	0.316537	2.5813	12.7765	46.4804	4.35563	0.705704
Solyc03g044160	Kinase family protein (AHRD V3.3 *** S8C376_9LAMI)	6.57562	1.33726	2.32701	0.412792	0.431342	2.08135	2.64926	1.63147	4.02319
Solyc12g010670	E3 ubiquitin-protein ligase RMA1H1 (AHRD V3.3 *** A0A1U8FIB2_CAPAN)	12.837	1.31886	2.78822	0.522163	1.53113	3.33596	5.50262	0.947448	3.42639
Solyc10g085280	UDP-glycosyltransferase 76E1 (AHRD V3.3 *** U76E1_SOLLC)	25.0184	1.27104	7.36421	0.476304	1.04993	7.67137	3.58949	2.00302	7.29985
Solyc03g113450	Receptor-like protein kinase (AHRD V3.3 *** Q9FM23_ARATH)	6.25815	1.23571	2.45157	0.277994	0.452876	1.54762	1.9913	1.39907	2.44197
Solyc04g015820	Unknown protein	25.906	1.21025	6.18314	0.227571	0.488788	2.94687	5.64358	0	2.55219
Solyc11g005350	WAT1-related protein (AHRD V3.3 *** K4D4E8_SOLLC)	5.09687	1.19129	0.0454564	0.202207	0	4.75235	0.154342	0.0415231	0
Solyc07g039380	bromodomain protein (DUF761) (AHRD V3.3 *-* AT2G26110.1)	14.7817	1.18985	6.15688	0.581108	0.846956	4.41498	5.03188	0.703253	5.7387
Solyc04g079030	Glycosyltransferase (AHRD V3.3 *** V4NB36_EUTSA)	17.537	1.16559	6.26819	0.169931	0.269763	5.20575	4.95747	0.932772	1.90133
Solyc03g032210	AMP-dependent synthetase/ligase (AHRD V3.3 *** A0A200QNF3_9MAGN)	5.99136	1.13249	1.95797	0.414007	0.583699	1.13521	0.97789	1.38576	1.85125
Solyc12g098490	Serine hydroxymethyltransferase (AHRD V3.3 *** A0A2G3CI35_CAPCH)	8.68405	1.1173	10.3181	0.201966	0.997799	2.72147	3.0408	0.441841	3.02607
Solyc01g090460	HD-ZIP	6.74028	1.07751	3.31888	0.189817	0.141409	2.48855	2.40188	1.18345	4.42736
Solyc01g105610	RING/U-box superfamily protein (AHRD V3.3 *-* A0A2U1LC40_ARTAN)	5.42137	1.07241	0.993923	0.372924	0.457532	1.42046	0.89888	0.158202	0.498278
Solyc12g009920	Glycosyltransferase (AHRD V3.3 *-* A0A288W8G2_GARJA)	17.1471	1.07122	6.26179	0.0817848	0.202239	2.85364	4.03816	1.05687	1.95685
Solyc02g078950	Beta-galactosidase (AHRD V3.3 *** A0A2G3A8L8_CAPAN)	6.24506	1.04712	2.23588	0.136147	0.198797	2.13618	2.79427	1.33779	1.4134
Solyc01g011430	O-acyltransferase WSD1-like (AHRD V3.3 *** A0A2I4EG31_9ROSI)	32.6592	1.04262	4.06497	0.282376	0.917737	1.42006	10.0524	0.798025	7.03245
Solyc12g009070	Unknown protein	17.2479	1.00844	3.72319	0.227571	0	1.87856	5.47025	0	1.03023
Solyc04g005200	2-succinyl-6-hydroxy-2,4-cyclohexadiene-1-carboxylate synthase (AHRD V3.3 *** A0A1V0LBF9_9ENTR)	4.5124	0.994583	2.8711	0.439311	0.17954	1.15478	1.83768	0.670702	0.8813
Solyc07g061800	Heme-binding-like protein (AHRD V3.3 *** A0A2I0X1C8_9ASPA)	15.4132	0.984381	3.24633	0.275822	11.0873	3.31485	0.824164	0.348992	4.49887
Solyc08g062380	Thebaine 6-O-demethylase (AHRD V3.3 *-* A0A2G3BQV5_CAPCH)	7.34159	0.960097	1.30915	0	0	0	2.3741	0	0
Solyc07g052790	Disease resistance protein (TIR-NBS-LRR class) (AHRD V3.3 *** F4KIC7_ARATH)	11.6206	0.932856	3.47563	0	0.0824672	2.05316	2.03413	0.280507	1.96848
Solyc10g079110	1-acyl-sn-glycerol-3-phosphate acyltransferase 2 (AHRD V3.3 *** A0A2G2YP29_CAPAN)	7.08005	0.912284	5.45633	0.420628	0.3145	1.81664	4.62387	1.1259	4.3976
Solyc06g062330	Glycosyltransferase (AHRD V3.3 *** A0A0A1WDH9_NICAT)	3.36278	0.893827	0.385685	0.283399	0.413534	0.546171	0.426643	0.300083	0.248676
Solyc03g116730	Palmitoyl-monogalactosyldiacylglycerol delta-7 desaturase, chloroplastic (AHRD V3.3 *** A0A2G2WQQ5_CAPBA)	5.9062	0.89143	0.183499	0.0749203	1.69208	1.35168	0.625091	0.979454	0.831658
Solyc08g081940	Leucine-rich repeat protein kinase family protein (AHRD V3.3 *** A0A2U1NUU3_ARTAN)	6.32929	0.874492	1.17533	0.0700956	0.0658604	2.23543	0.634397	0.437701	0.648809
Solyc01g094500	Riboflavin biosynthesis protein RibD (AHRD V3.3 *** A0A2K3P0N6_TRIPR)	4.35165	0.835041	2.70988	0.384418	0.485803	1.79511	2.07604	0.302213	2.37294
Solyc04g054800	UPSTREAM OF FLC protein (DUF966) (AHRD V3.3 *** A0A1P8BC74_ARATH)	5.79477	0.81748	4.10625	0.317334	0.19151	1.13945	1.63445	0.200497	1.68887
Solyc11g012640	transmembrane protein (AHRD V3.3 *-* AT4G16410.1)	4.81983	0.816242	3.17202	0.186068	0.603714	1.54197	2.77824	0.696664	1.80354
Solyc02g063370	Calcium-dependent lipid-binding (CaLB domain) family protein (AHRD V3.3 *** A0A2U1LMA8_ARTAN)	3.05964	0.809243	0.308081	0	0.196074	0.992186	0.842216	0.144043	0.686804
Solyc09g008670	threonine deaminase	7.53	0.804302	0.930959	0.16812	0.798924	1.21739	0.725373	0.127914	0.779088
Solyc07g049370	Glucan endo-1,3-beta-glucosidase 3 (AHRD V3.3 *** A0A1J3FSS7_NOCCA)	9.74197	0.786561	1.5818	0.213764	0.201959	6.18469	2.80585	2.07145	1.71733
Solyc01g088330	protein unc-13 homolog isoform X1 (AHRD V3.3 *-* XP_019066501.1)	3.78819	0.764052	0.390446	0	0.332169	1.23087	1.54234	1.50062	1.15689
Solyc11g010850	1-deoxy-d-xylulose-5-phosphate synthase 1 (AHRD V3.3 *** A0A2U1PQH9_ARTAN)	15.625	0.755951	3.3982	0.283086	0.0850936	0.934462	2.10879	1.21427	2.1599
Solyc02g089130	COBRA-like protein (AHRD V3.3 *** K4BC67_SOLLC)	6.69311	0.738872	7.77607	0.181313	1.41087	2.28859	2.33772	0.601319	2.3492
Solyc04g007910	Glucan endo-1,3-beta-glucosidase 3, putative, expressed (AHRD V3.3 *** Q8H822_ORYSJ)	6.86537	0.71948	1.92885	0.2165	0.601526	2.15935	2.9695	0.135505	0.827129
Solyc02g078500	Aluminum induced protein with YGL and LRDR motifs (AHRD V3.3 *** Q9FG81_ARATH)	2.66326	0.687558	1.41144	0.271389	0.595703	0.889088	0.279414	1.08636	0.655703
Solyc03g059500	Unknown protein	4.77091	0.678843	1.44674	0.114636	0.669488	0.419767	1.80962	1.19131	1.49695
Solyc03g114800	Sulfotransferase (AHRD V3.3 *** A0A2G3CYQ4_CAPCH)	11.5088	0.670488	0.385279	0.163679	0	4.07157	1.16241	0.448903	0.722793
Solyc11g073170	RING/U-box superfamily protein (AHRD V3.3 *-* A0A2U1LC40_ARTAN)	3.27074	0.666745	0.458961	0	0	0.805463	0.273707	0.0914737	0.386404
Solyc04g072760	Sulfate transporter (AHRD V3.3 *** S6A1Z9_NICAT)	11.8773	0.620719	1.21145	0.0400149	0.199272	1.73594	1.08104	0.591358	1.04334
Solyc01g150126	Calcium-binding EF-hand (AHRD V3.3 *-* A0A2U1P7H3_ARTAN)	5.86929	0.617136	5.79032	0	0	0.838088	2.6231	0.985838	1.81709
Solyc03g006760	NBS-LRR resistance protein (AHRD V3.3 *** A0A2K3PMF0_TRIPR)	3.73823	0.606917	0.912853	0.0869887	0.35386	0.974899	1.29926	1.37684	1.43829
Solyc02g070970	Chlorophyll a-b binding protein, chloroplastic (AHRD V3.3 *** A0A2G3A7J8_CAPAN)	9.65849	0.603361	1.14486	0	0	0.163422	0.538048	0	0.139351
Solyc09g005230	Protein root UVB sensitive 5 (AHRD V3.3 *** A0A2G3BL77_CAPCH)	4.25655	0.594163	3.35686	0.0986876	0.0930065	2.62996	1.40226	0.60676	3.39883
Solyc02g020940	Glyceraldehyde-3-phosphate dehydrogenase (AHRD V3.3 *** A0A2G3D2C2_CAPCH)	37.0903	0.575098	10.0441	0.196118	0.643409	6.63611	13.376	0.172716	5.67822
Solyc06g008750	Glutaredoxin (AHRD V3.3 *** A0A2G9H0Z3_9LAMI)	2.3263	0.565873	0.18874	0.155445	0.788586	0	0.463174	0.172408	0
Solyc09g014350	Glycerol-3-phosphate acyltransferase, expressed (AHRD V3.3 *** D8L9N9_WHEAT)	53.8086	0.538453	3.69897	0	0.248063	1.86222	4.61914	0.252876	0.736519
Solyc02g094050	Blue copper protein (AHRD V3.3 *** A0A2K3LS79_TRIPR)	2.09574	0.52585	1.15411	0	0.0626	0.326485	0	0.129569	0.203043
Solyc05g009320	LOB domain-containing protein 40 (AHRD V3.3 *** A0A2G2VK71_CAPBA)	6.7601	0.515125	1.1843	0.160544	0.644152	0.973213	1.56637	0.575798	0.561085
Solyc07g056170	Subtilisin-like protease (AHRD V3.3 *** A0A2G3C254_CAPCH)	2.70778	0.514258	0.286001	0.0207131	0.0412835	1.06208	0.583621	0.14944	0.022196
Solyc01g109790	ADP-glucose pyrophosphorylase large subunit 1	18.4509	0.512449	5.01937	0.0879642	0.122454	5.18819	3.99779	0.0708859	2.93713
Solyc06g066510	Avr9/Cf-9 rapidly elicited protein 146 (AHRD V3.3 *-* Q9FQZ6_TOBAC)	43.3933	0.49156	0.355391	0	0	1.4006	0.693153	0.691871	0
Solyc02g076920	bHLH transcription factor 013	2.30218	0.473498	2.11961	0.0681149	0	1.52525	0.620989	0.751532	0.513245
Solyc12g009930	Glycosyltransferase (AHRD V3.3 *** A0A288W8G2_GARJA)	21.1602	0.447245	0.268483	0	0.0449732	0.425783	0.243111	0.172759	0.136097
Solyc05g045650	glutamate receptor-like3.4	4.2467	0.420913	1.48925	0.0368914	0.144388	1.23634	1.22781	0.407723	1.38551
Solyc09g098490	clathrin interactor EPSIN 2-like (AHRD V3.3 *** A0A2I4ETK3_9ROSI)	2.44101	0.39591	1.40875	0.0919311	0.123468	0.822864	1.33532	0.402954	0.950765
Solyc01g099880	Bidirectional sugar transporter SWEET (AHRD V3.3 *** A0A1U8E5W8_CAPAN)	32.6868	0.392003	1.4993	0	0.138734	1.94472	1.55837	0.0453011	0.729329
Solyc03g033660	GATA transcription factor (AHRD V3.3 *** K4BFN8_SOLLC)	4.0412	0.389705	0.145045	0	0	0.162785	0.122619	0.141816	0.0982348
Solyc07g039310	lysine-specific histone demethylase 1 homolog 1 (AHRD V3.3 *** A0A2I4HTG5_9ROSI)	2.9104	0.387352	1.53872	0.0955539	0.254189	0.867856	1.3498	0.138195	1.58279
Solyc01g006790	hypothetical protein (AHRD V3.3 *-* AT2G27180.1)	3.92774	0.369209	5.71874	0.0700533	0.359354	0.360345	0.783002	0.29549	0.63272
Solyc10g086030	Interactor of constitutive active ROPs (AHRD V3.3 *** A0A2K3PRJ7_TRIPR)	4.48795	0.367384	3.4625	0.155624	0.18755	0.510633	2.5202	0.875841	1.44127
Solyc02g070950	Chlorophyll a-b binding protein, chloroplastic (AHRD V3.3 *** A0A2G3A7J8_CAPAN)	5.4169	0.346486	0.856188	0.0650203	0.223699	0.775049	1.54958	0.538388	0.349518
Solyc03g121180	GDSL esterase/lipase (AHRD V3.3 *** A0A2G3D0P9_CAPCH)	110.121	0.337768	36.5182	0.0642146	0.323083	9.67236	38.5535	1.36164	25.1054
Solyc06g035580	Glucose-methanol-choline (GMC) oxidoreductase family protein (AHRD V3.3 *** A0A1P8BHC1_ARATH)	61.8467	0.337508	0.273829	0.127258	0.358865	3.02134	5.93473	0.333543	1.29071
Solyc06g048440	DNA-directed RNA polymerase subunit beta'' (AHRD V3.3 *-* A0A1W5HN85_9ORYZ)	68.5622	0.336876	2.78135	0.161465	0.802099	5.14009	16.2656	0.384058	0.224184
Solyc04g016190	Glycosyltransferase (AHRD V3.3 *** A0A0A1WDL3_NICAT)	3.92094	0.320678	0.122538	0.0365235	0.0301054	0	0	0.19057	0.120103
Solyc08g077900	Expansin-like B1 (AHRD V3.3 *** A0A1U8GH71_CAPAN)	2.24065	0.311843	0	0.0504715	0	0.134167	0	0.157305	0
Solyc07g052620	B-box zinc finger protein 32 (AHRD V3.3 *** A0A2G2WDE5_CAPBA)	9.01978	0.294694	1.3447	0.130481	0.131571	0.346855	0.579389	0.271721	0.853503
Solyc08g083210	endo-1,4-beta-glucanase (cel5)	4.41408	0.289459	2.16921	0	0.054384	0.221551	1.57616	0.0619353	0.291922
Solyc11g007030	Alpha/beta-Hydrolases superfamily protein (AHRD V3.3 *** A0A2U1MAY4_ARTAN)	2.51927	0.285717	0.589675	0.0375715	0.297493	0.953279	0.524724	0.0385765	0.408172
Solyc03g078650	DUF620 domain-containing protein (AHRD V3.3 *** A0A1Q3AM34_CEPFO)	9.72405	0.282774	0.770917	0	0	1.90753	1.5853	0.0350027	0.411249
Solyc05g055570	E3 ubiquitin-protein ligase RKP (AHRD V3.3 *-* A0A1U8EU57_CAPAN)	2.20812	0.256652	0.559909	0	0.0848126	0.345195	0.590287	0.25301	0.434033
Solyc11g010960	Alcohol dehydrogenase (AHRD V3.3 *** A0A1Y1I027_KLENI)	133.942	0.251419	3.04147	0.0343004	0.605696	3.73015	11.6056	1.05278	2.11249
Solyc05g052670	HXXXD-type acyl-transferase family protein (AHRD V3.3 *** V5PZN5_9CARY)	8.48195	0.24578	0	0.106747	0	0.507859	0	0.194669	0.0401161
Solyc03g005780	Chlorophyll a-b binding protein, chloroplastic (AHRD V3.3 *** A0A2G2W7Q4_CAPBA)	6.89621	0.238399	1.66365	0.0361419	0	0.749627	1.39531	0	0.347811
Solyc02g069490	Delta(24)-sterol reductase (AHRD V3.3 *** A0A2G2XDD5_CAPBA)	15.4392	0.226816	0.100419	0	0.0265167	0.458259	0.954284	0.93716	0.616459
Solyc01g106910	hypothetical protein (AHRD V3.3 *** AT4G33800.2)	5.5941	0.216975	0	0	0	0.169888	0.7841	0.0678651	0.149613
Solyc09g014940	wound-induced protein 1-like (AHRD V3.3 *** A0A2I4HKI2_9ROSI)	3.69249	0.213355	0.0829245	0	0	2.5951	0.20438	0	0.114165
Solyc08g006520	Protein GLUTAMINE DUMPER 4 (AHRD V3.3 *** A0A2G3BQN0_CAPCH)	2.60496	0.211453	1.56054	0	0	0.24285	0.650852	0.409642	0.753851
Solyc04g081810	Subtilisin-like protease-like protein (AHRD V3.3 *** A0A2K3N634_TRIPR)	5.2384	0.210134	1.40687	0.0807802	0.56994	1.75056	1.52814	0.0868399	0.629799
Solyc10g084380	WRKY transcription factor 44	2.13307	0.203254	1.07067	0	0.0398057	0.515599	0.309559	0	0.0452065
Solyc02g070980	Chlorophyll a-b binding protein, chloroplastic (AHRD V3.3 *-* A0A2G3A7J8_CAPAN)	4.40882	0.198516	1.71673	0	0	0.803477	0.551403	0	0
Solyc08g062370	2-oxoglutarate (2OG) and Fe(II)-dependent oxygenase superfamily protein (AHRD V3.3 *** Q9SYM7_ARATH)	8.16883	0.198307	3.73803	0.0909203	0.391453	1.90002	3.03268	0	0.909392
Solyc01g006780	Unknown protein	3.43111	0.179239	2.41957	0	0.135474	0.322948	0.148296	0.17075	1.17837
Solyc01g108800	3-hydroxyisobutyryl-CoA hydrolase 1 (AHRD V3.3 *** A0A2G3BVS1_CAPCH)	2.56993	0.161437	0.410392	0.0741787	0.337797	0.492843	0.0422606	0	0.0419537
Solyc09g008250	blind-like1	2.80765	0.159391	0.61266	0.0464981	0.562271	0.315611	1.17799	0	0.161474
Solyc01g087810	Subtilisin-like protease (AHRD V3.3 *** O82777_SOLLC)	11.5926	0.148039	0.344539	0.0201965	0	2.68545	4.31215	0.084023	0.537765
Solyc09g011980	Lectin receptor kinase (AHRD V3.3 *-* B8XSM8_WHEAT)	10.5819	0.146681	0.981962	0	0.309566	0.362251	0.526081	0	0.308894
Solyc01g096880	Major facilitator superfamily protein (AHRD V3.3 *** A0A1P8AZ04_ARATH)	3.44363	0.1437	0.0581172	0.0258526	0.130115	0.118653	0.101824	0	0
Solyc07g054310	Cell wall protein (AHRD V3.3 *** I6QN83_HELAN)	6.00147	0.138597	0	0	0.407146	0.89445	0.121439	0.140452	0.154129
Solyc04g005920	micronuclear linker histone polyprotein-like protein (AHRD V3.3 *** AT3G25590.1)	9.87485	0.121392	2.52151	0	0	2.73178	1.44769	0.443367	1.91662
Solyc04g050950	Sn-1 protein (AHRD V3.3 *** Q42393_CAPAN)	4.29606	0.12	0.943718	0	0	1.78627	0.740813	0	0.583295
Solyc07g008560	Purple acid phosphatase (AHRD V3.3 *** A0A2G2WCI9_CAPBA)	2.30826	0.119708	0.647439	0.0414662	0.097801	0.632241	0.453118	0.135297	0.432598
Solyc09g014480	Polygalacturonase inhibiting protein (AHRD V3.3 *** D7RJV7_CAPAN)	10.4342	0.117142	0.668577	0	0.213154	1.14187	2.0606	0	0.347349
Solyc12g006140	Cab-5 gene encoding chlorophyll a/b-binding protein	67.2221	0.112779	5.10045	0.0458763	0.264089	3.74588	6.76603	0	1.77143
Solyc10g052500	Isoflavone reductase homolog (AHRD V3.3 *** IFRH_SOLTU)	2.16349	0.106221	0	0	0	0.970951	0	0.30545	0.42778
Solyc06g062460	bHLH transcription factor136	2.8385	0.0988349	0	0.0315802	0.0596408	0.203602	0	0	0.0695825
Solyc04g014470	R2R3MYB transcription factor 20	4.93446	0.0925104	1.0052	0	0	1.20362	0.901627	0.0881292	0.138721
Solyc01g067370	TSB	3.09771	0.0895765	0.0842817	0	0.167422	0.146676	0	0.0451858	0.390958
Solyc02g071000	Chlorophyll a-b binding protein, chloroplastic (AHRD V3.3 *** A0A2G3A7J8_CAPAN)	4.93811	0.0711468	0.300481	0	0.0647965	0.0854098	0.545994	0	0.0696753
Solyc06g061027	Cytochrome P450 (AHRD V3.3 *** A0A200PQ40_9MAGN)	8.68648	0.0654448	1.20474	0	0	0.308687	0.505237	0.28139	0.229566
Solyc01g096280	Cytochrome P450 (AHRD V3.3 *** A0A200Q2S1_9MAGN)	2.95962	0.0648097	0.740146	0.0290354	0.0998945	1.66523	0.326701	0.029812	0.098584
Solyc05g048740	LOB domain-containing protein (AHRD V3.3 *** A0A2U1QNF0_ARTAN)	2.81748	0.064162	0.348997	0	0.0628282	0.158457	1.02603	0.0647316	0
Solyc12g014130	SUN-like protein 33	2.84754	0.0616165	2.41632	0	0.0493209	0.608684	0.975734	0	0.583907
Solyc05g047680	Cytochrome P450 (AHRD V3.3 *** A0A2U1MQN4_ARTAN)	2.35832	0.0580917	0.320795	0.0264205	0.314566	0.134235	1.27865	0.117215	0
Solyc12g044260	2-hydroxyacid dehydrogenase (AHRD V3.3 *** A9CH04_AGRFC)	3.04615	0.0541231	0.0391302	0	0.0402936	0	0.0923284	0	0.0559802
Solyc03g006910	bHLH transcription factor 019	2.54292	0.0535615	1.23939	0	0.132319	0.470714	0.194705	0.154022	0.971167
Solyc01g107460	Neuronal PAS domain protein (AHRD V3.3 *** A0A1P8BBZ0_ARATH)	4.16632	0.0509212	2.74335	0	0.107467	0.0657252	0.207346	0	0.166873
Solyc12g006505	Terpene cyclase/mutase family member (AHRD V3.3 *** A0A2G3BN05_CAPCH)	4.89964	0.0460809	2.46363	0	0.20097	0.542631	1.44315	0.093752	3.15381
Solyc07g064370	Aminotransferase-like, plant mobile domain-containing protein (AHRD V3.3 *-* A0A124SHR6_CYNCS)	6.36724	0.0334635	1.17342	0	2.78139	0.241035	2.01997	0.340841	0.867902
Solyc12g040790	Phosphoethanolamine N-methyltransferase (AHRD V3.3 *** A0A2G3A318_CAPAN)	2.64331	0.0286363	0	0	0.056082	0.138494	0.0559617	0	0.124984
Solyc12g011033	Lipoxygenase (AHRD V3.3 *** K4DCJ0_SOLLC)	12.9296	0.0285446	0.240376	0	0	0.963645	0.219057	0.0267844	0.059048
Solyc08g077970	transcription factor IIIB (AHRD V3.3 *** AT4G17010.1)	6.94039	9.47122	7.65852	16.9541	15.8427	11.5247	17.6401	16.4103	5.6895
Solyc02g087880	Tubulin alpha chain (AHRD V3.3 *** A0A1U8FRN4_CAPAN)	0.938862	3.14647	0.763926	5.56354	1.98696	5.39331	2.05152	2.58666	1.01746
Solyc05g018405	Unknown protein	1.2692	3.15279	5.17303	5.4071	6.36896	6.9818	5.53722	6.79721	4.54501
Solyc12g036530	Pentatricopeptide repeat-containing protein (AHRD V3.3 *-* A0A2U1MY66_ARTAN)	2.59959	4.62555	8.20487	7.16706	4.22874	4.83969	5.40255	4.59654	7.41975
Solyc12g017690	Queuine tRNA-ribosyltransferase accessory subunit 2 (AHRD V3.3 *** A0A328DYD0_9ASTE)	6.27451	10.7353	14.0324	16.0256	14.6088	10.5527	12.7146	18.0937	11.8429
Solyc06g051240	Unknown protein	4.7784	13.8803	5.1897	20.2134	17.4094	16.4571	16.2498	15.6625	6.61006
Solyc09g011740	Phosphatidylinositol:ceramide inositolphosphotransferase (AHRD V3.3 *** A0A1U8EEU4_CAPAN)	34.515	54.664	29.2994	78.6106	63.9631	57.3084	74.5439	63.6935	32.5576
Solyc08g077680	KIP1-like protein (AHRD V3.3 *** A0A2U1NFC3_ARTAN)	40.6548	71.5652	47.75	101.73	58.4961	62.7017	66.6567	65.8503	41.6433
Solyc11g005670	POLYUBIQUITIN 1	155.085	321.452	262.185	437.755	479.581	253.293	374.87	541.301	272.906
Solyc10g007400	DNA polymerase delta subunit 3 (AHRD V3.3 *** A0A1J3DS75_NOCCA)	1.85583	4.70885	3.7157	6.26901	7.65143	5.08893	4.18415	4.87032	3.86584
Solyc02g031970	50S ribosomal protein L7/L12 (AHRD V3.3 *** A0A1U8GY39_CAPAN)	73.3165	112.865	160.508	149.688	145.326	109.626	115.179	136.02	170.874
Solyc09g011665	Copper transporter (AHRD V3.3 *** A0A2K3K414_TRIPR)	3.75913	12.6535	7.48417	16.3242	15.0634	21.1748	20.1619	10.2773	6.43701
Solyc02g088470	Pentatricopeptide repeat-containing protein (AHRD V3.3 *** A0A2G3D9J1_CAPCH)	1.30593	3.20937	5.84528	3.91742	3.03922	2.83555	3.14406	3.22199	3.55433
Solyc05g009130	Core-2 i-branching beta-n-acetylglucosaminyltransferase family protein (AHRD V3.3 *** A0A2K3MN76_TRIPR)	1.78228	5.1817	2.14573	6.31465	8.14394	5.64257	6.29439	3.88579	3.80175
Solyc09g007090	Protein MODIFIER OF SNC1 11 (AHRD V3.3 *** A0A2G2VZF0_CAPBA)	30.6939	59.1652	50.9867	69.2541	60.8594	57.2654	56.7899	79.3418	57.9761
Solyc04g018110	Calmodulin-like protein (AHRD V3.3 *** T2C5E7_BRAJU)	146.13	324.208	180.264	375.525	317.631	266.253	260.406	279.381	190.679
Solyc08g075460	WAT1-related protein (AHRD V3.3 *** K4CMR3_SOLLC)	2.31369	5.06673	4.45964	5.81744	4.41346	3.44622	4.86586	6.06552	5.53344
Solyc11g005380	Trihelix transcription factor GTL1 (AHRD V3.3 *** A0A2G2VFX7_CAPBA)	71.0717	133.04	120.027	150.887	141.674	109.007	152.949	135.42	94.3974
Solyc07g025400	Unknown protein	87.6497	164.761	157.171	176.431	189.6	140.687	151.294	170.636	143.248
Solyc12g010430	hypothetical protein (AHRD V3.3 --* AT5G35090.1)	47.3729	90.8809	69.4409	97.1361	84.4539	83.8159	110.297	93.1598	69.6195
Solyc03g117600	Transferase (AHRD V3.3 *** A0A200QII6_9MAGN)	94.3599	32.179	11.5608	5.29898	13.3484	41.8371	14.6877	19.7056	18.6694
Solyc08g078810	Unknown protein	26.3069	12.4554	8.3949	5.90766	12.7998	14.4066	14.814	11.0616	12.9447
Solyc01g080020	Eukaryotic aspartyl protease family protein (AHRD V3.3 *** A0A2U1ML86_ARTAN)	56.7457	28.0496	51.7779	4.69831	10.3005	17.0471	35.0855	37.7458	25.6975
Solyc02g086550	Core-2 i-branching beta-n-acetylglucosaminyltransferase family protein (AHRD V3.3 *-* A0A2K3MVY8_TRIPR)	24.7608	12.67	21.1337	2.54699	5.35549	15.8533	16.8567	14.1758	19.057
Solyc04g014950	Glycosyltransferase (AHRD V3.3 *-* A0A200QMY3_9MAGN)	17.7028	8.59997	10.4852	1.93192	5.08633	7.90745	7.03474	9.69012	7.64986
Solyc03g078210	Unknown protein	7.90601	4.26561	6.4648	1.60726	3.64407	6.9214	3.06133	4.41561	1.36655
Solyc09g074590	Monothiol glutaredoxin-S2 (AHRD V3.3 *** A0A2G2VZS0_CAPBA)	20.2277	2.53371	12.5119	0.997675	3.41719	2.38004	1.26772	10.6978	1.84569
Solyc04g014330	protein PELPK2-like (AHRD V3.3 *** XP_010319535.1)	72.3417	10.7495	71.757	0.462379	3.36692	29.0686	29.0131	0.814589	11.395
Solyc04g014320	protein PELPK2-like (AHRD V3.3 *** XP_010319535.1)	105.938	9.69541	69.2282	1.06357	2.84344	24.6106	34.0149	1.63897	12.0819
Solyc09g082300	Bifunctional inhibitor/lipid-transfer protein/seed storage 2S albumin superfamily protein (AHRD V3.3 *-* A0A2U1Q1B8_ARTAN)	11.0231	0.677732	2.37924	0.302186	2.28842	0.986214	0.840363	0.0641084	0.602176
Solyc12g098500	Adenosylhomocysteinase (AHRD V3.3 *** I3QHX5_NICBE)	25.7851	8.89032	11.5852	1.03751	2.13092	7.28923	5.25801	9.80272	5.315
Solyc09g090810	Histone-lysine N-methyltransferase family member protein (AHRD V3.3 *** A0A2R6PX68_ACTCH)	13.8375	6.85681	13.6236	0.817106	2.07787	8.99215	10.1441	8.43008	12.3069
Solyc06g062320	Flavin-containing monooxygenase (AHRD V3.3 *-* A0A2G3C7H8_CAPCH)	6.2274	2.45583	4.24108	0.804397	1.80904	3.1915	3.44468	1.01346	2.50825
Solyc08g075470	WAT1-related protein (AHRD V3.3 *** K4CMR4_SOLLC)	5.70184	2.37517	4.79792	0.656146	1.7087	3.14703	4.43781	2.51306	4.76596
Solyc11g065340	Transposase, Ptta/En/Spm, plant (AHRD V3.3 *-* A0A1R3I9M9_9ROSI)	3.86676	2.28739	6.15609	0.778222	1.58853	1.51166	2.74412	2.92147	2.38059
Solyc01g095750	Long chain acyl-CoA synthetase 5 (AHRD V3.3 *** A0A2G3BTB6_CAPCH)	10.8884	3.78371	9.77076	0.528049	1.44613	5.22398	3.69315	0.754486	2.61863
Solyc04g014310	Unknown protein	55.7682	7.02186	41.2563	0.235454	1.36573	17.2802	21.0063	1.82803	7.35894
Solyc01g105770	IgA FC receptor (AHRD V3.3 *-* A0A1J3K238_NOCCA)	45.3428	1.9157	18.1995	0.132643	1.32332	7.74099	10.0464	0.5675	1.70404
Solyc07g053890	O-acyltransferase WSD1-like protein (AHRD V3.3 *** A0A2K3N315_TRIPR)	15.0279	4.23567	7.5002	0.447898	1.16242	3.09955	4.82403	1.7852	7.49462
Solyc01g091700	F-box protein PP2-A15 (AHRD V3.3 *** A0A2G3DE53_CAPCH)	4.31253	0.878095	1.85286	0.330688	1.12545	1.05548	1.96621	1.88495	0.992032
Solyc11g071720	Alpha/beta-Hydrolases superfamily protein (AHRD V3.3 *** A0A1P8BCJ0_ARATH)	2.95029	1.03823	3.38958	0.410581	0.913035	1.60435	1.17993	2.04606	1.6914
Solyc01g097390	NAD(P)-linked oxidoreductase, aldo/keto reductase family protein (AHRD V3.3 *** A0A1Y1HY98_KLENI)	2.40525	0.645414	0.715136	0.0730232	0.643232	1.2158	1.19003	0.607121	1.12527
Solyc03g005320	3-ketoacyl-CoA synthase (AHRD V3.3 *** A0A2G2WWC0_CAPBA)	4.50867	1.89014	3.74927	0.0412651	0.636731	0.94986	1.5708	0.874799	0.759949
Solyc03g078710	Glycosyltransferase (AHRD V3.3 *-* A0A328E199_9ASTE)	4.6136	1.84791	1.19461	0	0.633228	0.488429	1.43481	0.63457	3.89553
Solyc11g010570	jointless	3.01969	1.41734	3.94598	0.0992242	0.505291	1.29056	1.71114	1.45621	1.92535
Solyc11g072000	CC-NBS-LRR type resistance protein (AHRD V3.3 *-* E3W9R5_CAPCH),Pfam:PF18052	2.65287	0.296734	0.739933	0.0903941	0.485382	0.469187	0.836856	0.650099	0.796684
Solyc02g077260	SUN-like protein5	3.70514	0.924448	2.04064	0.175237	0.481645	1.18554	1.65023	0.366145	1.22409
Solyc01g110930	Auxin-responsive protein SAUR20 (AHRD V3.3 *** A0A2G2XXZ7_CAPAN)	3.93566	1.09498	4.0829	0	0.442237	2.4309	1.98109	1.28586	2.96071
Solyc04g080830	Pentatricopeptide repeat-containing protein (AHRD V3.3 *** A0A1U8GAX9_CAPAN)	2.31316	0.981852	2.1301	0.177373	0.400055	1.39848	1.51719	1.05444	2.26729
Solyc05g052370	Laccase (AHRD V3.3 *** M1CL08_SOLTU)	22.2869	6.50704	10.2329	0.100597	0.361652	4.35349	3.48208	6.48679	8.94105
Solyc04g005070	Major facilitator superfamily protein (AHRD V3.3 *** A0A2U1N7S7_ARTAN)	2.25449	0.762296	0.503852	0.094527	0.349665	0.377312	0.4424	0.707748	0.447776
Solyc03g078700	Unknown protein	4.7629	1.22805	1.71107	0	0.316614	0.499484	0.906859	0.934754	3.10577
Solyc09g057603	Cytochrome P450 (AHRD V3.3 *-* A0A200Q4B5_9MAGN)	2.49213	0.399929	0.389805	0.0623833	0.256502	0.551809	0.776204	0.732684	3.54491
Solyc02g062160	Chaperone protein DnaJ (AHRD V3.3 *** A0A2G2XG76_CAPBA)	5.46251	1.5872	4.39714	0	0.239664	2.31802	2.10577	0.937718	2.59858
Solyc08g006270	Transcriptional factor B3 family protein (AHRD V3.3 *** A0A1P8B798_ARATH)	4.79127	1.5317	5.27309	0.0387047	0.230412	3.83927	2.7246	2.3184	3.58628
Solyc04g054790	UPSTREAM OF FLC protein (DUF966) (AHRD V3.3 *-* Q8GYT8_ARATH)	2.02788	0.156692	1.8264	0	0.153435	0.353317	0.600405	0.15879	0.504228
Solyc12g044450	Protein trichome birefringence-like 42 (AHRD V3.3 *** A0A2G2VRF9_CAPBA)	2.49627	0.526861	0.946667	0.0461408	0.149013	1.13597	0.521818	0.256565	0.890569
Solyc08g005650	Cytochrome P450-1 (AHRD V3.3 *** K4CI56_SOLLC)	2.10778	0.547339	1.25435	0	0.0811572	0.229014	0.818399	0.338665	0.151727
Solyc09g082290	Bifunctional inhibitor/lipid-transfer protein/seed storage 2S albumin superfamily protein (AHRD V3.3 *-* A0A2U1NA97_ARTAN)	2.04711	0.250559	1.06166	0	0.0660995	0.319901	0.0675267	0.315979	0.263824
Solyc05g051350	Rhamnogalacturonate lyase (AHRD V3.3 *** A0A200QXQ6_9MAGN)	1.99581	0.195041	0.486654	0	0.0205684	0.0980629	0.317638	0	0.0270564
Solyc05g008270	DUF3326 domain-containing protein (AHRD V3.3 *** A0A1Q3BC49_CEPFO)	6.69909	5.02373	7.73381	1.22725	2.39209	4.56274	3.9802	3.85393	7.04161
Solyc11g011510	Unknown protein	5.78466	1.80878	2.15603	0.560427	1.07093	2.0759	2.32634	1.46208	3.16271
Solyc12g096130	Unknown protein	97.9767	20.8845	29.6177	3.69893	7.04117	44.7057	35.8622	16.1591	14.2626
Solyc11g066510	RING/U-box superfamily protein (AHRD V3.3 *-* A0A2U1KVX7_ARTAN)	10.6836	10.1795	16.691	2.15693	4.0505	8.26042	3.88504	5.19093	5.59599
Solyc06g053810	p-loop containing nucleoside triphosphate hydrolases superfamily protein (AHRD V3.3 *** Q0WUY1_ARATH)	10.3019	5.74358	21.2537	0.13956	0.255725	7.06951	5.64167	3.53162	14.8255
Solyc01g058170	Agenet domain containing protein (AHRD V3.3 *** A0A2P5F5R4_TREOI)	8.0551	3.9355	9.67498	1.72901	3.15141	4.70024	5.66633	4.16173	7.08923
Solyc10g079490	Core-2/I-branching beta-16-N-acetylglucosaminyltransferase family protein (AHRD V3.3 *** B6ST68_MAIZE)	14.3591	7.76634	12.5399	1.41231	2.54061	8.43466	8.64976	6.133	10.7769
Solyc05g005890	Acyl-CoA N-acyltransferases (NAT) superfamily protein (AHRD V3.3 *** A0A2U1NXN3_ARTAN)	9.0019	6.63315	8.72329	0.893643	1.5236	6.07825	4.84861	3.06998	7.42894
Solyc06g084190	Non-specific lipid-transfer protein-like protein (AHRD V3.3 *** A0A1J6J624_NICAT)	12.1523	4.60319	3.69591	1.08977	1.81498	4.70351	2.53043	3.79996	2.23693
Solyc04g050490	DUF239 domain-containing protein/DUF4409 domain-containing protein (AHRD V3.3 *** A0A1Q3BPI9_CEPFO)	22.3977	7.40896	15.1955	1.39985	2.28612	7.83861	7.84299	10.8529	20.2499
Solyc08g065940	Zinc finger CCCH domain-containing protein 20 (AHRD V3.3 *** A0A1U8E1G0_CAPAN)	213.375	106.706	226.013	5.78643	9.23716	110.905	91.4955	116.971	130.065
Solyc01g008520	Homolog of X-ray repair cross complementing 2 (XRCC2) (AHRD V3.3 *** A0A1P8BBF2_ARATH)	3.44816	1.3183	2.92569	0.087418	0.139227	1.30049	1.44499	1.18671	2.3349
Solyc01g091090	Tubulin-folding cofactor D (AHRD V3.3 *-* A0A2G2XNQ5_CAPBA)	8.83581	3.59219	5.19008	1.05796	1.67081	3.54742	4.46183	4.2675	4.31227
Solyc04g008260	Purple acid phosphatase (AHRD V3.3 *** Q6J5M7_SOLTU)	2.934	1.80277	2.98117	0.480553	0.753778	1.25915	1.82568	1.55866	1.53577
Solyc04g072210	plectin-like protein (AHRD V3.3 *** AT5G01570.3)	13.3414	7.40823	9.53024	3.06086	4.73694	7.93483	10.5245	7.26569	7.92631
Solyc06g076790	Thylakoid soluble phosphoprotein TSP9 (AHRD V3.3 *-* A0A200Q7Q2_9MAGN)	27.8964	14.8589	22.2496	5.47417	8.37232	18.1111	16.3438	9.04667	21.1951
Solyc01g098080	BY-2 kinesin-like protein 5 (AHRD V3.3 *** Q9AVP5_TOBAC)	9.50436	6.19271	7.77169	3.0536	4.66319	6.9701	6.16655	5.61625	7.81426
Solyc10g084640	N-acetyltransferase (AHRD V3.3 *** B6T916_MAIZE)	68.7399	37.3374	65.4253	10.5634	16.0773	41.1388	39.9419	43.2871	60.6038
Solyc07g017990	DNA ligase (AHRD V3.3 *** V4LG43_EUTSA)	7.26185	3.49564	4.68904	1.61111	2.44075	3.5561	6.49885	4.68658	3.98263
Solyc10g085320	Protein trichome birefringence-like 35 (AHRD V3.3 *** A0A2G2YM14_CAPAN)	19.8735	10.2216	16.8207	2.87553	4.33299	10.6906	13.0311	6.07237	15.7421
Solyc07g062730	Serine/Threonine-kinase pakA-like protein (AHRD V3.3 *-* AT3G15095.1)	5.23092	2.3731	4.38523	1.11614	1.67489	2.37785	3.77277	3.13149	5.04857
Solyc09g090960	RNA-binding (RRM/RBD/RNP motifs) family protein (AHRD V3.3 *** A0A2U1N2D5_ARTAN)	52.7833	26.8565	34.6293	7.42449	10.5329	27.32	22.2257	18.1702	27.6323
Solyc12g040460	transmembrane protein%2C putative (Protein of unknown function%2C DUF599) (AHRD V3.3 *** AT3G18215.1)	16.7935	9.81002	16.0052	3.33471	4.67044	9.79675	12.7027	10.1084	11.9186
Solyc08g075990	protein LOW PSII ACCUMULATION 3, chloroplastic (AHRD V3.3 *** A0A2I4H7S7_9ROSI)	7.22663	4.33599	5.71506	1.75744	2.38857	5.29909	3.48955	2.86403	5.04109
Solyc05g005120	Unknown protein	3.66926	2.898	1.83187	1.44307	1.96012	2.0339	2.65351	1.43526	1.94616
Solyc07g064850	Adenylyltransferase and sulfurtransferase MOCS3 (AHRD V3.3 *** A0A2G2Z5P6_CAPAN)	27.2546	17.5136	20.2441	8.73453	11.8587	16.5565	21.1187	18.1302	18.8509
Solyc02g089930	Protein DA1 (AHRD V3.3 *** A0A2G3D8V7_CAPCH)	52.2063	26.6419	23.6638	10.0507	13.6376	25.7299	21.2184	18.7864	31.9748
Solyc08g005050	transcription factor MYC2 (AHRD V3.3 *-* R4S7B4_NICAT)	53.7412	24.8934	47.4451	11.3416	15.2275	37.3127	29.2929	24.3567	39.1215
Solyc08g076683	Unknown protein	12.3856	3.80009	11.1392	0.589616	0.783448	7.77868	7.00678	7.2399	7.80764
Solyc08g083080	Embryogenesis-associated protein EMB8 (AHRD V3.3 *-* A0A2G2XJV7_CAPBA)	24.345	13.9625	19.4519	2.87339	3.80934	13.1855	11.3982	10.9696	10.5174
Solyc07g051930	MAP kinase kinase kinase 55	5.19191	2.43155	2.03438	0.893924	1.16809	2.22544	3.29256	1.16881	1.83266
Solyc10g007500	mitogen-activated protein kinase 10	58.0132	29.9686	43.8286	7.17617	8.90227	35.0878	32.9117	26.1285	33.6645
Solyc03g113270	LEVAHOX1G L.esculentum homeobox	829.716	571.477	501.898	270.206	329.842	535.568	330.665	386.333	437.091
Solyc03g058930	Hypersensitive-induced response protein (AHRD V3.3 *-* A6YGE4_CARPA)	27.5216	21.3587	26.3446	10.4618	12.7083	15.4567	18.7781	17.3363	18.6135
Solyc07g041000	Cleavage and polyadenylation specificity factor subunit 5-like protein (AHRD V3.3 *** A0A2K3PRX7_TRIPR)	5.83915	2.29167	7.11326	1.0381	1.24025	1.88801	4.20461	1.86294	6.12029
Solyc03g111510	RING/U-box superfamily protein (AHRD V3.3 *** A0A2U1NQ36_ARTAN)	5.44787	3.91175	0.358162	1.23169	1.4698	2.92386	2.09733	1.93171	1.03364
Solyc05g005910	Protein NRT1/ PTR FAMILY 1.2 (AHRD V3.3 *-* A0A1J3FWJ0_NOCCA)	9.32487	1.19768	7.55881	0.277949	0.314941	2.31995	4.19683	1.00847	2.85542
Solyc11g066260	Vacuolar sorting-associated protein 24-like (AHRD V3.3 *** A0A2K3P7F2_TRIPR)	28.4883	22.2432	30.3385	10.9969	12.3963	20.9873	19.3748	19.5946	20.9542
Solyc08g008110	1-aminocyclopropane-1-carboxylate synthase (AHRD V3.3 *-* Q9SAZ4_SOLLC)	12.5998	6.50362	14.4569	3.23532	3.58409	6.09458	6.59143	6.491	8.9599
Solyc08g006170	Pentatricopeptide repeat-containing protein (AHRD V3.3 *** A0A2G3ANR7_CAPAN)	13.8319	7.53739	8.5488	3.47298	3.81896	7.85721	6.64846	5.53142	6.48281
Solyc01g103920	Ferredoxin (AHRD V3.3 *** K4B1W7_SOLLC)	123.522	53.6107	100.08	1.33982	1.44643	32.4523	23.2671	19.001	132.496
Solyc02g084950	S-adenosyl-L-methionine-dependent methyltransferases superfamily protein (AHRD V3.3 *** A0A2U1KPI6_ARTAN)	15.8521	6.21336	10.7521	0.234362	0.24902	11.1451	7.40158	2.02977	7.98627
Solyc04g011350	2-oxoglutarate dehydrogenase, E1 component (AHRD V3.3 *** F4IWV2_ARATH)	19.8585	11.2391	11.5694	5.22606	5.53938	13.1089	14.8317	10.8872	15.7332
Solyc03g043940	Unknown protein	36.9499	19.0172	24.8015	6.87962	6.94407	23.581	13.8202	14.4977	14.9654
Solyc02g077280	GTPase Era (AHRD V3.3 *** A0A1J3F6D1_NOCCA)	19.6785	10.7764	18.4293	2.99947	3.00515	14.4791	13.5188	12.1033	14.9879
Solyc11g005480	Citrate binding protein (AHRD V3.3 *** Q8H9C1_SOLTU)	26.7368	15.4917	0.657118	0	0	15.1709	2.09213	2.56914	3.51083
Solyc04g045440	Unknown protein	2.10081	0.810594	0.738721	0	0	0.38544	0.146197	0.317199	1.16623
Solyc12g038360	Unknown protein	2.30531	0.556979	1.22029	0	0	0.543807	0.662586	0.336554	1.27301
Solyc03g114450	Calcium sensing receptor, chloroplastic (AHRD V3.3 *** A0A2G2WRE3_CAPBA)	29.9212	17.3719	21.746	6.14036	6.13229	18.8005	18.2092	9.67366	18.5191
Solyc09g091100	7-hydroxymethyl chlorophyll a reductase, chloroplastic (AHRD V3.3 *** A0A2G2VZY5_CAPBA)	16.9685	9.38242	15.6355	2.30011	2.28608	9.70227	13.4816	9.34565	13.1896
Solyc08g075280	AT4g19390/T5K18_170 (AHRD V3.3 *-* Q94JM4_ARATH)	139.691	104.703	237.098	15.3786	15.2837	74.0578	64.4957	69.8588	123.498
Solyc08g083250	Purple acid phosphatase (AHRD V3.3 *** A0A2G3AD35_CAPAN)	43.1463	29.6567	37.749	10.6553	10.502	28.7247	20.7939	20.2357	41.6709
Solyc02g063190	UDP-N-acetylenolpyruvoylglucosamine reductase (AHRD V3.3 *-* A0A200Q3E8_9MAGN)	2.07463	0.517857	0.678746	0.17216	0.168415	0.361146	0.871483	0.202425	0.504745
Solyc07g052840	formin I2I (AHRD V3.3 *-* NP_001289832.2)	8.82551	2.77748	8.70233	0.744142	0.714133	2.85004	4.74967	4.81522	4.51646
Solyc10g076840	2-oxoglutarate (2OG) and Fe(II)-dependent oxygenase superfamily protein (AHRD V3.3 *** Q9XIA5_ARATH)	12.4226	6.47388	12.8047	1.60655	1.53894	7.43105	9.40198	5.65608	9.6752
Solyc01g103590	Lactoylglutathione lyase / glyoxalase (AHRD V3.3 *** A0A1Y1HY85_KLENI)	77.1292	23.3858	14.8043	0.955538	0.900279	28.7923	39.3503	14.621	11.4304
Solyc06g009790	Pectin lyase-like superfamily protein (AHRD V3.3 *** A0A2U1PV10_ARTAN)	17.7127	9.6475	17.2819	0.937086	0.870409	11.8764	9.53622	8.92248	13.5955
Solyc01g006270	Unknown protein	37.4391	10.3266	9.03021	4.75373	4.38247	21.2593	11.1533	5.44159	13.9408
Solyc08g066910	Unknown protein	29.9767	10.516	9.50905	3.56314	3.25999	15.9906	12.5389	11.3899	9.02441
Solyc11g011840	Oxidoreductase (AHRD V3.3 *** A0A200R904_9MAGN)	21.6517	14.7193	19.2001	2.77193	2.50908	12.9678	11.8208	9.14583	18.2486
Solyc06g011400	Chaperone protein ClpB (AHRD V3.3 *** B2IUM0_NOSP7)	164.641	84.2904	101.84	38.2895	33.7325	85.6617	69.2717	74.6765	84.8333
Solyc12g100200	UPF0061 protein (AHRD V3.3 *** A0A2G2XP25_CAPBA)	17.365	8.70316	11.0456	3.58428	3.15278	9.49286	8.3968	6.96085	16.0979
Solyc03g058970	Raffinose synthase family protein (AHRD V3.3 *** A0A2U1L8D0_ARTAN)	116.162	62.2949	77.8371	26.6708	23.2173	82.7594	69.4734	46.1454	65.8307
Solyc06g053970	EPIDERMAL PATTERNING FACTOR-like protein 6 (AHRD V3.3 *-* A0A2G2ZV72_CAPAN),Pfam:PF17181	9.04696	2.4201	7.4686	1.13134	0.980475	4.93421	3.87493	3.12946	2.11755
Solyc02g084420	Zinc finger, B-box (AHRD V3.3 *-* A0A2U1LAI4_ARTAN)	62.9483	27.6416	62.9317	7.92054	6.73532	18.3861	13.3403	20.2147	48.1712
Solyc07g061990	Solanesyl diphosphate synthase (AHRD V3.3 *** Q1W5D1_HEVBR)	32.1876	24.063	30.82	6.8974	5.81377	16.5189	9.74343	14.0855	27.1248
Solyc10g085330	Protein DETOXIFICATION (AHRD V3.3 *-* A0A200QBR8_9MAGN)	3.87544	1.92902	2.49875	0.886084	0.730077	2.25019	1.44285	1.80427	2.01623
Solyc12g006350	Auxin response factor (AHRD V3.3 *-* E0AD21_SOLLC)	40.6456	14.2415	11.6959	5.72659	4.62415	17.1226	13.1756	12.1709	24.5092
Solyc11g071620	aldehyde oxidase 1	12.7973	4.48447	6.95109	0.806443	0.627614	3.68433	4.60838	1.719	4.36955
Solyc12g006340	Auxin Response Factor 6	39.3107	12.0036	14.0148	2.77286	1.97308	14.824	11.7683	12.4691	44.8497
Solyc01g150168	Unknown protein	164.395	53.7635	12.6433	12.622	8.88494	61.1973	16.7665	18.8303	9.74469
Solyc08g077880	Chlorophyll A-B binding protein (AHRD V3.3 *** A0A200RAS0_9MAGN)	67.7392	35.4601	57.767	9.75196	6.72899	38.3145	38.7454	30.8307	61.8665
Solyc12g096600	Poly (ADP-ribose) glycohydrolase (AHRD V3.3 *-* A0A2U1PVC3_ARTAN)	16.9767	7.46392	3.13734	2.77678	1.87106	4.23288	3.66146	6.03378	5.4389
Solyc02g032650	Disease resistance protein (TIR-NBS-LRR class) (AHRD V3.3 *** A0A2K3NUH8_TRIPR)	3.01924	1.19892	1.94636	0.439788	0.252695	1.24241	2.15857	1.6011	1.64266
Solyc01g095470	Glucose-6-phosphate 1-epimerase (AHRD V3.3 *** A0A1U8DT32_CAPAN)	91.4591	36.6041	11.8239	10.2798	5.88172	27.8852	10.8775	13.941	9.07585
Solyc08g005610	Cytochrome P450 (AHRD V3.3 *** A0A200R6R4_9MAGN)	52.0797	23.055	8.41626	0.986201	0.548832	21.2606	16.2275	7.93619	10.1549
Solyc07g006570	S-like ribonuclease (AHRD V3.3 *** Q9FQL6_PRUDU)	170.773	53.6342	30.6658	1.09049	0.570428	49.7914	11.0716	29.9564	86.9243
Solyc07g032380	Pentatricopeptide repeat-containing protein (AHRD V3.3 *** A0A2G2Z1L2_CAPAN)	44.0989	22.2611	17.6796	9.92979	3.88782	18.4429	14.4147	12.923	19.5448
Solyc02g085360	CYP90B3 mRNA for cytochrome P450	10.4672	4.06134	1.47091	0.848467	0.153044	4.04004	2.58445	2.57672	1.29278
Solyc09g089610	ethylene receptor-like protein (ETR6)	56.4751	28.7626	1.25312	9.5788	1.1204	19.596	1.56129	14.781	6.11041
Solyc01g105350	Glycosyltransferase (AHRD V3.3 *** A0A1Q3B719_CEPFO)	2.4811	1.31271	1.33398	0.266776	0.0288125	1.83973	0.469688	0.21789	0.782409
Solyc01g006330	Plastid-lipid associated protein PAP / fibrillin family protein (AHRD V3.3 *** A0A2U1MH95_ARTAN)	2.08061	1.24298	2.47449	0.0701353	0	0.520874	1.21413	0.854265	1.56271
Solyc01g150148	Unknown protein	3.97726	1.88766	1.2291	0.111583	0	0.524816	0.697962	0.924455	0.119572
Solyc04g080750	TRAM, LAG1 and CLN8 (TLC) lipid-sensing domain containing protein (AHRD V3.3 *** F4HWQ7_ARATH)	11.0343	3.93314	5.44376	2.0095	2.79433	2.70508	1.76478	3.80045	7.7125
Solyc05g006965	Small multi-drug export protein (AHRD V3.3 *-* B6T1F5_MAIZE)	65.9189	48.951	24.9234	25.0351	32.6327	16.5719	10.6736	35.3857	34.068
Solyc01g086950	Zinc finger CCCH domain-containing protein (AHRD V3.3 *-* A0A2K3NS98_TRIPR)	37.7748	22.1157	22.3084	11.3268	12.9887	19.5243	22.1006	20.557	26.1157
Solyc07g017530	Conserved oligomeric Golgi complex subunit 3 (AHRD V3.3 *-* A0A1J3I1P6_NOCCA)	12.3627	9.0999	10.9098	4.67132	5.1153	8.75852	9.74107	8.78894	8.51323
Solyc02g063320	U-box domain-containing protein 4-like (AHRD V3.3 *** A0A2I4HV32_9ROSI)	6.51304	3.15208	2.08037	1.63601	1.59777	2.51581	0.977517	2.4695	2.15674
Solyc01g096910	Vacuolar protein sorting-associated protein 36 (AHRD V3.3 *** A0A2G3BTR2_CAPCH),Pfam:PF04157	18.6635	10.7213	11.3139	5.58831	6.75349	10.5794	11.223	9.5109	11.4027
Solyc09g059510	Ethylene-responsive transcription factor-like protein (AHRD V3.3 *** A0A1U8EE68_CAPAN)	29.5523	15.0456	21.2632	7.88612	12.4755	14.7591	22.9281	15.2256	17.3269
Solyc02g062940	Zinc finger protein (AHRD V3.3 *-* A0A200Q257_9MAGN)	16.2376	7.68246	12.6882	4.03266	4.32143	10.2584	10.3897	9.90627	10.5562
Solyc02g090440	Unknown protein	13.7882	7.65353	8.46539	4.04243	7.10347	7.09121	14.8277	5.75571	15.8931
Solyc01g006980	Malonyl CoA-acyl carrier protein transacylase containing protein, expressed (AHRD V3.3 *** Q10MS3_ORYSJ)	38.1092	24.3144	28.5022	12.8745	14.8437	32.5802	23.4535	17.2126	28.6188
Solyc04g015830	Villin (AHRD V3.3 *** A0A2P5EN25_TREOI)	180.138	96.5369	142.184	51.137	70.0321	89.7117	129.272	98.9571	119.682
Solyc05g054570	CRAL-TRIO lipid binding domain-containing protein (AHRD V3.3 *** A0A2U1PXE9_ARTAN)	57.3265	29.1313	20.6356	15.7133	11.9712	33.4913	18.4647	18.7309	17.362
Solyc01g065540	Two-component response regulator (AHRD V3.3 *** A0A2G3DGB4_CAPCH)	14.192	8.33658	11.5861	4.51334	6.80341	9.85034	11.5807	10.112	8.91972
Solyc04g051800	ABC transporter-like (AHRD V3.3 *** A0A200QC97_9MAGN)	153.262	87.1161	70.7702	47.6666	50.3198	42.0856	38.6944	55.4892	63.5091
Solyc05g009150	Zinc finger protein (AHRD V3.3 *** A0A200QRC0_9MAGN)	14.8972	10.8923	12.8803	5.98404	6.64795	10.483	11.4302	10.7649	12.1968
Solyc08g006750	Serine decarboxylase (AHRD V3.3 *** A0A1U8F8Y3_CAPAN)	14.6753	2.53708	3.41842	1.39619	2.56113	1.85266	2.36444	1.25311	4.92432
Solyc03g119400	DUF639 domain-containing protein (AHRD V3.3 *** A0A1Q3DCR6_CEPFO)	54.4598	27.6848	30.2374	15.366	18.6128	28.7014	25.2833	28.6358	34.6502
Solyc04g064490	Hexosyltransferase (AHRD V3.3 *** A0A2G2WYI5_CAPBA)	17.2869	9.93267	13.6971	5.54935	6.18892	11.4921	12.8255	9.9933	11.2083
Solyc12g014100	homogentisate 1,2-dioxygenase	62.3462	43.378	52.6633	24.291	29.952	43.5795	49.3453	42.1165	44.1396
Solyc09g074240	Protein kinase domain (AHRD V3.3 *** A0A200Q1S8_9MAGN)	13.3464	7.67124	9.59579	4.31566	4.66892	7.36072	11.3092	6.65199	8.03387
Solyc06g051270	Glucose-1-phosphate adenylyltransferase family protein (AHRD V3.3 *** A0A2U1PR08_ARTAN)	120.391	71.9149	72.4029	40.7656	54.9494	47.6587	49.7146	62.6274	94.9486
Solyc01g068280	Protein CHROMATIN REMODELING 24 (AHRD V3.3 *** A0A2G3DH52_CAPCH)	4.48552	2.52599	4.21106	1.46117	2.42676	2.99508	3.18311	2.27508	3.0866
Solyc02g093800	Serine/threonine protein phosphatase 2A regulatory subunit (AHRD V3.3 *** A0A2G2XIR2_CAPBA)	32.2284	17.1758	20.5551	9.98548	14.5882	23.5063	17.1498	17.4101	17.6369
Solyc06g053220	Homeobox-leucine zipper protein HOX6 (AHRD V3.3 *** A0A2G2WIJ7_CAPBA)	76.8702	32.0302	83.6397	18.9288	9.25997	26.2346	32.6089	19.3113	30.2466
Solyc06g053210	ubiquitin-60S ribosomal protein L40 (AHRD V3.3 *-* A0A2I4GFW8_9ROSI)	50.7686	20.7985	54.4316	12.3099	5.93971	17.3083	21.7725	12.7675	19.8628
Solyc05g054490	3-oxo-5-alpha-steroid 4-dehydrogenase (AHRD V3.3 *** A0A200R6L0_9MAGN)	84.9155	40.1049	72.3718	23.7435	31.6046	48.0324	58.9743	37.1352	45.648
Solyc04g017650	BRCT domain-containing protein (AHRD V3.3 *** A0A1Q3BX64_CEPFO)	20.3228	12.1739	15.3049	7.26099	9.57563	15.6508	11.4024	8.01157	16.6278
Solyc04g076280	MADS-box protein SVP (AHRD V3.3 *** A0A2G3CP45_CAPCH)	6.43597	2.23599	1.95347	1.33426	1.15886	2.02586	2.76988	2.03764	2.37916
Solyc03g006490	Stem-specific protein TSJT1 (AHRD V3.3 *** A0A2G2WW08_CAPBA)	110.115	55.9905	43.9968	33.4686	32.7671	18.5695	32.5366	53.5763	16.576
Solyc09g075950	Heat shock protein 70 kDa (AHRD V3.3 *** A0A2K3P5L8_TRIPR)	97.4822	59.9151	61.8013	35.8889	30.5787	41.7159	28.1164	49.5053	45.4772
Solyc03g120960	Protein STIG1 (AHRD V3.3 *** STIG1_SOLLC)	2.69177	0.395567	2.66312	0.240214	0.764622	1.51153	0.448391	0.12332	0.271867
Solyc03g117740	nuclear protein (AHRD V3.3 *** AT1G16080.1)	24.4532	15.1765	11.1664	9.30277	9.75811	13.701	14.0276	12.5544	12.7329
Solyc12g056760	WD repeat protein (AHRD V3.3 *** AT1G71780.1)	2.2477	0.903901	0.698563	0.557422	1.03701	0.967323	0.619604	0.477092	0.486724
Solyc07g032730	Rop guanine nucleotide exchange factor 12 (AHRD V3.3 *** A0A2G2X3H0_CAPBA)	28.2979	18.554	23.0916	11.4547	10.7728	20.7333	21.833	17.8317	20.6809
Solyc06g071230	Transcription factor MYB1R1 (AHRD V3.3 *** MY1R1_SOLTU)	179.889	91.2435	91.3681	56.4377	64.8816	63.379	86.8511	93.1252	64.4846
Solyc09g089880	Electron transfer flavoprotein beta-subunit (AHRD V3.3 *** B6TPR6_MAIZE)	50.9783	35.1125	30.4105	21.9634	25.9843	32.4177	36.8197	23.5138	29.7114
Solyc02g086456	titin isoform X6 (AHRD V3.3 *-* XP_010316304.1)	87.8381	28.4807	19.3882	17.9359	17.981	59.6937	20.5094	39.132	36.0907
Solyc06g051970	Calcineurin B-like protein (AHRD V3.3 *** C3TRS3_MAIZE)	2.48012	0.782096	0.861826	0.497285	0.311782	1.40643	1.92425	0.993163	2.27615
Solyc03g098210	Cyclic nucleotide gated channel (AHRD V3.3 *** A0A1Y1HP60_KLENI)	60.4898	31.2639	28.8538	20.0462	27.6668	23.6822	30.419	32.4359	42.2637
Solyc06g074630	Glucomannan 4-beta-mannosyltransferase 2 (AHRD V3.3 *** A0A2G3CAR5_CAPCH)	7.65739	2.25386	4.14461	1.46055	1.98473	2.79289	2.30746	2.3202	3.52063
Solyc09g090100	cryptochrome 2	54.4174	40.9792	49.8765	26.7515	28.3211	33.5847	36.9865	41.7774	41.4607
Solyc12g007285	Unknown protein	150.406	84.0413	106.656	55.0722	76.5778	84.3184	101.489	96.0969	85.3453
Solyc03g114340	1-deoxy-D-xylulose-5-phosphate reductoisomerase	54.6373	30.6368	28.5154	20.1107	22.7528	22.999	27.7866	20.6909	24.6959
Solyc01g094990	DUF604 domain-containing protein (AHRD V3.3 *** A0A1Q3C751_CEPFO)	3.1945	1.26663	2.3505	0.837955	1.02291	0.831479	0.697867	0.448119	1.2059
Solyc08g079440	UDP-glucuronate 4-epimerase 4 (AHRD V3.3 *** A0A2G3DBJ0_CAPCH)	15.2209	10.1931	12.6293	6.74811	12.9034	5.87791	13.6637	13.0926	13.7671
Solyc05g025907	Unknown protein	19.8437	8.72911	16.3284	5.78335	5.19955	13.0962	15.4555	12.511	10.4937
Solyc11g045310	Transcription factor, MADS-box (AHRD V3.3 *-* A0A2U1Q810_ARTAN)	11.4987	7.79792	9.89535	5.17467	5.93994	8.67317	8.54092	7.66978	8.01084
Solyc06g063280	Zinc finger protein (AHRD V3.3 *** A0A2K3M6E5_TRIPR)	17.4112	10.439	17.8945	6.94964	7.1024	6.30857	7.99675	12.5271	20.555
Solyc06g048620	Leucine-rich receptor-like kinase family protein (AHRD V3.3 *** A0A072V1G8_MEDTR)	2.35653	0.77066	1.33732	0.517836	0.613731	0.528326	0.60539	0.949069	1.2204
Solyc06g068760	Chromophore lyase CRL, chloroplastic (AHRD V3.3 *** A0A1U8H4X1_CAPAN)	100.811	55.9299	74.5884	37.6741	42.132	61.8271	72.0222	56.1054	62.1103
Solyc09g031610	DAMAGED DNA BINDING PROTEIN1	20.2738	14.2476	12.0225	9.60678	11.4832	12.5462	13.3452	11.696	13.9998
Solyc09g010970	Carbonic anhydrase (AHRD V3.3 *** A0A2G3BK77_CAPCH)	49.1971	26.2588	23.2589	17.7119	17.3584	24.7837	25.7369	20.8147	15.7632
Solyc01g096020	E3 ubiquitin-protein ligase (AHRD V3.3 *** A0A2G3BTI0_CAPCH)	20.3826	12.0061	7.50137	8.18347	10.4346	12.0778	12.8883	12.8117	11.9148
Solyc08g082820	TOMBIPGRBC Tomato BiP (binding protein)/grp78	190.214	107.759	98.3672	73.4837	99.5241	135.976	85.2614	86.6153	128.899
Solyc04g048950	MACPF domain-containing protein (AHRD V3.3 *** A0A1Q3B5D7_CEPFO)	18.3781	9.11902	10.3376	6.25687	8.52091	10.2685	12.082	10.3142	10.7534
Solyc07g066660	cyclinB3_1	16.0197	8.62342	13.2101	5.94476	7.2405	9.94191	13.1254	12.0924	10.1055
Solyc06g071750	Octicosapeptide/Phox/Bem1p (AHRD V3.3 *-* B6SZC5_MAIZE)	49.7343	20.8934	11.6141	14.4559	9.4645	42.2211	9.52606	7.31109	10.7024
Solyc12g098890	50S ribosomal protein L18 (AHRD V3.3 *** A0A1U8F639_CAPAN)	22.6168	14.3502	18.2449	9.98097	13.3946	13.8433	17.3163	13.5186	19.0095
Solyc01g068200	Glycosyltransferase-like KOBITO 1 (AHRD V3.3 *** A0A2G2XRW4_CAPBA)	32.8766	20.7594	27.4471	14.531	19.5664	23.1527	24.3196	20.2007	25.5476
Solyc01g080160	DUF21 domain-containing protein (AHRD V3.3 *** A0A2G2Y4P4_CAPAN)	15.047	9.14696	14.0379	6.41711	11.2433	10.867	11.9466	9.70473	10.5825
Solyc07g066480	flacca	21.9109	13.9555	9.61454	9.84854	13.3179	13.2013	12.483	11.9877	13.6631
Solyc06g008280	Vacuolar protein sorting-associated protein 2-like protein 2 (AHRD V3.3 *-* A0A1U8H4S1_CAPAN)	50.8615	34.5235	28.4681	24.4391	28.9819	34.148	34.4956	30.1864	25.7524
Solyc03g111310	Snf1-related protein kinase regulatory subunit gamma-1 (AHRD V3.3 *** A0A1J6IJ95_NICAT)	298.107	164.813	331.388	117	86.9291	177.887	230.654	171.447	229.536
Solyc02g093620	Pentatricopeptide repeat-containing protein (AHRD V3.3 *** A0A2G3D9X8_CAPCH)	14.7766	8.15176	9.7569	5.80196	6.34014	7.1992	8.96333	7.32053	8.69141
Solyc03g097710	meiosis chromosome segregation family protein (AHRD V3.3 *-* AT3G26890.8)	55.6754	30.9959	16.045	22.2368	14.6599	42.356	18.9645	26.6868	22.1329
Solyc07g032390	Unknown protein	11.9461	2.92495	5.80557	2.10636	2.96574	4.78241	2.08412	6.03127	2.08269
Solyc02g090720	BEST plant protein match is: (TAIR:plant.1) protein, putative (AHRD V3.3 *** G7K7Z5_MEDTR)	35.0712	22.2237	34.4616	16.2639	19.5153	26.0001	28.9293	25.4252	22.008
Solyc07g005940	V-type proton ATPase subunit H (AHRD V3.3 *** A0A2G2YZQ7_CAPAN)	127.788	69.2428	77.1401	50.7021	54.3093	83.1926	74.9413	67.8495	70.7011
Solyc06g083190	Peptidylprolyl isomerase (AHRD V3.3 *** A0A2G3CCB5_CAPCH)	606.071	384.164	337.428	283.125	270.688	269.719	256.827	316.668	280.51
Solyc06g007700	Peroxisomal membrane protein 13 (AHRD V3.3 *-* A0A2G3C4I3_CAPCH)	220.652	131.985	114.389	97.9104	99.6624	127.797	137.408	141.962	121.912
Solyc01g087530	Zinc transporter (AHRD V3.3 *** A0A2K3NPL0_TRIPR)	28.5097	14.9546	10.1773	11.1929	13.1844	14.1337	12.4625	14.5901	13.9074
Solyc02g078640	Protein MOR1 (AHRD V3.3 *** A0A2G3D6B7_CAPCH)	17.9186	10.132	14.3338	7.59224	8.64497	13.1461	14.1109	12.555	13.4798
Solyc04g079320	Uroporphyrinogen-III synthase, chloroplastic (AHRD V3.3 *** A0A2G2ZRP3_CAPAN)	90.9495	47.2409	39.1322	35.3999	35.4044	43.4563	39.2561	39.5196	44.2733
Solyc07g063630	Vesicle-associated protein 4-1 (AHRD V3.3 *** A0A2G2Z5C6_CAPAN)	87.3074	44.9641	56.5832	33.7592	63.6455	45.7589	68.3453	52.7499	39.8153
Solyc02g062710	HXXXD-type acyl-transferase family protein (AHRD V3.3 *** A0A2K3MRI0_TRIPR)	39.2733	14.3074	19.0185	10.7958	5.77524	12.6756	6.56597	10.417	20.0642
Solyc12g095830	Casein kinase (AHRD V3.3 *** A0A1Y1HMY4_KLENI)	118.249	66.3287	69.5331	50.6257	59.9052	75.8889	75.6588	73.2875	75.742
Solyc11g071780	Unknown protein	2.85413	0.769321	1.36619	0.587642	0.805198	0.447324	0.681375	1.06481	0.558083
Solyc03g113900	alpha-1,2-Mannosidase (AHRD V3.3 *** A0A1U8G656_CAPAN)	8.62988	4.32394	5.29697	3.31138	6.42109	4.31006	2.76252	2.66778	5.12444
Solyc12g043110	LETSW12	180.957	89.9845	104.973	68.9345	67.5444	70.6223	81.4341	87.0898	94.269
Solyc07g025210	Pentatricopeptide repeat-containing protein (AHRD V3.3 *** A0A2G2VAF8_CAPBA)	10.6414	6.91926	6.95168	5.30736	6.45634	7.21794	4.08056	6.03974	7.48544
Solyc08g063035	DDT domain-containing protein DDB_G0282237 (AHRD V3.3 --* XP_010321301.1)	23.1115	13.1847	16.1717	10.1193	9.50593	12.6641	13.2155	9.75421	13.7125
Solyc02g068440	RNA binding protein (AHRD V3.3 *-* B6U487_MAIZE)	28.244	16.8793	24.1934	12.9789	11.1439	20.4271	20.886	14.7047	15.7178
Solyc03g007670	defense signal transduction Sgt1-2	138.336	69.7668	116.054	53.9272	55.8537	76.1033	124.868	86.5806	81.9561
Solyc11g008800	type I inositol polyphosphate 5-phosphatase 12-like (AHRD V3.3 *** A0A2I4G632_9ROSI)	41.4355	24.3047	15.3904	18.7915	21.4901	21.3574	17.9602	28.6232	20.2859
Solyc02g090710	B3 domain-containing protein (AHRD V3.3 *** A0A2G2WIF4_CAPBA)	38.5219	23.5072	28.9812	18.199	17.8113	25.4541	26.3697	25.9645	24.3129
Solyc09g005660	HAT transposon superfamily protein (AHRD V3.3 *** Q9LDK4_ARATH)	20.8246	11.4376	12.5857	8.86379	9.35374	14.8712	11.5705	11.2047	12.5709
Solyc10g078930	Activator of 90 kDa heat shock protein ATPase-like protein 1 (AHRD V3.3 *** A0A1J3GDI7_NOCCA)	216.547	124.853	154.591	96.7589	83.0649	127.922	143.023	124.42	142.835
Solyc12g005660	Zinc finger protein/CONSTANS-like protein (AHRD V3.3 *-* A0A2K3M573_TRIPR)	11.5953	6.52813	11.5907	5.06405	7.43638	2.33799	2.89566	3.05669	3.00895
Solyc01g094680	Signal peptide peptidase-like 4 (AHRD V3.3 *** A0A2G3BSX8_CAPCH)	34.8547	20.0489	14.5289	15.7177	17.119	21.8266	18.8406	22.2988	16.4886
Solyc11g007270	Alkaline/neutral invertase (AHRD V3.3 *** A0A0X8AZR5_CAMSI)	27.5162	16.5791	15.4284	13.0235	13.6266	16.4876	12.8304	15.2869	15.7736
Solyc03g120540	Peroxyureidoacrylate/ureidoacrylate amidohydrolase (AHRD V3.3 *** A0A2K3NBB8_TRIPR)	33.0453	20.2051	21.4369	15.9163	17.4156	23.689	22.6183	19.507	21.6755
Solyc01g100660	Transcription factor (AHRD V3.3 *** A0A2G3AWX7_CAPCH)	62.9389	36.4489	28.9562	28.9321	25.2316	26.2758	16.3262	33.902	29.4821
Solyc04g080570	GAMMA carbonic anhydrase (AHRD V3.3 *** G5DWW7_SILLA)	42.6777	23.2868	30.8908	18.5508	23.7903	27.7592	28.6924	25.9891	28.4057
Solyc06g062340	Unknown protein	4.19061	1.08634	0.590629	0.886179	0.86014	0.577326	0.825709	1.31696	1.12002
Solyc04g040200	Cellular retinaldehyde-binding/triple function, C-terminal (AHRD V3.3 *** B6T6T0_MAIZE)	100.287	51.044	79.1232	41.9223	49.2094	53.175	68.6931	60.2507	59.6699
Solyc10g083160	TLD-domain containing nucleolar protein (AHRD V3.3 *** A0A1P8BAM8_ARATH)	54.1189	31.1182	28.8878	25.7777	26.0509	31.3309	28.9831	36.2002	35.6159
Solyc07g055320	ATP-dependent zinc metalloprotease ftsh chloroplastic-like (AHRD V3.3 *** A0A2K3N4C5_TRIPR)	178.109	95.8473	127.897	79.4513	83.8447	78.8371	61.1468	70.75	117.528
Solyc04g008980	F-box/LRR-repeat protein 4 (AHRD V3.3 *** A0A1J3F2P7_NOCCA)	51.1321	29.0493	44.2382	24.3173	31.3775	39.2103	42.7125	34.7702	34.4415
Solyc02g069230	RBR-type E3 ubiquitin transferase (AHRD V3.3 *** A0A1U8FJ78_CAPAN)	48.1809	24.5098	25.2228	20.8817	20.3138	25.4878	23.1004	23.5513	29.759
Solyc02g067030	SNF1	42.5757	23.7982	25.0959	20.4754	24.3329	22.7908	21.173	27.3408	22.6477
Solyc09g057607	Unknown protein	2.34333	0.363032	0.782848	0.313516	0.697037	0.495867	0.655956	0.27198	1.23244
Solyc12g005900	RecQ-mediated genome instability protein 1 (AHRD V3.3 *** A0A2G3BMT0_CAPCH)	9.88329	4.55568	5.19378	3.95694	6.94819	6.1062	6.4689	5.85192	4.84049
Solyc06g034120	Quinone oxidoreductase (AHRD V3.3 *** A0A1J3DL74_NOCCA)	53.3414	29.1067	46.7139	25.6563	29.1219	38.6591	44.2944	40.8674	38.2422
Solyc10g079780	Unknown protein	40.4754	16.0985	13.6224	14.258	12.5083	14.2258	13.5842	23.9517	16.7452
Solyc06g069720	Thioredoxin (AHRD V3.3 *-* A0A200QER0_9MAGN)	9.97931	4.34427	4.95911	3.91634	1.97752	5.80878	1.00647	2.4251	4.11309
Solyc05g009930	Protein CHUP1, chloroplastic (AHRD V3.3 *** A0A2G3B6M5_CAPCH)	33.4409	17.6858	19.7407	15.9505	12.6581	20.4532	20.6719	16.1549	18.9026
Solyc12g056115	Unknown protein	2.22909	0.282463	0.494369	0.25814	0	0	1.06974	0.530091	0.281152
Solyc10g012430	Signal peptide peptidase-like 4 (AHRD V3.3 *** A0A1U8EFB2_CAPAN)	17.5806	8.46949	2.07832	7.85244	4.46428	4.79167	2.78641	11.1969	6.14942
Solyc03g059205	Unknown protein	5.00563	0.787801	5.00823	0.744778	0.202239	0	0.817105	0	1.37498
Solyc04g011440	ethylene-responsive heat shock protein cognate 70	565.54	288.858	505.821	273.341	179.05	278.857	294.759	264.523	339.316
Solyc01g109980	BEL1-like homeodomain protein 7 (AHRD V3.3 *** A0A2G3BW58_CAPCH)	42.483	21.1928	21.768	20.4108	22.6668	18.5101	17.0136	17.7494	20.823
Solyc07g054770	Wound-responsive family protein (AHRD V3.3 *** A0A2K3L288_TRIPR)	74.7601	30.6644	28.0403	29.9218	11.0898	34.2355	53.0168	23.2081	85.3572
Solyc01g058140	beta-glycosidase 2	31.806	15.6834	24.8465	15.3136	12.1027	22.2632	25.6921	19.729	19.4431
Solyc01g086975	Unknown protein	313.032	149.779	154.638	146.995	121.892	141.966	149.697	183.851	169.398
Solyc01g105500	1,4-beta-xylanase (AHRD V3.3 *** B6THX1_MAIZE)	2.21803	0	0	0	0.0270296	0	0.119028	0.0279729	2.67063
Solyc02g086454	titin isoform X6 (AHRD V3.3 *-* XP_010316304.1)	42.0934	13.8359	9.46158	14.3028	12.9372	30.5006	11.4855	19.7295	16.0515
