# Supplementary material for: Transcriptomic analysis in tomato fruit reveals divergences in genes involved in cold stress response and fruit ripening
Source: Front Plant Sci. 2023 Jul 28;14:1227349. doi: 10.3389/fpls.2023.1227349 (PMC10416649; doi:10.3389/fpls.2023.1227349)
Supplement: Supplementary file 1 [file DataSheet_1.zip › Supplementary material_1/Supplementary Table 2.xlsx]

## Sheet: Supplementary Table 2
Supplementary Table 2. List of module I DEGs		At-harvest	20ºC 14 d	20ºC 1-MCP 14 d	5ºC 14 d	5ºC 1-MCP 14 d	5ºC (14 d)→20ºC (7 d)	5ºC 1-MCP (14 d)→20ºC 1-MCP (7 d)	20ºC 21 d	20ºC 1-MCP 21 d
Gene_ID	Annotation	AH	T20CD14	T20MD14	T5CD14	T5MD14	T5CT20	T5MT20	T20CD21	T20MD21
Solyc05g010340	Uridine kinase (AHRD V3.3 *** A0A200QQP2_9MAGN)	1.21367	6.29496	9.28574	15.6302	6.89239	4.27443	1.7792	4.38096	4.90001
Solyc10g008730	transmembrane protein (AHRD V3.3 *-* AT2G31090.1)	8.82694	48.8665	31.7898	97.8585	56.3745	43.2864	36.5569	57.2223	25.2243
Solyc03g082370	Avr9/Cf-9 rapidly elicited protein 65 (AHRD V3.3 *** Q9FQZ0_TOBAC)	166.066	741.33	358.68	1491.21	865.991	231.423	223.708	566.356	667.341
Solyc01g068140	HXXXD-type acyl-transferase family protein (AHRD V3.3 *** A0A2U1PGW7_ARTAN)	0.399835	2.03327	1.45279	4.8537	3.82512	2.31392	1.52684	1.27794	1.94084
Solyc02g062010	Unknown protein	2.56226	8.24063	28.7033	38.7789	30.9796	5.57315	12.3525	20.6486	20.3714
Solyc02g085290	Maf-like protein (AHRD V3.3 *** A0A2U1MK08_ARTAN)	8.52475	2.73095	10.7395	27.5702	24.5826	10.8363	19.5857	1.90237	3.08207
Solyc10g050220	hypothetical protein (AHRD V3.3 *-* AT4G33980.2)	0.576688	3.47766	2.96192	17.8777	16.7124	14.3866	14.109	16.9466	7.93014
Solyc03g117130	Ethylene-responsive transcription factor (AHRD V3.3 *** A0A1U8G8S1_CAPAN)	2.55692	0	2.93081	5.57961	5.40578	1.85779	2.14554	0.0838962	0.546465
Solyc02g084650	UPF0651 protein, mitochondrial (AHRD V3.3 *** A0A2G3D7Z0_CAPCH)	28.9672	12.9018	30.4786	63.7515	62.7575	32.4817	51.3834	13.1305	23.0729
Solyc04g079570	Dof zinc finger protein (AHRD V3.3 *-* A0A2K3NXA1_TRIPR)	4.21451	0.609557	5.92593	9.19844	9.4612	2.23321	3.67864	0.910142	1.18202
Solyc10g055760	NAC domain-containing protein 2 (AHRD V3.3 *** A0A1U8EDX1_CAPAN)	63.1385	244.283	121.695	549.169	579.344	75.3084	206.595	369.705	402.103
Solyc02g079220	Sugar transporter protein 1	8.96305	1.4128	3.55531	19.306	20.5046	2.59123	18.8509	1.36112	1.14657
Solyc03g025850	remorin 1	155.771	322.079	600.548	775.381	827.722	296.549	549.831	265.858	240.881
Solyc01g102650	Unknown protein	8.15109	1.67019	10.7275	19.488	25.0396	11.6216	14.9626	2.69436	3.33915
Solyc06g008820	Na+/H+ antiporter 1	8.40419	2.72955	10.138	17.8261	25.1367	6.14166	18.3732	2.36936	3.30651
Solyc05g005280	Poly [ADP-ribose] polymerase (AHRD V3.3 *** A0A2G2WJW6_CAPBA)	0.218442	3.66643	56.3085	22.2964	32.0862	5.7867	3.17862	6.69021	12.7697
Solyc11g056297	Unknown protein	5.98127	13.8063	13.4044	27.3992	19.9249	12.6614	14.7599	15.7569	10.999
Solyc11g007750	tRNA-thr(GGU) m(6)t(6)A37 methyltransferase (AHRD V3.3 *** A0A1P8B5H4_ARATH)	1.00327	3.33907	2.87259	6.33841	6.59155	3.54774	2.01643	3.31458	2.73182
Solyc06g068330	Serine-rich protein (AHRD V3.3 *-* Q8L8M8_ARATH)	3.43092	8.98076	7.89435	16.9698	14.4389	10.3938	10.4907	9.90011	8.14866
Solyc04g071610	Abscicic acid stress ripening 1	12843.7	26068.5	26658.9	47866.4	43774.7	24978.3	30501.3	19874.3	24424.2
Solyc03g007870	heavy metal-associated isoprenylated plant protein 3-like (AHRD V3.3 *** A0A1U8G733_CAPAN)	75.1646	173.211	287.889	314.326	235.251	104.142	161.497	135.298	196.486
Solyc08g075370	Unknown protein	371.049	883.76	827.735	1540.8	1648.29	592.685	840.969	1385.63	646.461
Solyc11g068480	DNA polymerase epsilon subunit 3 (AHRD V3.3 *** A0A2I4DV53_9ROSI)	14.4096	36.6774	29.1603	62.2167	58.4197	29.923	25.5776	41.3917	35.901
Solyc07g007130	NHL domain protein (AHRD V3.3 *** A0A1P8BDM5_ARATH)	63.4709	372.159	186.141	628.054	357.764	94.7057	151.767	358.385	270.709
Solyc07g024000	NAD(P)-binding Rossmann-fold superfamily protein (AHRD V3.3 *** F4JSA6_ARATH)	93.9701	192.194	202.278	320.944	281.419	158.295	147.179	168.894	169.163
Solyc11g006210	Unknown protein	11.1796	30.1041	38.3351	49.8645	55.3187	18.6655	29.7336	29.0402	16.7257
Solyc09g065840	Single-stranded DNA-binding protein (AHRD V3.3 *-* A0A2T6CTD5_9BACT)	8.09738	36.8647	26.0998	60.8294	46.589	23.836	18.5402	22.0413	18.226
Solyc01g073660	Major facilitator superfamily protein (AHRD V3.3 *** A0A2U1LP11_ARTAN),Pfam:PF13347	11.9117	31.0726	58.2185	50.3737	50.9356	32.6945	24.0165	29.6759	29.0992
Solyc08g077540	Unknown protein	13.2323	28.9054	25.6461	46.4923	33.0869	19.7632	19.2272	24.1925	22.6113
Solyc09g005570	hypothetical protein (AHRD V3.3 *-* AT5G58630.1)	11.2019	27.2797	24.3939	43.3203	47.6535	27.9853	38.8088	31.4414	21.8854
Solyc05g008810	Lipid phosphate phosphatase (AHRD V3.3 *** A0A2R6PGX1_ACTCH)	14.1764	40.7941	60.5779	64.4636	70.9503	48.1856	64.3431	38.8963	30.356
Solyc03g098650	heavy metal-associated isoprenylated plant protein 22-like (AHRD V3.3 *** A0A1U8GHY5_CAPAN)	4.28774	11.2221	10.3323	17.4932	18.5367	6.79795	5.13348	7.50032	8.84104
Solyc01g060240	Unknown protein	9.71021	58.4829	72.9746	90.667	138.834	58.8046	57.3058	63.2217	37.6466
Solyc01g096790	B3 domain-containing protein (AHRD V3.3 *-* A0A1Q3CKL9_CEPFO)	0.72527	5.43699	5.89223	8.33233	10.4067	5.07714	8.68923	4.104	7.48256
Solyc01g098470	Unknown protein	1.4491	5.00724	2.84748	7.47383	7.11656	5.00258	3.11152	3.29567	3.06372
Solyc04g074450	Protein EXORDIUM-like 1 (AHRD V3.3 *** A0A2G2ZQI6_CAPAN)	36.7362	275.272	106.332	398.035	521.858	38.3572	200.026	344.161	176.519
Solyc02g091500	Calcium-dependent protein kinase (AHRD V3.3 *-* CDPK_DAUCA)	42.1123	135.833	73.355	191.287	140.48	68.2584	189.448	130.375	80.7931
Solyc02g092200	hypothetical protein (AHRD V3.3 *-* AT5G67640.1)	2.52469	7.5526	6.84924	10.4328	14.2799	6.64922	8.36785	7.70786	6.77641
Solyc10g084070	Unknown protein	24.3944	249.427	556.181	341.032	501.032	327.106	464.32	230.425	529.779
Solyc03g025700	Pentatricopeptide repeat-containing protein, chloroplastic (AHRD V3.3 *** A0A2G2X6K3_CAPBA)	0.17378	1.81368	1.49415	2.4688	2.46996	1.00757	0.898839	1.64587	1.02173
Solyc02g020890	alpha/beta-Hydrolases superfamily protein (AHRD V3.3 *** AT3G19970.5)	2.79186	8.45044	4.65072	11.4673	8.48663	10.5947	12.8039	6.24261	5.25392
Solyc02g093380	Pentatricopeptide repeat-containing protein (AHRD V3.3 *** A0A2U1PB47_ARTAN)	0.227702	2.0113	1.36022	2.72691	2.68789	0.715514	0.824434	1.50528	1.2587
Solyc05g054590	UDP-glucuronic acid decarboxylase (AHRD V3.3 *-* G5DXR5_SILLA)	15.8821	44.4134	39.9239	59.6864	63.9806	62.6616	40.5228	30.7521	22.6525
Solyc01g065530	COBRA-like protein (AHRD V3.3 *** A0A2G3AIT3_CAPAN)	8.85237	105.983	30.5458	141.97	149.288	39.9958	114.573	96.8455	43.5134
Solyc08g007350	Werner Syndrome-like exonuclease (AHRD V3.3 *** A0A2I4GID7_9ROSI)	1.32851	5.31006	3.03858	7.10058	6.68899	5.8946	4.49888	3.56905	3.47943
Solyc03g082880	Unknown protein	29.8522	75.7838	73.9083	99.9755	116.996	53.645	52.3203	49.6869	48.3507
Solyc10g005100	Plasma membrane-associated cation-binding protein 1 (AHRD V3.3 *** A0A2G2YJZ6_CAPAN)	221.7	482.981	644.419	634.616	522.079	350.524	715.548	478.198	326.909
Solyc09g150157	Acylamino-acid-releasing enzyme (AHRD V3.3 *-* B6U4F7_MAIZE)	1.65164	6.17542	5.85858	7.91503	9.35271	2.11904	4.46502	3.86179	3.12733
Solyc10g054660	Unknown protein	57.2129	142.41	152.573	171.99	186.81	106.815	84.0294	115.403	133.158
Solyc03g095180	Superoxide dismutase (AHRD V3.3 *** S8E1B9_9LAMI)	3.90744	9.75471	11.1424	10.0212	9.98912	9.56357	6.86151	6.18889	9.10365
Solyc09g011840	Lectin_legB domain-containing protein (AHRD V3.3 *** A0A1Q3BCE3_CEPFO)	70.2899	155.23	194.997	158.211	223.873	117.764	126.011	100.657	217.127
Solyc03g006290	DUF599 domain-containing protein (AHRD V3.3 *** A0A1Q3C482_CEPFO)	1.77568	12.5636	28.5462	12.2996	23.3166	24.3926	21.6985	10.7292	10.3947
Solyc07g064100	Chlororespiratory reduction 41 (AHRD V3.3 *** A0A0F7J422_9ROSI)	10.6291	26.1844	16.581	22.9786	24.0538	16.8611	12.609	15.3612	15.0772
Solyc12g010450	Protein phosphatase 2C (AHRD V3.3 *** B4FDN2_MAIZE)	2.09131	5.78525	3.72495	4.422	8.4309	7.00825	6.45139	3.09066	1.62343
Solyc10g085800	PLATZ transcription factor family protein (AHRD V3.3 *** F4IHN4_ARATH)	6.8202	23.7066	17.9242	16.5168	20.9981	14.0103	9.87334	12.7778	9.11788
Solyc02g031780	Unknown protein	51.0448	10.7396	30.6077	99.9273	75.7316	71.3662	114.577	20.9892	19.0186
Solyc12g099250	MAP kinase kinase kinase 89	12.1033	2.73812	9.50834	22.4391	17.5702	6.26992	9.83004	3.89065	7.6071
Solyc12g088940	MAP kinase kinase kinase 87	10.9024	1.07092	7.23978	20.1108	19.9104	2.90005	12.861	1.21372	7.14418
Solyc06g075180	60S ribosomal protein L12 (AHRD V3.3 *** Q6RJY1_CAPAN)	266.546	76.0332	206.125	476.302	501.947	216.608	263.469	99.7996	142.834
Solyc01g104900	NAC domain-containing protein (AHRD V3.3 *** A0A2U1K9C2_ARTAN)	16.7824	1.11166	20.6801	28.272	10.9223	5.51188	12.2558	0.266609	7.24215
Solyc10g009070	RNA helicase DEAD32	22.8024	8.44504	23.0329	38.401	35.3169	17.3999	23.5552	8.79196	17.6822
Solyc09g005095	Unknown protein	3.82468	0	1.63797	6.07062	4.86993	1.54982	2.72939	0.194078	1.97059
Solyc06g073210	protein FAR1-RELATED SEQUENCE 5 (AHRD V3.3 *** A0A2I4HVM5_9ROSI)	6.43714	1.98538	5.99843	10.1826	10.4663	3.58868	6.04629	1.73957	2.43548
Solyc07g045440	Fasciclin-like arabinogalactan protein 2 (AHRD V3.3 *** A0A2G3BYC2_CAPCH)	37.7887	3.36453	75.0984	59.5409	241.536	77.027	122.848	1.69979	15.9583
Solyc01g110530	Peptidyl-prolyl cis-trans isomerase (AHRD V3.3 *** A0A1U8DXV8_CAPAN)	110.643	29.7678	106.589	171.601	203.492	63.6774	104.879	41.1191	72.9605
Solyc05g007460	Sphinganine C(4)-monooxygenase 1 (AHRD V3.3 *** A0A2G3B7R8_CAPCH)	21.1649	8.34692	11.5726	30.8181	28.5645	8.43679	20.4731	6.22305	8.23736
Solyc08g078960	Oxysterol-binding protein (AHRD V3.3 *** A0A200Q8D8_9MAGN)	29.0384	7.87082	23.7968	41.1516	36.6768	18.0636	17.3469	9.05349	9.59298
Solyc12g036500	DUF1666 domain-containing protein (AHRD V3.3 *** A0A1Q3CZB6_CEPFO)	3.65102	0.386489	4.71455	5.02168	9.57746	4.78237	6.85144	0.212675	2.23855
Solyc01g102640	Nuclear pore complex protein NUP98A (AHRD V3.3 *-* A0A2G3DE78_CAPCH)	14.7907	3.68762	16.8084	19.8095	31.8292	12.7368	17.1372	6.81542	8.84246
Solyc09g097970	NAD(P)-linked oxidoreductase, aldo/keto reductase family protein (AHRD V3.3 *** A0A1Y1HY98_KLENI)	6.66016	0.840008	4.49544	8.89009	7.35431	2.10877	3.38332	0.705876	2.14912
Solyc05g055760	isopentenyl diphosphate isomerase	45.1642	15.9681	59.7133	55.9303	76.6571	38.2148	51.7724	27.6814	34.9658
Solyc03g031955	Unknown protein	7.94591	1.81831	4.03275	9.80924	11.2564	6.64653	11.5404	5.54011	2.97314
Solyc03g115950	BnaA06g38590D protein (AHRD V3.3 *** A0A078IDZ0_BRANA)	3.62609	0	1.74427	4.19653	8.72059	4.40677	4.22606	0.175244	0.0965842
Solyc02g085340	Transcription factor GRAS (AHRD V3.3 *** A0A200Q206_9MAGN)	8.95417	1.68813	11.7783	10.1253	18.0449	3.75033	10.0787	3.0748	5.15398
Solyc08g029160	Membrane steroid binding protein (AHRD V3.3 *** A0A1Y1HVR8_KLENI)	368.329	809.673	421.362	271.328	219.35	612.37	439.35	391.098	535.403
Solyc07g017220	DUF581 domain-containing protein (AHRD V3.3 *** A0A1Q3AVJ7_CEPFO)	66.3501	27.4717	54.3763	37.239	28.2565	41.6581	41.3586	68.3409	52.4671
Solyc08g062180	protein BIG GRAIN 1-like A (AHRD V3.3 *** A0A2I4FTX4_9ROSI)	6.57455	1.73497	2.01894	3.41103	2.49569	6.62958	5.64242	4.88453	2.75644
Solyc01g066040	Unknown protein	3.73241	0.117607	0.25978	0.458181	0	5.38709	2.69695	0.357012	0
Solyc10g049420	Unknown protein	2.91634	0	0	0.156969	0	5.03221	2.16885	0	0.548083
Solyc04g006960	ABC transporter-like (AHRD V3.3 *** A0A200QID3_9MAGN)	3.44314	0.633876	0.513814	1.16305	1.0224	5.06966	1.94191	0.642422	1.37992
Solyc09g010690	Ankyrin repeat family protein, putative, expressed (AHRD V3.3 *** Q10NB7_ORYSJ)	21.5208	1.77513	5.94974	2.88858	1.67211	26.4765	11.2398	3.07295	6.53399
Solyc03g061590	cell division cycle protein 27 homolog B-like (AHRD V3.3 *-* A0A1S4BWC4_TOBAC)	10.684	3.19279	7.71372	3.25778	2.45931	7.62665	9.95329	10.62	9.1413
Solyc11g044530	Plastid-lipid associated protein PAP / fibrillin family protein (AHRD V3.3 *** A0A2U1MWE3_ARTAN)	8.22567	1.80135	7.57441	1.61132	1.48982	4.00242	4.7151	7.42926	5.69112
Solyc02g082280	Trafficking protein particle complex subunit 11 (AHRD V3.3 *** A0A1J3ESW4_NOCCA)	19.0018	7.57419	11.4746	6.19381	8.33949	12.064	11.7415	11.8952	11.6774
Solyc01g050045	Unknown protein	26.2193	9.64023	14.4582	7.70933	7.23462	13.6038	14.9433	14.6654	15.8523
Solyc09g091560	Ankyrin repeat-containing protein (AHRD V3.3 *** A0A2U1PSX4_ARTAN)	33.3957	15.8348	14.4814	12.0897	14.8926	21.8177	15.3386	24.0413	14.5093
Solyc02g091620	MUTL protein homolog 3 (AHRD V3.3 *-* AT4G35520.6)	35.4753	11.2541	13.1685	8.51635	7.04343	23.7095	19.2217	18.453	11.4707
Solyc08g008380	Auxin Response Factor 9B	11.7043	4.34892	4.9251	3.15979	3.31648	7.3075	6.92047	5.26846	6.63424
Solyc07g049190	LysM receptor-like kinase (AHRD V3.3 *-* E2FYC4_SOLLC)	19.4245	7.35005	7.63378	5.23953	5.95097	9.1381	10.327	11.9971	9.02112
Solyc02g077480	Histone H3 (AHRD V3.3 *** B3TM40_ELAGV)	152.894	68.4559	86.4275	47.1061	47.176	83.7447	84.7851	94.0376	64.966
Solyc01g100760	DUF538 domain-containing protein (AHRD V3.3 *** A0A1Q3CLQ5_CEPFO)	342.153	66.8399	93.4759	42.8096	19.215	462.748	95.8458	85.667	292.002
Solyc01g090910	Vesicle-associated protein 1-1 (AHRD V3.3 *** A0A1J3D959_NOCCA)	49.6384	14.9376	24.7582	9.39756	12.3666	18.7642	32.6085	25.3698	23.2025
Solyc05g052270	Non-specific serine/threonine protein kinase (AHRD V3.3 *** A0A2G2ZJA2_CAPAN)	85.2977	41.5928	35.0716	25.363	22.5165	29.7637	24.9588	52.2576	42.1472
Solyc12g006705	Unknown protein	134.461	63.3551	42.6	38.5963	43.7197	70.3541	81.197	72.4151	70.8423
Solyc11g012140	Isoleucine--tRNA ligase, cytoplasmic (AHRD V3.3 *** A0A2G2VDD1_CAPBA)	61.2561	28.9003	45.3129	17.4721	21.2643	46.5038	57.7072	38.5566	49.5132
Solyc08g044260	Fatty acid hydroxylase superfamily (AHRD V3.3 *** A0A2U1L8N4_ARTAN)	69.1284	18.9684	21.2893	11.3762	7.66572	34.1983	19.3468	29.9946	32.4085
Solyc02g087620	Inositol hexakisphosphate and diphosphoinositol-pentakisphosphate kinase (AHRD V3.3 *** A0A2G3ACA5_CAPAN)	27.4091	11.0095	11.7705	6.53193	6.31106	16.9076	17.5609	13.0457	13.3049
Solyc06g068450	Non-specific serine/threonine protein kinase (AHRD V3.3 *** A0A2G2WLA4_CAPBA)	137.156	49.8012	71.4299	29.1925	32.0634	71.721	88.086	66.6308	86.396
Solyc09g014410	Unknown protein	37.4469	14.4032	20.229	8.26463	9.34488	23.8645	23.0586	20.0826	18.9665
Solyc06g073320	GDP-L-galactose phosphorylase 1 (AHRD V3.3 *** A0A1U8HAC0_CAPAN)	748.557	295.919	190.946	168.913	123.13	230.407	178.765	422.35	277.975
Solyc05g012290	Protein root UVB sensitive 3 (AHRD V3.3 *** A0A2G2VKX6_CAPBA)	19.0321	8.45246	11.3714	4.8171	5.42848	10.1436	12.3073	10.3231	11.6358
Solyc06g048940	Transmembrane 9 superfamily member (AHRD V3.3 *** A0A1U8GL93_CAPAN)	96.074	43.2539	41.7249	24.5172	19.1582	38.9471	35.5915	41.1796	51.6042
Solyc07g055120	F-box protein MAX2 (AHRD V3.3 *** A0A1U8HC06_CAPAN)	13.9787	5.95407	6.39864	3.22797	2.35948	5.53412	5.25364	7.20604	7.56421
Solyc01g100300	Unknown protein	26.533	9.64331	17.0945	5.05028	5.37386	39.8651	21.7422	11.2373	15.5242
Solyc06g051780	Nucleotidyltransferase family protein (AHRD V3.3 *-* A0A2U1NBM8_ARTAN)	35.4304	15.8278	13.6806	8.25528	11.8465	23.3173	21.3847	19.8046	20.6611
Solyc01g100310	DUF1645 family protein (AHRD V3.3 *-* G7I9G3_MEDTR)	22.0555	7.91804	14.5569	4.10366	4.73928	32.8231	18.9574	8.55136	12.1706
Solyc01g006520	Receptor-like protein kinase (AHRD V3.3 *** A0A2U1PPA0_ARTAN)	7.48568	1.55356	3.12209	0.80035	1.71843	2.36897	4.12221	5.86459	7.56041
Solyc08g068150	BURP domain-containing protein (AHRD V3.3 *-* A0A2U1QID7_ARTAN)	2256.76	705.452	497.17	53.6737	135.235	480.956	348.2	1002.07	808.19
Solyc08g083130	Homeobox-leucine zipper protein HOX6 (AHRD V3.3 *** A0A2G3DAJ5_CAPCH)	1002.3	276.377	396.797	29.3964	40.5186	117.62	145.396	293.92	412.378
Solyc09g083020	inactive protein RESTRICTED TEV MOVEMENT 1-like (AHRD V3.3 *** A0A1S3ZEZ8_TOBAC)	457.039	152.589	253.054	59.6641	37.6453	249.69	399.708	212.188	392.565
Solyc12g009250	10 kDa chaperonin (AHRD V3.3 *** A0A1U8HGQ0_CAPAN)	298.881	140.198	184.556	15.0797	21.5269	121.477	168.242	122.223	188.103
Solyc07g007790	sucrose-phosphate synthase	300.387	131.155	90.0494	37.9496	29.136	99.3874	55.4037	129.281	116.225
Solyc12g044230	Sulfite exporter TauE/SafE family protein (AHRD V3.3 *** A0A2U1KY14_ARTAN)	359.735	129.67	29.3731	3.93538	6.75362	127.947	19.0816	111.54	74.1398
Solyc04g076033	Myc-type, basic helix-loop-helix (BHLH) domain-containing protein (AHRD V3.3 *-* A0A2U1NNA1_ARTAN)	266.629	128.944	161.707	19.1483	22.4174	156.182	174.044	148.409	146.467
Solyc06g071210	Non-specific serine/threonine protein kinase (AHRD V3.3 *** Q56R02_SOLLC)	53.6832	110.017	60.7515	15.8562	14.5894	82.5125	60.6187	101.871	73.2871
Solyc09g018750	CBS domain protein (AHRD V3.3 *** A0A2K3NEI1_TRIPR)	214.025	94.8884	127.256	13.838	20.356	100.319	129.039	104.061	111.684
Solyc10g080610	F-box/kelch-repeat protein At1g15670-like (AHRD V3.3 *** A0A2I4E0A4_9ROSI)	303.334	92.3467	251.185	26.2594	53.2807	178.755	257.945	197.46	157.84
Solyc04g076030	transcription factor bHLH143-like (AHRD V3.3 *** A0A2I4FQB9_9ROSI)	181.483	82.6209	132.774	22.1474	24.4822	117.185	143.889	95.1189	100.333
Solyc03g096840	hypothetical protein (AHRD V3.3 *** AT5G17165.1)	177.929	78.5491	85.1938	25.807	33.5091	136.677	203.707	135.669	91.7968
Solyc06g019170	Delta-1-pyrroline-5-carboxylate synthase (AHRD V3.3 *** A0A0U1XEG4_LYCCN)	160.85	72.6527	73.1152	12.5266	13.8415	117.287	69.5561	57.8459	101.607
Solyc03g117040	XH/XS domain-containing protein (AHRD V3.3 *** A0A2U1NJY3_ARTAN)	167.961	71.7816	104.005	17.1763	25.2163	93.326	116.172	95.8043	92.5044
Solyc03g119690	Eukaryotic aspartyl protease family protein (AHRD V3.3 *** Q9C6M0_ARATH)	195.066	65.4127	118.044	6.73168	11.2782	71.4392	101.543	106.949	104.737
Solyc04g076037	Unknown protein	109.719	49.902	65.3515	12.7728	13.5767	67.2013	72.2651	62.7246	60.9414
Solyc12g044300	Malonate--CoA ligase (AHRD V3.3 *** A0A2G2Y8M1_CAPAN)	88.7319	41.397	35.4787	7.06364	12.4813	39.7129	39.9421	40.9582	46.601
Solyc04g056560	Protein phosphatase 2C family protein (AHRD V3.3 *-* A0A2U1QE45_ARTAN)	82.2526	36.8803	44.0846	12.8497	14.1747	38.5706	35.171	43.3059	40.5219
Solyc02g067085	Unknown protein	98.4327	34.7607	51.6459	16.5531	17.8826	59.6946	49.2895	50.674	48.3008
Solyc12g096020	Protein phosphatase 2c (AHRD V3.3 *** F8WL78_CITUN)	104.914	33.0086	50.4052	7.15933	7.31734	31.9279	41.5795	39.0942	42.1743
Solyc04g009630	Alpha-glucosidase (AHRD V3.3 *** A0A2G2X9Q1_CAPBA)	68.651	31.6073	25.9358	2.77178	5.1565	32.1143	21.1013	22.0748	29.9957
Solyc07g017510	1-phosphatidylinositol-3-phosphate 5-kinase FAB1B (AHRD V3.3 *** A0A2G2WC08_CAPBA)	65.4256	29.903	38.3872	0.799164	0.591731	66.4889	64.7232	23.7451	31.4015
Solyc03g007270	Protein phosphatase 2C family protein (AHRD V3.3 *** A0A2U1NPK1_ARTAN)	61.7402	29.7484	37.8032	10.6768	17.2345	38.0758	39.7996	33.8813	32.5539
Solyc03g031970	Auxin response factor (AHRD V3.3 *** E0A8P3_SOLLC)	67.9877	28.0395	40.3366	12.4427	11.0621	53.7646	52.2859	37.4885	30.9927
Solyc10g008110	Acyl-coenzyme A oxidase (AHRD V3.3 *** A0A1U8EF39_CAPAN)	64.2347	25.9744	28.3456	11.0427	12.382	29.3534	39.5138	27.9506	34.7107
Solyc09g011410	Copper ion transmembrane transporter (AHRD V3.3 *-* A0A2U1LAH1_ARTAN)	10.8889	24.1249	15.6588	5.43394	5.14562	10.5286	8.78624	18.772	16.886
Solyc03g111570	callose synthase 10 (AHRD V3.3 *** A0A2I4E5T8_9ROSI)	60.5491	23.9399	28.3262	8.51497	11.8483	29.5306	27.4559	32.405	23.7514
Solyc08g006487	GDSL esterase/lipase (AHRD V3.3 *** A0A199UFA2_ANACO)	58.0399	21.7805	23.1951	4.81206	5.74451	17.7755	18.0066	15.8615	24.4951
Solyc03g082960	Protein phosphatase-2C (AHRD V3.3 *** O82471_MESCR)	41.603	20.6446	20.6516	6.57786	6.12343	18.8531	25.4989	18.4202	24.9968
Solyc12g038400	Acetyl-coenzyme A synthetase (AHRD V3.3 *** A4W5I5_ENT38)	54.83	19.9992	22.441	6.0892	6.89669	30.9177	33.0317	25.4897	22.0871
Solyc01g104040	UDP-glucose:glycoprotein glucosyltransferase (AHRD V3.3 *** A0A2I4FV41_9ROSI)	42.3297	17.4575	14.8381	4.2394	5.06153	18.6062	15.5134	17.5167	20.255
Solyc01g005330	Microtubule-associated protein 70 (AHRD V3.3 *** A0A200QNX4_9MAGN)	37.9994	16.0676	31.094	1.89814	2.2178	31.6249	44.1133	24.2605	29.6018
Solyc08g075530	Alpha glucosidase-like protein (AHRD V3.3 *** Q93Y12_ARATH)	47.6099	15.9837	21.4981	4.18102	4.52477	26.6398	28.8019	20.8864	22.7798
Solyc02g086260	50S ribosomal-like protein (AHRD V3.3 *** Q9C618_ARATH)	43.3573	14.7369	17.4461	2.39176	2.82577	29.145	28.6842	14.8634	33.3862
Solyc03g111170	4-coumarate-CoA ligase (AHRD V3.3 *** E5GBV5_CUCME)	34.2165	14.0402	7.36526	5.82003	3.08872	25.4258	13.8415	18.657	16.1908
Solyc03g096820	Aluminum-activated malate transporter-like (AHRD V3.3 *** K4BJA0_SOLLC)	30.1833	13.4587	9.67191	4.29098	4.56524	12.2593	10.8379	14.5223	12.1933
Solyc02g070440	Katanin p60 ATPase-containing subunit (AHRD V3.3 *** A0A1Y1IFT3_KLENI)	29.0057	13.0719	20.8276	1.43775	1.84468	20.2526	23.2518	16.0161	20.0261
Solyc08g014150	C2 domain-containing protein/GRAM domain-containing protein (AHRD V3.3 *** A0A1Q3BEV5_CEPFO)	29.0906	12.7015	10.6577	5.0591	4.1468	7.93289	11.6687	14.0485	15.6433
Solyc12g087980	HXXXD-type acyl-transferase family protein (AHRD V3.3 *** A0A2U1KHQ7_ARTAN)	45.4368	12.6029	6.21793	0.0358987	0	9.75601	4.91885	20.961	6.69583
Solyc12g013840	Protein SPA1-RELATED 3 (AHRD V3.3 *** A0A2G2VZ51_CAPBA)	27.271	12.1207	17.9587	1.16082	1.44902	8.95296	7.92681	12.9161	17.6574
Solyc01g060180	AMP-dependent synthetase/ligase (AHRD V3.3 *** A0A200R265_9MAGN)	35.4475	12.0698	17.4869	3.77141	4.53517	14.7655	21.4539	17.2839	18.1285
Solyc02g068315	2-oxoglutarate (2OG) and Fe(II)-dependent oxygenase superfamily protein (AHRD V3.3 *** Q9XI75_ARATH)	26.3645	11.9636	7.13285	1.10505	2.75006	9.20808	8.05971	10.5191	9.61925
Solyc01g067800	Zinc finger protein (AHRD V3.3 *** A0A2K3PE50_TRIPR)	34.4538	11.6066	17.3961	3.39213	3.38455	24.1433	32.7696	17.9916	21.7385
Solyc08g083140	Alpha/beta-Hydrolases superfamily protein (AHRD V3.3 *** A0A1Y1I3I6_KLENI)	28.0357	10.7219	9.58724	3.25322	3.89979	10.8507	8.18579	11.0423	15.1514
Solyc08g062650	Protein phosphatase 2c (AHRD V3.3 *** F8WL78_CITUN)	29.4077	10.3366	15.1035	3.15792	5.2815	15.8849	15.3129	14.6433	15.0601
Solyc06g062600	Glucose-methanol-choline (GMC) oxidoreductase family protein (AHRD V3.3 *** A0A2U1MMK8_ARTAN)	29.2019	10.2435	4.14301	0.208092	0.156953	24.786	4.97633	6.25351	5.97976
Solyc08g014170	C2 domain, GRAM domain protein (AHRD V3.3 *-* A0A2U1PZ96_ARTAN)	39.5776	9.75693	10.8978	4.85789	2.80219	7.09922	5.49633	13.8055	19.9263
Solyc05g006650	bHLH transcription factor 036	29.2046	9.33187	15.5741	0.984169	0.590085	58.3626	22.8675	10.4092	15.8405
Solyc06g005590	Telomere repeat-binding protein 4 (AHRD V3.3 *-* A0A2G3C540_CAPCH)	20.4222	9.29647	11.9207	2.42347	2.96552	11.2831	13.0615	11.6534	10.8198
Solyc01g098340	DnaJ domain (AHRD V3.3 *** A0A200QQ07_9MAGN)	24.1387	8.81044	14.1035	0.522219	0.490115	10.6356	11.6648	9.51577	13.7995
Solyc09g018060	MAP kinase kinase kinase 69	19.0077	8.58629	10.2865	0.999165	1.07824	13.0979	15.3465	11.4675	13.118
Solyc11g005560	Cellulose synthase (AHRD V3.3 *** K4D4G9_SOLLC)	22.2224	8.35674	5.2029	1.27578	1.94005	17.7294	3.63823	5.42149	8.87633
Solyc09g072650	tetratricopeptide repeat protein 7A-like (AHRD V3.3 *** A0A2I4F6F8_9ROSI)	17.5231	7.93122	12.754	3.9557	4.46592	13.3762	15.5463	10.2754	12.619
Solyc04g007060	Disease resistance protein (AHRD V3.3 *** A0A2U1N8H9_ARTAN)	25.6164	7.40828	12.8596	1.26513	2.40761	11.1762	15.2202	10.0154	11.6485
Solyc02g090260	golgin (AHRD V3.3 *** AT3G50430.1)	19.113	7.34354	8.77936	0.60119	0.364921	14.2955	11.9624	8.15597	8.24844
Solyc05g016030	S-acyltransferase (AHRD V3.3 *** A0A2I4F9K8_9ROSI)	19.2373	7.19976	7.2005	2.76823	3.65238	8.29478	10.2809	8.38998	8.72921
Solyc05g007480	protein PHYTOCHROME KINASE SUBSTRATE 1-like (AHRD V3.3 *** A0A2I4EE26_9ROSI)	30.6044	7.08895	11.538	0.480204	0.216873	8.86899	7.14278	11.1398	12.8332
Solyc01g110920	Small auxin up-regulated RNA26	24.4711	7.07616	11.5851	0.445691	0.600498	12.1503	13.8739	15.6198	13.3963
Solyc09g064440	ABC transporter C family member 13 (AHRD V3.3 *** A0A2G2VCG3_CAPBA)	15.1062	6.74117	7.94933	2.92799	3.57648	9.92642	8.86247	7.437	8.14899
Solyc02g076660	Protein male discoverer 2 (AHRD V3.3 *** A0A1J6HUC9_NICAT)	18.9299	6.39665	4.58684	2.49199	2.96397	3.52725	3.66278	9.15837	8.04893
Solyc07g016180	Auxin Response Factor 7A	15.2777	6.37689	10.2948	1.29691	1.95847	6.04277	10.1666	15.1477	9.85313
Solyc10g078530	Patatin (AHRD V3.3 *** A0A2G3BI67_CAPCH)	17.2345	6.11882	12.7018	0.796953	1.07449	13.3942	13.1436	10.9862	10.4611
Solyc01g056760	Zinc finger, CCHC-type (AHRD V3.3 *-* A0A2U1MSA1_ARTAN)	15.9569	5.91913	11.1633	1.85264	1.98186	11.1215	12.975	7.8142	11.9575
Solyc08g016720	9-cis-epoxycarotenoid dioxygenase2	19.8531	5.85594	14.5812	0.672928	1.11055	14.1529	10.5617	11.2632	13.8875
Solyc11g006520	Disease resistance protein (AHRD V3.3 *** A0A2U1NYN9_ARTAN)	12.7023	5.80292	7.77104	0.502189	0.620994	8.09867	7.6988	6.40924	6.17367
Solyc11g011180	Lrr receptor-like serinethreonine-protein kinase gso1 (AHRD V3.3 *** A0A1J6IBH9_NICAT)	21.3714	5.52694	4.41893	1.31245	1.36222	9.89039	12.0938	8.34111	20.6583
Solyc09g074310	Aldo-keto reductase (AHRD V3.3 *** A0A2U1PVJ5_ARTAN)	12.5379	5.4787	7.39718	1.88241	1.90401	7.80902	5.7671	5.95884	4.5402
Solyc02g086910	Peptidyl-prolyl cis-trans isomerase protein (AHRD V3.3 *** A0A2U1LHJ7_ARTAN)	12.3539	5.44409	6.64675	0.591889	1.42534	4.55487	4.24454	6.01732	4.96379
Solyc09g065160	FZO-like protein (AHRD V3.3 *** AT1G03160.1)	10.4106	4.62511	6.93674	0.877509	1.24463	5.94777	8.95386	7.39338	6.42905
Solyc06g073910	Strictosidine synthase (AHRD V3.3 *** A0A200Q9R0_9MAGN)	12.0438	4.4199	9.60438	0.47445	1.76708	10.232	8.82423	6.05611	8.32714
Solyc01g108440	Herbivore elicitor-regulated 1 (AHRD V3.3 *** S5ZR43_NICAT)	10.962	4.27757	4.43336	2.15759	4.34523	4.60184	9.65383	6.74297	8.25847
Solyc11g012930	WAT1-related protein (AHRD V3.3 *** K4D697_SOLLC)	63.9446	4.22662	23.1596	1.80494	2.67902	66.3128	49.5924	2.48806	6.15927
Solyc03g078300	NBS-LRR resistance protein (AHRD V3.3 *** A0A2K3NU03_TRIPR)	10.7523	4.19744	4.61932	1.31246	1.4829	6.91256	6.39332	6.68691	6.50905
Solyc05g013460	Protein DETOXIFICATION (AHRD V3.3 *** A0A1Q3CW99_CEPFO)	12.8491	4.02831	8.72218	0.354194	0.968744	7.78752	10.5491	7.49223	10.4368
Solyc03g025350	Transporter arsB (AHRD V3.3 *** A0A2U1Q5Y3_ARTAN)	11.0703	3.64678	2.00572	0.807862	0.302234	3.53866	1.75771	5.79862	4.33416
Solyc10g049560	Pheophytinase, chloroplastic (AHRD V3.3 *-* A0A2G3AKP9_CAPAN)	11.5279	3.32375	8.60532	0.290047	0.276098	5.6434	8.49876	8.13618	5.98373
Solyc08g016060	Guanine nucleotide exchange factor SPIKE 1 (AHRD V3.3 *-* A0A2G3AMT8_CAPAN)	7.9533	3.23911	3.14827	0.176929	0.223736	2.79998	4.12696	3.60736	3.7348
Solyc06g066310	Phosphomevalonate kinase (AHRD V3.3 *** A0A2L0V4K1_9APIA)	9.12349	3.23272	5.21454	1.10383	1.59365	8.02458	6.02283	2.93266	7.55965
Solyc08g078760	transmembrane protein (AHRD V3.3 *** AT4G17250.1)	11.1392	3.01589	8.59258	1.02953	0.97557	9.44537	11.6613	7.45476	9.68717
Solyc10g005610	serine/arginine repetitive matrix-like protein (AHRD V3.3 *** AT1G56020.1)	11.6674	2.8708	5.16657	0.539563	0.640451	4.75898	7.62734	4.42898	7.21533
Solyc06g036420	Protein SGT1-like protein (AHRD V3.3 *** A0A2G3C6V0_CAPCH)	9.43637	2.73791	1.68194	1.15248	1.18612	4.94451	5.41809	3.59384	3.92585
Solyc01g008830	L-ascorbate oxidase (AHRD V3.3 *** A0A2G3AI57_CAPAN)	7.34681	1.60614	2.05557	0.232504	0.340509	6.07942	3.52203	1.86791	1.6485
Solyc08g079760	Protein TPX2 (AHRD V3.3 *** A0A1J3JM82_NOCCA)	3.84775	1.39493	1.86265	0.58696	0.490548	0.959188	2.01798	1.58277	2.85215
Solyc11g042420	Cytochrome c (AHRD V3.3 *-* A0A314KZN8_NICAT)	0.775869	0.627056	4.07939	4.89531	7.14312	2.15913	2.46594	0.123606	1.19002
Solyc07g007220	Protein phosphatase 2C (AHRD V3.3 *** Q8S8Z1_MESCR)	7.77313	5.28484	8.92811	18.1966	23.9689	8.54607	20.1795	4.14806	8.17905
Solyc09g009100	Heat stress transcription factor A3 (AHRD V3.3 *** Q9LLF2_SOLPE)	27.3836	24.5675	77.2834	93.8928	113.055	35.7049	94.7033	26.894	22.6336
Solyc04g076960	SlSUT4,Pfam:PF13347	1.5415	3.36753	4.87883	6.87132	8.27321	7.85053	8.03185	5.18859	7.094
Solyc10g080070	Ribosome biogenesis GTPase A (AHRD V3.3 *-* A0A1J3EQ97_NOCCA)	8.42749	14.316	10.2926	29.4256	35.378	10.0441	8.45411	22.2368	14.941
Solyc05g025513	Unknown protein	3.86541	2.3847	9.66555	21.3058	25.3504	5.72369	14.2671	2.60328	2.11567
Solyc02g083540	PLAC8 family protein (AHRD V3.3 *** AT2G17780.7)	2.7255	3.75565	5.01632	8.56568	10.1348	8.25724	8.89281	3.61293	4.38606
Solyc10g008890	OPA3-like protein (AHRD V3.3 *** A0A2I4G3K5_9ROSI)	5.59821	6.8668	10.8881	15.026	17.768	15.8905	15.1632	6.81601	8.90257
Solyc05g051570	Rab family GTPase (AHRD V3.3 *** A0A1Y1IFP9_KLENI)	53.8226	46.0937	119.128	223.325	248.131	69.379	132.932	68.0832	79.1677
Solyc07g051850	aspartic proteinase-like (AHRD V3.3 *** A0A2I4H0Z7_9ROSI)	292.131	233.969	397.266	694.164	742.649	294.35	528.537	253.499	243.552
Solyc12g088670	cysteine protease CYP1	24.2554	22.6751	93.3708	186.379	196.004	81.9738	89.2991	32.7547	19.9643
Solyc05g055640	60S ribosomal protein L38 (AHRD V3.3 *** A0A2G3B0P8_CAPCH)	284.621	225.74	355.335	580.419	579.929	364.468	363.688	219.93	338.148
Solyc03g005700	mitochondrial import receptor subunit TOM9-2-like (AHRD V3.3 *** A0A1S3Y998_TOBAC)	50.3142	78.2291	118.558	171.777	170.131	73.0938	99.2123	107.562	80.3041
Solyc11g068880	aspartic proteinase nepenthesin-2-like (AHRD V3.3 *-* A0A1U7WNC2_NICSY)	3.14513	5.68439	7.34908	17.6662	17.0062	5.70844	8.11282	5.38384	18.5553
Solyc05g055260	Small nuclear ribonucleoprotein G (AHRD V3.3 *** A0A2G3CIT2_CAPCH)	219.504	285.26	276.384	607.855	566.844	273.231	210.884	438.146	370.157
Solyc12g014590	Pirin-like protein (AHRD V3.3 *** A0A1U8G1E0_CAPAN)	0.161642	0.998521	1.66641	2.52834	2.35746	0.384945	0.682632	0.156309	0.79066
Solyc01g080260	ARM repeat superfamily protein (AHRD V3.3 *** A0A2U1LFG7_ARTAN)	2.49951	3.55215	11.3182	15.1085	13.9981	11.2711	7.98685	1.36139	2.33999
Solyc03g113430	Protein NRT1/ PTR FAMILY 2.9 (AHRD V3.3 *** A0A2G2WRK6_CAPBA)	10.4657	4.41249	34.3704	88.6056	80.5945	35.7395	44.2922	3.68998	17.506
Solyc10g081850	syntaxin-121-like (AHRD V3.3 *** A0A2I4H4W7_9ROSI)	13.2051	7.42413	12.3024	30.6626	27.7428	11.6457	23.1879	7.42785	11.6612
Solyc07g064650	Senescence regulator S40 (AHRD V3.3 *** A0A200PYV8_9MAGN)	4.23398	5.52839	6.82672	21.735	19.634	21.193	15.0113	3.22632	5.97315
Solyc12g099465	senescence-associated gene 21 (AHRD V3.3 -** AT4G02380.1)	45.9678	27.7581	52.7458	141.677	125.186	70.1243	125.106	18.7277	59.7267
Solyc05g055650	Quinoprotein alcohol dehydrogenase-like superfamily (AHRD V3.3 *** A0A2U1Q1H6_ARTAN)	0.445962	1.56422	3.48652	5.45511	4.80745	1.30496	3.24412	0.619822	0.948027
Solyc03g119240	Protein kinase family protein (AHRD V3.3 *** A0A2U1MH78_ARTAN)	1.16992	1.02241	2.14017	6.00599	5.14244	1.73682	3.30683	0.601202	1.28885
Solyc08g048540	Small nuclear ribonucleoprotein family protein (AHRD V3.3 *** F4JQU9_ARATH)	15.5006	26.0705	27.5723	53.6081	44.68	36.2632	36.4024	25.7308	28.6272
Solyc03g116470	transmembrane protein (AHRD V3.3 *** AT1G80200.3)	0.297663	1.13917	0.970352	3.3465	2.69619	1.20635	0.331148	1.61416	1.2412
Solyc11g017410	protein BPS1, chloroplastic-like (AHRD V3.3 *** A0A2I4DT09_9ROSI)	6.71571	12.6233	22.9102	34.3128	26.1012	26.3657	29.3583	7.38351	11.7828
Solyc09g061410	CLAVATA3/ESR (CLE)-related protein 41-like (AHRD V3.3 --* XP_022856139.1)	22.7169	42.4672	54.617	88.4595	64.2711	73.7017	86.4389	48.1021	36.932
Solyc08g041860	serine/arginine repetitive matrix-like protein (AHRD V3.3 *-* AT4G32020.1)	180.592	373.558	431.385	891.458	613.044	161.877	321.589	510.084	475.224
Solyc03g119530	LOB domain-containing protein 41 (AHRD V3.3 *** A0A2G2WPK9_CAPBA)	226.227	139.168	231.88	492.901	316.691	240.24	457.491	158.868	324.161
Solyc04g005550	Tsw (AHRD V3.3 *** A0A1C9TCM9_CAPCH)	1.20777	1.05973	2.73261	6.04733	3.73217	1.96295	4.16528	0.850679	2.94735
Solyc12g089300	Gibberellin regulated protein (AHRD V3.3 *** A0A200QKC0_9MAGN)	43.2499	34.6757	181.315	226.82	115.627	136.841	163.751	19.5614	89.3344
Solyc02g077070	Unknown protein	1.05356	2.39273	9.13296	8.64505	2.27446	1.86063	5.50224	4.03764	5.44063
Solyc10g017540	Remorin (AHRD V3.3 *** A0A1U8DSP8_CAPAN)	0.150427	0.0712623	0	3.13153	0.565273	0.39406	0	0	4.20018
Solyc09g074090	Exosome complex component RRP4 (AHRD V3.3 *** A0A2G3CU05_CAPCH)	8.32047	10.8859	11.5928	21.2753	18.7653	9.16428	12.9364	19.9807	11.7613
Solyc06g062290	Glycosyltransferase (AHRD V3.3 *** A0A2K3PHM3_TRIPR)	1.26776	2.9176	3.47682	5.4423	5.96833	2.4222	3.27566	4.34274	2.92379
Solyc08g078140	Ubiquitin carboxyl-terminal hydrolase (AHRD V3.3 *** A0A2G3DC30_CAPCH)	5.57264	6.70858	7.86246	12.3727	12.8114	13.925	10.8445	8.16227	9.16586
Solyc01g067940	Unknown protein	66.3322	76.319	76.4703	140.24	188.666	114.127	188.189	74.0687	63.2686
Solyc12g026470	Unknown protein	9.82898	11.3036	11.5538	20.7187	16.9662	16.4839	16.9908	15.6583	15.3379
Solyc08g013900	Plant regulator RWP-RK family protein (AHRD V3.3 *** G7JDS3_MEDTR)	2.4863	5.22646	5.92592	9.45857	7.51807	4.74508	7.98536	4.00698	4.27877
Solyc01g109700	bHLH transcription factor 010	3.08713	5.06552	4.04496	9.0497	6.56006	7.63015	7.54852	2.87379	2.2042
Solyc06g083360	DNA-directed RNA polymerases I/II/III subunit (AHRD V3.3 *** A8HSJ0_CHLRE)	110.439	179.587	194.365	318.751	306.802	144.009	164.719	243.148	166.443
Solyc02g069100	Cathepsin B-like cysteine proteinase (AHRD V3.3 *** Q6ST24_SOLTU)	164.239	235.177	299.866	417.392	466.495	219.099	290.565	187.363	227.901
Solyc12g100120	Proline-tRNA ligase (DUF1680) (AHRD V3.3 *** Q9LXU4_ARATH)	13.0771	19.9397	52.2479	35.1461	27.7176	20.4661	34.0482	11.9643	22.5737
Solyc06g053490	FAM136A-like protein (DUF842) (AHRD V3.3 *** Q5BQ23_ARATH)	5.60917	10.873	9.63867	19.0853	17.3067	8.87352	10.0197	14.4156	9.9538
Solyc11g007000	Cytochrome c oxidase assembly protein COX15 (AHRD V3.3 *** A0A2G2VF75_CAPBA)	3.66835	6.15011	6.83806	10.7008	10.937	6.20009	5.56398	7.85471	8.3228
Solyc07g053470	GTP-binding protein TypA (AHRD V3.3 *** A0A2K3NQQ4_TRIPR)	27.1153	32.5497	30.7365	56.4668	55.0264	30.8533	28.4855	42.986	38.1731
Solyc12g099620	Pentatricopeptide repeat-containing protein, mitochondrial (AHRD V3.3 *** A0A2G2VJF0_CAPBA)	0.292709	1.1561	0.988576	2.00193	1.63557	0.360929	0.99346	1.00235	0.818345
Solyc01g091350	ATP-dependent DNA helicase 2 subunit KU80 (AHRD V3.3 *** A0A2G3AH96_CAPAN)	10.5647	15.2764	14.7054	26.2286	25.1075	12.6307	13.3258	20.1601	16.7928
Solyc12g040500	Peroxisome biogenesis protein 3-2 (AHRD V3.3 *** A0A2G3A352_CAPAN)	9.05884	12.443	14.6751	21.0485	18.8557	9.19178	10.8976	14.7619	12.3023
Solyc01g099860	Serine/threonine-protein phosphatase (AHRD V3.3 *** A0A1U8DUK9_CAPAN)	16.6568	25.2106	23.8889	42.5727	40.5507	25.2898	27.7446	33.8674	23.2066
Solyc01g099380	SART-1 protein (AHRD V3.3 *** A0A200QRF5_9MAGN)	11.9229	17.0986	22.5584	28.6327	32.6666	22.1137	24.5942	14.3269	14.159
Solyc05g046310	DBH-like monooxygenase (AHRD V3.3 *** AT5G35320.1)	42.7789	53.229	54.3476	88.7794	53.7975	50.9629	41.3912	55.1462	61.5273
Solyc04g076200	Adenine nucleotide alpha hydrolases-like superfamily protein (AHRD V3.3 *** Q84TF6_ARATH)	34.9205	58.493	66.4672	97.542	94.4645	61.6831	64.5403	52.3822	59.0877
Solyc01g096090	Fiber protein Fb11 (AHRD V3.3 *** B6SNA3_MAIZE)	120.517	187.793	168.941	312.062	279.734	197.716	140.346	188.304	176.648
Solyc01g100080	Single-stranded DNA-binding protein, mitochondrial (AHRD V3.3 *** A0A2G2V7W4_CAPBA)	8.31744	13.066	15.5788	21.667	22.7489	13.4793	11.9448	21.2489	14.7205
Solyc02g072520	Concanavalin A-like lectin/glucanase, subgroup (AHRD V3.3 *** A0A2U1KZV6_ARTAN)	6.39101	8.68414	14.0729	14.3356	19.1818	9.22328	13.3041	12.2745	16.8953
Solyc11g007920	Histone H2B (AHRD V3.3 *-* A0A200PZ88_9MAGN)	287.761	455.256	433.522	750.046	723.111	328.064	333.079	594.504	419.108
Solyc02g069840	50S ribosomal protein L20 (AHRD V3.3 *** A0A2G2XDQ1_CAPBA)	27.5043	53.6884	51.19	88.2628	77.0738	50.0353	45.8035	56.135	50.9801
Solyc08g076430	Survival motor neuron protein (AHRD V3.3 *** A0A2K3KY11_TRIPR)	10.2302	18.9714	18.3391	31.1185	37.0736	11.3618	14.4677	22.9131	17.6533
Solyc05g008750	Style cell-cycle inhibitor 1 (AHRD V3.3 *-* SCI1_ARATH)	21.9566	38.6507	30.8317	62.892	52.8333	30.2993	29.7521	46.4648	34.7804
Solyc01g107330	SWIB domain-containing protein (AHRD V3.3 *** A0A1Q3C0F4_CEPFO)	18.1101	26.844	38.8707	43.598	39.2597	31.1346	29.9841	30.6614	30.9874
Solyc04g082960	Poly polymerase (AHRD V3.3 *** Q9C9J8_ARATH)	11.3456	29.0669	31.84	47.1817	64.3228	14.1839	44.9482	30.0202	48.2642
Solyc02g076810	trihelix transcription factor ASIL2-like (AHRD V3.3 *** A0A2I4DK89_9ROSI)	23.7951	34.4337	36.6693	55.4984	56.1154	41.9275	46.5499	41.1755	31.7739
Solyc01g091590	BON1-associated protein 2-like (AHRD V3.3 *** A0A2I4E3A5_9ROSI)	11.0301	62.5221	31.0186	99.6547	74.2409	7.10048	19.2173	30.3561	51.9597
Solyc01g080900	Cytochrome P450 (AHRD V3.3 *** A0A200PPF3_9MAGN)	3.70541	11.0645	9.78755	17.32	15.7914	10.7964	7.05359	5.94325	5.21537
Solyc10g081370	Unknown protein	116.939	166.402	165.658	256.861	239.495	162.309	138.605	190.928	150.655
Solyc07g052917	Unknown protein	45.5857	69.5049	68.5416	106.852	106.852	67.1589	59.3512	78.0209	61.8668
Solyc11g027810	E3 ubiquitin-protein ligase RNF170-like protein (DUF 1232) (AHRD V3.3 *** Q93WJ5_ARATH)	11.0635	15.0557	14.5523	23.1163	25.1114	11.4037	12.5708	20.7217	13.4129
Solyc04g049407	Expressed protein (AHRD V3.3 *** AT5G49015.3)	16.4347	25.1043	23.5628	37.0059	27.9277	24.3006	22.9272	28.7152	20.5982
Solyc12g099705	reactive oxygen species modulator 1 (AHRD V3.3 *** A0A2I4FIE9_9ROSI)	30.1139	54.0022	43.5596	79.2239	74.4246	53.2606	47.6062	57.1787	48.1072
Solyc02g088580	Plant calmodulin-binding protein-like protein (AHRD V3.3 *-* AT5G39380.5)	10.7848	17.6657	14.42	25.7329	27.8235	15.0306	20.7955	21.9909	17.0941
Solyc03g095450	RING/U-box superfamily protein (AHRD V3.3 *** Q8L610_ARATH)	5.53721	11.128	10.2332	16.189	15.6194	9.56495	13.5009	10.5309	9.31659
Solyc03g123610	Alanine aminotransferase 2 (AHRD V3.3 *** A0A2G3D1D6_CAPCH)	41.4971	62.0107	44.1426	89.9678	71.5014	55.7687	56.4509	59.3662	63.0641
Solyc05g014320	alpha/beta-Hydrolases superfamily protein (AHRD V3.3 *** AT3G27320.2)	5.3504	10.7097	8.75882	15.5362	13.5761	5.95441	8.01235	7.14527	8.34506
Solyc07g062970	protein phosphatase 2C	200.338	366.647	314.564	524.818	380.265	303.601	279.762	266.302	251.193
Solyc02g092990	F-box protein (AHRD V3.3 *** A0A2G2XGV7_CAPBA)	16.926	26.029	18.4192	37.1477	30.8702	17.0982	22.8887	29.3462	24.0075
Solyc11g011495	zinc finger protein 830 (AHRD V3.3 *-* XP_004250205.1)	44.8489	69.2561	69.9992	98.7214	97.5539	58.5469	68.735	88.0974	62.5635
Solyc12g017250	photosystem II 10 kDa polypeptide, chloroplastic (AHRD V3.3 *** A0A2I4F6M0_9ROSI)	304.09	583.938	388.512	831.56	487.101	345.442	249.035	368.381	412.447
Solyc09g011650	Glutathione S-transferase (AHRD V3.3 *** A0A173GPJ1_9ASPA)	13.4275	22.2307	39.1355	31.6308	35.7331	26.2241	26.932	9.39781	33.7048
Solyc03g008010	PPPDE putative thiol peptidase family protein (AHRD V3.3 *** A0A2U1P9D8_ARTAN)	27.3675	41.6828	40.5638	59.0877	45.8937	47.8994	69.0927	54.8428	27.0774
Solyc02g087230	Ferredoxin-thioredoxin reductase, catalytic chain (AHRD V3.3 *** A0A2G3D9G9_CAPCH)	27.2314	51.1898	42.3334	72.165	62.7615	33.8984	40.5384	37.8696	35.1554
Solyc12g049310	Ubiquitin-like protein ATG12 (AHRD V3.3 *** A0A2G3B3P3_CAPCH)	30.9854	45.7104	46.1694	63.7949	70.3374	39.9996	34.7601	47.7307	38.505
Solyc09g075170	Pentatricopeptide repeat-containing protein (AHRD V3.3 *** A0A2G2W0G2_CAPBA)	1.29285	3.15921	2.80648	4.23429	4.22367	3.0312	4.97393	2.90043	4.03556
Solyc12g098720	V-type proton ATPase subunit e1 (AHRD V3.3 *** A0A1J3HC60_NOCCA)	23.7934	36.926	36.2367	48.9222	47.5051	40.2942	34.5619	36.9705	29.0564
Solyc07g065940	transmembrane protein (AHRD V3.3 *-* AT3G13275.1)	7.50773	26.3538	53.8367	34.779	75.4439	40.3149	37.4634	25.4007	14.0878
Solyc03g121050	LysM domain receptor-like kinase 3 (AHRD V3.3 *** A0A2G3D1H3_CAPCH)	13.0791	24.4679	29.5527	32.2415	47.4909	29.3747	35.45	23.3858	25.1381
Solyc04g018080	mediator of RNA polymerase II transcription subunit 15a (AHRD V3.3 --* XP_010319382.1)	9.96892	16.8552	17.3309	22.0193	21.1357	16.6308	17.3586	15.3214	18.5608
Solyc04g081220	39S ribosomal protein (AHRD V3.3 *** Q940G3_ARATH)	15.9901	26.7245	25.9152	34.5191	37.835	30.6579	25.9079	25.4479	23.421
Solyc05g046120	Formin-like protein (AHRD V3.3 *** A0A2G3CFV1_CAPCH)	1.30953	3.18374	2.60728	4.1022	4.56055	2.34653	2.23487	3.26576	2.42835
Solyc06g072030	Unknown protein	505.134	843.919	850.03	1075.19	1193.85	799.49	736.259	729.772	613.94
Solyc10g084630	RNA binding protein (AHRD V3.3 *** B6U487_MAIZE)	30.2774	58.6263	49.8941	74.5687	82.2256	43.2997	39.8708	54.2211	48.4205
Solyc01g099000	Pentatricopeptide repeat-containing protein (AHRD V3.3 *** A0A1U8DU99_CAPAN)	0.951516	2.42597	3.38754	3.00273	3.82834	2.29556	3.09533	2.53305	3.38228
Solyc06g053360	Protein ENHANCED DISEASE RESISTANCE 2-like (AHRD V3.3 *** A0A1J3DLC2_NOCCA)	3.46918	7.60231	4.95598	9.30977	8.32935	4.88214	6.52057	5.05554	6.39987
Solyc03g078370	Receptor-like protein kinase (AHRD V3.3 *** A0A2U1PPA0_ARTAN)	6.47217	12.8123	12.375	15.6841	16.5544	6.1305	13.7639	11.4101	16.5272
Solyc01g107080	HXXXD-type acyl-transferase family protein (AHRD V3.3 *** A0A2K3MRI0_TRIPR)	0.258559	1.71199	1.19501	2.09143	1.71725	1.14241	0.972309	0.646992	0.353818
Solyc03g082720	Protein yippee-like (AHRD V3.3 *** A0A1U8G6J2_CAPAN)	179.733	351.681	341.164	408.525	458.139	289.601	280.493	295.275	330.029
Solyc05g053430	DNA-directed RNA polymerase subunit (AHRD V3.3 *** A0A2G2WTX1_CAPBA)	6.70291	12.7689	12.8108	14.7769	18.6262	10.0305	9.34605	12.4504	11.4431
Solyc03g120150	Late embryogenesis abundant (LEA) hydroxyproline-rich glycoprotein family (AHRD V3.3 *-* A0A2U1N5H2_ARTAN)	20.4635	39.608	51.6443	45.0867	65.9095	39.4399	43.2115	34.3924	42.7632
Solyc01g104430	Nucleoporin autopeptidase (AHRD V3.3 --* AT1G59660.3)	3.22593	7.96701	7.55788	8.00577	13.4265	10.4992	8.62115	6.19575	6.98958
Solyc07g064720	Gdsl esterase/lipase (AHRD V3.3 *** A0A2P4JQK3_QUESU)	36.1934	22.6115	16.8128	11.242	28.8086	27.9046	25.1056	39.613	48.8253
Solyc02g077110	Phospholipase A1-II 1 (AHRD V3.3 *** A0A2G2XE87_CAPBA)	148.296	112.725	76.7162	6.98579	16.7679	49.834	56.6715	119.934	85.9832
Solyc01g102770	Photosystem II reaction center protein Z (AHRD V3.3 *** A0A1U8QD60_CAPAN)	15.0657	13.0402	6.33041	5.00575	10.3577	13.5098	12.8812	15.0635	10.4975
Solyc08g067260	3-ketoacyl-CoA synthase (AHRD V3.3 *** A0A1U8DS82_CAPAN)	165.581	130.51	60.3632	4.38726	10.2293	46.7225	37.6224	169.604	99.5476
Solyc01g102390	Germin-like protein (AHRD V3.3 *** O65358_SOLTU)	13.9072	8.88607	8.65238	2.89687	9.4305	12.4892	14.9099	7.9708	13.6633
Solyc01g097470	Neurogenic locus notch-like protein (AHRD V3.3 *** F4JIF2_ARATH)	66.8491	35.6912	30.1411	3.1246	9.21658	39.1143	23.7869	20.3507	30.4226
Solyc10g083440	Glycosyltransferase (AHRD V3.3 *** A0A2G3BGM7_CAPCH)	132.719	88.8939	71.4452	3.60227	8.42308	52.7319	30.0676	86.2068	107.844
Solyc10g083360	Calmodulin-binding family protein, putative, expressed (AHRD V3.3 *** Q2QXN6_ORYSJ)	36.9984	23.3691	19.5485	3.35712	7.10189	26.7295	30.9244	11.8897	26.4886
Solyc01g109930	Inositol-1-monophosphatase (AHRD V3.3 *** B6SMK8_MAIZE)	20.0467	12.8467	14.5155	3.02673	6.86821	15.6413	16.8389	9.66069	17.4445
Solyc02g078010	transmembrane protein (AHRD V3.3 *** AT1G28250.1)	16.0844	10.4258	6.46692	2.98015	6.02381	11.6369	9.8995	16.3985	11.2425
Solyc10g081870	Digalactosyldiacylglycerol synthase 1, chloroplastic (AHRD V3.3 *-* A0A1U8EIN3_CAPAN)	12.0886	7.17852	8.18623	2.33977	5.50602	12.2575	11.3456	9.19657	7.66085
Solyc11g010630	Kinase-interacting protein 1 (AHRD V3.3 *** A0A1U8F6F0_CAPAN)	9.83058	7.45566	4.37587	1.69619	3.81859	9.62874	4.8815	5.78286	3.56549
Solyc10g081875	Unknown protein	14.9436	5.4104	7.39715	1.50882	3.74982	8.7293	8.4163	10.8776	7.19096
Solyc01g108416	GATA transcription factor 26 (AHRD V3.3 *-* A0A2G3DC77_CAPCH)	4.9445	3.76398	3.4564	1.03071	3.44593	4.15452	4.14486	3.55163	2.94221
Solyc08g023590	WD40 repeat (AHRD V3.3 *** A0A200QX55_9MAGN)	5.44458	3.75168	3.66096	1.36341	2.89217	3.76987	4.4274	3.98444	4.69146
Solyc05g052450	Protein trichome birefringence-like 32 (AHRD V3.3 *** A0A1U8GQI0_CAPAN)	22.1424	40.006	21.3714	0.765972	2.01029	16.4996	11.5904	29.2039	34.3074
Solyc04g015750	CobN/magnesium chelatase (AHRD V3.3 *** A0A200PZ28_9MAGN)	60.0533	30.3425	24.9601	0.828157	1.84138	17.3172	7.86692	13.2859	32.1787
Solyc04g007490	Disease resistance protein (AHRD V3.3 *** A0A2U1N8H9_ARTAN)	20.6088	11.6537	11.2076	0.686501	1.6299	10.7028	9.84861	11.8335	13.3386
Solyc08g043190	Unknown protein	21.992	9.64816	16.8452	0.303428	1.55887	4.58124	2.67416	6.3225	10.0406
Solyc10g051240	receptor-like protein 12 (AHRD V3.3 *-* A0A1U7X977_NICSY)	13.8462	8.62697	2.28161	0	1.33919	6.73179	8.71544	12.6512	9.9814
Solyc02g085480	DUF1195 domain-containing protein (AHRD V3.3 *** A0A1Q3BNM7_CEPFO)	4.51923	3.18979	3.04928	0.662111	1.33122	4.7986	4.53806	2.30146	3.29266
Solyc03g117610	Unknown protein	4.61421	4.08036	2.27937	0.136543	1.28804	4.80976	2.78801	2.41424	0.598283
Solyc05g021570	Alcohol dehydrogenase (AHRD V3.3 *-* B3TM26_ELAGV)	19.0218	7.0952	6.51838	0.546004	1.19603	10.879	12.0563	22.5856	7.17648
Solyc02g092520	DNA mismatch repair protein MLH3 isoform X1 (AHRD V3.3 --* XP_010316472.1)	5.26941	2.30037	2.31379	0.441405	1.15823	4.95609	4.76136	2.20518	1.78864
Solyc07g054810	Unknown protein	6.19079	3.03386	3.22277	0.25414	1.0444	1.77186	1.70649	3.42519	2.38239
Solyc11g006670	ovate family protein 29	4.95685	6.19266	4.4234	0.210954	1.0081	3.75567	3.48518	6.81844	6.05733
Solyc03g034330	Bifunctional inhibitor/lipid-transfer protein/seed storage 2S albumin superfamily protein (AHRD V3.3 *** A0A1I9LP30_ARATH)	13.9367	19.9098	0	0.174419	0.703504	0.69548	0	4.90709	0.378237
Solyc05g032690	3-hydroxyisobutyryl-CoA hydrolase 1 (AHRD V3.3 *-* A0A1J3HID6_NOCCA)	38.5712	11.7733	3.84972	0.163831	0.629178	5.35724	2.24448	17.0559	8.81208
Solyc05g015480	molybdenum cofactor sulfurase-like (AHRD V3.3 *** A0A2I4FYP1_9ROSI)	12.711	7.91282	7.92745	0.149429	0.590915	6.75613	3.84281	11.9524	11.3859
Solyc02g093580	Tomato 9612 mRNA	22.0675	12.2615	9.73787	0.0950512	0.49763	7.25756	10.4678	6.15975	8.7636
Solyc08g065810	Transcription factor jumonji (JmjC) domain-containing protein (AHRD V3.3 *-* C0SUU8_ARATH)	2.48247	1.04185	0.450374	0	0.416589	3.58633	2.39383	0.846396	1.80759
Solyc03g116920	Sister chromatid cohesion PDS5-like protein (AHRD V3.3 *-* A0A2K3PKD0_TRIPR)	2.38074	3.27013	0.833935	0.091312	0.288351	1.45296	0.228628	1.03437	3.33286
Solyc07g053200	Adenine nucleotide alpha hydrolases-like superfamily protein (AHRD V3.3 *** A0A2U1N8C2_ARTAN)	10.4643	9.7724	6.32203	0.0694112	0.216326	4.27464	2.94913	12.9442	5.85324
Solyc07g016160	L-arabinokinase (AHRD V3.3 *-* A0A2G3AGT3_CAPAN)	3.11895	0.448453	1.74681	0	0.118305	1.99379	1.94549	1.36562	2.40406
Solyc08g083190	Alpha/beta-Hydrolases superfamily protein (AHRD V3.3 *** A0A2U1LI82_ARTAN)	2.99801	1.67051	0.68945	0.0302353	0.11082	5.40444	0.596041	0.322231	1.30709
Solyc02g033060	vacuolar acid trehalase (AHRD V3.3 *** AT3G10405.1)	2.01298	1.17648	1.18569	0	0.0643129	1.00523	1.14792	2.14531	0.711618
Solyc09g057630	Glucan endo-1,3-beta-glucosidase 3-like protein (AHRD V3.3 *** A0A2K3MT62_TRIPR)	3.10567	1.60301	1.18726	0	0.0533649	2.84013	2.72405	1.60579	1.80096
Solyc11g044250	K(+) efflux antiporter 3, chloroplastic (AHRD V3.3 *** A0A1U8F6F8_CAPAN)	20.8443	13.2091	9.4307	1.03236	2.03637	11.1772	8.69767	8.69644	9.27602
Solyc05g052860	DUF620 domain-containing protein (AHRD V3.3 *** A0A1Q3AM34_CEPFO)	4.44244	13.0644	8.54476	0.178128	0.350088	12.1005	4.66578	13.745	7.45354
Solyc06g069070	Bifunctional inhibitor/lipid-transfer protein/seed storage 2S albumin superfamily protein (AHRD V3.3 *** A0A1I9LP30_ARATH)	12.4978	4.83659	3.43539	0.168535	0.329739	21.8316	13.7756	2.67733	1.18789
Solyc09g008370	Major facilitator superfamily (AHRD V3.3 *** A0A2U1PF99_ARTAN)	3.70544	2.84548	0	0.107809	0.210691	2.39741	0.114017	1.15672	0.213074
Solyc07g053640	Arabinogalactan-protein (AHRD V3.3 *-* Q41256_NICAL)	15.0265	6.99603	9.60159	0.340008	0.657398	16.149	7.40252	2.73877	12.9336
Solyc02g085850	Alpha-1,3-glucosyltransferase (AHRD V3.3 *-* A0A1U8FN90_CAPAN)	11.4337	6.77613	7.28775	2.27945	4.35894	9.43092	6.396	13.7621	11.202
Solyc03g111520	Cysteine-rich receptor-like protein kinase 7 (AHRD V3.3 *-* A0A2G2ZVX4_CAPAN)	4.77894	4.26601	2.87739	0.906303	1.72317	1.26668	1.88276	2.32714	3.41226
Solyc07g017260	tRNA pseudouridine synthase (AHRD V3.3 *-* A0A1Q3AW01_CEPFO)	7.26035	4.7991	4.78291	0.67898	1.27338	5.93291	6.06705	3.9994	6.78111
Solyc06g069350	Unknown protein	9.89569	12.4319	10.2133	3.69492	6.88793	10.3605	9.46082	14.3105	12.1282
Solyc07g008545	Purple acid phosphatase (AHRD V3.3 *** A0A2G2WCI9_CAPBA)	4.33176	2.40962	1.94032	0.10259	0.187977	2.55411	1.67949	2.0936	3.6507
Solyc04g077870	Calcium-transporting ATPase (AHRD V3.3 *** A0A2G2X0L5_CAPBA)	6.59053	4.41117	3.85625	0.790776	1.44255	4.98387	3.74255	2.90594	3.93725
Solyc12g009680	Heptahelical transmembrane protein 1 (AHRD V3.3 *** A0A1U8E8P1_CAPAN)	45.5935	19.1961	17.0581	3.06165	5.57827	10.0779	11.2514	26.0625	23.2398
Solyc12g010900	F-box protein MAX2 (AHRD V3.3 *** A0A2G2X2R2_CAPBA)	33.4688	18.7407	21.3397	1.86258	3.38323	12.1048	13.943	25.204	18.3045
Solyc02g078150	PDDEXK-like protein (AHRD V3.3 *** A0A2U1QIN2_ARTAN)	111.461	72.265	78.6675	36.4239	65.8588	61.6709	91.3712	141.255	49.5989
Solyc02g085870	beta-ketoacyl-coenzyme A synthase	405.804	254.185	201.483	4.42325	7.97932	148.191	163.281	272.613	284.807
Solyc01g005253	Sec14p-like phosphatidylinositol transfer family protein (AHRD V3.3 *** A0A1Y1I4L4_KLENI)	12.2602	6.82245	6.08349	2.5128	4.47753	7.82712	6.18442	5.36715	9.10984
Solyc05g054710	Beta-hexosaminidase (AHRD V3.3 *** K4C2E8_SOLLC)	29.6001	16.6716	19.1039	6.01003	10.6509	17.6694	19.8315	15.0929	17.8521
Solyc03g120620	Homeobox-leucine zipper protein GLABRA 2 (AHRD V3.3 *** A0A2G3A3K0_CAPAN)	14.8623	9.4572	8.30315	0.734446	1.29911	7.61171	10.7706	11.9893	9.35841
Solyc08g061490	MTD1 (AHRD V3.3 *** A0A2K3PL64_TRIPR)	41.9024	17.714	17.8743	3.01596	5.29114	9.16853	24.0694	28.1962	14.4133
Solyc05g051220	Potassium channel GORK (AHRD V3.3 *** A0A1U8GYE0_CAPAN)	2.42772	2.20313	2.21884	0.215266	0.375915	1.06636	0.669283	1.22711	1.24832
Solyc05g010050	Alpha/Beta hydrolase fold protein (AHRD V3.3 *** A0A2U1Q9F9_ARTAN)	9.87788	6.05223	5.28753	2.53478	4.41453	4.95217	6.31449	5.6299	5.28545
Solyc09g008790	SRSF protein kinase 1 (AHRD V3.3 *** A0A1U8EHQ6_CAPAN)	23.9803	13.194	11.0055	0.84771	1.45285	7.21676	8.87833	26.0338	10.8155
Solyc06g060100	Mannose-6-phosphate isomerase (AHRD V3.3 *** A0A1U8GQ16_CAPAN)	22.6339	12.0628	11.3852	2.8497	4.875	16.0301	14.2083	12.5007	10.2786
Solyc01g006960	Trafficking protein particle complex subunit 8 (AHRD V3.3 *** A0A1J3IJK6_NOCCA)	24.4108	14.2693	17.6917	2.74884	4.66015	16.3795	17.2458	16.5792	18.6044
Solyc12g094520	4-coumarate--CoA ligase-like 4 (AHRD V3.3 *** A0A2G3B4I9_CAPCH)	57.8732	77.6298	53.8358	14.638	24.808	69.3271	57.3912	78.6287	70.6314
Solyc01g096150	LRAT domain-containing protein (AHRD V3.3 *** A0A1Q3AS87_CEPFO)	23.2419	14.7813	12.9423	0.401716	0.679381	16.9836	11.6364	4.51394	10.9089
Solyc07g056320	Glycerol-3-phosphate acyltransferase 1 (AHRD V3.3 *** A0A1U8HC36_CAPAN)	43.5558	25.9352	33.2931	10.4568	17.6271	20.5681	45.936	50.495	21.457
Solyc01g097240	Pathogenesis-related protein 4 (AHRD V3.3 *** I6VW44_CAPAN)	350.041	480.989	157.925	65.0756	109.682	183.063	295.581	513.068	973.654
Solyc02g084570	Cytochrome P450 (AHRD V3.3 *** A0A2U1M5X8_ARTAN)	38.4349	18.3692	12.5852	2.75541	4.64081	11.0802	15.1548	20.7331	20.3681
Solyc06g008030	bHLH transcription factor 041	9.0149	18.7827	11.2167	0.296306	0.499052	22.3598	9.7486	24.2674	27.0902
Solyc02g038812	Calcium-binding EF hand family protein (AHRD V3.3 *** A0A1P8APZ6_ARATH)	7.36014	4.34395	5.22363	1.57716	2.65442	4.6142	5.23255	5.12895	5.50667
Solyc02g086830	Protease Do-like chloroplastic-like (AHRD V3.3 *** A0A2K3P0Q7_TRIPR)	55.8533	30.861	30.4444	3.07761	5.16907	21.9364	23.1619	20.4397	29.6913
Solyc01g056830	Syntaxin (AHRD V3.3 *-* A0F0A7_NICBE)	6.94082	2.78011	5.43239	0.599549	1.00425	5.95865	6.86459	4.84454	4.05411
Solyc05g014590	Basic helix-loop-helix (BHLH) DNA-binding superfamily protein (AHRD V3.3 *** A0A2U1MR86_ARTAN)	7.01997	2.4715	0.843989	0.424765	0.710906	2.42487	1.03689	1.33772	3.51056
Solyc12g019410	Protein kinase domain (AHRD V3.3 *** A0A200QJI2_9MAGN)	7.92946	5.95855	3.5836	0.871951	1.44671	5.20505	2.98337	8.63428	4.68283
Solyc09g075190	Gamma-tubulin complex component (AHRD V3.3 *** A0A1U8GAP0_CAPAN),Pfam:PF17681	8.05907	8.38436	6.79502	3.58452	5.94336	7.2464	6.14304	9.41064	6.61382
Solyc09g005280	Transposase, Ptta/En/Spm, plant (AHRD V3.3 *-* A0A1R3I9M9_9ROSI)	26.3652	35.434	26.8855	11.7437	19.356	21.8188	22.118	29.0311	21.1169
Solyc12g076350	Pachytene checkpoint protein 2-like protein (AHRD V3.3 *-* A0A2G2Y8I8_CAPAN)	8.04303	3.45396	3.75518	1.22014	1.97634	5.36576	4.24562	3.72638	5.3253
Solyc07g005030	Dicer-like 4	16.4565	11.6918	9.85566	4.75023	7.67546	9.8907	10.1143	13.7223	12.202
Solyc09g092460	receptor-like kinase TMK4 (AHRD V3.3 *** A0A2G2XZ75_CAPAN)	19.3293	14.5887	11.1171	2.08555	3.36164	10.6081	12.7012	9.92623	15.1508
Solyc08g065440	SNF2 domain protein (AHRD V3.3 *** AT5G11780.1)	2.22471	1.29592	1.39517	0.523193	0.837412	2.96453	1.76991	1.35754	1.30005
Solyc06g076010	hypothetical protein (AHRD V3.3 *** AT1G47278.3)	9.63782	15.1934	14.1835	2.02999	3.22772	12.1081	7.64689	16.8145	11.6809
Solyc02g086060	Zinc transporter (AHRD V3.3 *** Q8RWM9_ARATH)	25.3911	24.8183	18.5522	11.8209	18.7726	22.1462	18.5319	23.3119	21.5892
Solyc03g119710	carbon catabolite repressor protein 4 homolog 3 (AHRD V3.3 *** A0A2I4F188_9ROSI)	25.4556	13.0713	17.1468	5.09185	8.06445	13.0849	14.4031	15.5994	17.9986
Solyc01g095720	Alpha/beta-Hydrolases superfamily protein (AHRD V3.3 *** A0A2U1L1L1_ARTAN)	7.29946	3.31432	2.66213	0.0590451	0.0932161	2.21002	0.882077	3.05825	2.377
Solyc07g041830	MTD1 (AHRD V3.3 *-* Q9LLM3_MEDTR)	30.3892	27.641	18.5895	9.61109	15.1493	19.9359	13.5119	39.2677	21.6424
Solyc11g040330	Endo-1,4-beta-xylanase (AHRD V3.3 *** A0A1J3CP06_NOCCA)	2.5667	0.913918	1.05465	0.306351	0.482834	2.29589	1.79947	0.717587	2.42719
Solyc08g067210	Dicer-like 3	5.40765	3.28418	3.75319	0.523706	0.822539	4.60871	5.13703	4.04415	4.00314
Solyc04g010280	Unknown protein	12.465	14.5753	7.87315	4.73212	7.42807	7.60465	5.20875	15.4518	9.48725
Solyc04g058180	S-adenosyl-L-methionine-dependent methyltransferases superfamily protein (AHRD V3.3 *** A0A2U1PR33_ARTAN)	4.51798	2.22997	2.59922	0.578754	0.908049	4.66112	2.90873	2.51043	4.63434
Solyc08g066790	Phospholipase D (AHRD V3.3 *** K4CLQ5_SOLLC)	20.4948	13.4066	9.42704	2.72076	4.20748	11.2136	10.3551	12.7945	14.8248
Solyc02g069240	O-fucosyltransferase family protein (AHRD V3.3 *** S8EG27_9LAMI)	13.7286	26.8851	17.2524	4.97943	7.69171	16.6864	19.0567	24.086	17.4393
Solyc06g007250	Plant intracellular Ras-group-related LRR protein 8 (AHRD V3.3 *** A0A199VAW6_ANACO)	19.0427	20.122	15.3939	6.63655	10.2341	19.2906	15.0122	20.8038	18.483
Solyc08g082810	Beta-amylase (AHRD V3.3 *** A0A2G2XJX5_CAPBA)	14.7948	13.0498	9.0501	6.1232	9.43062	13.3965	10.4798	11.7012	12.6771
Solyc02g069800	Alpha/beta-Hydrolases superfamily protein (AHRD V3.3 *** A0A2U1PVQ0_ARTAN)	634.421	866.005	293.553	154.007	236.892	428.631	277.939	725.513	863.831
Solyc04g017690	Protein EARLY RESPONSIVE TO DEHYDRATION 15 (AHRD V3.3 *** A0A1U8FFS2_CAPAN)	956.624	585.967	602.085	74.0765	113.767	561.573	362.958	637.084	538.202
Solyc03g059400	Sister chromatid cohesion protein (AHRD V3.3 *-* A0A2G2ZNX8_CAPAN)	7.46671	6.4975	5.34766	1.74489	2.67506	3.61883	3.40487	10.4753	1.74711
Solyc11g008870	Methylenetetrahydrofolate reductase (AHRD V3.3 *** A0A1U8F633_CAPAN)	80.3589	39.7255	47.0287	3.97193	6.08141	59.3287	51.7303	41.8992	55.4137
Solyc07g007600	vacuolar-type H+-pyrophosphatase	105.408	197.896	155.11	28.8256	44.1294	143.748	144.394	234.129	166.005
Solyc10g006350	CONSTANS interacting protein 7	11.3055	7.62618	8.57077	2.13824	3.27264	7.84146	7.50111	6.30486	7.64644
Solyc03g119320	hypothetical protein (AHRD V3.3 *** AT1G48780.1)	29.4295	24.4997	23.3288	1.66707	2.54689	16.28	11.6651	24.1179	23.0646
Solyc09g018340	ARM repeat superfamily protein (AHRD V3.3 *-* A0A2U1MSZ7_ARTAN)	9.11207	4.14647	3.63421	0.582968	0.890419	4.98858	3.58865	7.69376	4.84595
Solyc10g005330	Homeobox-leucine zipper protein MERISTEM L1 (AHRD V3.3 *** A0A1U8EDY4_CAPAN)	14.205	8.56093	6.32573	2.09518	3.19516	5.59435	4.36145	9.20059	7.16897
Solyc05g011890	Sulfotransferase (AHRD V3.3 *** A0A2G3B6Y2_CAPCH)	33.5298	33.8978	12.6338	0.585366	0.889808	6.10844	2.27796	12.567	16.6514
Solyc06g065310	Biotin/lipoate A/B protein ligase family (AHRD V3.3 *** A0A2U1MSZ4_ARTAN)	4.15201	2.83168	2.69746	1.02744	1.5609	4.3738	3.16404	2.55304	4.47065
Solyc09g018510	Phytol kinase (AHRD V3.3 *** A0A2K3MZ75_TRIPR)	22.0887	11.599	16.1319	4.48451	6.8083	16.6592	19.1519	13.3465	17.2942
Solyc08g069100	Exocyst subunit Exo70 family protein (AHRD V3.3 *** A0A1U8FG97_CAPAN)	10.0514	8.26559	6.42013	3.18465	4.82812	6.90327	7.31402	9.08777	7.06296
Solyc05g050990	UDP-glucuronate 4-epimerase 4 (AHRD V3.3 *** A0A1J3F7T2_NOCCA)	7.067	6.59595	5.26605	2.53299	3.82406	4.95999	5.92104	8.42011	5.22672
Solyc02g082290	Histidine kinase-like ATPase domain, Zinc finger, CW-type (AHRD V3.3 *** A0A2U1PNY4_ARTAN)	3.22273	1.66046	1.46149	0.517024	0.780081	2.38029	2.59701	1.669	1.72621
Solyc06g065100	R2R3MYB transcription factor 3	28.4079	26.4977	28.1765	6.42707	9.67836	16.3551	12.8486	40.2508	26.8685
Solyc01g094960	mitogen-activated protein kinase 5	8.29422	6.7401	8.11207	2.60022	3.90232	7.11127	10.7979	8.06918	6.73348
Solyc05g007510	RNA-directed RNA polymerase	36.8392	18.8088	17.9161	2.3334	3.49456	16.2994	18.5038	20.1209	28.2271
Solyc09g065130	Mitochondrial Rho GTPase (AHRD V3.3 *** A0A2G3BLB2_CAPCH)	46.7182	25.1736	36.8267	5.65097	8.43446	32.1473	32.7343	28.4733	29.5126
Solyc01g068290	tRNA uridine 5-carboxymethylaminomethyl modification enzyme MnmG (AHRD V3.3 *** A0A2G3AKP6_CAPAN),Pfam:PF01134	6.82177	9.42093	7.71021	2.23759	3.32538	9.01174	6.06408	10.2023	10.6945
Solyc08g067280	Unknown protein	27.6687	14.2672	8.35953	3.70069	5.47001	20.2961	13.1046	16.8813	7.01689
Solyc01g066700	UDP-glucuronic acid decarboxylase (AHRD V3.3 *** G5DXR5_SILLA)	26.6951	16.4946	8.57195	5.01814	7.41171	13.4034	9.11272	31.9114	9.69822
Solyc07g062080	mitogen-activated protein kinase 11	51.2083	47.4122	37.5462	12.3211	18.1691	36.1976	31.6041	57.4243	38.813
Solyc06g053860	alpha-1,2-Mannosidase (AHRD V3.3 *** A0A328D328_9ASTE)	26.7874	19.0312	17.6341	2.88357	4.2383	18.436	15.1935	14.5956	14.7172
Solyc09g060100	transmembrane protein (AHRD V3.3 *** AT4G13150.1)	5.92065	2.33056	2.22191	0.825243	1.21253	1.63485	1.14275	4.00593	2.56186
Solyc11g068500	Sec23/sec24 transport family protein (AHRD V3.3 *** G5DW78_SILLA)	18.8407	12.3773	14.7594	5.36774	7.88379	17.121	15.5341	12.998	16.074
Solyc08g078990	Phosphatidic acid phosphatase type 2/haloperoxidase (AHRD V3.3 *** A0A200PS40_9MAGN)	13.523	11.0295	7.11995	5.19291	7.61749	11.3172	8.73777	9.63934	10.4079
Solyc11g065350	ABC transporter G family member 12 (AHRD V3.3 *** A0A2G3B9R8_CAPCH)	96.4487	101.067	38.221	22.4251	32.809	39.0918	27.8361	100.468	62.8186
Solyc10g009490	PAP/OAS1 substrate-binding domain superfamily (AHRD V3.3 *-* A0A1I9LP98_ARATH)	11.1495	11.1428	8.44522	5.28748	7.70804	9.45152	8.32592	11.8661	9.2623
Solyc02g032490	Nuclear pore complex protein (AHRD V3.3 *-* A0A200QTL2_9MAGN)	3.86627	2.36288	2.41694	0.90092	1.31266	3.17409	2.15668	5.11938	2.61927
Solyc05g049900	UPF0187 protein, chloroplastic (AHRD V3.3 *** A0A1U8GN47_CAPAN)	22.5908	14.9628	15.8768	4.91353	7.13077	12.7626	12.6946	12.9151	14.7219
Solyc04g025180	ABC transporter G family member 24 (AHRD V3.3 *-* A0A2G2VGH5_CAPBA)	5.5687	2.9041	1.36322	0.128957	0.187122	3.71025	1.4479	3.0766	2.42028
Solyc02g093080	2-oxoglutarate (2OG) and Fe(II)-dependent oxygenase superfamily protein (AHRD V3.3 *** A0A2U1Q3D7_ARTAN)	60.4062	41.0553	46.4429	6.68227	9.6633	46.4638	51.3705	31.6191	37.4927
Solyc12g006040	NBS-LRR protein (AHRD V3.3 *-* Q9SM52_SOLAC)	7.52206	7.75041	3.87774	1.32263	1.90762	8.25507	3.30628	8.95493	9.80155
Solyc09g020010	Mediator of RNA polymerase II transcription subunit 19a (AHRD V3.3 *-* A0A1U8E3C3_CAPAN)	20.2407	19.0483	15.9465	6.11515	8.78799	16.3276	12.9081	20.7659	17.0367
Solyc10g080500	Actin (AHRD V3.3 *** A0A2G2VVS8_CAPBA)	76.9103	42.3895	44.9169	14.5298	20.8557	45.0799	56.6566	43.9599	37.549
Solyc01g009310	meloidogyne-induced giant cell protein DB217	183.543	125.753	127.658	51.636	74.0459	98.5285	111.471	148.911	164.144
Solyc07g062050	SH2 domain-containing protein A (AHRD V3.3 *** SHA_ARATH)	11.7494	9.99404	10.4744	3.44074	4.93332	7.04778	6.75172	8.03799	8.88099
Solyc07g056040	CASP-like protein (AHRD V3.3 *** A0A2I4GR32_9ROSI)	19.9463	17.0227	16.0588	6.62878	9.46819	19.6929	11.3658	28.7352	24.9481
Solyc08g006510	Rossmann-fold NAD(P)-binding domain-containing protein (AHRD V3.3 *** G5DW32_SILLA)	55.1649	31.9741	27.5372	4.21117	6.01375	32.7172	28.0135	30.8364	29.5286
Solyc10g008850	transmembrane protein (AHRD V3.3 *-* AT1G28540.1)	30.3864	21.2691	19.316	3.31413	4.73172	21.6611	23.5676	25.6163	25.2734
Solyc06g072380	3,4-dihydroxy-2-butanone kinase	21.3755	14.269	13.1306	4.57902	6.53123	13.4995	11.2081	16.4749	13.6087
Solyc11g068940	RING-type E3 ubiquitin transferase (AHRD V3.3 *** A0A2G2VPS7_CAPBA)	6.96225	3.27395	0.426747	0.278523	0.396866	3.34041	2.38553	4.00066	1.65721
Solyc03g116150	S-adenosyl-L-methionine-dependent methyltransferases superfamily protein (AHRD V3.3 *** A0A2U1LK68_ARTAN)	14.5726	10.91	10.501	3.61208	5.14529	11.7616	11.7211	9.10717	12.7798
Solyc04g081570	Heat shock protein 90 (AHRD V3.3 *-* A0A0A7LYT2_ALBBR)	699.419	472.764	427.542	198.893	282.539	316.337	327.292	536.593	642.377
Solyc03g082610	Senescence regulator S40 (AHRD V3.3 *** A0A200QWC0_9MAGN)	42.7926	28.1527	32.2317	9.78344	13.8791	33.4597	39.4859	25.8943	37.5092
Solyc02g088000	Starch synthase, chloroplastic/amyloplastic (AHRD V3.3 *** K4BBV6_SOLLC)	23.6023	19.7368	11.3848	5.25106	7.44732	11.752	11.2942	15.9395	15.3732
Solyc05g053980	Plant resistance protein (AHRD V3.3 *-* O81136_SOLLC)	58.9882	33.0216	42.781	13.1719	18.61	45.0388	53.7673	39.2743	43.6925
Solyc04g078610	Kinesin (AHRD V3.3 *** A0A200QZN6_9MAGN)	77.9699	64.7389	34.9334	19.6746	27.7882	61.8079	26.7282	63.3904	47.3114
Solyc02g094280	Yellow stripe-like protein (AHRD V3.3 *** A0A2D1UXE7_ROSHC)	53.3705	42.9389	27.7962	20.4201	28.8148	34.5349	25.1697	39.3181	37.1332
Solyc12g013960	DUF688 domain-containing protein (AHRD V3.3 *** A0A1Q3CVC4_CEPFO)	12.8763	11.809	8.00169	5.52005	7.78302	9.08929	12.0223	16.0723	16.2674
Solyc02g085670	Major facilitator superfamily protein (AHRD V3.3 *** A0A2U1P386_ARTAN)	19.8018	18.6731	15.2979	7.46928	10.5228	17.3552	14.3106	18.719	18.8736
Solyc09g064240	PfkB-like carbohydrate kinase family protein (AHRD V3.3 *** A0A2U1QKJ7_ARTAN)	15.9451	9.3284	10.4573	3.64818	5.13824	15.3213	16.1274	9.97126	11.6198
Solyc03g026340	Calcium-dependent protein kinase 4 (AHRD V3.3 *** A0A2G2ZYX8_CAPAN)	37.897	34.4112	34.3674	14.3807	20.2238	30.0051	31.2665	58.6112	38.3537
Solyc04g008840	FRIGIDA-like protein (AHRD V3.3 *** A0A2G2X9B2_CAPBA)	11.16	8.69136	8.77957	2.84274	3.98669	8.38582	8.64828	13.3363	8.6477
Solyc01g105220	alternative oxidase 2	17.4807	12.8946	8.49255	6.02612	8.44807	9.81272	10.3342	20.7685	18.0184
Solyc09g098340	aspartic proteinase-like protein 2 (AHRD V3.3 *** A0A2G2ZT59_CAPAN)	29.0193	19.0287	15.8747	8.14116	11.4112	15.1771	14.5798	23.3506	19.1104
Solyc10g006010	Two pore potassium channel a (AHRD V3.3 *** A0A2G2VRA3_CAPBA)	31.8337	18.2214	18.4961	2.1095	2.95669	17.1368	11.6547	14.3185	21.5526
Solyc07g042830	Starch synthase, chloroplastic/amyloplastic (AHRD V3.3 *** B2ZGM9_SOLLC)	14.3422	25.656	14.191	6.74065	9.44108	19.3062	14.3559	18.9022	15.5252
Solyc04g049800	AP2-like ethylene-responsive transcription factor (AHRD V3.3 *** A0A220QTH6_9SOLA)	4.30535	4.66308	2.93823	0.880499	1.23197	3.17912	2.72391	8.63503	3.45028
Solyc07g018270	VIN3-like protein 2 (AHRD V3.3 *** A0A2I4FHF7_9ROSI)	15.1075	12.4674	8.21434	5.45137	7.62089	12.326	12.498	10.8148	9.176
Solyc08g077050	Ferredoxin (AHRD V3.3 *** A0A1U8GXA1_CAPAN)	33.5002	54.3398	26.3382	8.10269	11.3216	39.312	30.2837	37.0977	41.907
Solyc07g032710	hypothetical protein (AHRD V3.3 *-* AT5G42710.3)	5.29825	2.67521	2.68477	0.294742	0.411744	3.09888	2.81497	3.77354	3.21455
Solyc02g087290	Alpha-mannosidase (AHRD V3.3 *** A0A2G2XIC1_CAPBA)	13.4809	7.91262	9.81378	1.99652	2.78057	9.71718	11.9742	9.79177	9.66221
Solyc07g052290	Membrane metalloprotease ARASP, chloroplastic (AHRD V3.3 *** A0A2G3AYX5_CAPCH)	28.0828	14.6552	14.7909	3.84385	5.35274	13.1816	9.87696	14.5698	15.851
Solyc03g026300	Per1-like (AHRD V3.3 *** A0A200PW77_9MAGN)	9.56736	8.23598	7.76478	2.9914	4.16467	8.31991	10.0709	6.03727	7.0895
Solyc09g091850	Non-lysosomal glucosylceramidase (AHRD V3.3 *** A0A328D7Z8_9ASTE)	15.7247	9.53384	13.1944	3.01284	4.18385	14.3907	10.7034	10.3621	8.87513
Solyc11g007580	DNA demethylase 3	19.3762	13.6348	9.95295	3.18366	4.41755	13.3236	10.5511	14.0235	14.2068
Solyc04g009620	chorismate synthase 2 precursor	16.7372	13.4635	9.86	4.98546	6.91316	12.0458	10.6631	15.0737	11.3884
Solyc04g015130	Protein kinase G11A (AHRD V3.3 *** A0A2G2XYG0_CAPAN)	34.6394	17.0344	25.9935	8.37476	11.5971	23.7119	31.0777	23.3487	24.2634
Solyc01g066710	UDP-glucuronic acid decarboxylase 4 (AHRD V3.3 *-* A0A2G2VJP5_CAPBA)	18.2412	8.44083	1.48235	1.89541	2.6232	4.42484	3.47184	15.3693	4.53114
Solyc12g044350	DNA primase (AHRD V3.3 *-* A0A2U1Q4Y3_ARTAN)	4.50983	2.50668	3.04309	0.994014	1.37236	1.94836	2.61964	4.13771	3.93441
Solyc03g113300	Short-chain dehydrogenase reductase 5 (AHRD V3.3 *-* A0A2G3A1M8_CAPAN)	19.7302	13.2033	8.61066	5.63128	7.77152	8.75434	9.12344	11.3281	20.6983
Solyc03g096070	Phosphoinositide phospholipase C (AHRD V3.3 *** A0A2G2X4X9_CAPBA)	3.90036	1.59266	0.43862	0.576704	0.795602	1.39414	0.833431	2.03685	2.71364
Solyc01g104880	Phosphatidylserine decarboxylase proenzyme 2 (AHRD V3.3 *** A0A2G3AWK6_CAPCH)	34.4144	21.2538	17.5425	5.87263	8.10163	23.659	29.5706	23.9464	23.6724
Solyc06g005420	Histone H4 (AHRD V3.3 *-* F2E7L1_HORVV)	104.666	94.0174	82.3922	41.8796	57.6799	83.816	71.6279	127.354	95.33
Solyc05g042050	Drug/metabolite transporter (AHRD V3.3 *-* A0A200RBC1_9MAGN)	13.8975	11.3707	7.70753	5.25824	7.2305	9.84613	8.83076	10.6777	11.7897
Solyc03g115990	Malate dehydrogenase (AHRD V3.3 *** O48906_MEDSA)	44.92	72.567	41.6576	11.7084	16.0405	73.8119	51.0638	72.1273	68.8514
Solyc12g042830	Class I heat shock protein (AHRD V3.3 *-* A0A2U1P7Z6_ARTAN)	343.993	179.081	120.571	19.9933	27.3805	206.395	53.6787	54.7094	189.04
Solyc03g113290	Unknown protein	18.9217	12.6512	8.92637	6.05009	8.28359	11.647	11.55	11.0928	18.6078
Solyc05g006540	Paired amphipathic helix protein Sin3-like 4 (AHRD V3.3 *** A0A2G2YE30_CAPAN)	26.7321	16.5233	21.1637	7.71668	10.5356	20.6191	23.2376	21.5791	20.277
Solyc01g096390	DNA-directed RNA polymerase subunit (AHRD V3.3 *** A0A2G2YYG0_CAPAN)	11.8986	6.6489	10.9306	1.10611	1.50974	8.74745	12.439	8.10655	8.28259
Solyc07g056660	Vacuolar sorting protein 39 (AHRD V3.3 *** A0A2U1PI44_ARTAN)	19.9051	11.6706	11.35	3.3891	4.62507	14.0318	13.0338	11.95	11.9261
Solyc01g010780	Protein kinase superfamily protein (AHRD V3.3 *** A0A2U1NYF7_ARTAN)	27.1337	23.3141	18.9972	8.33539	11.3679	21.3078	21.3049	22.8396	18.7382
Solyc12g099970	SNF1 kinase complex anchoring protein	56.8211	34.4289	42.614	6.32681	8.61224	34.4334	49.2661	33.7054	35.6035
Solyc01g094570	Alpha/beta-Hydrolases superfamily protein (AHRD V3.3 *** A0A2U1MXT7_ARTAN)	16.3022	10.1671	12.314	3.62318	4.93088	12.0022	17.5036	11.3542	8.43731
Solyc09g082050	Histone-lysine N-methyltransferase, H3 lysine-9 specific SUVH1 (AHRD V3.3 *** A0A2G2W0D8_CAPBA)	21.4304	16.7172	14.8783	5.55957	7.4845	15.7059	16.3041	16.0293	17.5776
Solyc07g053600	receptor-like protein kinase HSL1 (AHRD V3.3 *** A0A1U8HI37_CAPAN)	20.7556	14.6986	9.63101	2.66128	3.58183	11.1275	15.0288	10.837	18.0882
Solyc10g083380	Basic-leucine zipper (BZIP) transcription factor family protein (AHRD V3.3 *-* Q8L5Y2_ARATH)	172.347	74.278	52.9069	7.45093	10.0152	150.77	67.5918	47.5094	83.7975
Solyc05g053240	Squamosa promoter binding protein12b	24.6237	13.8436	15.4028	6.34264	8.52333	16.5342	18.6899	17.328	15.48
Solyc07g056590	Polyadenylate-binding protein-interacting protein 9 (AHRD V3.3 *** A0A2G2WEN6_CAPBA)	27.3389	18.5316	12.864	3.67046	4.93035	20.6132	14.8231	14.5134	14.7639
Solyc09g059600	GPI transamidase component PIG-S (AHRD V3.3 *** A0A1J3IF58_NOCCA)	25.1941	21.0937	21.6972	6.5919	8.8495	19.8642	19.5507	24.0961	20.1061
Solyc02g067740	beta-galactosidase (AHRD V3.3 *** AT3G27930.1)	10.4873	14.9583	9.9028	3.36797	4.51768	10.0623	8.96748	13.4498	11.1192
Solyc01g109970	SNF2 domain-containing protein / helicase domain-containing protein (AHRD V3.3 *** A0A178VR01_ARATH)	12.0901	11.4347	10.228	3.3716	4.52026	9.49129	9.64795	14.3326	13.365
Solyc01g103930	Transmembrane 9 superfamily member (AHRD V3.3 *** A0A2G2Y1V0_CAPAN)	40.8785	25.1217	29.6617	9.45979	12.6775	33.5057	35.3165	28.9914	35.7527
Solyc10g076580	Phosphoinositide phosphatase SAC8 (AHRD V3.3 *** A0A2G2YLP1_CAPAN)	16.681	14.6855	8.25013	4.95536	6.63441	12.2743	10.5726	17.3761	12.2801
Solyc10g008990	Trafficking protein particle complex subunit 13 (AHRD V3.3 *** A0A1J3IPC4_NOCCA)	41.5139	25.1285	32.4015	11.2841	15.0922	32.1312	31.6553	24.9978	28.9535
Solyc02g089730	Endo-1,3(4)-beta-glucanase 1 (AHRD V3.3 *** A0A1J3K097_NOCCA)	4.65929	2.17948	1.00193	0.506072	0.676568	1.6345	0.888732	1.52046	3.51053
Solyc01g094880	Quinoprotein amine dehydrogenase, beta chain-like RIC1-like guanyl-nucleotide exchange factor (AHRD V3.3 *** F4K735_ARATH)	22.0218	10.8979	16.8012	2.11105	2.81717	16.5568	16.7912	13.6775	13.7156
Solyc05g010260	6-phosphogluconate dehydrogenase, decarboxylating (AHRD V3.3 *** A0A1U8F1N4_CAPAN)	69.1596	43.4257	35.0699	21.6644	28.8536	43.4968	36.8304	40.2847	40.1123
Solyc09g010920	Transcription factor GRAS (AHRD V3.3 *** A0A200R547_9MAGN)	5.73853	4.94952	3.93905	1.10977	1.47764	2.83365	2.8711	4.90193	5.2727
Solyc05g014100	Alpha/beta-Hydrolases superfamily protein (AHRD V3.3 *-* A0A1I9LMK9_ARATH)	30.884	15.3712	20.541	0.649316	0.864072	22.9356	24.8778	21.3127	19.1784
Solyc04g072770	tRNA modification GTPase MnmE (AHRD V3.3 *** A0A1J3D5T8_NOCCA)	9.9245	10.2981	8.57353	3.32529	4.4235	9.16867	7.50882	12.5413	9.75261
Solyc01g096160	L-fucokinase/GDP-L-fucose pyrophosphorylase (AHRD V3.3 *** A0A2U1NSI7_ARTAN)	14.1413	9.84462	10.8355	4.19965	5.5758	8.97476	8.14528	11.1713	10.2247
Solyc08g076770	ER-based factor for assembly of V-ATPase (AHRD V3.3 *** AT5G52980.1)	65.6838	66.9435	54.3056	18.2714	24.2585	56.4776	53.1523	75.8308	58.9159
Solyc01g110030	WD40 repeat (AHRD V3.3 *** A0A200QE38_9MAGN)	23.8251	17.0774	15.9979	7.72544	10.241	19.1554	18.8217	19.0424	16.9245
Solyc03g120670	2-hydroxyacid dehydrogenase (AHRD V3.3 *** A9CH04_AGRFC)	79.7153	55.2832	51.2341	17.5232	23.1515	55.3474	54.0964	48.7891	59.5948
Solyc03g094070	Mediator of RNA polymerase II transcription subunit 31-like protein (AHRD V3.3 *-* A0A2K3PMB6_TRIPR)	6.428	11.2442	4.99945	2.18637	2.88721	6.57839	7.68646	8.6792	9.777
Solyc07g044810	Endoplasmic reticulum-Golgi intermediate compartment protein 3 (AHRD V3.3 *** A0A1J3HP52_NOCCA)	58.3882	58.3155	46.526	12.8879	17.0185	42.7337	40.0543	74.4238	60.0983
Solyc10g083370	Unknown protein	75.8192	26.5604	18.7519	3.16253	4.17403	60.7221	22.7936	19.2136	26.3812
Solyc01g096110	Transducin family protein / WD-40 repeat family protein (AHRD V3.3 *** A0A2U1M7G0_ARTAN)	7.97319	6.91431	5.08956	2.34358	3.09018	6.70719	6.11525	7.31208	6.17298
Solyc10g085140	Alkyl transferase (AHRD V3.3 *** K7X479_SOLLC)	63.5855	55.4307	58.1598	24.5304	32.2919	21.5506	20.121	32.9301	38.9364
Solyc02g030200	Integrase-type DNA-binding superfamily protein (AHRD V3.3 *-* AT2G41710.3)	37.9059	32.7404	22.9127	8.58456	11.2956	30.6502	31.5378	48.2954	36.4829
Solyc07g006540	Double CLP-N motif-containing P-loop nucleoside triphosphate hydrolases superfamily protein (AHRD V3.3 *** A0A2K3PMT6_TRIPR)	37.9018	40.9849	24.3503	16.4598	21.6565	32.7974	27.467	53.7742	34.0739
Solyc08g068880	protein ENHANCED DISEASE RESISTANCE 2-like (AHRD V3.3 *** A0A2I4G6J8_9ROSI)	59.8921	42.7805	42.5835	15.6314	20.5578	42.4954	53.6639	48.3601	41.4702
Solyc09g065650	Protein phosphatase 2C family protein (AHRD V3.3 *** A0A2U1QFD7_ARTAN)	9.93538	15.489	11.2908	0.688292	0.903926	12.121	8.79443	15.1899	11.0411
Solyc11g019970	Plant organelle RNA recognition domain protein (AHRD V3.3 *** G7L9M0_MEDTR)	9.07866	9.22497	6.55863	3.80147	4.98398	7.15909	6.94011	9.17213	8.31412
Solyc02g078000	transcriptional corepressor LEUNIG-like (AHRD V3.3 *-* A0A2I4H8H0_9ROSI)	25.6536	18.348	14.6899	9.08967	11.9139	14.6176	18.27	18.8277	15.7128
Solyc09g059960	GPI transamidase component Gpi16 subunit family protein (AHRD V3.3 *** Q949U5_ARATH)	25.7017	21.6737	21.1965	9.28412	12.1357	22.21	20.6619	25.0966	21.3163
Solyc01g109510	SWI/SNF complex subunit SWI3D (AHRD V3.3 *** A0A2I4FZ45_9ROSI)	28.0007	22.9031	22.1419	7.98522	10.4272	19.1014	20.5567	30.7722	23.8748
Solyc03g115810	Solyc03g115810	36.4691	22.8301	25.5073	6.99436	9.12343	29.8753	28.3295	27.2224	26.7962
Solyc08g082240	transmembrane protein (AHRD V3.3 --* AT1G64385.2)	63.3105	117.362	93.2807	25.078	32.6987	91.2804	78.2889	139.959	102.107
Solyc03g005660	Disease resistance protein (AHRD V3.3 *** A0A2U1N8H9_ARTAN)	6.96035	3.38668	4.30674	0.708437	0.923442	4.57315	4.81392	3.45838	3.67375
Solyc05g012480	Mitochondrial processing peptidase (AHRD V3.3 *** Q41445_SOLTU)	42.2164	58.8944	24.485	5.86103	7.63832	38.1446	23.528	53.1017	34.4676
Solyc01g005950	Serine/threonine-protein phosphatase (AHRD V3.3 *** A0A2G3DEI1_CAPCH)	54.8521	30.9812	37.6777	2.99649	3.9048	39.5388	43.6347	24.2391	34.8468
Solyc06g060910	Glycerol-3-phosphate transporter 4-like protein (AHRD V3.3 *** A0A2K3PKE8_TRIPR)	3.94658	2.56063	2.31005	0.428381	0.558234	3.85234	2.40595	2.0731	2.24251
Solyc02g078700	LisH and RanBPM domains containing protein (AHRD V3.3 *** F4HTG9_ARATH)	2.42131	0.980465	1.25727	0.148983	0.1941	0.496022	1.46268	0.987716	2.01714
Solyc05g012700	Integral membrane protein (AHRD V3.3 *** B6U4H9_MAIZE)	47.1781	40.8624	30.117	12.7062	16.5517	28.3546	18.8528	30.4503	31.9141
Solyc04g024430	Unknown protein	62.3685	48.6247	53.6325	22.6046	29.3826	40.2574	50.968	62.538	48.3087
Solyc10g047270	Potassium transporter (AHRD V3.3 *** K4CZZ0_SOLLC)	12.9278	11.573	9.06678	3.85907	5.01019	10.5774	10.3794	13.5168	10.6354
Solyc08g075710	Polyamine transporter PUT1 (AHRD V3.3 *** A0A2G2XLV8_CAPBA)	29.0234	44.607	20.1753	10.0902	13.0902	28.8967	22.7655	33.413	27.3633
Solyc04g077150	Ergosterol biosynthetic protein 28 (AHRD V3.3 *** A0A1U8GD02_CAPAN)	20.4923	20.8138	16.4319	8.90234	11.5324	15.6358	18.2021	22.9793	23.3707
Solyc02g093640	Very-long-chain 3-oxoacyl-CoA reductase (AHRD V3.3 *** A0A2U1QI70_ARTAN)	92.1619	89.6789	76.6945	29.1266	37.7192	72.5604	66.7136	114.773	87.6041
Solyc04g071350	Exocyst complex component SEC5B (AHRD V3.3 *** A0A2G2V1U5_CAPBA)	43.2518	26.3894	27.6536	7.83333	10.1292	30.6848	29.8692	29.2935	28.9306
Solyc09g074740	Cation efflux family protein (AHRD V3.3 *-* A0A2U1NZ88_ARTAN)	11.2171	7.40297	5.47427	2.00516	2.59214	9.68548	9.26364	9.97007	8.58674
Solyc12g008360	Dolichyl-diphosphooligosaccharide--protein glycosyltransferase subunit STT3A (AHRD V3.3 *** A0A2G2X3M2_CAPBA)	130.305	74.7474	76.3064	15.6901	20.2659	73.9187	67.5655	92.9482	104.103
Solyc11g065490	protein RETICULATA-RELATED 4, chloroplastic-like (AHRD V3.3 *** A0A2I4G748_9ROSI)	78.8731	56.2853	67.4501	24.6209	31.7869	92.9575	80.2464	62.3661	65.9909
Solyc04g014270	ATP-dependent 6-phosphofructokinase (AHRD V3.3 *** A0A2G2XA03_CAPBA)	19.3997	11.8143	10.4807	3.36407	4.33946	11.8967	10.3503	8.92179	11.516
Solyc06g072750	Heat stress transcription factor A-1 (AHRD V3.3 *** A0A2G3ARP3_CAPCH)	15.4809	11.3932	9.88018	1.35115	1.73669	9.44027	7.04452	12.3073	10.5296
Solyc01g068260	DNA topoisomerase 2-binding protein 1 (AHRD V3.3 *** A0A1J3J5G7_NOCCA)	14.9513	10.4087	6.81706	2.58116	3.31463	9.12026	7.21725	9.74094	6.6708
Solyc02g150148	Unknown protein	141.435	91.3182	119.211	22.6354	29.0537	104.482	118.951	105.297	87.3866
Solyc11g008610	CMP-sialic acid transporter 2 (AHRD V3.3 *** A0A1U8EWJ1_CAPAN)	8.69895	5.73757	5.60325	1.95038	2.5017	5.3178	4.86752	5.50942	6.4997
Solyc08g066820	Choline/Ethanolamine kinase (AHRD V3.3 *** A0A200PQG5_9MAGN),Pfam:PF01633	53.9744	50.3426	41.6929	16.6341	21.2895	45.8598	42.943	56.6321	45.7945
Solyc03g093640	embryonic flower 2	34.4744	23.3051	22.2112	10.0377	12.83	22.8831	24.8098	29.7335	22.3566
Solyc07g005580	1-acyl-sn-glycerol-3-phosphate acyltransferase (AHRD V3.3 *** A0A2G3BXE9_CAPCH)	13.3684	20.5629	9.71873	4.28703	5.47934	12.1325	8.62376	12.6388	11.8829
Solyc05g026540	transmembrane protein (Protein of unknown function DUF2359%2C transmembrane) (AHRD V3.3 *** AT1G23170.2)	128.554	101.216	68.9267	37.5381	47.8826	84.2511	80.3756	113.36	90.3921
Solyc02g036280	Pvr4 (AHRD V3.3 *-* A0A1D5AHY8_CAPAN)	8.87356	3.94284	5.77318	1.55991	1.98796	6.58473	6.59127	5.33652	4.95875
Solyc02g070280	Cationic amino acid transporter (AHRD V3.3 *** S8D7Y4_9LAMI)	9.61447	6.70614	3.73804	0.602626	0.767969	4.45968	8.16733	7.39459	4.04641
Solyc10g047200	Unknown protein	37.3135	21.0408	14.3396	7.47756	9.52108	20.9382	19.5304	28.8544	28.4273
Solyc06g084530	P-loop containing nucleoside triphosphate hydrolases superfamily protein (AHRD V3.3 *** A0A2U1N2C4_ARTAN)	47.4442	28.4066	36.3724	7.05128	8.95694	32.5998	37.1134	34.1921	33.4417
Solyc09g064930	R3H domain protein (AHRD V3.3 *** F4I0U6_ARATH)	99.8021	78.3185	58.0647	39.4668	50.1244	68.5554	61.5154	68.1992	63.3934
Solyc03g114660	Pentatricopeptide repeat-containing protein (AHRD V3.3 *** A0A2G3A1V3_CAPAN)	4.91891	3.14624	2.75906	1.47403	1.86935	5.34079	4.38778	3.29644	4.03726
Solyc12g006180	RNA-binding (RRM/RBD/RNP motifs) family protein (AHRD V3.3 *** F4JFN7_ARATH)	63.705	41.575	36.3	15.9564	20.2204	52.5733	45.3289	43.0765	43.4082
Solyc09g091580	Protein kinase domain (AHRD V3.3 *** A0A200QUN4_9MAGN)	29.7235	25.5904	13.9408	8.68989	11.0059	15.2816	7.41276	16.5935	23.1717
Solyc04g081330	DUF3119 domain-containing protein (AHRD V3.3 *** A0A1Q3BKA3_CEPFO)	71.4266	51.8777	53.7349	15.5554	19.6557	50.128	60.0284	50.37	53.0021
Solyc01g112250	Calcium dependent protein kinase (AHRD V3.3 *** Q43676_VIGRR)	74.9866	38.1011	41.8027	18.5305	23.3783	45.1148	47.4105	42.998	46.3216
Solyc09g097910	30S ribosomal protein s1-like (AHRD V3.3 *** A0A2K3PDC1_TRIPR)	31.4998	18.974	26.1146	2.8201	3.55739	12.4319	6.79278	8.80879	18.6619
Solyc03g119980	Alpha/beta-Hydrolases superfamily protein (AHRD V3.3 *** O04083_ARATH)	18.907	11.6951	7.63463	1.83348	2.31145	11.0528	6.14113	13.8377	18.8065
Solyc05g056570	Calcium-dependent protein kinase (AHRD V3.3 *** A0A2U1MRE6_ARTAN)	37.6082	21.4517	15.7243	7.72825	9.74235	20.5359	17.0387	18.8121	20.0955
Solyc12g099940	Acyl-CoA N-acyltransferases (NAT) superfamily protein (AHRD V3.3 *** AT2G06025.6)	40.0956	54.1938	38.1992	12.1663	15.3157	27.7836	27.4513	54.9942	47.5499
Solyc08g015780	Ankyrin repeat protein SKIP35 (AHRD V3.3 *** A0A2G2W349_CAPBA)	42.2984	20.4316	25.1555	8.23466	10.3611	23.291	25.8022	18.8991	19.7487
Solyc05g053720	O-fucosyltransferase (AHRD V3.3 *** A0A2P5A877_PARAD)	28.1276	18.5573	19.6564	8.27141	10.3954	25.4466	21.9268	20.5811	18.9273
Solyc01g059830	Enoyl-CoA hydratase (AHRD V3.3 *** A0A1Y1IHV1_KLENI)	70.6585	76.5522	44.7489	28.5083	35.8235	64.4493	46.0392	65.0095	57.3679
Solyc03g006460	Phospholipid scramblase (AHRD V3.3 *** A0A1U8GQV0_CAPAN)	5.68086	5.31902	4.25093	2.27531	2.85642	3.49202	3.65257	6.97253	5.93141
Solyc11g007690	Pyruvate kinase (AHRD V3.3 *** A0A2G2Y675_CAPAN)	11.5683	7.89057	4.79129	0.84825	1.06236	8.78764	5.77123	6.15064	7.58244
Solyc10g038190	Protein kinase G11A (AHRD V3.3 *** A0A2G2XSC6_CAPBA)	22.331	12.8579	7.55078	2.68905	3.36601	10.7314	6.32141	10.7171	14.0254
Solyc01g073650	Serine/threonine-protein phosphatase (AHRD V3.3 *** A0A1U8EGY9_CAPAN)	135.904	95.1768	102.958	36.4549	45.5626	98.7675	116.729	126.529	105.56
Solyc08g016050	Guanine nucleotide exchange factor SPIKE 1 (AHRD V3.3 *** A0A2G3AMT8_CAPAN)	16.046	8.4432	12.8902	1.63462	2.03908	11.5559	14.641	10.51	11.7187
Solyc06g008490	Transcription factor jumonji (Jmj) family protein / zinc finger (C5HC2 type) family protein (AHRD V3.3 *** A0A1P8AMS3_ARATH)	13.434	14.1728	10.9213	5.40288	6.73809	10.4055	9.39872	14.0979	11.3736
Solyc03g025510	Alpha/beta-Hydrolases superfamily protein (AHRD V3.3 *** A0A2U1MXT7_ARTAN)	25.9413	19.0273	14.9926	6.35728	7.92284	12.4779	10.9736	16.3745	16.1061
Solyc03g113770	NAD(P)H-hydrate epimerase (AHRD V3.3 *** A0A1U8G4A3_CAPAN)	36.0142	25.708	30.1878	11.0904	13.8169	28.3472	35.6731	27.1886	29.8587
Solyc08g016010	Apyrase-like protein (AHRD V3.3 *** A0MWC2_TOBAC)	44.1579	23.0217	30.7475	5.61672	6.99514	36.0391	37.1408	26.3291	28.7252
Solyc08g081180	Signal peptide peptidase-like 4 (AHRD V3.3 *** A0A2G2XJN7_CAPBA)	56.9649	40.3855	31.2923	9.37644	11.6642	45.7414	25.5884	23.118	28.2997
Solyc05g018760	RING/U-box superfamily protein (AHRD V3.3 *-* Q3EAE6_ARATH)	115.104	135.359	92.9104	30.9458	38.4805	123.238	82.3409	150.54	98.099
Solyc07g054730	Wound-responsive family protein (AHRD V3.3 *** AT4G28240.1)	577.341	875.122	502.386	122.329	151.694	588.091	650.478	1784.75	793.779
Solyc10g006090	Protein ENHANCED DOWNY MILDEW 2 (AHRD V3.3 *** A0A2G2YIJ3_CAPAN)	12.8648	18.8179	14.8907	3.7062	4.59365	14.2546	12.8007	19.6626	16.119
Solyc08g008030	AT-hook motif nuclear-localized protein 10 (AHRD V3.3 *** A0A2G3AP54_CAPAN)	27.1095	30.0635	17.2426	10.5329	13.0549	24.5146	19.1038	28.2946	25.3954
Solyc07g055940	Secretion-regulating guanine nucleotide exchange factor (AHRD V3.3 *** Q9LXS2_ARATH)	8.215	6.57828	5.7211	3.31416	4.10625	4.39861	4.30499	6.61239	6.05325
Solyc06g071420	RING/U-box superfamily protein (AHRD V3.3 *-* A0A2U1KE89_ARTAN)	15.375	14.5816	11.4899	6.38813	7.90711	12.6102	8.56211	16.0017	15.0865
Solyc01g105700	Myc-type, basic helix-loop-helix (BHLH) domain-containing protein (AHRD V3.3 *-* A0A2U1NNA1_ARTAN)	10.1761	3.66536	8.38949	1.47221	1.82012	9.20467	5.92838	7.75766	5.90998
Solyc09g015470	Protein TIC 56, chloroplastic (AHRD V3.3 *** A0A1U8F621_CAPAN)	6.25403	4.41177	4.70805	1.91472	2.36576	5.13946	5.17415	5.53415	3.59433
Solyc09g065820	bHLH transcription factor 059	55.5823	41.6486	39.8636	19.4164	23.9605	51.5444	82.9081	49.5484	51.6287
Solyc07g020710	Protein tesmin/TSO1-like CXC 5 (AHRD V3.3 *** A0A2G3BNP4_CAPCH)	16.4613	14.2686	11.4524	6.47604	7.98848	7.66504	9.18854	18.1293	11.8338
Solyc05g005590	Dual-specificity RNA methyltransferase RlmN (AHRD V3.3 *** A0A1J3CX71_NOCCA)	10.6404	15.2697	12.0985	4.35398	5.3668	12.1074	10.0718	16.9547	12.7848
Solyc11g007020	mevalonate disphosphate decarboxylase	45.3256	27.8403	24.5789	6.18563	7.6222	42.7403	41.6312	20.1523	43.3247
Solyc06g051920	Cyclic nucleotide gated channel 1 (AHRD V3.3 *** A0A2U1KHS4_ARTAN)	65.4706	32.2323	26.9949	13.0037	16.0149	50.0474	58.3675	30.89	33.5555
Solyc08g007910	MAP kinase kinase kinase 61	31.8441	27.0163	14.3059	8.72008	10.7288	16.7407	13.5334	24.8635	19.9844
Solyc12g049530	Phosphoinositide phosphatase SAC2 (AHRD V3.3 *-* A0A2G2V918_CAPBA)	35.0469	19.7377	28.3799	8.2134	10.1054	25.839	34.9755	27.1269	22.6535
Solyc01g096660	proline-rich family protein (AHRD V3.3 *** AT5G07020.1)	76.0796	110.757	72.5099	28.0598	34.496	62.596	30.4719	58.179	83.3757
Solyc06g048730	Uroporphyrinogen decarboxylase (AHRD V3.3 *** A0A2G3CAB7_CAPCH)	31.3991	35.0628	26.1437	10.7377	13.2001	24.0434	20.4508	31.8852	31.733
Solyc11g010840	KH domain-containing protein (AHRD V3.3 *** A0A2I0WKQ9_9ASPA)	19.8828	22.8306	15.7516	7.23336	8.88663	21.1412	17.3304	27.534	21.7714
Solyc01g091190	5-enolpyruvylshikimate-3-phosphate synthase	45.7135	61.9782	29.8473	13.7211	16.8527	48.2648	29.2146	56.8829	54.8098
Solyc03g114500	Enolase (AHRD V3.3 *** A0A2G2WR88_CAPBA)	47.8921	33.7036	27.7785	13.066	16.0404	44.2217	33.4504	29.2877	32.6521
Solyc02g069650	Unknown protein	21.014	11.458	12.3618	5.72874	7.03106	14.053	13.7736	14.0202	13.7745
Solyc02g005100	Unknown protein	24.4974	18.7714	20.584	6.32338	7.75784	29.9903	27.4659	20.7133	15.1822
Solyc01g067500	Serine/threonine protein phosphatase 2A regulatory subunit B subunit gamma-like protein (AHRD V3.3 *** A0A2K3PGU2_TRIPR)	46.3316	37.7772	39.3298	17.7024	21.7002	35.1421	35.6951	43.1852	37.414
Solyc02g072270	RING/FYVE/PHD zinc finger superfamily protein (AHRD V3.3 *** B6SN54_MAIZE)	14.1921	11.6562	8.85953	3.84999	4.719	10.4042	7.56144	9.56834	8.93313
Solyc01g056750	Zinc finger, CCHC-type (AHRD V3.3 *-* A0A2U1PD96_ARTAN)	9.79378	3.93934	5.73416	0.549429	0.672517	6.18679	8.50655	7.54939	6.83264
Solyc01g094530	Acyl-CoA thioesterase family protein (AHRD V3.3 *** A0A2U1Q5B6_ARTAN),Pfam:PF13622	17.3934	10.2167	11.662	4.58637	5.6075	14.1657	13.6303	10.6396	14.1168
Solyc01g105690	transcription factor bHLH143-like (AHRD V3.3 *** A0A2I4HEY9_9ROSI)	17.2221	8.41138	13.845	3.71241	4.53058	14.934	14.019	11.2612	10.3436
Solyc12g087820	MADS box transcription factor AGAMOUS (AHRD V3.3 *-* A0A1Q1NK16_PAELC)	34.3862	53.0601	32.8608	14.1148	17.2117	44.7808	33.3016	48.0529	41.3565
Solyc07g043620	Auxin Response Factor 6B	23.3863	15.0339	14.761	5.29306	6.44753	20.6814	23.2961	17.7862	20.1469
Solyc03g116750	TOPLESS (AHRD V3.3 *** A0A1D5XWZ6_WHEAT)	73.8518	50.1922	46.0739	14.3212	17.4444	63.5665	65.5062	61.1171	59.4173
Solyc01g103970	E3 ubiquitin-protein ligase RNF170-like protein (DUF 1232) (AHRD V3.3 *** Q0WWX8_ARATH)	87.7241	87.1211	56.2442	32.9936	40.165	55.8926	58.4916	71.9262	71.4233
Solyc03g098600	Dolichyl-diphosphooligosaccharide--protein glycosyltransferase subunit STT3 (AHRD V3.3 *** A0A2G2Y1B2_CAPAN)	68.6735	50.0861	53.4276	22.038	26.8182	56.8953	54.575	65.5323	54.489
Solyc06g068920	Protein kinase domain (AHRD V3.3 *** A0A200QLB1_9MAGN)	39.0927	25.3666	26.3204	9.8382	11.9655	26.3606	24.8234	31.2446	27.9963
Solyc08g075810	AMP-dependent synthetase/ligase (AHRD V3.3 *** A0A200QNF3_9MAGN)	12.0471	15.1828	7.80619	5.05228	6.1426	15.6382	7.0476	10.0389	10.6942
Solyc06g084290	Protein trichome birefringence-like 11 (AHRD V3.3 *** A0A2G2ZES4_CAPAN)	51.8834	37.8751	24.4897	5.89256	7.1512	33.2374	22.3581	29.1346	39.6464
Solyc06g067890	Alpha/beta-Hydrolases superfamily protein (AHRD V3.3 *** A0A2U1NI49_ARTAN)	4.96833	2.76063	2.26839	0.994146	1.20626	3.67446	1.96295	4.31359	3.0152
Solyc11g013010	Phosphatidylinositol-4-phosphate 5-kinase, putative (AHRD V3.3 *** Q8LAR3_ARATH)	21.0826	9.92857	11.8773	1.3398	1.62256	12.7891	13.3078	11.2423	17.021
Solyc09g059260	Unknown protein	6.94045	2.57961	4.21683	0.581827	0.704113	5.68	5.43258	3.85078	2.71224
Solyc04g074240	5'-adenylylsulfate reductase-like 4 (AHRD V3.3 *** A0A2G3CNX0_CAPCH)	67.4612	93.2737	79.3678	23.5298	28.4618	73.2451	62.6757	95.7286	76.4797
Solyc07g018230	Protein YIPF (AHRD V3.3 *** A0A2G3BKA5_CAPCH)	17.1075	12.3114	11.6722	4.17315	5.04695	13.7288	17.7075	9.77239	12.3366
Solyc01g109780	F-box family protein (AHRD V3.3 *-* AT2G16365.6)	39.0878	28.2561	33.9257	8.97946	10.8519	26.6203	20.2382	21.8292	25.8422
Solyc02g093370	altered inheritance of mitochondria protein 32-like (AHRD V3.3 *** A0A2I4HUQ2_9ROSI)	146.117	93.9	136.915	42.9762	51.8688	129.511	146.812	114.99	122.569
Solyc06g072160	Alcohol dehydrogenase 1 (AHRD V3.3 *** A0A1U8H3Z9_CAPAN)	11.3158	5.51169	6.34316	1.93109	2.32853	8.57616	4.55688	4.59061	8.51419
Solyc02g067080	UDP-glucose 6-dehydrogenase (AHRD V3.3 *** Q6IVK6_TOBAC)	132.782	75.2883	110.372	36.5141	44.0115	98.546	113.872	89.9893	87.4994
Solyc02g037510	Cationic amino acid transporter 2, vacuolar (AHRD V3.3 *** A0A2G3A4Q3_CAPAN)	14.0388	8.0252	8.42265	2.74223	3.29875	11.3123	9.68835	8.00987	9.74112
Solyc08g080200	SPX domain-containing protein (AHRD V3.3 *** D7MDY2_ARALL)	30.5188	20.723	22.7642	2.72732	3.2797	30.0547	28.6212	16.0239	20.8869
Solyc05g052030	ethylene response factor 4	55.7623	24.4749	11.2919	8.99733	10.8181	22.2677	18.3725	35.6308	13.7524
Solyc09g008550	NCS1 family nucleobase:cation symporter-1 (AHRD V3.3 *** A0A328X9Z8_9BURK)	4.58886	2.91281	2.12993	0.400005	0.480874	4.29808	2.7184	1.98176	2.21977
Solyc03g121480	Thioredoxin-like 2, chloroplastic (AHRD V3.3 *** A0A2G2XXH1_CAPAN)	35.4007	26.7598	21.6931	9.302	11.1683	24.4443	25.2368	23.6275	21.5684
Solyc03g118530	Protein kinase domain (AHRD V3.3 *** A0A200QLB1_9MAGN)	23.7726	27.7995	17.0373	4.5961	5.51737	15.3956	13.0977	28.0038	22.2848
Solyc01g102760	PHD finger protein ALFIN-LIKE 8 (AHRD V3.3 *** A0A1U8DXM3_CAPAN)	55.1188	71.2215	58.5046	25.0711	30.0683	60.8003	52.9277	75.5032	56.3976
Solyc01g106330	Glutamyl-tRNA(Gln) amidotransferase subunit A (AHRD V3.3 *** A0A2U1LC75_ARTAN)	30.7456	16.3645	21.4819	4.08668	4.89349	27.752	17.0911	18.1238	20.2415
Solyc01g112350	Brefeldin A-inhibited guanine nucleotide-exchange protein 4 (AHRD V3.3 *** A0A2G2XW39_CAPAN)	40.5714	34.75	25.7241	11.6843	13.9793	26.8422	24.3973	33.695	31.8853
Solyc10g044450	Regulator of nonsense transcripts UPF3 (AHRD V3.3 *** A0A2I0X275_9ASPA)	19.5424	23.4561	14.8878	9.20816	10.9892	15.9775	13.6408	27.1707	20.5393
Solyc11g065940	ENTH/VHS-like protein (AHRD V3.3 *** A0A2U1LWI0_ARTAN)	96.875	65.0517	54.3142	23.3154	27.804	44.5215	44.744	63.9869	66.4072
Solyc01g107180	Phototropic-responsive NPH3 family protein (AHRD V3.3 *** A0A2U1N5P4_ARTAN)	11.6248	17.6628	14.7889	1.18635	1.41402	9.96507	11.1713	25.0611	15.5774
Solyc04g009650	Diphosphomevalonate decarboxylase (AHRD V3.3 *** A0A2G3B119_CAPCH)	24.3515	26.087	21.3004	8.2527	9.82409	24.1611	17.7085	28.7174	25.6138
Solyc10g074650	Hexosyltransferase (AHRD V3.3 *** A0A2G2VT42_CAPBA)	10.129	7.05543	5.56906	2.79954	3.33029	7.50417	6.59364	8.33933	8.04556
Solyc03g082390	Polyadenylate-binding protein-interacting protein 12 (AHRD V3.3 *** A0A2G3CXR6_CAPCH)	25.3999	20.4877	15.5664	9.3682	11.1423	18.9602	17.0409	15.0623	20.856
Solyc04g011460	FYD (AHRD V3.3 *** AT3G12570.4)	73.4573	54.4031	35.2701	24.8119	29.4643	64.9511	70.3197	62.3798	47.7325
Solyc07g006030	Tetratricopeptide repeat (TPR)-like superfamily protein (AHRD V3.3 *** A0A2U1MFU8_ARTAN)	10.5732	6.98154	5.17526	1.48178	1.7583	5.67341	4.4678	6.15951	5.6521
Solyc04g010190	FKBP-type peptidyl-prolyl cis-trans isomerase (AHRD V3.3 *** AT3G12345.1)	52.8316	83.1652	48.6533	22.6782	26.903	47.2812	29.0739	40.4191	51.9349
Solyc07g032480	cyclinT1_2	60.2682	43.4597	32.5329	17.7453	21.0316	37.6378	37.1258	50.4748	41.048
Solyc04g009900	phosphoenolpyruvate carboxylase kinase	13.8775	9.03424	3.4675	2.9242	3.46469	8.22025	7.25109	10.6667	5.40415
Solyc08g150134	Serine/threonine-protein phosphatase 7 long form-like protein (AHRD V3.3 *-* A0A1J3DHF8_NOCCA)	85.6373	65.9186	46.1588	29.967	35.4873	65.5864	48.9423	62.5957	58.1092
Solyc02g080570	Soluble starch synthase (AHRD V3.3 *** C7F7H9_SOLTU)	10.0012	15.2478	11.4695	2.45241	2.90354	13.1611	9.20746	13.3233	13.9227
Solyc03g093690	Peptide methionine sulfoxide reductase (AHRD V3.3 *** A0A2G2X4W4_CAPBA)	185.922	214.449	143.864	78.4645	92.8436	143.347	111.511	174.198	183.107
Solyc02g094510	RING/U-box superfamily protein (AHRD V3.3 *-* A0A1I9LNJ3_ARATH)	72.8844	80.6908	50.784	32.6508	38.6185	66.5835	58.7932	79.0802	56.7973
Solyc02g020910	Unknown protein	37.1165	20.83	25.2719	6.80719	8.04023	22.335	21.8291	20.252	22.1481
Solyc01g095000	Nuclear transport factor 2 (NTF2) family protein (AHRD V3.3 *** B4FRE7_MAIZE)	30.1345	21.1952	23.939	7.1692	8.46526	14.6995	13.4514	13.7258	20.3703
Solyc01g094050	WD-40 repeat family protein / beige-like protein (AHRD V3.3 *-* AT2G45540.6)	2.01667	1.78618	1.44554	0.220083	0.259722	1.6993	0.915304	2.54402	2.15956
Solyc07g062610	Protein DJ-1-like protein B (AHRD V3.3 *** A0A2G2Z591_CAPAN)	58.4062	35.7079	35.9348	9.68936	11.4262	43.8857	41.4923	33.5552	47.77
Solyc01g010990	Son of sevenless protein (AHRD V3.3 *** Q9LQY7_ARATH)	15.6603	12.6948	11.0974	4.55752	5.37192	21.2545	17.7747	10.9128	10.9684
Solyc02g085640	Xaa-Pro aminopeptidase 1	32.1511	29.0019	17.4672	5.72693	6.73908	21.6649	19.1717	29.6161	28.5302
Solyc11g011200	Per1-like (AHRD V3.3 *** A0A200PW77_9MAGN)	62.9803	39.7403	39.6875	9.9205	11.6729	34.5413	32.7169	37.8247	42.4914
Solyc08g082750	Plant regulator RWP-RK family protein (AHRD V3.3 *** G7IAL8_MEDTR)	34.2198	21.971	18.1802	10.618	12.4905	20.8183	17.1582	26.4089	21.1298
Solyc03g082890	Thylakoid lumenal 17.4 kDa protein, chloroplastic (AHRD V3.3 *** A0A2G3CX11_CAPCH)	28.9475	20.7226	17.7589	4.46257	5.24918	15.2474	12.6105	12.7935	18.8022
Solyc06g076450	Ras-related protein RABA2c (AHRD V3.3 *** A0A1U8H2Q8_CAPAN)	29.725	19.5534	21.3706	9.29315	10.9253	27.3602	30.2135	25.7632	19.8628
Solyc08g075340	Nucleotide-diphospho-sugar transferase (AHRD V3.3 *** A0A2U1PWR4_ARTAN)	53.357	31.5329	29.2017	11.9035	13.9739	41.4374	36.4185	33.4756	38.3784
Solyc08g007210	Transferase domain-containing protein (AHRD V3.3 *** A0A1Q3AZY6_CEPFO)	20.9949	23.814	5.43244	0.600935	0.704798	16.4046	1.59165	14.4867	10.6973
Solyc11g006170	Chaperone dnaJ-domain containing protein (AHRD V3.3 *-* A0A2K3MJF2_TRIPR)	18.3237	12.3411	15.1366	4.85991	5.69209	12.2822	15.3955	10.594	13.4317
Solyc03g007260	Cyclic nucleotide-gated ion channel 1 (AHRD V3.3 *** A0A2G2X7E9_CAPBA)	18.314	12.7945	8.41444	6.10824	7.14849	11.7383	14.1411	16.8958	12.2197
Solyc05g056270	Phosphoenolpyruvate carboxylase family protein (AHRD V3.3 *** A0A2U1PPT0_ARTAN)	15.9314	30.8899	21.9539	4.07749	4.77097	24.4265	15.756	23.051	23.1217
Solyc08g007180	Chlorophyll A-B binding protein (AHRD V3.3 *** A0A200RAS0_9MAGN)	14.2071	25.7427	16.2184	6.29447	7.36347	19.3858	14.6224	19.2784	19.8168
Solyc08g078240	Mediator of RNA polymerase II transcription subunit 32 (AHRD V3.3 *** A0A2G2XL50_CAPBA)	138.753	101.614	118.48	46.139	53.9649	95.7203	107.012	112.731	112.189
Solyc08g066970	Nucleotide/sugar transporter family protein (AHRD V3.3 *-* A0A2U1NJJ9_ARTAN)	22.1731	20.5802	11.6374	8.03816	9.37785	17.4895	15.8921	25.2419	19.8123
Solyc12g099910	Protein CHROMATIN REMODELING 5 (AHRD V3.3 *** A0A2G3B5M0_CAPCH)	30.3668	26.158	16.9318	11.0197	12.8525	20.467	17.6725	27.6249	21.0437
Solyc07g041150	Myosin-12 (AHRD V3.3 *** A0A2G2Z1K3_CAPAN)	56.3646	49.528	45.0249	17.5953	20.5063	42.5442	39.4007	51.7767	43.6323
Solyc03g122120	3-oxoacyl-[acyl-carrier-protein] synthase (AHRD V3.3 *** A0A2G2ZVR7_CAPAN)	40.7548	82.5871	39.5805	15.6186	18.1969	58.822	55.4585	63.1207	58.4825
Solyc06g062660	Beta-galactosidase (AHRD V3.3 *** A0A2G2WL43_CAPBA)	71.0614	38.121	38.1749	7.57076	8.81211	35.6313	35.6223	43.4759	40.7835
Solyc08g014450	Protein kinase domain (AHRD V3.3 *** A0A200QJI2_9MAGN)	23.7433	13.502	10.7801	1.23968	1.44212	16.0681	9.69344	13.0349	12.1948
Solyc10g079810	Unknown protein	49.9939	35.0203	11.7147	7.64923	8.89677	25.6477	28.5422	35.1806	18.8693
Solyc06g073230	tRNA-dihydrouridine synthase (AHRD V3.3 *** Q7XUN7_ORYSJ)	22.3076	14.1389	19.1392	6.05887	7.04265	16.0251	21.088	17.9367	17.3603
Solyc04g008410	Pentatricopeptide repeat-containing protein, mitochondrial (AHRD V3.3 *** A0A1U8GMK9_CAPAN)	2.33471	1.34302	1.04113	0.365181	0.424308	1.68402	1.08267	1.84867	1.36539
Solyc07g053910	Protein kinase domain (AHRD V3.3 *** A0A200QBC6_9MAGN)	75.2865	88.7286	40.9138	36.8721	42.8322	36.6293	41.2106	114.475	60.969
Solyc07g054740	Vesicle-associated protein 4-2 (AHRD V3.3 *** A0A2G3C0K4_CAPCH)	4.42811	1.48391	1.51604	0.169262	0.196603	5.51608	3.91211	0.883506	0.425875
Solyc03g081200	Transducin/WD40 repeat-like superfamily protein (AHRD V3.3 --* AT5G24520.4)	22.4768	19.6013	11.4705	6.50549	7.55462	19.9822	14.9257	25.3032	14.6912
Solyc04g016130	F-box/LRR plant protein (AHRD V3.3 *** G7J3V2_MEDTR)	15.9817	22.5983	16.8421	6.97645	8.09932	18.1802	16.6156	22.8782	19.7468
Solyc04g074080	WW domain-containing protein (AHRD V3.3 *** A0A2U1LGX7_ARTAN)	37.9166	35.8502	19.9472	2.76753	3.21244	26.0334	7.39758	60.0354	53.7601
Solyc05g013440	Amine oxidase (AHRD V3.3 *** A0A2G2VMP6_CAPBA)	48.9812	30.5034	36.4893	9.71347	11.274	50.1408	40.2273	32.4267	30.9001
Solyc08g081640	Transducin/WD40 repeat-like superfamily protein (AHRD V3.3 *** A0A2U1NKT5_ARTAN)	8.85551	5.60771	5.91852	2.55079	2.95986	6.06711	5.62526	6.05266	6.23982
Solyc09g008290	Thioredoxin (AHRD V3.3 *** A0A200R5M5_9MAGN)	528.282	380.434	340.643	149.118	173.023	468.689	415.87	466.747	341.849
Solyc01g094290	K(+) efflux antiporter 1, chloroplastic (AHRD V3.3 *** A0A2G2YXI5_CAPAN)	14.732	16.9308	12.6716	5.18308	6.01278	12.6946	11.5381	15.9395	14.2019
Solyc06g051310	Clathrin heavy chain (AHRD V3.3 *** A0A1U8F1S0_CAPAN)	55.9303	33.5453	34.3885	11.2152	12.9958	41.8983	43.1518	42.237	36.3473
Solyc04g064930	Thioredoxin superfamily protein (AHRD V3.3 *** AT1G21350.3)	9.30695	11.4719	7.85132	2.31242	2.67887	7.77702	7.52962	11.3941	10.7636
Solyc09g008280	S-adenosyl-L-methionine synthetase Z24743	724.884	521.718	464.837	203.678	235.441	639.627	565.336	637.727	465.761
Solyc09g007030	Kinesin-like protein (AHRD V3.3 *** A0A2G3BJP1_CAPCH)	21.1058	16.7922	11.1963	7.5512	8.71322	10.5408	12.3256	13.4269	17.098
Solyc01g096490	E3 ubiquitin-protein ligase KEG (AHRD V3.3 *** A0A2G2W6Y1_CAPBA)	31.888	21.5306	22.3408	8.95572	10.331	22.9622	20.4465	23.879	22.0772
Solyc01g106080	Methylmalonate-semialdehyde dehydrogenase (AHRD V3.3 *** A0A200PUD7_9MAGN)	40.4176	71.3392	39.987	12.7689	14.7293	55.1151	35.5311	63.154	44.739
Solyc09g007080	Protein phosphatase 2C family protein (AHRD V3.3 *** A0A2U1Q2B2_ARTAN)	33.0262	27.2302	16.7079	10.5708	12.1856	28.0126	14.8113	27.0025	22.3179
Solyc08g078250	Alpha/beta-Hydrolases superfamily protein (AHRD V3.3 *-* A0A2U1MCE4_ARTAN)	44.6958	31.2763	31.0158	9.98865	11.5083	29.9777	29.5066	23.9115	34.3865
Solyc12g044220	Phox-associated domain,Sorting nexin (AHRD V3.3 *** A0A2U1L9W5_ARTAN)	25.9035	21.9395	17.1955	9.06149	10.4365	19.5157	18.8672	19.3065	15.9348
Solyc09g055350	ABC transporter ATP-binding protein (AHRD V3.3 *** A0A1Y1IJM1_KLENI)	22.3193	16.7644	15.8238	5.80957	6.68913	19.4096	18.0255	23.4178	16.9758
Solyc02g032480	Nuclear pore complex protein NUP214 (AHRD V3.3 *-* A0A2U1PQW9_ARTAN)	4.70872	4.48669	2.8936	1.43175	1.64799	3.97793	2.19534	5.49694	4.34041
Solyc01g109570	Glucan endo-1,3-beta-glucosidase (AHRD V3.3 *** J9Z4Z2_ELAGV)	86.2275	48.1734	41.4812	17.2408	19.8409	46.707	48.7938	55.5631	51.6873
Solyc08g066200	Nuclear poly(A) polymerase 4 (AHRD V3.3 *** A0A2G3BS01_CAPCH)	63.0063	42.3619	47.3173	19.6624	22.6113	46.6411	48.4463	44.3489	40.0019
Solyc10g008240	Disease resistance protein (AHRD V3.3 *** A0A2U1M2V8_ARTAN)	11.8505	8.58714	9.60775	2.49709	2.87067	6.94946	7.24427	8.18421	8.19461
Solyc05g023750	Adp-ribosylation factor gtpase-activating protein agd3 (AHRD V3.3 *** A0A314LCP5_NICAT)	36.882	25.6791	29.3995	7.33476	8.42774	68.7194	44.7999	27.571	28.5031
Solyc03g097780	sialyltransferase-like protein 2 (AHRD V3.3 *** A0A2I4FKW3_9ROSI)	32.7574	22.4241	21.5748	8.87219	10.1917	26.7612	34.3726	22.5324	21.746
Solyc12g009990	Signal recognition particle receptor subunit alpha (AHRD V3.3 *** A0A2G2YVH0_CAPAN)	156.251	173.028	136.003	73.7742	84.6872	115.372	118.452	177.674	151.199
Solyc11g066830	Zinc finger transcription factor 68	140.46	90.2283	103.565	40.9863	47.04	67.4457	78.0145	67.6203	66.765
Solyc02g038819	Phosphoinositide phosphatase family protein (AHRD V3.3 *** A0A2U1LC37_ARTAN)	17.8938	15.7432	13.1675	7.6054	8.72615	10.0945	12.0892	16.4992	13.299
Solyc10g037900	dihydroorotate dehydrogenase (DUF3598) (AHRD V3.3 *** AT2G44760.1)	33.8006	26.6875	19.8483	4.51323	5.17688	18.5788	15.4799	22.5879	23.6108
Solyc11g044870	armadillo repeat-containing protein 6 (AHRD V3.3 *** A0A2I4FVC9_9ROSI)	16.7053	16.3682	14.2765	7.6117	8.73063	14.6193	12.0548	16.3021	15.6508
Solyc12g007170	Glyoxysomal fatty acid beta-oxidation multifunctional protein MFP-a (AHRD V3.3 *** A0A2G3BNP7_CAPCH)	99.0278	73.1571	50.6933	12.4966	14.332	61.0947	52.4445	67.777	75.0762
Solyc06g053560	Casein kinase I isoform epsilon (AHRD V3.3 *** A0A1U8F4P3_CAPAN)	31.0561	28.1322	22.0357	12.7584	14.627	26.2358	23.7476	28.0656	26.6955
Solyc01g109410	Dolichyl-diphosphooligosaccharide--protein glycosyltransferase 48 kDa subunit (AHRD V3.3 *** A0A2G2WA56_CAPBA)	181.712	169.575	140.18	61.6293	70.5908	146.632	127.116	194.516	196.46
Solyc11g020300	Protein TIC 40, chloroplastic (AHRD V3.3 *** A0A2G2ZN43_CAPAN)	50.4797	71.6526	48.2518	12.22	13.9667	50.0375	50.5528	70.0793	65.7155
Solyc02g071250	CTD small phosphatase-like protein 2 (AHRD V3.3 *** A0A2I4EJV3_9ROSI)	35.1937	25.9309	26.3406	11.6135	13.2526	23.6191	26.7005	37.4406	30.1226
Solyc01g008310	Phenylalanine--tRNA ligase beta subunit (AHRD V3.3 *** A0A0G2HIH6_9PEZI)	79.6151	56.9312	51.1107	19.5358	22.2826	61.7017	64.3202	66.0097	54.7366
Solyc02g089970	Histone-lysine N-methyltransferase SUVR5-like protein (AHRD V3.3 *** A0A2K3NQM7_TRIPR)	12.0258	11.0915	8.61366	5.26973	6.00532	11.4668	9.01468	11.2383	9.39827
Solyc03g097210	Carbohydrate kinase-like protein (AHRD V3.3 *** Q8L993_ARATH)	24.7938	40.8839	29.3131	7.29648	8.31101	24.128	14.9362	33.7891	34.6267
Solyc12g096580	Potassium transporter (AHRD V3.3 *** A0A2G2VJC7_CAPBA)	11.8954	11.4774	7.56969	3.47709	3.96034	9.80457	8.71331	12.1831	10.2069
Solyc08g078390	peroxisomal acyl-CoA oxidase 1A	87.8469	50.9494	42.5671	23.7065	26.9931	51.3815	46.662	52.1313	53.9964
Solyc09g005550	Calcium-dependent protein kinase (AHRD V3.3 *** E5GBE9_CUCME)	50.8401	34.1798	37.2371	13.0279	14.8259	37.6479	41.2173	38.8891	37.8398
Solyc09g097830	Tetratricopeptide repeat (TPR)-like superfamily protein (AHRD V3.3 *** A0A2U1Q1B2_ARTAN)	59.5394	30.5739	28.6172	13.0306	14.8238	26.5602	27.8356	30.5987	31.6484
Solyc02g087430	inositol-1,4,5-triphosphate-5-phosphatase 4	45.7057	32.3653	24.9353	8.09105	9.19813	32.0822	21.3306	28.4469	29.6504
Solyc01g056690	Protein kinase and PP2C-like domain-containing protein (AHRD V3.3 *** A0A2G3AJ12_CAPAN)	16.2615	12.7758	11.0615	4.79805	5.45274	11.1267	10.7062	13.3603	14.829
Solyc04g076430	Geranylgeranyl transferase type-2 subunit alpha-like (AHRD V3.3 *** A0A2K3NW86_TRIPR)	19.8951	17.5742	14.5346	4.83429	5.49184	13.5041	14.3657	19.4126	18.5589
Solyc09g018370	ARM repeat superfamily protein (AHRD V3.3 *** AT5G27970.1)	29.1216	16.6776	18.0938	3.80065	4.31194	18.137	19.3328	22.5367	16.7572
Solyc12g011000	Citrate synthase (AHRD V3.3 *** A0A2G3BMF7_CAPCH)	112.706	109.156	72.8879	54.1552	61.423	104.969	91.9612	114.691	98.3992
Solyc04g081340	HVA22-like protein (AHRD V3.3 *** A0A2G2X1J7_CAPBA)	30.5766	30.4226	20.6915	14.3155	16.2281	26.6464	21.6481	31.4925	23.7267
Solyc04g082670	Dolichyl-diphosphooligosaccharide--protein glycosyltransferase subunit 1 (AHRD V3.3 *** A0A2G3CFN4_CAPCH)	54.4723	39.2743	41.5731	17.1552	19.4403	46.8592	44.3803	52.8938	47.407
Solyc02g081980	Apyrase (AHRD V3.3 *** A0A2G2XFE6_CAPBA)	3.51666	3.02866	1.89722	0.371466	0.420886	2.39389	0.696184	1.1792	1.81109
Solyc05g026217	40S ribosomal protein s14-like (AHRD V3.3 *-* A0A2K3LU38_TRIPR)	9.12494	6.19003	4.89814	1.96679	2.22699	6.14198	5.37866	8.164	5.47566
Solyc08g006960	AP-2 complex subunit mu (AHRD V3.3 *** A0A2G2W3I9_CAPBA)	43.8588	35.3461	34.9981	17.0358	19.2761	35.0578	37.5138	43.5982	33.9228
Solyc01g091390	hypothetical protein (AHRD V3.3 *** AT3G60850.1)	15.3017	11.1231	10.0194	5.33782	6.03522	10.3043	9.70075	11.5531	9.98868
Solyc04g010080	Diphthine--ammonia ligase (AHRD V3.3 *** A0A2G2X9R3_CAPBA)	14.924	14.3109	11.9301	3.33675	3.77138	12.5276	11.6803	15.9364	16.4025
Solyc03g082590	Ypt/Rab-GAP domain of gyp1p superfamily protein (AHRD V3.3 *** A0A2U1QCL8_ARTAN)	49.8645	60.1516	31.0429	16.7964	18.9312	46.1848	35.9244	57.6606	33.368
Solyc02g093190	Histone-lysine N-methyltransferase (AHRD V3.3 *-* Q76I95_PETHY)	9.22161	7.17844	4.90021	1.4382	1.62085	6.59095	4.91538	7.31399	6.40502
Solyc07g064490	CRS2-associated factor 2, mitochondrial (AHRD V3.3 *** A0A2G2Z5G3_CAPAN)	66.2117	54.8761	53.8087	12.2249	13.7757	35.9857	27.4089	35.7368	50.6602
Solyc01g102880	Disease resistance protein (TIR-NBS-LRR class) (AHRD V3.3 *-* A0A2K3P9V5_TRIPR)	5.23522	2.89332	2.54946	1.07671	1.21162	2.80199	2.43346	3.20967	3.97794
Solyc05g006400	inositol-1%2C4%2C5-trisphosphate 5-phosphatase (AHRD V3.3 *** AT5G54870.1)	112.408	65.5584	78.2675	10.825	12.1804	65.819	59.516	70.4878	64.2204
Solyc08g022110	bZIP transcription factor family protein (AHRD V3.3 *-* AT5G28770.2)	101.378	76.5598	76.4414	21.1715	23.8212	83.3783	85.5143	109.286	86.2942
Solyc03g112640	Sec14p-like phosphatidylinositol transfer family protein (AHRD V3.3 *** A0A2U1Q4D3_ARTAN)	35.8624	31.6995	23.6103	8.27518	9.30854	24.0809	18.7608	17.6872	21.8558
Solyc03g117010	Sister chromatid cohesion PDS5-like protein (AHRD V3.3 *-* A0A2K3PKD0_TRIPR)	14.2986	10.4457	11.829	4.07834	4.57715	10.6343	12.3798	9.12695	10.7013
Solyc04g024530	Actin-related protein (AHRD V3.3 *** A0A200RCU3_9MAGN)	56.8591	37.1182	28.857	18.7263	20.9838	35.6146	34.4215	37.4786	32.3171
Solyc11g066990	XS domain (AHRD V3.3 *-* A0A200PZP0_9MAGN)	23.5275	19.5752	15.8891	8.05099	9.01724	21.5432	17.7894	20.9357	18.2496
Solyc02g077900	glyoxysomal processing protease, glyoxysomal (AHRD V3.3 *** A0A2I4DWT0_9ROSI)	25.0408	33.5211	25.92	11.1859	12.5233	25.8758	24.3179	35.3926	26.4548
Solyc04g076540	HYPERSENSITIVE TO PI STARVATION 4 (AHRD V3.3 *** F4I9T6_ARATH)	31.7592	24.7994	19.33	5.29791	5.91383	21.9698	20.3944	25.8998	18.4695
Solyc04g079100	Phosphatidate phosphatase PAH1 (AHRD V3.3 *** A0A2G3CJG9_CAPCH)	15.3099	9.64973	12.2841	3.50432	3.91159	11.7507	11.9078	9.40244	11.4607
Solyc09g065540	biotin-binding protein	47.7044	38.0951	29.8853	14.6945	16.3986	28.5703	28.1102	31.7759	29.0892
Solyc04g058130	hexokinase-2-like (AHRD V3.3 *-* XP_022894059.1)	11.6656	12.4252	11.3335	4.62579	5.15739	10.5738	8.51777	13.0515	11.248
Solyc11g017460	U-box domain-containing protein 13 (AHRD V3.3 *** A0A1J3H637_NOCCA)	4.14478	6.10749	4.30449	0.907853	1.01196	4.75244	3.76347	6.54737	5.02483
Solyc01g067400	Serine/threonine-protein kinase PBS1 (AHRD V3.3 *** A0A2G2XQZ3_CAPBA)	35.1559	30.6664	31.5369	14.179	15.8045	30.2898	28.1015	36.0463	28.9213
Solyc02g094090	Vacuolar protein sorting-associated protein 52 A (AHRD V3.3 *** A0A1U8FR82_CAPAN)	56.7225	33.626	42.127	8.12159	9.05227	40.0503	40.2108	38.1873	41.3585
Solyc07g014740	Sodium Bile acid symporter family (AHRD V3.3 *** A0A1I9LPI7_ARATH)	8.41154	10.1341	7.50493	3.48889	3.88734	7.73888	7.38906	9.85177	9.5104
Solyc03g115985	Unknown protein	22.8363	31.3281	14.8022	4.65802	5.18734	31.0524	12.0753	26.9711	32.9632
Solyc05g053800	DNA repair protein RAD50 (AHRD V3.3 *** A0A2G2ZJV2_CAPAN)	17.1156	21.5565	17.1423	8.15562	9.08175	17.5784	16.4432	22.7822	19.2628
Solyc09g074520	Protein TRANSPORT INHIBITOR RESPONSE 1 (AHRD V3.3 *** A0A2G3CTS6_CAPCH)	25.0624	12.9881	18.5596	1.45465	1.61896	18.2516	15.7569	19.7715	18.3024
Solyc11g071710	Thylakoid lumenal P17.1 protein (AHRD V3.3 *** Q9LXV9_ARATH)	22.8028	12.8366	12.9154	2.95715	3.28628	19.2381	14.7535	8.98805	14.8451
Solyc12g008750	U2 snRNP auxiliary factor large subunit (AHRD V3.3 *** A0A2I4F464_9ROSI)	67.7513	52.0499	49.8482	23.3289	25.9189	50.443	50.7659	56.4347	46.9407
Solyc06g071100	plasma membrane H+-ATPase	81.6425	59.3792	39.7143	10.3831	11.5327	84.8063	65.5681	62.4558	54.1267
Solyc04g083010	Protein kinase superfamily protein (AHRD V3.3 *** A0A2U1MH67_ARTAN)	35.8011	30.0249	20.4276	10.2828	11.4083	25.5742	16.916	28.6956	26.4078
Solyc06g068430	Sister chromatid cohesion PDS5-like protein (AHRD V3.3 *-* A0A2K3P6L1_TRIPR)	13.8744	10.9727	7.91399	3.52276	3.90792	8.10274	7.45598	12.4753	10.1604
Solyc04g011500	Actin (AHRD V3.3 *** A0A1U8GLU9_CAPAN)	150.079	96.3783	131.26	37.2935	41.3412	122.044	170.473	104.321	125.319
Solyc03g120560	Protein NRT1/ PTR FAMILY 1.1 (AHRD V3.3 *** A0A2G3A3M4_CAPAN)	21.3952	16.6732	16.3082	6.24955	6.90397	19.4794	16.1652	6.9722	15.2983
Solyc06g064450	E3 ubiquitin-protein ligase (AHRD V3.3 *** Q9C803_ARATH)	49.0654	44.1856	30.7313	14.6712	16.2067	27.8047	26.2162	41.1544	26.105
Solyc04g045530	DNA primase large subunit (AHRD V3.3 *** A0A2G3BK14_CAPCH)	3.19134	2.3284	0.396576	0.641322	0.708082	6.92122	3.8749	2.00921	2.67437
Solyc01g087470	Peptidylprolyl isomerase (AHRD V3.3 *** A0A2G3DGW7_CAPCH)	66.1203	63.6395	41.6084	18.972	20.9402	38.8159	33.3389	53.0042	48.0175
Solyc01g005620	oxoglutarate/malate translocator	205.858	119.125	148.764	58.8455	64.8102	149.799	147.545	142.3	159.737
Solyc01g097030	Transposase, MuDR, plant (AHRD V3.3 *** A0A1R3HNQ0_COCAP)	13.3518	10.4773	10.587	2.65182	2.9204	8.59082	9.8684	14.3149	11.1006
Solyc07g006530	Adenylosuccinate lyase (AHRD V3.3 *** A0A2G2YZL5_CAPAN)	36.1717	45.0611	23.9183	14	15.409	34.671	30.5317	39.4766	33.5777
Solyc12g044600	NADP-malic enzyme	944.241	681.536	665.773	152.791	168.107	560.68	514.425	553.726	527.032
Solyc04g056600	Na+/H+ antiporter 2	28.5491	27.7821	20.2281	12.0959	13.3031	27.6611	23.2521	29.817	23.4697
Solyc07g005000	Protein ENHANCED DISEASE RESISTANCE 2-like (AHRD V3.3 *** A0A1J3ES33_NOCCA)	37.0435	33.4707	28.8257	16.8295	18.5082	32.3444	27.5045	33.7988	31.2548
Solyc07g040920	telomere repeat-binding factor 4-like (AHRD V3.3 *** A0A2I4GQM6_9ROSI)	35.6048	37.9475	28.0397	15.5334	17.0806	29.6883	30.4062	50.8159	36.4277
Solyc01g111510	Ascorbate peroxidase (AHRD V3.3 *** Q8W4V7_CAPAN)	206.422	127.315	112.093	37.2399	40.9469	150.9	146.121	123.821	157.962
Solyc12g044290	Malonate--CoA ligase (AHRD V3.3 *-* A0A2G3A3J5_CAPAN)	31.1281	12.9748	7.1958	2.04672	2.24664	10.8139	7.62906	15.5396	12.1183
Solyc05g053830	Protein transport protein SEC23 (AHRD V3.3 *** A0A2G2WUU4_CAPBA)	87.9231	56.1743	58.7041	27.3638	30.0229	66.2771	71.5623	78.5629	66.0545
Solyc04g005250	cytosine-5 DNA methyltransferase1	40.316	19.9732	26.3645	8.9767	9.84848	19.6799	25.951	20.2188	25.1311
Solyc07g027020	Proline-rich receptor-like protein kinase PERK13 (AHRD V3.3 *** A0A1U8GM75_CAPAN)	20.0482	13.839	15.2868	4.44424	4.87498	16.3251	20.9435	14.5128	13.5387
Solyc02g081400	Protein DJ-1 (AHRD V3.3 *** A0A2U1PKX3_ARTAN)	262.963	181.148	142.771	62.5613	68.6089	166.724	123.14	172.007	178.262
Solyc07g008460	Histone-lysine N-methyltransferase ASHH1 (AHRD V3.3 *** A0A2G2WBP8_CAPBA)	11.2358	21.6176	15.4834	4.76138	5.21765	15.1924	14.6005	22.4043	16.0918
Solyc11g010300	3,4-dihydroxy-2-butanone 4-phosphate synthase (AHRD V3.3 *** A0A147KHG0_9ACTN)	22.4324	15.1558	13.3113	6.37643	6.97827	12.9594	11.9769	14.866	13.9498
Solyc08g006720	Glutathione peroxidase (AHRD V3.3 *** A0A1U8EXY8_CAPAN)	120.102	93.0007	78.5729	13.9877	15.2879	71.4615	44.9202	52.178	68.6357
Solyc09g011830	Transcription termination/antitermination protein NusG (AHRD V3.3 *** A0A1J3CCF2_NOCCA)	16.6002	21.6416	15.1938	4.19397	4.57621	17.5443	15.5354	27.3563	23.2064
Solyc03g096000	Clathrin heavy chain (AHRD V3.3 *** A0A2G3CUD9_CAPCH)	23.0715	19.07	16.9837	7.72303	8.42441	19.4036	16.9561	22.5716	20.4796
Solyc01g110450	NAD(P)-linked oxidoreductase superfamily protein (AHRD V3.3 *** A0A2U1PJ17_ARTAN)	106.062	58.3321	65.0585	11.1273	12.1342	77.9876	71.4592	65.3802	86.7052
Solyc11g065070	Hydroxymethylglutaryl-CoA lyase, mitochondrial (AHRD V3.3 *** A0A2G3B9F8_CAPCH)	51.9456	46.3982	25.8478	8.31976	9.06838	34.037	21.967	57.932	39.103
Solyc10g081610	Ubiquitin carboxyl-terminal hydrolase 12 (AHRD V3.3 *** A0A2G2YN95_CAPAN)	55.3519	42.3098	37.3269	16.3315	17.8004	41.3769	38.998	48.1992	43.2477
Solyc01g091620	Shaggy-related protein kinase theta (AHRD V3.3 *** A0A2G2XNW0_CAPBA)	63.1059	45.1172	40.4928	17.4873	19.0584	48.5853	49.1459	61.0814	55.5461
Solyc05g047460	Auxin Response Factor 7B	15.3481	17.3169	9.76784	3.02664	3.29736	12.879	6.95977	16.3988	15.1448
Solyc01g066520	Dihydrolipoamide acetyltransferase component of pyruvate dehydrogenase complex (AHRD V3.3 *** A0A024B875_SOLTU)	24.7537	22.4613	13.7937	11.2958	12.2896	19.1047	17.543	21.7295	18.7885
Solyc07g066580	Sulfurtransferase (AHRD V3.3 *** A0A2G2WFU6_CAPBA)	112.285	95.2454	73.1562	37.9876	41.328	68.1326	70.4334	97.5871	96.1164
Solyc04g005500	T-box transcription factor%2C putative (DUF863) (AHRD V3.3 *** AT1G69360.1)	12.5414	17.4094	11.3396	5.68096	6.17942	14.2247	10.534	13.9789	13.5458
Solyc11g013880	G-type lectin S-receptor-like serine/threonine-protein kinase (AHRD V3.3 *** A0A2G2VBG8_CAPBA)	32.2156	30.3502	19.9706	13.6372	14.8278	22.1461	21.8614	30.3117	28.1693
Solyc04g082400	1,4-alpha-glucan-branching enzyme (AHRD V3.3 *** GLGB_SOLTU)	28.2709	53.7303	35.2155	8.21882	8.9321	38.6196	25.7189	38.4127	42.6936
Solyc05g051200	ethylene-responsive factor 1	41.154	28.6106	22.797	4.37879	4.75596	26.8656	32.4387	39.8613	25.7015
Solyc02g084450	NBS-LRR resistance protein (AHRD V3.3 *** A0A2K3NU03_TRIPR)	4.46435	7.99873	4.87479	1.26414	1.37187	5.69283	5.04594	9.88805	6.28807
Solyc02g030100	Vacuolar protein sorting-associated protein 54, chloroplastic (AHRD V3.3 *-* A0A2G3D2K9_CAPCH)	9.88523	5.18999	4.99701	1.28867	1.39709	6.39306	4.23786	7.36032	6.26537
Solyc10g084760	E3 ubiquitin-protein ligase ubr3-like protein (AHRD V3.3 *** A0A2K3NLG7_TRIPR)	36.9443	27.6704	25.3001	6.31915	6.84646	24.1179	21.5596	21.9959	22.8235
Solyc01g066310	Acyl-CoA dehydrogenase family member 10 (AHRD V3.3 *** A0A1J3CLI6_NOCCA)	71.2896	36.3445	34.9825	12.5889	13.6343	34.3659	37.3987	32.1197	40.1962
Solyc02g014230	Disease resistance protein RGA2 (AHRD V3.3 *-* A0A2G2XMC9_CAPBA)	61.928	37.4074	36.2229	12.0056	12.9994	57.712	49.7745	35.9563	38.6
Solyc03g118520	ATP-dependent helicase/deoxyribonuclease subunit B (AHRD V3.3 *-* AT3G51610.1)	66.0436	61.0513	49.5227	17.0153	18.4059	57.3695	48.0383	78.7679	62.0558
Solyc12g038340	translation initiation factor eIF-2B subunit delta-like (AHRD V3.3 *** A0A2I4GSP7_9ROSI)	20.8616	17.8082	13.8671	7.54035	8.1566	16.4818	16.6654	19.6941	16.6433
Solyc03g122310	Aldehyde dehydrogenase (AHRD V3.3 *** Q69P84_ORYSJ)	207.525	110.82	83.4981	31.8948	34.4795	128.313	95.8999	102.672	100.154
Solyc07g006650	Xylose isomerase (AHRD V3.3 *** A0A1U8H8G3_CAPAN)	197.171	143.547	119.773	51.5143	55.6549	130.283	105.809	144.421	126.061
Solyc02g036360	Octicosapeptide/Phox/Bem1p (PB1) domain-containing protein / tetratricopeptide repeat (TPR)-containing protein (AHRD V3.3 *-* A0A1R7T3E1_ARATH)	10.4447	17.2232	8.63803	4.34939	4.69886	10.6685	8.74712	13.8557	9.77327
Solyc01g106740	Aspartate--tRNA(Asp/Asn) ligase (AHRD V3.3 *** A0A2G3BV66_CAPCH)	21.7023	39.6103	26.295	6.63164	7.16444	27.6015	23.2989	33.1926	28.2289
Solyc04g050550	Pentatricopeptide repeat-containing protein (AHRD V3.3 *** A0A2G3B9N8_CAPCH)	8.02929	6.45956	5.25062	3.19282	3.44032	7.7189	5.84702	8.78768	7.41468
Solyc05g055770	basic leucine zipper and W2 domain-containing protein 2-like (AHRD V3.3 *** A0A2I4DVN7_9ROSI)	377.592	257.618	214.995	96.6282	104.017	223.763	215.187	294.825	239.088
Solyc12g044860	ethylene-responsive RNA helicase	56.2396	51.1694	42.9275	22.3885	24.06	44.6274	47.6569	51.2657	46.2693
Solyc12g027870	Protein kinase domain (AHRD V3.3 *** A0A200Q8W1_9MAGN)	36.4427	24.9097	20.7242	6.61451	7.10498	23.8732	18.9565	27.2702	31.3758
Solyc09g020110	T2-type RNase (AHRD V3.3 *** A0AQW5_SOLLC)	111.567	76.7832	62.3403	38.7051	41.5523	89.3441	82.113	85.5041	89.3834
Solyc04g051410	Ubiquitin carboxyl-terminal hydrolase 27 (AHRD V3.3 *** A0A2G2VFQ7_CAPBA)	4.42805	3.20146	3.29833	1.45254	1.55772	2.92967	3.12512	3.21764	3.19814
Solyc08g062630	Aminopeptidase (AHRD V3.3 *** A0A1U8DRZ6_CAPAN)	50.7745	38.9762	33.9115	18.8577	20.2033	39.152	32.887	45.0559	39.7614
Solyc03g114590	Protein kinase domain (AHRD V3.3 *** A0A200QQM3_9MAGN)	43.5993	27.294	20.414	12.5563	13.4464	28.411	30.3934	33.6662	23.6825
Solyc04g007220	translocase subunit seca (AHRD V3.3 *** AT1G13390.2)	106.497	75.6225	79.1	28.92	30.9587	83.512	84.3163	120.766	73.71
Solyc02g086330	HEAT repeat-containing protein-like (AHRD V3.3 *** Q5QMW8_ORYSJ)	16.4653	11.0162	10.7736	4.63285	4.95858	14.4075	13.4385	12.6011	11.9146
Solyc11g065750	Armadillo repeat-containing protein 8-like (AHRD V3.3 *** A0A2K3NUY2_TRIPR)	37.8225	22.5212	29.7527	8.43842	9.02329	26.396	35.3739	30.1116	26.87
Solyc02g076950	Maternal effect embryo arrest 18 (AHRD V3.3 *-* A0A2U1M458_ARTAN)	5.42052	3.2791	3.05317	1.51386	1.6185	4.42489	3.25984	4.5219	4.47935
Solyc06g064910	T-complex 11 (AHRD V3.3 *** A0A200QKH0_9MAGN)	29.6039	27.5729	21.8749	8.46696	9.04029	25.7807	21.4579	32.46	25.588
Solyc03g005170	Acyl-CoA N-acyltransferase with RING/FYVE/PHD-type zinc finger protein (AHRD V3.3 *** A0A1P8B7I1_ARATH)	9.00935	7.97158	6.4433	3.70848	3.95816	7.35532	5.95375	8.53431	8.53522
Solyc12g016220	Disease resistance protein (AHRD V3.3 *-* A0A2U1P003_ARTAN)	9.476	5.40043	8.45858	0.586002	0.625242	7.75139	7.27301	5.46973	5.52671
Solyc09g065120	Preprotein translocase secY subunit (AHRD V3.3 *** B6U7Q0_MAIZE)	33.0327	25.798	23.8418	4.57101	4.87289	19.2385	21.2468	27.3916	31.28
Solyc10g039430	hypothetical protein (AHRD V3.3 *** AT3G03560.1)	27.2292	21.8994	19.8928	7.91583	8.43645	23.3717	22.7327	27.5974	23.8082
Solyc01g088170	aldehyde oxidase 2	12.6929	10.9725	7.33405	2.75389	2.93487	9.21178	9.4797	11.171	10.5655
Solyc09g075180	DNA photolyase (AHRD V3.3 *** A0A200PWN3_9MAGN)	51.0505	77.4941	35.0441	19.4689	20.7175	54.1098	27.6621	45.9878	52.782
Solyc05g015250	Mannosyl-oligosaccharide glucosidase GCS1 (AHRD V3.3 *-* A0A2G3AE44_CAPAN)	8.92009	4.03949	4.70483	0.998176	1.06174	8.35426	6.71967	5.98176	8.97868
Solyc10g008220	Disease resistance protein (AHRD V3.3 *** A0A2U1N8H9_ARTAN)	14.2134	11.4441	5.89924	1.906	2.02666	8.80815	5.5653	18.5454	13.9056
Solyc06g083730	Nuclear transport factor 2 (NTF2) family protein with RNA binding (RRM-RBD-RNP motifs) domain-containing protein (AHRD V3.3 *** F4K7E0_ARATH)	87.0697	65.1191	66.3207	29.8624	31.7227	69.1054	67.9607	71.0337	65.6676
Solyc09g010870	Ribonuclease II/R (AHRD V3.3 *** A0A200R1B9_9MAGN)	14.5462	16.8164	12.5844	6.70361	7.12007	14.3564	11.4335	15.6875	15.1929
Solyc07g040950	Lactoylglutathione lyase / glyoxalase I family protein (AHRD V3.3 *** A0A1Y1IMJ5_KLENI)	32.3191	28.7363	24.0553	14.2124	15.0915	19.4626	20.2092	23.0087	26.6008
Solyc03g098160	protein NRDE2 homolog (AHRD V3.3 *** A0A2I4GZ24_9ROSI)	8.16457	5.43541	5.3152	2.30657	2.44434	5.24659	5.64444	7.03881	5.27034
Solyc03g113990	Thiol-disulfide oxidoreductase DCC (AHRD V3.3 *** A0A2U1Q887_ARTAN)	142.055	124.314	100.872	54.5425	57.7994	99.8438	57.5969	99.3182	115.109
Solyc04g076510	BEACH domain (AHRD V3.3 *** A0A200PNF4_9MAGN)	24.8262	17.8639	13.4269	8.59286	9.09038	16.4356	17.5787	19.8972	17.0873
Solyc07g064500	Purple acid phosphatase (AHRD V3.3 *** A0A2G2WF94_CAPBA)	178.538	122.742	107.427	21.7374	22.9903	73.8633	52.0375	80.5723	127.367
Solyc08g015990	Golgi-to-ER traffic-like protein (AHRD V3.3 *** A0A1P8BH44_ARATH)	71.9277	87.2547	61.1653	22.356	23.6281	73.5792	56.6374	78.7815	65.9789
Solyc03g096850	Rubredoxin family protein (AHRD V3.3 *** Q9FFJ2_ARATH)	48.8592	28.9454	25.3661	8.36596	8.84093	29.3824	29.0343	17.4501	30.3655
Solyc08g076730	Tetratricopeptide repeat (TPR)-like superfamily protein (AHRD V3.3 *-* Q0WUZ1_ARATH)	69.2663	41.2766	30.0213	17.9105	18.9238	38.6402	34.0538	70.4045	59.1628
Solyc04g026360	AP-1 complex subunit mu-1 (AHRD V3.3 *** A0A2G3CGN9_CAPCH)	19.1515	12.3604	13.3484	5.99989	6.33746	17.368	15.3729	15.742	15.0193
Solyc08g081170	UDP-N-acetylmuramoyl-L-alanyl-D-glutamate--2, 6-diaminopimelate ligase (AHRD V3.3 *** A0A1J3G2W3_NOCCA)	14.6364	23.3587	9.48552	3.90849	4.12366	12.6076	3.32616	12.3338	10.6826
Solyc11g040170	mRNA capping enzyme family protein (AHRD V3.3 *-* A0A2U1MNN8_ARTAN)	25.4586	18.0989	15.4731	5.76921	6.08621	17.1148	17.756	27.0419	21.6411
Solyc12g011160	3-hydroxyisobutyryl-CoA hydrolase-like protein 5 (AHRD V3.3 *** A0A2G2YT91_CAPAN)	74.9801	60.5741	25.8525	17.2624	18.1654	66.8002	24.098	52.1672	55.2485
Solyc06g076340	Pumilio-like protein 1 (AHRD V3.3 *** A0A2G2WNK2_CAPBA)	45.5723	43.8731	31.7196	21.4538	22.5709	36.0046	32.7554	50.5967	42.8987
Solyc01g103680	DUF1682 domain-containing protein (AHRD V3.3 *** A0A1Q3D239_CEPFO)	143.229	128.073	127.681	56.2205	59.1008	119.762	104.598	160.47	141.248
Solyc09g089680	2-oxoglutarate (2OG) and Fe(II)-dependent oxygenase superfamily protein (AHRD V3.3 *** A0A2U1QA13_ARTAN)	3.99137	3.20002	4.46177	1.11781	1.17415	3.29176	3.70321	8.23552	1.9284
Solyc11g012840	BTB/POZ domain-containing protein (AHRD V3.3 *** A0A2G3CLU5_CAPCH)	55.3792	62.2824	50.304	24.2911	25.5146	46.1097	44.0836	64.3849	68.8043
Solyc03g083240	Transcription factor jumonji (JmjC) domain-containing protein (AHRD V3.3 *** Q8VYB9_ARATH)	13.1141	9.87344	7.66591	3.98367	4.18301	8.76924	8.17509	7.90915	8.94528
Solyc08g048450	ornithine aminotransferase	42.3323	63.8705	52.2552	20.0879	21.0908	57.5687	47.2462	83.3457	64.5225
Solyc04g025260	Endoplasmic reticulum metallopeptidase 1 (AHRD V3.3 *** A0A1J3J9S4_NOCCA)	20.6489	12.4496	14.5897	6.19097	6.49768	13.5612	13.1561	14.2241	13.7337
Solyc06g065320	Protein disulfide isomerase-like protein, putative (AHRD V3.3 *** A0A072VPJ1_MEDTR)	53.4988	28.407	42.4572	14.2044	14.9047	37.5115	38.9416	33.8603	41.9675
Solyc11g011910	Transmembrane 9 superfamily member (AHRD V3.3 *** A0A2G2Y517_CAPAN)	70.0398	57.0103	60.2444	28.5747	29.9803	64.0547	55.1877	68.1339	63.8699
Solyc06g073190	fructokinase 2	221.469	110.201	141.519	46.8539	49.1194	134.415	138.516	118.833	131.203
Solyc03g053080	Kinesin (AHRD V3.3 *** A0A200RDE4_9MAGN)	11.0528	7.00211	7.11682	3.15052	3.29759	6.82168	8.37617	6.9025	7.60724
Solyc04g049940	Unknown protein	53.1608	36.7064	25.3931	16.7249	17.4962	32.2134	28.2168	34.8532	35.3856
Solyc11g011220	transmembrane protein (Protein of unknown function DUF2359%2C transmembrane) (AHRD V3.3 *** AT1G23170.2)	54.5563	86.3837	58.8277	12.3439	12.9054	68.8326	52.7771	82.5733	85.1397
Solyc09g065580	2-oxoglutarate (2OG) and Fe(II)-dependent oxygenase superfamily protein (AHRD V3.3 *-* A0A2U1LW75_ARTAN)	5.75165	3.61208	4.01157	1.23817	1.29443	3.61955	3.81951	5.20821	3.56516
Solyc01g101000	Protein kinase domain (AHRD V3.3 *** A0A200QSW1_9MAGN)	356.142	468.575	289.643	102.934	107.434	334.094	297.106	525.185	376.297
Solyc07g062770	Tat-binding-like protein 7 (AHRD V3.3 *** A0A2G3C1P2_CAPCH)	9.5595	7.32262	6.71173	3.361	3.50419	7.83604	7.37606	7.65015	6.80555
Solyc11g012900	Tetratricopeptide repeat (TPR)-like superfamily protein (AHRD V3.3 *** F4JG04_ARATH)	86.2331	64.5613	60.8557	19.9233	20.7701	66.1	72.9961	81.5213	71.6642
Solyc05g051280	Alpha/beta-Hydrolases superfamily protein (AHRD V3.3 *** A0A2U1NG96_ARTAN)	14.458	8.16377	10.1733	3.91151	4.07691	8.82578	14.4138	9.80772	8.31595
Solyc02g091410	Protease Do-like 7 (AHRD V3.3 *** A0A2G2XH23_CAPBA)	21.3578	16.242	16.9106	5.50095	5.73256	13.7529	16.3513	17.7713	18.7057
Solyc01g090860	Non-canonical poly(A) RNA polymerase PAPD7 (AHRD V3.3 *-* A0A1J3H7W2_NOCCA)	10.9064	8.76253	7.29815	3.56912	3.71632	8.04345	8.18141	8.82381	7.59415
Solyc02g066930	RNA-binding protein (AHRD V3.3 *-* Q941H9_TOBAC)	91.4307	69.8721	71.6206	32.214	33.4889	36.5623	38.6442	48.6939	56.2733
Solyc11g068870	nuclear speckle splicing regulatory protein 1-like (AHRD V3.3 *** A0A2I4FDM8_9ROSI)	35.4071	55.4132	44.9919	17.2237	17.9052	46.3203	44.0298	80.276	57.9437
Solyc03g033340	Protein phosphatase 2C homolog (AHRD V3.3 *** Q9ZSQ7_MESCR)	44.5001	64.0722	47.3163	21.304	22.1437	54.601	47.26	61.9542	58.212
Solyc01g094150	AAA-type ATPase family protein (AHRD V3.3 *** A0A2U1ML03_ARTAN)	32.8722	23.8743	22.3644	11.8984	12.3633	22.252	16.943	20.1198	21.3964
Solyc06g005950	ATP-dependent zinc metalloprotease FTSH 7, chloroplastic (AHRD V3.3 *** A0A2G2Z858_CAPAN)	30.9139	25.5713	23.0117	12.5065	12.9861	23.3068	17.0984	24.493	23.85
Solyc03g116570	Thiol-disulfide oxidoreductase DCC family protein (AHRD V3.3 *** A0A2U1Z9Z9_PSEAV)	84.0124	62.5824	55.3715	27.4757	28.5125	43.0527	37.7805	38.2563	48.2886
Solyc02g069860	Nuclear transcription factor Y subunit A-7 (AHRD V3.3 *** A0A2G3D4E1_CAPCH)	38.3599	24.3812	28.7091	11.9255	12.3714	26.1054	25.6671	27.2717	22.4216
Solyc04g039950	Mediator of RNA polymerase II transcription subunit 13 (AHRD V3.3 *** A0A2G2XAM6_CAPBA)	21.1067	17.9353	13.6853	5.12252	5.30974	16.9557	13.7777	22.2531	14.7432
Solyc04g007450	Alpha/beta hydrolase family protein (AHRD V3.3 *** Q8RX69_ARATH)	10.7299	14.1736	10.1563	4.58228	4.74853	10.2618	8.32592	13.2826	11.0287
Solyc06g069470	Glycerophosphodiester phosphodiesterase GDPD5 (AHRD V3.3 *** A0A2G2WM22_CAPBA)	88.0768	92.7545	57.679	35.8654	37.1573	49.9864	42.5887	79.2734	78.3665
Solyc11g012160	Fumarylacetoacetase (AHRD V3.3 *** A0A2G3AZK7_CAPCH)	94.5402	130.115	66.0327	5.7764	5.98395	106.257	49.9305	138.057	129.726
Solyc11g011420	Peptidylprolyl isomerase (AHRD V3.3 *** K4D5U7_SOLLC)	32.9869	33.1189	23.3114	12.3476	12.7822	26.1658	24.3702	31.4768	27.282
Solyc11g007680	hypothetical protein (AHRD V3.3 *** AT3G52230.1)	52.9863	88.1016	58.7467	25.7281	26.6254	48.7022	39.6308	52.7556	52.2658
Solyc09g098520	CMP-sialic acid transporter 2 (AHRD V3.3 *** A0A2G2V6Q4_CAPBA)	34.0155	22.1233	28.5484	7.83067	8.10259	28.2433	34.1717	25.3768	26.3458
Solyc01g105970	Magnesium-dependent phosphatase 1 (AHRD V3.3 *** A0A1J3GPG9_NOCCA)	195.204	284.698	212.335	93.3602	96.602	235.097	238.909	334.723	280.338
Solyc11g012970	Peptidase M20/M25/M40 family protein (AHRD V3.3 *** F4JTK8_ARATH)	50.8259	31.5855	30.5905	12.913	13.3604	47.3227	37.9752	27.9798	34.1717
Solyc08g081830	Intracellular protein transporter USO1-like protein (AHRD V3.3 *** A0A1P8BBF8_ARATH)	15.2233	10.7319	5.57456	5.1713	5.34755	6.88263	4.60794	11.7889	9.0205
Solyc01g081070	Protein transport protein SEC23 (AHRD V3.3 *** A0A2G3ALY9_CAPAN)	40.1232	52.9862	33.4172	11.4211	11.8059	41.4126	29.7876	42.5207	42.4834
Solyc03g097060	Exostosin-like (AHRD V3.3 *** A0A200QTM8_9MAGN)	20.8759	11.8607	15.5586	5.71076	5.90046	17.9024	20.2332	15.3356	14.2807
Solyc08g069231	L-arabinokinase (AHRD V3.3 *** A0A2G3AGT3_CAPAN)	79.4905	96.0531	64.5307	20.9012	21.532	69.9437	57.6546	81.5424	68.5768
Solyc04g045560	Squamosa promoter-binding protein 3	3.05999	2.76913	2.17986	0.758959	0.781791	2.13818	2.38016	2.74538	2.14884
Solyc12g009400	Pyruvate dehydrogenase E1 component subunit alpha (AHRD V3.3 *** A0A2G2YV76_CAPAN)	50.096	63.8662	48.7197	18.0251	18.5673	52.8243	39.3054	62.4464	46.6434
Solyc02g031860	MAP kinase kinase kinase 12	35.3497	25.9982	20.1659	5.7591	5.92446	25.5943	22.9298	29.9763	23.543
Solyc09g005930	Ribosomal protein S24e family protein (AHRD V3.3 *** AT5G02740.1)	31.228	40.0687	30.2444	13.3668	13.731	36.1544	28.8024	41.0667	44.0144
Solyc11g044480	Arm repeat superfamily protein (AHRD V3.3 *** A0A2K3NTC9_TRIPR)	36.4087	30.1952	28.3045	14.3966	14.7758	24.0793	29.6593	37.3606	30.9797
Solyc03g121930	PHD finger protein ALFIN-LIKE 5 (AHRD V3.3 *** A0A2G2WQ36_CAPBA)	7.74735	12.0444	8.54821	2.72602	2.79648	5.80743	6.30499	11.1039	6.35014
Solyc06g011530	Hydroxymethylglutaryl-CoA lyase (AHRD V3.3 *-* B6U7B9_MAIZE)	27.9275	15.7871	17.7807	2.97647	3.05293	23.116	24.0803	18.0744	15.2566
Solyc03g121570	Transmembrane 9 superfamily member (AHRD V3.3 *** A0A2G2XXI0_CAPAN)	23.6745	14.8607	17.2608	4.49422	4.60698	15.6138	15.7158	17.6154	17.6811
Solyc06g083830	Casein kinase I isoform epsilon (AHRD V3.3 *** A0A2G2WMU9_CAPBA)	89.8567	76.9701	58.7194	23.1799	23.7359	59.7624	54.1956	60.7665	50.2492
Solyc12g095880	ATP-dependent 6-phosphofructokinase (AHRD V3.3 *** A0A2G2VI14_CAPBA)	72.2908	61.0932	39.7569	17.7165	18.1256	47.6539	33.9437	41.477	44.1195
Solyc08g021920	DnaJ-like protein subfamily C GRV2 (AHRD V3.3 *** A0A2G2YXE7_CAPAN)	27.6577	17.6297	15.079	4.75918	4.86706	20.0061	17.647	21.5814	17.7404
Solyc10g011690	protein SPA1-RELATED 2-like (AHRD V3.3 *** A0A2I4HSY6_9ROSI)	4.4863	3.37729	2.9247	0.914296	0.934511	3.29302	2.5785	3.56937	3.14591
Solyc08g042050	RNA helicase DEAD25	37.822	39.2539	33.2968	18.6017	19.0075	32.7243	30.6251	40.987	41.3233
Solyc08g016170	3-oxoacyl-[acyl-carrier-protein] synthase (AHRD V3.3 *** A0A1J7GJV4_LUPAN)	45.0934	64.0357	36.3737	21.0419	21.4861	51.4368	40.9076	68.271	52.4301
Solyc06g048410	iron superoxide dismutase	186.171	169.626	102.659	16.934	17.2891	92.8075	70.3	121.427	93.3134
Solyc02g093140	CBS domain-containing protein CBSX1, chloroplastic (AHRD V3.3 *** A0A1U8FZ99_CAPAN)	34.5053	53.8757	33.8022	9.93921	10.1447	39.4245	23.9939	42.7778	43.4274
Solyc09g089560	MATH domain-containing protein (AHRD V3.3 *-* A0A1Q3BTU7_CEPFO)	14.6756	16.0743	10.8013	6.30171	6.43013	14.0249	12.8523	19.4379	13.8833
Solyc12g099010	BEACH domain (AHRD V3.3 *** A0A200QSV0_9MAGN)	10.3993	10.4174	8.16013	4.54455	4.63478	9.68409	7.9875	14.3596	7.91771
Solyc05g052050	DNA-binding protein Pti4	97.3633	67.7861	37.8586	27.6806	28.1932	57.7174	56.8349	104.233	75.041
Solyc10g081880	Pentatricopeptide repeat (AHRD V3.3 *** A0A200PNG9_9MAGN)	3.50135	2.56938	2.07017	0.635151	0.646782	2.83102	2.37695	2.21455	2.41572
Solyc12g015710	16S rRNA (Cytosine967-C5)-methyltransferase (AHRD V3.3 *** A0A2I0W381_9ASPA)	7.4354	10.5077	7.80281	3.18979	3.2432	8.61368	6.56157	9.16007	7.9427
Solyc10g079960	Phosphoglycerate mutase-like family protein (AHRD V3.3 --* AT5G15070.4),Pfam:PF18086	19.513	10.6555	11.1764	0.670809	0.678131	18.6138	18.592	9.55273	13.7905
Solyc01g100260	Ppx/GppA phosphatase (AHRD V3.3 *** A0A200R285_9MAGN)	16.3544	13.2357	10.1899	6.44531	6.51248	12.6493	11.4479	11.8107	12.3207
Solyc04g008340	IAA-alanine resistance protein 1 (AHRD V3.3 *** A0A1U8GMT9_CAPAN)	70.9141	48.4387	49.4841	13.6001	13.739	53.8942	45.434	56.2866	53.9442
Solyc03g110900	P-loop containing nucleoside triphosphate hydrolases superfamily protein (AHRD V3.3 *** A0A2U1N2C4_ARTAN)	52.6593	49.9261	32.792	15.7711	15.9311	43.4578	31.6251	54.234	42.6064
Solyc01g107510	DNA repair protein REV1 (AHRD V3.3 *** A0A2G2Y2A0_CAPAN)	34.8897	19.5089	16.3242	6.33973	6.40174	32.0793	30.0373	24.343	17.8136
Solyc01g087260	carotenoid cleavage dioxygenase 1B	217.779	152.866	147.445	64.1001	64.671	130.962	159.332	151.578	162.726
Solyc06g065580	Uridine kinase (AHRD V3.3 *** K4C7I7_SOLLC)	25.6805	32.0144	21.7519	7.65849	7.72605	25.8761	20.0261	30.1168	28.3922
Solyc12g017420	ABC transporter-like (AHRD V3.3 *** A0A200R0Y3_9MAGN)	27.0009	12.9055	16.2387	1.99077	2.00726	17.4192	20.4752	14.5321	13.9518
Solyc02g091330	AAR2 protein family (AHRD V3.3 *** A0A2U1KD81_ARTAN)	40.1329	39.5772	26.9599	16.9872	17.126	29.0763	25.8318	45.3765	31.6539
Solyc03g006920	Receptor-like serine/threonine-protein kinase (AHRD V3.3 *** A0A2G3CW20_CAPCH)	19.4562	24.1787	17.1021	4.67182	4.70903	14.1515	11.7572	25.8093	22.7835
Solyc02g081170	plastid lipid associated protein CHRC	278.676	377.482	194.623	122.933	123.856	190.005	129.418	290.071	241.318
Solyc05g016460	mediator of RNA polymerase II transcription subunit 23 (AHRD V3.3 *-* A0A2I4G1V6_9ROSI)	8.24342	4.77459	3.20781	0.702208	0.706895	6.01615	5.20699	7.05638	5.11595
Solyc01g105140	Arginine/serine-rich splicing factor, putative, expressed (AHRD V3.3 *-* Q6AVF4_ORYSJ)	154.98	110.539	98.4388	38.953	39.1996	91.8154	93.9708	83.9089	84.7515
Solyc05g005780	AP-1 complex subunit gamma (AHRD V3.3 *** A0A2G2VMC8_CAPBA)	47.5554	37.4101	33.7232	16.2215	16.322	37.2967	36.0995	43.3672	37.4164
Solyc06g008960	mediator of RNA polymerase II transcription subunit 33A-like (AHRD V3.3 *** A0A2I4F330_9ROSI)	9.93998	12.6762	10.3545	3.8317	3.85186	12.9446	9.47034	14.9746	11.4688
Solyc12g099360	AMP-dependent synthetase/ligase (AHRD V3.3 *** A0A200R265_9MAGN)	276.371	150.956	182.095	10.5202	10.5734	133.696	110.902	129.668	195.547
Solyc07g054820	Protein THYLAKOID FORMATION1, chloroplastic (AHRD V3.3 *** THF1_SOLTU)	49.8812	34.1345	37.0058	11.4226	11.4696	28.4388	25.5799	25.4987	34.6614
Solyc07g005550	replicase polyprotein 1ab protein (AHRD V3.3 *** AT2G44870.1)	58.103	90.9942	66.854	18.2836	18.3546	62.4571	50.7068	80.7149	74.7211
Solyc01g080840	Protein translocase subunit SecA (AHRD V3.3 *** A0A2G3DHH8_CAPCH)	28.0923	21.6895	20.5288	9.95921	9.99082	17.3941	18.303	20.979	19.92
Solyc02g031910	PB1 domain-containing protein/Pkinase_Tyr domain-containing protein (AHRD V3.3 *** A0A1Q3BH41_CEPFO)	50.9573	41.3222	37.6376	9.55728	9.58178	43.237	38.3171	52.637	43.6764
Solyc02g055460	hypothetical protein (AHRD V3.3 *-* AT3G19780.2)	10.707	7.07863	7.43226	3.24863	3.25234	8.39526	8.87301	8.40087	6.88731
Solyc09g010280	LETM1-like (AHRD V3.3 *** A0A200QVE4_9MAGN)	70.7752	41.8588	33.9589	16.56	16.5727	41.9091	32.3247	34.882	38.5783
Solyc11g007190	Unknown protein	18.2348	20.3795	6.58664	0	0	16.6671	4.24588	5.09299	1.87257
Solyc01g008510	photosystem II 5 kDa protein, chloroplastic-like (AHRD V3.3 *-* A0A2I4GVV4_9ROSI)	20.5773	13.286	9.35088	0	0	8.63107	5.90234	2.30748	5.56957
Solyc01g108780	Methylketone synthase Ia (AHRD V3.3 *** E0YCS4_SOLLC)	5.96531	2.49544	0.654076	0	0	7.56016	0.720602	1.63772	5.73043
Solyc07g018430	Unknown protein	2.07646	1.32996	0	0	0	1.75439	0.140209	1.31686	0.417574
Solyc07g017820	Unknown protein	2.20603	1.27982	1.26094	0	0	2.61238	2.03483	1.11677	1.28188
Solyc11g006180	ethylene receptor homolog (ETR5)	6.16163	8.27531	2.91987	2.09415	2.09394	4.93532	3.24518	11.1804	6.28177
Solyc04g053130	Stress enhanced protein 2, chloroplastic (AHRD V3.3 *** A0A1U8F0B2_CAPAN)	569.74	767.093	494.911	24.6634	24.6296	762.418	459.97	1057.83	760.646
Solyc02g062290	RNA binding protein (AHRD V3.3 *-* A0A2K3MUE2_TRIPR)	39.5692	31.2464	23.1829	11.4906	11.4721	26.6122	28.869	37.1462	25.4676
Solyc08g013860	Malic enzyme (AHRD V3.3 *** A0A2G3AN52_CAPAN)	74.613	46.6302	57.9858	15.2518	15.2013	57.9361	49.1398	45.7101	50.1694
Solyc08g079110	Thylakoid lumenal protein, chloroplastic (AHRD V3.3 *** A0A1U8GCA5_CAPAN)	28.3443	18.0372	15.1652	3.52269	3.51047	15.8714	12.6693	12.0664	15.6114
Solyc07g018360	Elongation factor Ts, mitochondrial (AHRD V3.3 *** A0A2G2WCF0_CAPBA)	53.6127	38.8785	34.5044	12.6082	12.5498	40.5565	36.0763	41.9765	43.672
Solyc12g007280	Casein kinase I isoform epsilon (AHRD V3.3 *** A0A2G2X3F7_CAPBA)	90.3775	46.7752	50.8669	22.7887	22.6479	50.1181	46.7751	62.0945	47.5027
Solyc05g014310	multidrug resistance protein (AHRD V3.3 *** AT1G67700.4)	97.0491	63.8291	58.2112	13.1821	13.0908	51.9435	54.9965	46.6211	65.4187
Solyc04g072910	Endoplasmic reticulum-Golgi intermediate compartment protein 3 (AHRD V3.3 *** A0A2G3CNL7_CAPCH)	90.9702	75.2484	59.6081	36.1601	35.8707	77.6908	73.1899	96.9672	80.9232
Solyc12g032950	CBS domain-containing protein, putative, expressed (AHRD V3.3 *** Q2QX49_ORYSJ)	46.056	31.6379	25.5275	9.56783	9.48589	31.6498	29.3089	39.5317	30.7399
Solyc05g015040	RNA helicase DEAH-box 15	12.4838	11.5199	9.29983	4.42898	4.38532	9.68926	9.28987	12.9133	11.7362
Solyc05g026070	glycine-rich protein (AHRD V3.3 *-* AT4G32920.3)	5.45323	2.98837	2.3772	1.21171	1.19967	5.19995	3.03844	4.80995	4.66194
Solyc01g111730	Protein phosphatase 2C (AHRD V3.3 *** A0A2U1M4W5_ARTAN)	74.0475	40.8506	58.5264	6.13181	6.0667	48.4913	66.984	50.7102	61.429
Solyc05g053950	DUF1365 domain-containing protein (AHRD V3.3 *** A0A1Q3D604_CEPFO)	21.6385	14.2786	14.1981	6.00802	5.92674	20.6185	21.2785	13.4352	14.4848
Solyc08g044400	SacI homology domain-containing protein / WW domain-containing protein (AHRD V3.3 *** F4J9G0_ARATH)	22.2867	16.7332	14.5609	7.56149	7.45546	14.3025	15.44	20.7886	15.8294
Solyc01g014250	Unknown protein	55.7824	103.151	82.5905	27.7334	27.2299	108.26	64.9142	117.019	82.0474
Solyc04g049160	Calcium-dependent protein kinase (AHRD V3.3 *** A0A2U1MRE6_ARTAN)	29.5859	28.4535	15.9719	7.07349	6.93983	22.8891	17.5482	26.7759	23.7137
Solyc01g057850	nuclear export mediator factor NEMF-like (AHRD V3.3 *** A0A2I4F1S6_9ROSI),Pfam:PF05833	11.411	9.0728	6.45954	4.1281	4.05001	6.32363	5.96311	12.0273	8.98773
Solyc02g067520	Unknown protein	56.4263	29.4054	32.2294	7.20833	7.06955	51.0473	51.5314	22.1118	41.2792
Solyc06g073730	LeEIL4EIN3-like	183.554	126.948	87.1087	30.6761	30.0782	107.822	82.0837	100.131	102.197
Solyc01g079870	CONSTANS interacting protein 2b	368.393	200.132	206.124	81.4334	79.7981	153.157	192.707	224.009	216.464
Solyc03g059260	Carboxyl-terminal-processing protease (AHRD V3.3 *** B6T6L2_MAIZE)	180.929	210.199	77.328	19.086	18.683	71.7876	75.5366	82.2887	97.9161
Solyc06g050620	DUF399 family protein, putative (DUF399 and DUF3411) (AHRD V3.3 *** A0A1P8B2W9_ARATH)	9.97739	8.69605	7.60397	3.66894	3.58708	8.1643	7.3564	9.09873	8.04492
Solyc01g067660	1,4-alpha-glucan-maltohydrolase	551.336	699.568	405.805	120.88	118.183	298.51	177.546	519.959	431.637
Solyc11g062010	Chromatin structure-remodeling complex protein SYD (AHRD V3.3 *** A0A2G2YFV9_CAPAN)	22.8926	18.1305	15.3642	6.9107	6.75092	16.1336	15.1012	23.3821	16.1159
Solyc10g150128	sodium channel modifier 1-like (AHRD V3.3 *** A0A2I4FVC8_9ROSI)	7.75644	6.91218	5.69228	3.10083	3.02804	5.08062	6.99491	3.33017	6.48667
Solyc10g012420	mesoderm induction early response protein (AHRD V3.3 *** AT4G00355.3)	32.8954	42.0207	32.8887	15.8866	15.5114	35.4498	29.9981	42.3373	38.6049
Solyc05g008060	SlPIN4	36.7574	23.2149	20.6984	3.05815	2.9853	20.3228	14.9755	19.8337	15.2219
Solyc12g014150	P-loop containing nucleoside triphosphate hydrolases superfamily protein (AHRD V3.3 *** A0A2U1MQS6_ARTAN)	3.80594	2.97515	2.88285	1.46693	1.43128	3.14802	3.42781	3.04435	2.73225
Solyc03g058940	Hypersensitive-induced response protein (AHRD V3.3 *-* A0A2K3MY45_TRIPR)	10.5955	6.40959	6.59884	2.57121	2.50715	5.55724	4.89948	6.03291	5.82726
Solyc06g084390	ER auxin binding 1	64.4781	104.104	81.2316	14.2785	13.9155	80.0485	53.5367	95.3267	86.4151
Solyc11g011170	Senescence-associated family protein (AHRD V3.3 *** A0A2U1QIG8_ARTAN)	77.104	59.6022	33.4033	27.7579	26.9921	34.6587	21.218	48.0359	49.3208
Solyc10g005650	Peroxisomal targeting signal 1 receptor (AHRD V3.3 *** Q9ZTK6_TOBAC)	69.6309	55.3276	50.3401	23.5453	22.8712	54.5477	53.8426	63.3318	59.495
Solyc06g062480	protein EARLY FLOWERING 3-like (AHRD V3.3 *** A0A2I4DNS5_9ROSI)	20.8683	14.9486	14.0348	5.88847	5.71636	21.3307	14.7439	16.0537	13.8682
Solyc02g072260	Rho termination factor (AHRD V3.3 *** A0A200QXF1_9MAGN)	21.3806	32.4153	21.2585	4.41178	4.27923	21.9378	9.2643	30.4516	24.5732
Solyc06g051620	Phosphoinositide phospholipase C (AHRD V3.3 *** O49951_SOLTU)	46.6281	41.6568	22.0007	14.8208	14.3658	38.0067	31.3063	41.5734	26.6025
Solyc10g081240	GrpE protein homolog (AHRD V3.3 *** A0A2G2VVH1_CAPBA)	61.3123	91.6051	50.2316	27.2319	26.3415	50.9651	38.1054	72.6087	60.828
Solyc02g089370	ARM repeat superfamily protein (AHRD V3.3 *** A0A2U1PEI4_ARTAN)	9.89466	8.54388	6.5302	2.27733	2.20268	8.75785	7.01213	9.4512	7.85341
Solyc12g005470	RING/U-box superfamily protein (AHRD V3.3 *** A0A2U1L742_ARTAN)	16.4049	12.163	8.12788	4.78601	4.62754	12.2831	7.08075	10.0819	10.5789
Solyc03g111180	Aspartyl aminopeptidase (AHRD V3.3 *** A0A1U8FXA5_CAPAN)	58.6379	53.9857	38.5049	20.1124	19.439	49.8751	37.858	51.7261	47.1946
Solyc10g083950	Major facilitator superfamily (AHRD V3.3 *** A0A2U1PF99_ARTAN)	9.72488	6.23965	7.65466	2.47774	2.39434	4.65487	3.63767	8.06628	7.1085
Solyc02g050240	Oligopeptidase B (AHRD V3.3 *-* A0A0G2RJN8_CAPAN)	27.2563	15.3917	13.6248	7.74809	7.45852	18.6518	13.7889	15.9804	14.0857
Solyc03g112910	Pantothenate kinase 2 (AHRD V3.3 *** A0A0K9S3P1_SPIOL)	48.808	27.3582	31.1827	8.34769	8.0304	31.0652	32.0131	27.6794	30.7431
Solyc02g062280	Unknown protein	71.7012	47.7809	30.5745	14.2633	13.7137	36.6214	32.0957	54.544	37.3669
Solyc09g015670	Vacuolar sorting receptor protein (AHRD V3.3 *** C6KI57_LILLO)	109.037	66.0179	50.7095	22.4505	21.5832	76.3518	68.2725	59.2529	64.64
Solyc11g017010	SlSUT1,Pfam:PF13347	335.45	237.362	205.436	69.5967	66.8269	301.429	201.495	252.298	199.077
Solyc05g010670	Heat shock protein (AHRD V3.3 *** O23638_ARATH)	245.645	299.328	186.673	99.9951	95.7561	180.774	133.057	228.505	238.809
Solyc01g011090	Phospholipid-transporting ATPase (AHRD V3.3 *-* A0A1U8GCQ9_CAPAN)	10.6601	16.2093	8.43122	2.15252	2.06021	8.50672	7.14521	13.0518	10.6505
Solyc06g036110	Calcium-dependent lipid-binding (CaLB domain) family protein (AHRD V3.3 *** A0A2U1LCI8_ARTAN)	852.272	862.055	526.114	214.093	204.792	822.139	432.383	1164.93	1018.9
Solyc08g041780	Neurochondrin (AHRD V3.3 *** A0A200QBZ7_9MAGN)	56.6656	34.082	32.1829	15.4595	14.7659	31.9356	40.1453	37.9053	29.849
Solyc05g015490	Bifunctional inhibitor/plant lipid transfer protein/seed storage helical domain (AHRD V3.3 *** A0A200QGD6_9MAGN)	214.5	176.722	69.1732	8.64189	8.24987	145.223	78.5792	229.393	155.011
Solyc03g007810	Pyruvate kinase (AHRD V3.3 *** A0A2G3CWU0_CAPCH)	90.1274	77.3605	77.5326	35.3785	33.7497	53.0195	52.9201	83.5183	72.441
Solyc08g006160	Plastid-lipid associated protein PAP / fibrillin family protein (AHRD V3.3 *** A0A2U1N400_ARTAN)	57.355	79.4818	50.8114	26.1198	24.8409	31.595	23.8682	19.8209	54.8181
Solyc11g072430	RNAligase (AHRD V3.3 *** AT1G07910.2)	18.5619	23.8229	15.1287	6.60484	6.27728	19.5352	14.9095	26.0522	19.9672
Solyc02g090670	Methionine aminopeptidase (AHRD V3.3 *** A0A1U8FPF8_CAPAN)	26.4724	39.0189	27.5587	10.0702	9.54364	26.1504	21.4013	34.8666	30.4291
Solyc10g086180	Phenylalanine ammonia-lyase (AHRD V3.3 *** A0A2G2VU16_CAPBA)	28.4455	18.9038	18.8812	2.54495	2.40861	20.0671	3.92404	8.92982	20.0776
Solyc02g021490	Magnesium transporter CorA-like family protein (AHRD V3.3 *-* A0A2K3P294_TRIPR)	3.60584	2.94729	2.37391	0.434476	0.410835	2.38046	3.02675	3.60894	2.7709
Solyc02g091490	fructokinase 3	56.6422	72.9773	50.2963	20.263	19.1254	54.3609	38.9885	58.9416	61.5772
Solyc03g114980	Unknown protein	10.1938	10.0204	4.636	3.0535	2.87875	6.88536	5.32681	8.58612	6.24248
Solyc05g052500	S-adenosyl-L-methionine-dependent methyltransferases superfamily protein (AHRD V3.3 *** A0A1I9LPV2_ARATH)	9.34566	4.73589	7.42191	2.36805	2.23252	8.132	8.22032	5.75349	5.97573
Solyc02g032960	ATP-dependent zinc metalloprotease FtsH 2 (AHRD V3.3 *** A0A1J3JSZ2_NOCCA)	10.9491	9.12807	6.98825	2.22063	2.09326	8.44592	6.19269	9.62735	9.70865
Solyc08g074450	DUF1997 family protein, putative (DUF1997) (AHRD V3.3 *** B3H5W4_ARATH)	4.21488	2.51518	3.27664	0.365577	0.34405	5.11648	3.37937	1.74453	3.09011
Solyc01g104650	ABSCISIC ACID-INSENSITIVE 5-like protein 5 (AHRD V3.3 *** A0A2I4GE24_9ROSI)	172.864	166.747	111.787	61.1242	57.5185	158.166	57.5438	152.915	122.801
Solyc04g025120	P-loop containing nucleoside triphosphate hydrolases superfamily protein (AHRD V3.3 *-* A0A2U1NZV9_ARTAN)	99.1224	83.6905	73.1941	15.5413	14.6166	80.2477	75.9341	117.789	82.3631
Solyc08g060940	Nucleotide-sugar transporter family protein (AHRD V3.3 *** A0A2U1NGQ1_ARTAN)	162.418	118.317	95.9149	59.5031	55.9619	146.967	116.644	87.5432	151.571
Solyc11g045510	Transducin/WD40 repeat-like superfamily protein (AHRD V3.3 *** AT5G12920.1)	17.7803	21.6871	13.9463	6.20152	5.82109	16.4807	13.2901	21.6151	16.0577
Solyc09g031780	Protein, chloroplastic (AHRD V3.3 *** A0A2G2XVT4_CAPAN)	42.5303	47.9959	32.6219	15.406	14.4479	34.9374	31.3354	51.5118	44.2623
Solyc10g038110	Coatomer subunit delta (AHRD V3.3 *-* A0A2G2W8M4_CAPBA)	42.0868	43.6675	31.6631	12.1148	11.3575	33.8947	25.6699	47.1409	42.6666
Solyc01g112290	Glutamate--tRNA ligase, chloroplastic/mitochondrial (AHRD V3.3 *** A0A2G3BWC0_CAPCH)	74.5741	89.3502	70.7817	37.255	34.9101	70.7148	68.7965	116.372	96.9797
Solyc07g007310	Methyltransferase-like (AHRD V3.3 *** Q67W64_ORYSJ)	15.6239	9.7767	10.7113	4.70519	4.40026	12.1549	9.7551	8.27649	10.5517
Solyc06g061120	SAC3/GANP/Nin1/mts3/eIF-3 p25 (AHRD V3.3 *** A0A2U1MXB7_ARTAN)	23.7337	22.619	19.6266	11.3234	10.5719	22.1735	21.4584	26.4605	24.3573
Solyc08g080520	DUF810 domain-containing protein (AHRD V3.3 *** A0A1Q3BM37_CEPFO),Pfam:PF05664	9.44973	8.60732	6.4409	2.87324	2.68166	8.58894	7.77225	10.5438	9.14493
Solyc09g057910	N-alpha-acetyltransferase 25, NatB auxiliary subunit (AHRD V3.3 *** A0A1J3JDT3_NOCCA)	4.93675	5.57604	3.7018	1.4175	1.32297	3.93166	3.2739	5.04065	4.48582
Solyc04g007530	Protein DETOXIFICATION (AHRD V3.3 *** A0A328D6Y5_9ASTE)	77.828	40.8427	38.9916	5.2382	4.88796	34.4215	19.4986	34.5912	67.4245
Solyc06g074120	bell-like homeodomain protein 2	117.02	123.462	72.3484	13.3585	12.4645	106.354	49.2739	149.583	104.77
Solyc06g065030	Transmembrane 9 superfamily member (AHRD V3.3 *** A0A2G3C8C9_CAPCH)	15.9042	18.6475	7.2791	4.93728	4.60536	10.8281	9.88449	17.3462	22.6955
Solyc04g005270	Phosphatidylinositol 4-kinase gamma 7 (AHRD V3.3 *** A0A1U8GNT8_CAPAN)	146.063	93.0586	111.467	33.4035	31.1418	140.574	177.493	124.607	128.182
Solyc05g054420	XH/XS domain protein (AHRD V3.3 *** A0A2K3NYB8_TRIPR)	8.85676	5.00109	5.64148	0.951524	0.885863	5.1353	4.59145	5.45563	5.73175
Solyc09g009390	Monodehydroascorbate reductase (AHRD V3.3 *** A0A2G2VWV8_CAPBA)	295.021	235.524	166.803	112.433	104.567	200.022	148.417	210.221	211.066
Solyc05g018130	2-oxoglutarate (2OG) and Fe(II)-dependent oxygenase superfamily protein (AHRD V3.3 *** B4FBV2_MAIZE)	26.4668	37.4775	26.7467	7.39769	6.87655	25.6416	20.774	31.3722	27.5696
Solyc11g072640	Zinc-binding dehydrogenase (AHRD V3.3 *** A0A162PTR1_9PEZI)	33.5139	52.0973	35.1595	11.1233	10.338	43.0618	33.117	44.7913	48.3685
Solyc01g099700	T-box protein (AHRD V3.3 *** AT5G27710.1)	46.1419	33.4718	25.9253	8.15079	7.53258	36.0096	34.9259	33.528	32.9569
Solyc02g005210	Cofactor assembly of complex C (AHRD V3.3 *** A0A2U1QJQ4_ARTAN)	68.493	94.4249	51.5882	27.7363	25.5497	62.8396	45.6351	72.0731	64.1738
Solyc01g102550	nuclear pore complex protein NUP160 isoform X4 (AHRD V3.3 *-* A0A2I4G5Z6_9ROSI),Pfam:PF11715	3.55777	3.25107	2.33196	0.674921	0.621175	2.97578	2.01312	5.6912	4.90579
Solyc06g071200	Transportin-3 (AHRD V3.3 *** A0A1J3HKD9_NOCCA)	37.996	19.8118	26.4097	5.93885	5.45721	44.2844	33.8907	22.4775	28.8855
Solyc02g068050	Rubisco methyltransferase family protein (AHRD V3.3 *** Q8VZB5_ARATH)	21.516	17.0067	12.7634	7.51919	6.90553	11.248	9.19092	11.5349	12.3758
Solyc04g025160	ATPase ASNA1 homolog 2-like (AHRD V3.3 *** A0A2I4FAM5_9ROSI)	28.2766	22.8245	17.2434	4.43519	4.0731	20.4967	19.7636	35.8253	25.1384
Solyc08g006680	Major facilitator superfamily protein (AHRD V3.3 *** F4KIL9_ARATH)	22.1688	11.4953	7.80748	3.58205	3.28732	13.4266	9.55743	11.9759	9.3387
Solyc05g018650	Ferrochelatase (AHRD V3.3 *** O64391_SOLTU)	76.7296	54.0707	54.3561	26.7993	24.5824	58.7364	71.5406	51.8158	51.2654
Solyc08g076140	Phosphomevalonate kinase (AHRD V3.3 *** A0A2L0V4K1_9APIA)	25.4342	18.4823	16.9165	4.8496	4.44206	17.9448	16.9429	18.9273	15.9155
Solyc03g095620	Protein kinase superfamily protein (AHRD V3.3 *** A0A2U1QJW2_ARTAN)	20.3975	28.866	15.2129	9.45072	8.64415	18.2824	12.4447	24.9578	20.0526
Solyc06g009020	Glutathione S-transferase (AHRD V3.3 *** A0A2G3C3Q3_CAPCH)	1263.65	975.815	775.207	371.793	339.848	495.698	441.017	654.719	924.015
Solyc04g049490	Vacuolar protein sorting-associated protein 53 A (AHRD V3.3 *** A0A2G3AN71_CAPAN)	44.7694	39.6365	25.7822	16.8353	15.3049	37.0003	31.2829	49.5433	33.4759
Solyc05g018300	Protein phosphatase 2C and cyclic nucleotide-binding/kinase domain-containing protein (AHRD V3.3 *** A0A2G2WSK6_CAPBA)	15.189	11.1654	9.24232	4.59907	4.18039	11.1542	10.163	11.3778	9.18071
Solyc11g013480	Auxin Response Factor 17	23.467	16.0017	7.91866	6.32289	5.74115	6.85724	3.65096	15.2899	16.9447
Solyc01g091270	myeloid leukemia factor (AHRD V3.3 *** AT2G45380.4)	277.413	256.932	125.454	93.7157	84.8983	111.745	68.0942	162.839	149.494
Solyc02g063050	hypothetical protein (AHRD V3.3 *** AT5G23490.1)	29.4226	23.9117	23.5538	12.0376	10.9016	22.2095	23.7075	31.5329	26.7902
Solyc08g079180	Elongation factor G (AHRD V3.3 *** A0A2G3AEH8_CAPAN)	31.337	16.743	22.1954	8.29468	7.5108	16.4743	13.5862	17.5575	23.8122
Solyc02g068590	Potassium transporter (AHRD V3.3 *** A0A2G3D415_CAPCH)	60.8527	86.4462	61.7814	18.2601	16.4944	68.9037	43.6216	77.5113	76.8177
Solyc11g045160	Vacuolar protein sorting-associated protein, putative (DUF1162) (AHRD V3.3 *** A0A1P8BEF0_ARATH)	2.50744	2.23176	1.53718	0.578988	0.522404	2.13736	1.81713	2.92188	1.94185
Solyc12g005970	NBS-LRR protein (AHRD V3.3 *-* Q9SM52_SOLAC)	8.26509	4.8002	5.13935	2.3697	2.13756	6.11729	6.13734	3.74496	6.76236
Solyc01g060050	WD40 domain-containing protein (AHRD V3.3 *** A0A2K3NUT6_TRIPR)	3.66546	3.17952	2.63992	0.98941	0.891592	2.50687	2.27892	5.25661	2.59433
Solyc02g082260	3-hydroxy-3-methylglutaryl CoA reductase	32.7224	21.2405	20.7491	9.91404	8.92938	35.6944	30.5715	24.7017	21.947
Solyc01g096820	Calcium/calmodulin dependent protein kinase (AHRD V3.3 *** Q9S792_TOBAC)	3.59199	2.82857	1.96241	0.206458	0.185763	1.39827	0.789075	1.68897	2.6976
Solyc01g057900	E3 ubiquitin-protein ligase UPL6 (AHRD V3.3 *** A0A2G3DDX0_CAPCH)	26.5264	21.1288	16.8335	8.7864	7.90451	18.414	16.0458	19.9974	18.026
Solyc10g080080	Thioredoxin reductase (AHRD V3.3 *** A0A2G3BH62_CAPCH)	29.0711	21.0724	17.139	9.83625	8.83864	20.0345	16.6145	21.5991	23.3311
Solyc07g042500	alpha/beta-Hydrolases superfamily protein (AHRD V3.3 *** AT2G03140.9)	36.7196	19.2271	14.0916	7.16244	6.43065	20.8543	12.8013	17.8632	14.4705
Solyc02g084490	Golgin candidate 6 (AHRD V3.3 *** A0A2G2XK18_CAPBA)	104.3	86.2825	77.9653	31.9884	28.717	77.2005	69.9757	107.14	80.8047
Solyc03g032020	3-hydroxy-3-methylglutaryl-coenzyme A reductase 3 (AHRD V3.3 *** HMDH3_SOLTU)	25.0626	23.0013	6.09249	3.96289	3.55441	27.501	5.94035	19.7415	10.9833
Solyc06g073740	Glycosyl hydrolase family protein (AHRD V3.3 *** A0A1P8BG25_ARATH)	68.2551	57.8931	33.5484	15.0595	13.5044	72.9795	43.5002	38.8503	38.7617
Solyc04g025170	ABC transporter G family member 24 (AHRD V3.3 *** A0A2G2VGH5_CAPBA)	14.2873	7.79373	5.57714	2.80062	2.50667	8.2991	6.85578	9.30767	9.27547
Solyc01g086940	Zinc finger CCCH domain-containing protein (AHRD V3.3 *-* A0A2K3NPU7_TRIPR)	19.6601	11.7973	7.97085	4.51968	4.04106	7.97153	7.96028	11.5223	13.6906
Solyc04g083150	Cytochrome p450 (AHRD V3.3 *** A0A2K3NDQ9_TRIPR)	6.90797	6.50222	3.96014	2.83838	2.53601	7.04235	3.01792	5.1995	5.82312
Solyc01g049690	transcription factor Pur-alpha 1 (AHRD V3.3 *-* A0A2I4G155_9ROSI)	123.762	127.21	85.1739	46.327	41.3592	103.584	99.1346	129.175	105.698
Solyc12g021310	WD repeat-containing protein 91 homolog (AHRD V3.3 *-* A0A2I4GTW6_9ROSI)	13.6286	12.9489	9.57505	4.60848	4.11422	11.3481	11.094	17.9061	12.6812
Solyc08g066010	Tetratricopeptide repeat (TPR)-like superfamily protein (AHRD V3.3 *** A0A2U1QEQ4_ARTAN)	3.16808	3.56577	2.33126	1.07416	0.957782	2.64177	2.2577	4.40458	3.72686
Solyc04g049130	Iron-sulfur cluster biosynthesis family protein (AHRD V3.3 *** A0A2U1NA61_ARTAN)	17.0667	12.6464	10.368	3.29789	2.9357	11.0224	7.9299	14.7669	15.9774
Solyc03g123500	GCC box binding protein C.4	99.2804	67.8787	39.6689	24.4749	21.771	90.6335	44.8595	66.7872	47.5679
Solyc01g006360	Callose synthase 9 (AHRD V3.3 *** A0A2G3AHT3_CAPAN)	10.0308	8.52516	6.1142	2.70296	2.40205	8.47669	5.45402	14.9602	9.2919
Solyc12g049540	Phosphoinositide phosphatase SAC2 (AHRD V3.3 *-* A0A2G2V918_CAPBA)	19.6044	10.3473	14.2644	3.22663	2.86692	14.2196	16.0682	16.9246	12.9078
Solyc02g068090	30S ribosomal protein S21 (AHRD V3.3 *** A0A2G2XI83_CAPBA)	62.2225	51.9629	46.2941	25.8502	22.9564	44.8395	37.9111	25.9131	51.1503
Solyc04g071940	NAD(P)-binding Rossmann-fold superfamily protein (AHRD V3.3 *** A0A2U1L0Y3_ARTAN),Pfam:PF13561	29.0473	18.9089	19.8691	8.32653	7.39343	24.7692	18.5985	16.0125	18.9866
Solyc11g020180	Nuclear pore complex protein NUP88 (AHRD V3.3 *-* A0A2G2YE72_CAPAN)	51.1157	38.4172	33.4248	14.6166	12.9539	36.1761	34.6192	54.7861	30.4127
Solyc01g109850	Diaminopimelate decarboxylase (AHRD V3.3 *** B6T3H3_MAIZE)	61.1021	37.0617	41.1747	16.903	14.9539	48.3567	41.9856	33.5514	41.8128
Solyc02g072160	NAD(P)-binding Rossmann-fold superfamily protein (AHRD V3.3 *** A0A2U1LDJ7_ARTAN)	48.4002	27.6424	23.4964	4.13498	3.65256	15.3203	13.6812	18.3198	27.0207
Solyc04g055120	ABC transporter D family member 1 (AHRD V3.3 *** A0A2G2VGL8_CAPBA)	40.3615	28.6799	25.0195	12.9531	11.4265	32.779	25.6282	27.2491	24.6674
Solyc09g008490	Protein SHOOT GRAVITROPISM 6 (AHRD V3.3 *** A0A2G2YPS4_CAPAN)	14.8142	11.3972	10.9996	5.48878	4.81594	11.5402	11.3583	14.2226	10.3556
Solyc11g071920	Serine/threonine-protein phosphatase (AHRD V3.3 *** A0A2G2VPQ2_CAPBA)	26.7905	20.5122	17.6811	8.4558	7.41463	19.735	21.1166	26.6389	19.8768
Solyc11g065930	Xanthine dehydrogenase (AHRD V3.3 *** A0A2G2VNZ2_CAPBA)	15.089	8.84039	9.39753	3.10381	2.7195	8.319	7.21792	9.81572	7.6813
Solyc01g112340	Brefeldin A-inhibited guanine nucleotide-exchange protein 4 (AHRD V3.3 *-* A0A2G2XW39_CAPAN)	10.0308	12.2287	7.00364	1.56339	1.36408	8.24024	5.21233	13.4608	12.19
Solyc01g067020	Atypical receptor-like kinase 1 (AHRD V3.3 *** C5H8K0_SOLLC)	17.8468	19.9284	13.2313	7.22248	6.29627	13.3189	19.082	39.2043	31.8191
Solyc08g006030	Myosin heavy chain-related protein (AHRD V3.3 *** A0A2U1NGZ8_ARTAN)	12.8431	8.43579	9.30906	2.57126	2.23972	11.6627	11.1616	6.1736	10.2841
Solyc05g050970	Transketolase (AHRD V3.3 *** A0A200R9X0_9MAGN)	49.3513	56.5532	31.8927	17.6598	15.3615	41.432	26.2743	60.7661	42.9196
Solyc01g079650	CTP synthase (AHRD V3.3 *** A0A2G3AL34_CAPAN)	15.4054	18.2477	12.0515	3.56993	3.10395	10.3888	10.0833	24.6463	20.7097
Solyc02g030450	Protein ROOT HAIR DEFECTIVE 3 homolog (AHRD V3.3 *** A0A2G3D211_CAPCH)	28.2488	23.3173	18.9673	3.38377	2.93315	17.6219	15.9464	24.2881	17.1955
Solyc12g042060	ATP-dependent Clp protease ATP-binding subunit ClpC (AHRD V3.3 *** A0A327YAA3_9BACI)	244.941	246.506	193.585	102.603	88.9276	165.729	162.056	260.454	250.956
Solyc01g010030	Proline-rich receptor-like protein kinase PERK13 (AHRD V3.3 *-* A0A2G3AJ74_CAPAN)	7.52454	3.60912	2.7095	1.50103	1.29546	3.40405	3.26027	2.71507	3.18742
Solyc06g011370	Chaperone protein ClpB (AHRD V3.3 *-* B2IUM0_NOSP7)	50.1925	21.642	18.8116	7.88119	6.79767	14.6691	12.1141	17.9694	19.5682
Solyc09g055570	GPCR kinase (AHRD V3.3 *** A0A2P5AIX2_TREOI)	60.1139	36.4655	29.9087	12.7318	10.9807	31.4	26.9595	41.1323	30.648
Solyc04g014940	Unknown protein	14.4383	10.0324	8.17389	3.49606	3.01058	6.78591	8.21881	7.65133	6.96613
Solyc02g083860	2-oxoglutarate (2OG) and Fe(II)-dependent oxygenase superfamily protein (AHRD V3.3 *** A0A2U1QGX7_ARTAN)	90.7912	279.765	103.532	5.34222	4.60027	313.501	22.7181	286.153	353.797
Solyc08g082180	Abscisic acid receptor PYL8 (AHRD V3.3 *** A0A2G3DB14_CAPCH)	83.641	60.9066	59.5979	25.1032	21.6014	47.4299	38.705	52.2374	34.9365
Solyc12g008890	Zinc finger CCCH domain-containing protein 64-like (AHRD V3.3 *-* A0A2K3NZT0_TRIPR)	12.5805	10.3217	6.68296	3.67479	3.15782	9.74239	11.4557	9.57972	8.34797
Solyc07g022770	Calcium-transporting ATPase (AHRD V3.3 *-* A0A1U8EJF7_CAPAN)	8.45215	6.74797	6.27011	2.38134	2.04255	7.69706	5.08203	10.2644	7.57332
Solyc05g015610	Histidine kinase 3 (AHRD V3.3 *** A0A1U8EVH0_CAPAN)	68.3201	51.7971	55.0272	16.09	13.7947	35.8446	34.9156	54.1594	51.6337
Solyc01g005520	Protein LOW PSII ACCUMULATION 1, chloroplastic (AHRD V3.3 *-* A0A1J3E7D8_NOCCA)	34.1093	18.5663	23.4021	8.26861	7.0882	13.5279	12.8774	12.6494	23.281
Solyc01g028810	Beta chaperonin 60 (AHRD V3.3 *** Q0W9E2_SOLCO)	436.531	484.45	307.918	217.012	185.637	289.925	264.508	448.476	406.381
Solyc12g009150	Protein trichome birefringence-like 16 (AHRD V3.3 *** A0A2G3BP42_CAPCH)	55.5303	39.5346	17.8508	5.3402	4.56079	48.9609	20.1831	35.4854	28.9535
Solyc03g115400	RNA helicase family protein (AHRD V3.3 *-* A0A2U1MR71_ARTAN)	8.34291	6.27023	3.42391	1.7328	1.47947	4.68068	3.73147	7.64637	4.65293
Solyc01g088090	Pheophytinase, chloroplastic (AHRD V3.3 *** A0A2G3C5T3_CAPCH)	55.9538	93.5171	65.918	15.5424	13.2329	57.3415	18.5918	50.6187	72.2527
Solyc05g055330	Pleiotropic drug resistance protein 2 (AHRD V3.3 *** A0A1U8GRL3_CAPAN)	10.5365	10.5114	3.47547	0.914854	0.778854	2.57132	2.26852	9.79745	7.20258
Solyc02g043860	Insulinase (Peptidase family M16) family protein (AHRD V3.3 *** A0A2U1QK83_ARTAN)	27.1894	16.9447	16.063	5.54114	4.71544	19.6412	17.0306	19.0263	19.1483
Solyc11g013110	2-oxoglutarate (2OG) and Fe(II)-dependent oxygenase superfamily protein (AHRD V3.3 *** AT1G49390.1)	456.235	655.209	322.355	72.653	61.7847	967.479	131.003	734.642	1259
Solyc07g017430	Phosphoinositide phosphatase (AHRD V3.3 *** A0A2R6QUK5_ACTCH)	32.8816	20.8944	17.3971	6.84307	5.80575	24.048	18.823	23.9219	18.2006
Solyc01g105420	Phospho-2-dehydro-3-deoxyheptonate aldolase (AHRD V3.3 *** A0A2G3AV10_CAPCH)	85.2746	63.3264	38.5719	24.1907	20.4109	41.617	35.6636	48.2936	35.22
Solyc11g008110	Nuclear pore complex protein NUP88 (AHRD V3.3 *-* A0A2G2YE72_CAPAN)	22.2232	13.8368	14.2827	6.19232	5.21835	12.5229	12.8984	21.1884	16.1625
Solyc01g103610	Disease resistance protein (AHRD V3.3 *** A0A2U1Q881_ARTAN)	3.36169	2.32112	2.10948	0.46267	0.389632	2.5028	3.06216	1.9172	1.51106
Solyc11g066850	Pentatricopeptide repeat-containing protein (AHRD V3.3 *** A0A2G2VQ41_CAPBA)	9.35731	5.50788	3.81828	1.92888	1.62296	7.3593	3.02713	6.2752	6.09294
Solyc09g090760	Major facilitator superfamily protein (AHRD V3.3 *** A0A2U1PVI2_ARTAN)	11.6458	9.72203	3.3117	3.6269	3.05155	6.25768	3.16545	14.1473	5.05299
Solyc01g005130	Zinc finger protein 1 (AHRD V3.3 *** A0A2G2XSH3_CAPBA)	34.3268	30.2057	24.3187	13.8787	11.6706	16.4496	16.0972	36.4199	26.8337
Solyc08g150146	Unknown protein	8.0072	4.34307	7.05219	2.14973	1.80495	5.12994	3.10734	5.62477	3.63149
Solyc01g099810	Serine/arginine-rich-splicing factor SR34 (AHRD V3.3 *-* A0A0M9UMW1_NICAT)	347.449	272.056	233.348	111.538	92.7766	255.052	222.881	304.013	226.057
Solyc11g017170	Phospholipid-transporting ATPase (AHRD V3.3 *** A0A328CWN8_9ASTE)	6.35753	5.45365	3.40545	2.00864	1.66883	4.29522	4.18447	7.18968	5.55702
Solyc03g063390	Mitochondrial transcription termination factor family protein (AHRD V3.3 *** A0A178V165_ARATH)	3.44738	2.49937	2.31684	1.01316	0.837675	2.07967	2.40392	3.05892	2.39423
Solyc04g011463	Unknown protein	24.932	15.072	7.83988	7.13424	5.878	19.6359	19.7426	16.5848	13.8181
Solyc05g053590	Pleiotropic drug resistance protein (AHRD V3.3 *** C8CA13_CUCSA)	20.9697	12.208	14.9889	3.64731	3.00499	15.332	11.9998	11.2476	13.6914
Solyc08g081530	monodehydroascorbate reductase	33.4	26.6821	22.3031	10.2098	8.40031	30.3259	22.441	21.9204	24.9704
Solyc04g016560	Folylpolyglutamate synthase (AHRD V3.3 *-* A0A2G3CDA4_CAPCH)	2.55315	2.13334	1.89453	0.37956	0.311241	1.17299	1.26391	2.84364	0.948364
Solyc03g044190	FAD dependent oxidoreductase (AHRD V3.3 *** A0A200PV18_9MAGN)	44.3806	26.31	23.9427	11.5112	9.43135	26.4504	23.6347	29.5017	35.1475
Solyc03g007390	Pentatricopeptide repeat-containing protein (AHRD V3.3 *** A0A2G2X703_CAPBA)	3.97758	3.00371	2.85865	0.595407	0.484992	2.82668	2.63809	3.53513	3.16365
Solyc04g005653	Unknown protein	99.3234	133.075	92.8066	49.6905	40.3783	126.586	78.827	128.593	96.86
Solyc11g069380	GcpE	168.883	126.367	67.6691	54.8069	44.4749	82.4969	58.454	81.2783	91.172
Solyc07g006770	Receptor-like protein kinase (AHRD V3.3 *** A0A2R6Q6W2_ACTCH)	25.7803	19.0834	8.35991	7.21993	5.85882	17.1327	20.5611	26.4367	12.1125
Solyc03g025610	Tripeptidyl-peptidase 2 (AHRD V3.3 *-* A0A2G3CWH4_CAPCH)	15.4623	12.0507	11.5095	1.25412	1.01719	10.8623	10.7861	15.0757	13.4791
Solyc03g053000	C18orf8 (AHRD V3.3 *-* AT3G12010.1)	19.5653	17.1677	13.0549	7.37089	5.97331	13.9385	11.5864	24.9934	20.6186
Solyc01g099100	Long-chain acyl-CoA synthetase 6 (AHRD V3.3 *** A0A2U1MVC5_ARTAN)	83.7465	160.603	96.8507	11.0139	8.92351	130.004	69.9634	133.714	127.161
Solyc05g032680	3-hydroxyisobutyryl-CoA hydrolase 1 (AHRD V3.3 *** A0A2G3DIP5_CAPCH)	24.4995	10.9331	4.61843	0.825164	0.668517	5.8517	3.3152	16.0161	11.5276
Solyc11g044280	Major facilitator superfamily (AHRD V3.3 *** A0A200Q8Q5_9MAGN)	19.6998	15.246	7.99673	4.73467	3.83275	13.051	13.3596	19.6353	14.7028
Solyc07g007340	Major facilitator superfamily protein (AHRD V3.3 *** Q9M8M1_ARATH)	11.8552	6.35803	8.38726	2.03268	1.64176	9.79216	8.31517	6.10175	8.63862
Solyc08g013840	HAD hydrolase (AHRD V3.3 *** A0A200Q5F3_9MAGN),Pfam:PF13419	2.19476	1.52039	1.12983	0.43661	0.35205	1.46947	1.22275	1.3023	1.48143
Solyc08g080570	UDP-glucose 4-epimerase-like protein (AHRD V3.3 *** A0A2K3NI12_TRIPR)	241.507	144.615	78.3004	27.7807	22.3175	107.204	81.1947	130.511	91.3083
Solyc05g008200	1-phosphatidylinositol-3-phosphate 5-kinase FAB1A (AHRD V3.3 *-* A0A2I0WJB6_9ASPA)	40.5869	63.6737	35.1637	15.1157	12.1378	56.191	27.1161	68.9889	51.6946
Solyc08g075940	DNA-directed RNA polymerase subunit beta (AHRD V3.3 *** A0A2G2XMC1_CAPBA)	14.6616	7.09108	9.26789	2.61206	2.09488	5.27576	5.35637	6.13379	9.79961
Solyc05g005990	Protein NRT1/ PTR FAMILY 1.1 (AHRD V3.3 *-* PTR32_ARATH)	14.0726	15.0825	8.01958	2.8834	2.31248	12.1741	5.94627	18.574	13.4817
Solyc04g014500	Nudix hydrolase 4 (AHRD V3.3 *** A0A2G2XAD0_CAPBA)	57.3388	86.9287	61.4194	11.7431	9.39414	95.6058	34.3054	96.0587	79.1532
Solyc09g010930	NAD(P)-binding Rossmann-fold superfamily protein (AHRD V3.3 *** A0A2U1L7N5_ARTAN)	117.383	101.865	76.5703	29.0077	23.0577	89.772	52.4659	59.9802	78.306
Solyc03g116110	Alpha/beta-Hydrolases superfamily protein (AHRD V3.3 *** A0A2U1KGJ2_ARTAN)	73.7078	112.472	51.7285	32.3768	25.7135	75.1275	58.7148	89.0427	79.984
Solyc08g081930	Glucose-6-phosphate 1-epimerase (AHRD V3.3 *** A0A2G3DB64_CAPCH)	45.0732	32.6394	16.958	5.93166	4.70387	34.8348	12.7382	24.6539	22.5085
Solyc01g106820	Ethylene-dependent gravitropism-deficient and yellow-green-like 3 (AHRD V3.3 *** A0A2U1KYW2_ARTAN)	90.1252	61.7966	37.5126	14.066	11.1393	24.451	17.9968	27.9579	32.6234
Solyc07g021120	Cst complex subunit ctc1 (AHRD V3.3 *** A0A314KMU1_NICAT)	2.15697	1.43631	1.28989	0.400886	0.315836	1.99375	2.39593	1.44985	1.47473
Solyc01g109180	Long chain acyl-CoA synthetase 4 (AHRD V3.3 *** A0A2G2Y3Y7_CAPAN)	205.461	129.458	68.5631	29.2438	23.0068	82.279	43.2787	87.5107	78.7422
Solyc06g011380	Chaperone protein ClpB (AHRD V3.3 *-* B2IUM0_NOSP7)	118.105	50.197	46.386	21.3497	16.7911	39.7854	28.1405	45.4918	45.8682
Solyc01g109170	Cold-regulated plasma membrane protein 2 (AHRD V3.3 *** A0A1U8E7A7_CAPAN)	187.927	135.624	69.4195	30.0984	23.6646	84.5836	43.0039	92.0051	82.7375
Solyc11g044270	Major facilitator superfamily protein (AHRD V3.3 *-* A0A2U1KFT1_ARTAN)	31.5166	30.7562	22.7608	10.9163	8.53355	27.2252	24.7753	31.1111	26.7935
Solyc03g098630	DUF789 domain-containing protein (AHRD V3.3 *-* A0A1Q3BTC9_CEPFO)	9.21928	6.03236	4.51987	1.96414	1.53244	6.34871	3.49494	6.49711	5.53942
Solyc04g054820	2,3-bisphosphoglycerate-dependent phosphoglycerate mutase (AHRD V3.3 *** A0A2G3B2N3_CAPCH)	28.4878	29.278	14.8359	9.94493	7.74041	21.9878	16.7019	26.3044	19.0392
Solyc01g060090	serine/threonine-protein phosphatase 4 regulatory subunit 3-like (AHRD V3.3 *-* A0A2I4F1X2_9ROSI)	14.2858	15.0191	7.39613	4.9134	3.81302	12.4947	8.00538	19.9212	9.55801
Solyc02g014240	Disease resistance protein RGA2 (AHRD V3.3 *-* A0A2G3DCZ1_CAPCH)	38.2216	17.5856	18.7018	5.57293	4.32151	29.6594	26.2263	20.9343	21.629
Solyc07g043330	Transcription factor GRAS (AHRD V3.3 *** A0A200QPL1_9MAGN)	11.0117	4.3934	8.79749	0.393193	0.303912	9.25934	6.17972	3.61505	9.55122
Solyc02g020980	4-alpha-glucanotransferase (AHRD V3.3 *** Q6R608_SOLTU)	30.4368	17.9418	18.9733	7.10655	5.49258	24.3611	23.5586	16.0874	19.7276
Solyc03g005730	3-isopropylmalate dehydratase large subunit (AHRD V3.3 *** A0A2G2WWL6_CAPBA)	107.21	111.253	66.7493	45.618	35.2009	93.7796	64.4463	97.2057	83.94
Solyc02g088610	LeHSP110/ClpB heat shock protein	93.0438	112.371	67.3773	38.172	29.4447	61.8296	35.0695	76.2826	79.3662
Solyc10g086560	Protein FAR-RED-ELONGATED HYPOCOTYL 1-LIKE (AHRD V3.3 --* FHL_ARATH)	105.793	58.1774	45.0533	12.9536	9.94348	72.3509	44.693	52.4038	51.3604
Solyc02g091240	Auxin efflux carrier (AHRD V3.3 *** A0A2U1QP17_ARTAN)	68.4875	45.6931	44.8443	20.0858	15.4162	46.2593	42.478	41.0499	46.1119
Solyc11g005070	amino acid transporter 3	3.79529	2.98603	1.54713	0.248038	0.189158	1.78967	1.72669	3.68417	2.83497
Solyc01g094080	Cytochrome P450 (AHRD V3.3 *** A0A200PMP8_9MAGN)	47.1643	54.8025	37.1592	8.86637	6.75374	45.6412	28.7728	53.6106	50.1422
Solyc05g053090	Transcription factor GRAS (AHRD V3.3 *** A0A200R547_9MAGN)	30.3156	28.5646	19.6589	13.1399	10.0031	24.5626	20.1994	33.8101	29.8608
Solyc02g092110	Phytosulfokines 3 (AHRD V3.3 *** A0A2I0WHI7_9ASPA)	152.609	157.673	48.8359	53.1953	40.3691	144.108	153.61	99.8222	95.753
Solyc08g074510	TATA-binding protein-associated factor BTAF1 (AHRD V3.3 *** A0A2G2XML7_CAPBA)	7.80202	4.17208	4.84942	1.63479	1.2326	2.88899	3.15104	5.2682	5.47544
Solyc04g077755	NADH dehydrogenase [ubiquinone] iron-sulfur protein 4, mitochondrial-like (AHRD V3.3 *-* A0A2I4GIJ5_9ROSI)	17.5569	11.161	11.3548	4.96765	3.74285	10.6266	10.473	13.0406	10.4804
Solyc02g062230	Small auxin up-regulated RNA32	13.4579	6.99846	3.55304	3.05961	2.29541	3.94841	3.96102	10.1057	7.45597
Solyc01g100810	Neutral/alkaline invertase (AHRD V3.3 *** V5N4X0_MANES)	19.8986	16.1323	11.236	6.75835	5.06141	13.8041	9.40326	13.5635	11.1383
Solyc09g064800	Isoamylase 2, chloroplastic (AHRD V3.3 *** A0A2G3A6V3_CAPAN)	9.41256	9.59411	5.65042	3.32972	2.48473	8.19821	5.80162	8.26348	8.49702
Solyc06g061240	PLATZ transcription factor family protein (AHRD V3.3 *** F4IEB6_ARATH)	115.317	131.302	109.354	50.3723	37.3582	108.606	72.692	170.896	126.377
Solyc03g032090	Amino acid transporter (AHRD V3.3 *** A0A200PYH9_9MAGN)	81.0895	67.1306	25.0584	33.6355	24.9292	76.2658	29.8227	47.6225	46.0684
Solyc04g063350	2-oxoisovalerate dehydrogenase subunit alpha 2, mitochondrial (AHRD V3.3 *** A0A2G3CL46_CAPCH)	20.3795	28.0176	15.892	4.74256	3.50384	13.4135	5.26706	17.987	15.7309
Solyc10g045630	plant/protein%2C putative (DUF3411) (AHRD V3.3 *** AT5G24690.1)	34.369	37.1413	18.2017	11.5054	8.46577	21.8905	15.5444	37.3896	38.4798
Solyc09g076030	Photosystem II D1 processing protein PSB27-H2, chloroplastic (AHRD V3.3 *** A0A2G2ZVE7_CAPAN)	16.6125	9.73806	9.929	4.75839	3.47105	14.7641	10.2421	7.27938	10.7806
Solyc06g073720	EIL1	156.204	186.48	84.7802	41.607	30.1064	153.015	116.796	215.889	144.556
Solyc11g020160	Nuclear pore complex protein NUP88 (AHRD V3.3 *-* A0A2G3B8C8_CAPCH)	25.0771	18.4499	14.7236	2.9633	2.11338	18.307	15.7053	32.5041	15.5012
Solyc09g083030	inactive protein RESTRICTED TEV MOVEMENT 1-like (AHRD V3.3 *** A0A1S3ZEZ8_TOBAC)	100.838	45.9983	75.6162	3.11741	2.19067	62.5812	82.5288	67.5707	56.1082
Solyc04g076500	BEACH domain (AHRD V3.3 *-* A0A200PNF4_9MAGN)	5.00169	3.2063	2.28929	1.51683	1.05202	3.11285	1.99318	4.56182	3.06705
Solyc11g043130	Phosphatidylinositol 4-kinase alpha 1 (AHRD V3.3 *** A0A2G2VJB2_CAPBA)	8.57342	5.76897	4.72018	1.26678	0.875497	5.42704	4.28505	6.0358	5.9284
Solyc01g080880	Protein kinase domain (AHRD V3.3 *** A0A200QMD2_9MAGN)	90.8123	69.1209	43.8563	33.6869	22.8788	67.5431	55.8367	75.2535	56.348
Solyc01g097910	Rubredoxin (AHRD V3.3 *** E5GBR8_CUCME)	24.9645	20.1493	14.942	1.98391	1.34498	10.3415	9.15175	13.8235	17.7395
Solyc04g076550	HYPERSENSITIVE TO PI STARVATION 4 (AHRD V3.3 *-* AT1G58250.1)	7.02823	6.19251	3.68612	1.00948	0.68269	4.51076	3.24002	7.01276	3.88065
Solyc02g027080	Disease resistance protein (CC-NBS-LRR class) family (AHRD V3.3 *-* AT1G58390.2)	8.23651	5.02038	5.42697	0.970959	0.656203	5.35097	5.57438	3.49491	6.39439
Solyc05g018630	Regulator of chromosome condensation (RCC1) family protein (AHRD V3.3 *-* A0A2U1Q4A9_ARTAN)	132.224	75.4038	65.0527	17.57	11.8349	60.3263	64.7448	90.166	109.174
Solyc04g050160	P-loop containing nucleoside triphosphate hydrolases superfamily protein (AHRD V3.3 *-* AT1G08600.4)	5.6449	3.6639	2.93528	1.39319	0.937763	1.91075	1.98699	3.62341	3.31009
Solyc03g115500	Heparanase-like protein 1 (AHRD V3.3 *** A0A2G3CZA9_CAPCH)	8.70077	7.63696	1.67189	1.0929	0.731965	10.182	1.72009	3.81119	6.14075
Solyc07g032155	Unknown protein	16.4045	4.0536	9.10916	1.0403	0.687835	8.55242	7.29263	6.2819	5.82301
Solyc02g036270	Disease resistance protein (AHRD V3.3 *** A0A2U1P003_ARTAN)	4.78693	1.92582	2.38044	0.633936	0.418596	3.11811	2.57706	3.36954	2.68291
Solyc03g093140	Glycerol-3-phosphate transporter 1-like protein (AHRD V3.3 *** A0A2K3PR18_TRIPR)	34.1783	21.5233	18.2211	8.96525	5.90312	12.2556	11.1856	21.53	12.8207
Solyc07g008090	Transducin family protein / WD-40 repeat family protein (AHRD V3.3 *-* A0A1I9LQ09_ARATH)	7.36077	4.54798	4.92744	1.13939	0.750057	5.34521	4.41216	4.04472	6.20496
Solyc10g052880	Inactive leucine-rich repeat receptor-like protein kinase (AHRD V3.3 *** A0A314LDB3_NICAT)	67.4885	44.1642	14.714	4.98292	3.2761	48.4706	70.5221	38.189	56.7886
Solyc07g039320	WD-40 repeat-containing protein MSI4 (AHRD V3.3 *-* A0A2G2Z1C5_CAPAN)	88.5406	59.2245	71.5836	29.0153	19.0183	51.0942	55.9631	103.482	77.3381
Solyc06g051860	mycorrhiza-inducible inorganic phosphate transporter 4	40.8722	22.8122	19.4348	8.63887	5.65199	16.0001	10.7565	17.4385	26.1472
Solyc07g043130	Phototropic-responsive NPH3 family protein (AHRD V3.3 *** A0A2U1NE60_ARTAN)	94.4232	65.6264	31.5674	13.2682	8.65015	17.2269	10.4992	71.6888	57.0214
Solyc02g084480	golgin candidate 6-like isoform X2 (AHRD V3.3 *-* XP_025885295.1)	69.4848	54.3085	47.19	18.2808	11.7785	43.3182	45.4336	67.8759	49.8389
Solyc12g056940	Acetyl CoA carboxylase (AHRD V3.3 *** Q42793_SOYBN)	54.6198	28.9475	20.5312	6.716	4.31811	30.5884	14.492	25.9437	37.3567
Solyc02g094610	ARM repeat superfamily protein (AHRD V3.3 *** F4HNZ9_ARATH)	16.0417	8.61319	6.74207	2.52702	1.62245	10.0374	8.67263	9.82489	8.3888
Solyc01g079620	colorless fruit epidermis	16.9049	53.9164	17.0244	2.08367	1.32158	79.5616	4.24483	57.9076	77.8053
Solyc06g050790	Amino acid transporter (AHRD V3.3 *** S8CJS6_9LAMI)	15.8645	8.94419	6.20859	4.15063	2.62202	7.91735	6.83178	7.86433	8.05579
Solyc04g049930	Unknown protein	18.7427	13.1415	7.66241	6.42458	3.98656	11.7765	8.77674	13.8259	12.9092
Solyc05g018640	Ultraviolet-B receptor UVR8 (AHRD V3.3 *-* A0A1U8F2B3_CAPAN)	41.0427	24.3161	20.4746	4.62009	2.8208	19.6822	19.5538	30.3535	34.9084
Solyc11g013470	Auxin response factor (AHRD V3.3 *-* E5LMG0_SOLLC)	32.4479	28.5426	13.6118	9.92207	6.05781	13.0669	9.72894	25.7742	26.0834
Solyc05g008930	Protein kinase family protein (AHRD V3.3 *** A0A1P8BDK9_ARATH)	13.292	20.5236	10.9556	4.67918	2.84416	15.0469	6.38442	25.498	14.399
Solyc04g010180	LOW QUALITY PROTEIN: uncharacterized protein LOC110670528 (AHRD V3.3 --* XP_021688301.1)	16.4634	12.8485	8.09001	5.73158	3.43849	13.2092	14.2138	13.3821	9.71763
Solyc01g094790	Cysteine synthase (AHRD V3.3 *** A0A2G3BSX6_CAPCH)	116.238	110.127	27.4454	10.234	6.08259	183.112	35.3589	41.6788	39.0652
Solyc10g005125	Endoribonuclease Dicer-like protein 1 (AHRD V3.3 *** A0A2G2YJZ3_CAPAN)	5.83598	3.381	3.67466	1.66134	0.979808	3.92727	4.30364	5.1033	3.23826
Solyc07g055930	Hexosyltransferase (AHRD V3.3 *** A0A2G2WG07_CAPBA)	81.2105	53.1599	42.3191	24.8884	14.5267	67.1758	46.6048	55.7858	37.1807
Solyc12g006020	Receptor protein kinase, putative (AHRD V3.3 *** B9SKP2_RICCO)	18.2585	7.14917	1.2384	1.58558	0.908364	19.0555	2.56163	5.46234	1.80919
Solyc07g052480	isocitrate lyase LEU18678	55.218	27.0968	27.9641	3.9277	2.24495	51.092	27.6531	28.522	44.5105
Solyc07g053140	Zinc finger protein/CONSTANS-like protein (AHRD V3.3 *-* A0A2K3M573_TRIPR)	69.4587	51.5781	27.6769	14.4649	8.26133	28.8412	12.3281	21.2702	23.0815
Solyc11g020170	Nuclear pore complex protein NUP88 (AHRD V3.3 *-* A0A2G2YE72_CAPAN)	51.2359	41.8528	29.6753	9.80657	5.56684	34.5291	29.7771	66.7483	29.2672
Solyc04g050520	Translational activator GCN1 (AHRD V3.3 *** A0A1J3GIF2_NOCCA)	5.06645	3.06714	1.8919	1.28609	0.701781	2.86755	2.74001	5.00029	2.91467
Solyc12g035490	Zn-dependent exopeptidases superfamily protein (AHRD V3.3 *-* F4HRW2_ARATH)	4.61763	3.27238	3.1973	1.03142	0.562114	2.84684	2.81708	3.10741	3.04085
Solyc02g014180	Zinc finger C3HC4 type (RING finger) protein (AHRD V3.3 *-* A0A2K3NL88_TRIPR)	7.80811	6.50555	4.05896	2.60899	1.39496	5.45844	4.48526	8.9245	6.74481
Solyc04g005420	Carbohydrate-binding X8 domain superfamily protein (AHRD V3.3 *-* A0A1P8AZV6_ARATH)	82.8366	74.0678	34.2225	22.076	11.7068	63.8326	29.7076	48.5051	33.2663
Solyc03g082420	Small heat shock protein, chloroplastic (AHRD V3.3 *** HS21C_SOLLC)	190.284	192.852	110.529	18.8597	9.77426	88.8366	11.4682	38.8942	75.6609
Solyc08g066120	Polyribonucleotide nucleotidyltransferase (AHRD V3.3 *** A0A2U1LJN3_ARTAN)	15.6225	11.0615	8.38658	2.5378	1.30287	8.0574	6.42857	11.2444	12.1401
Solyc04g014930	Unknown protein	11.1645	7.25954	4.62319	2.73031	1.39891	3.15258	4.99883	4.89416	4.06717
Solyc03g007960	beta-carotene hydroxylase-2	216.704	162.966	15.5802	37.3442	19.1259	86.3957	22.1243	115.839	67.4632
Solyc01g009430	hypothetical protein (AHRD V3.3 *** AT2G27830.1)	347.927	191.478	183.115	8.57363	4.14848	281.831	68.7527	222.126	93.5841
Solyc12g006230	RING/U-box superfamily protein (AHRD V3.3 *** AT2G04240.2)	53.7638	109.005	46.6165	11.7601	5.62841	110.168	31.6092	120.226	128.366
Solyc08g078040	FAD/NAD(P)-binding oxidoreductase family protein (AHRD V3.3 *** A0A2U1Q205_ARTAN)	96.2504	64.3008	16.915	20.6615	9.67885	63.0841	20.5446	48.269	47.8817
Solyc04g072840	P-loop containing nucleoside triphosphate hydrolases superfamily protein (AHRD V3.3 *-* A0A2U1QEJ7_ARTAN)	6.94846	8.69856	2.55104	1.79267	0.824099	5.9456	1.92846	8.96877	4.07559
Solyc05g007770	NAC domain TF	180.674	178.243	93.198	29.3083	12.9097	119.34	53.2037	116.77	86.2643
Solyc05g040090	Membrin (AHRD V3.3 *-* A0A2G3ALS8_CAPAN)	10.4621	8.20726	8.38656	3.17003	1.36508	10.8625	9.25214	5.22018	3.79972
Solyc07g042800	Chloroplast envelope membrane protein, CemA (AHRD V3.3 *** A0A2U1QBI8_ARTAN)	3.5937	2.15498	1.86628	1.02113	0.433265	2.48811	2.06262	2.36449	1.96402
Solyc05g008070	Disease resistance protein (AHRD V3.3 *** A0A2U1M2V8_ARTAN)	4.91129	2.19168	1.29753	0.217556	0.088922	1.70227	2.22044	2.35078	1.54878
Solyc06g071030	isochorismate synthase	2.19929	1.49808	1.47558	0.537894	0.197209	1.45056	1.23319	1.44525	1.41893
Solyc05g010813	Unknown protein	173.095	244.036	174.34	34.8063	12.4179	251.159	167.984	343.495	316.791
Solyc01g100750	DUF538 domain-containing protein (AHRD V3.3 *** A0A1Q3CLQ5_CEPFO)	4.56581	1.64312	0.975694	0.658551	0.188013	3.46306	0.186066	1.36561	4.94695
Solyc12g035190	Anthranilate phosphoribosyltransferase (AHRD V3.3 *** A0A2U1N166_ARTAN)	6.51345	3.93852	1.3292	0.101341	0.0277349	4.59911	0.807057	3.27452	2.88487
Solyc09g005530	UDP-glucuronic acid decarboxylase (AHRD V3.3 *-* G5DXR5_SILLA)	6.23335	5.20437	3.35155	2.3685	0.61681	6.56222	5.02763	4.46685	2.86412
Solyc03g043640	Heavy metal-associated isoprenylated plant protein (AHRD V3.3 *** A0A2R6PA46_ACTCH)	11.2535	6.36256	10.2451	0.786889	0.0884474	13.1555	7.54819	1.94871	3.52312
Solyc02g088980	DNA mismatch repair protein MLH3 (AHRD V3.3 *-* A0A2G3A9Q9_CAPAN)	21.5575	7.31756	9.94526	2.10938	0.195685	8.25877	7.87937	11.4486	7.90485
Solyc05g052360	Laccase (AHRD V3.3 *-* A0A2G2ZJK7_CAPAN)	7.29051	3.66414	5.67941	0.167645	0	1.47626	1.98373	3.70652	5.13942
Solyc10g051250	receptor-like protein 12 (AHRD V3.3 *-* A0A1U7Y3V9_NICSY)	4.86499	4.27573	1.1698	0.323362	0	1.57804	1.95616	5.40495	3.88312
Solyc11g007585	Unknown protein	8.66619	5.54519	1.68336	0.494155	0	6.82188	3.52198	6.1608	4.91509
Solyc11g073180	UPA23 (AHRD V3.3 *** C8YZB5_CAPAN)	3.16509	2.13017	0.631087	0.514969	0	2.19624	0.418909	1.34995	0.920187
Solyc01g096600	THO complex subunit 1 (AHRD V3.3 *** A0A2G2YYN0_CAPAN)	43.6937	32.8817	35.9777	16.6107	18.7999	30.5265	39.7422	35.4848	30.7992
Solyc09g010460	Eukaryotic translation initiation factor 3 subunit A (AHRD V3.3 *** A0A2G2VY82_CAPBA)	117.439	72.7877	74.0044	36.7976	39.3583	83.2293	93.7082	93.7471	77.4181
Solyc07g006510	Cyclic nucleotide-gated ion channel-like protein (AHRD V3.3 *** A0A2K3MW13_TRIPR)	49.0863	45.0597	34.7976	22.7943	25.5653	35.6188	31.9021	54.0404	45.0457
Solyc03g025550	Signal peptide peptidase-like 1 (AHRD V3.3 *** A0A2G2X6N2_CAPBA)	54.0494	42.4806	25.9632	21.4913	22.9669	42.4681	28.3929	37.6449	32.2592
Solyc04g051870	F-box/kelch-repeat protein SKIP6 (AHRD V3.3 *** A0A2G2WMU8_CAPBA)	12.5604	5.95859	8.56071	3.02108	4.14784	8.22289	9.6482	8.25844	9.41269
Solyc10g085710	MACPF domain-containing protein (AHRD V3.3 *** A0A1Q3CAN4_CEPFO)	50.4312	36.0597	25.073	18.3279	19.7691	31.982	29.044	35.893	30.2936
Solyc02g083150	S-acyltransferase (AHRD V3.3 *** M0ZMP8_SOLTU)	26.6475	24.1341	17.7761	12.3066	13.3772	20.6918	16.5652	26.7883	22.0336
Solyc11g012770	Sister chromatid cohesion PDS5-like protein (AHRD V3.3 *** A0A2K3P064_TRIPR)	31.2521	27.8536	27.4209	14.222	14.2717	22.3792	22.8213	34.1742	28.9629
Solyc07g008450	ARM repeat superfamily protein (AHRD V3.3 *** A0A2U1QI07_ARTAN)	10.9509	6.55161	8.51666	3.35008	3.3168	8.41446	9.09433	8.68628	8.70778
Solyc11g070175	Pectinesterase (AHRD V3.3 *** A0A2G3BBX7_CAPCH)	7.88245	5.01496	4.48822	2.56686	2.52153	5.31632	6.04685	6.30959	5.64872
Solyc01g090690	Elongation factor G, mitochondrial (AHRD V3.3 *** A0A1U8EDZ1_CAPAN)	68.3705	53.8747	49.2646	27.6029	23.1831	51.5289	50.4243	77.326	62.523
Solyc03g098280	Argonaute 1b	105.768	52.1584	58.3067	26.754	25.3697	62.3458	84.0729	67.1016	74.6109
Solyc04g007460	Phox/Bem1p (AHRD V3.3 *** A0A200QUY9_9MAGN)	36.4925	23.0511	23.6837	11.8273	17.2136	33.8321	39.3619	36.7693	29.438
Solyc03g080140	Peroxidase (AHRD V3.3 *** A0A2N9EG96_FAGSY)	47.4504	32.6361	26.7235	16.7609	19.7402	31.6963	25.5747	37.2653	32.3319
Solyc12g019490	acyl-coenzyme A thioesterase 9, mitochondrial-like isoform X2 (AHRD V3.3 *** A0A2I4GBM4_9ROSI)	14.602	9.04686	9.59565	4.65079	5.23304	10.413	9.97562	10.6149	11.0264
Solyc07g026620	Unknown protein	26.189	17.3778	21.437	8.93858	9.72978	21.0895	21.2665	17.8671	13.3109
Solyc09g055310	Ethylene-overproduction protein 1 (AHRD V3.3 *** A0A2G3BLY9_CAPCH)	34.3394	23.6288	19.9728	12.1601	16.3995	22.929	18.3926	22.2586	24.0585
Solyc11g064890	hypoxia-induced protein L31	88.8548	61.5108	64.6029	31.6835	41.2243	73.435	71.9417	74.5749	70.599
Solyc04g014570	Transmembrane 9 superfamily member (AHRD V3.3 *** A0A2G3CDP8_CAPCH)	70.1098	42.366	55.777	21.8626	26.1883	65.3616	61.7948	51.1886	59.7918
Solyc06g051790	Nucleotidyltransferase family protein (AHRD V3.3 *-* AT2G39740.3)	66.2976	37.7492	35.7758	19.4966	19.8935	51.1547	55.7586	39.9072	36.2034
Solyc11g008580	RBR-type E3 ubiquitin transferase (AHRD V3.3 *** A0A2G2VEE2_CAPBA)	83.1725	75.3097	62.7733	38.9127	48.4341	62.4733	62.56	97.4631	70.1475
Solyc05g017860	Protein VAC14-like protein (AHRD V3.3 *** A0A1U8EIK4_CAPAN)	23.6686	18.9437	17.093	9.78927	8.56813	17.2492	15.9937	23.3414	16.8736
Solyc02g014130	ENHANCER OF AG-4 protein 2-like (AHRD V3.3 *** A0A2I4ED54_9ROSI)	13.4337	9.01636	6.88236	4.6628	3.44407	8.32645	7.77262	15.0824	9.12009
Solyc10g076590	Phosphoinositide phosphatase SAC8 (AHRD V3.3 *** A0A2G2VSN5_CAPBA)	44.1022	37.1563	34.6104	19.2411	23.7512	38.2244	41.3686	39.0764	30.2917
Solyc05g056210	N6-adenosine-methyltransferase subunit METTL14 (AHRD V3.3 *** A0A2G2WVH2_CAPBA)	37.3267	23.0503	20.5648	11.9547	12.2893	20.639	24.3658	27.3729	23.4336
Solyc01g105160	Copper-transporting ATPase PAA1, chloroplastic (AHRD V3.3 *** A0A2G2X1Z0_CAPBA)	28.2657	18.8338	16.9394	9.77999	10.5742	20.8495	18.968	18.3413	19.9293
Solyc03g115390	RNA helicase DEAH-box10	13.5523	10.1801	10.3545	5.29799	6.35048	10.6699	12.9616	13.3303	9.37896
Solyc03g121730	5'-nucleotidase SurE (AHRD V3.3 *** A0A1J3GXW9_NOCCA)	72.0033	40.5852	47.4539	21.1274	24.7095	42.4058	48.7938	45.2922	44.3627
Solyc12g019750	polypyrimidine tract-binding protein homolog 3 (AHRD V3.3 *** A0A2I4DWZ5_9ROSI)	39.1513	25.8233	28.4116	13.4447	17.9152	31.4007	27.9655	27.2017	22.7912
Solyc04g072510	Mitochondrial transcription termination factor family protein (AHRD V3.3 *** B4FH48_MAIZE)	15.9946	11.3456	11.6647	5.92669	6.03593	14.5639	10.9199	13.4114	12.3527
Solyc02g078740	Unknown protein	10.6774	4.77172	6.71847	2.49679	1.84387	10.5511	7.1369	5.55705	5.66368
Solyc11g008460	SART-1 family protein DOT2 (AHRD V3.3 *-* A0A1U8F4I8_CAPAN)	51.2914	46.6663	40.0107	24.4389	26.2957	35.8486	32.9036	50.9872	44.8051
Solyc04g073990	annexin p34	873.627	551.584	757.773	288.974	291.278	772.958	929.22	694.873	927.133
Solyc10g080630	ripening related X72734	25.8482	17.6071	14.361	9.2381	8.19293	15.4188	14.3904	19.447	16.1608
Solyc05g054540	Ubiquitin-conjugating enzyme E2 (AHRD V3.3 *-* A0A2P6VGJ4_9CHLO)	58.6211	46.5044	46.2696	24.4166	27.7077	43.8672	42.0113	36.1806	37.6417
Solyc01g010810	Ran-interacting Mog1 protein (AHRD V3.3 *** A0A200QSC1_9MAGN)	21.39	16.1573	18.2087	8.48796	10.2827	17.8267	16.9987	20.2839	13.3673
Solyc01g007150	Coatomer subunit beta (AHRD V3.3 *** A0A1U8EGF1_CAPAN)	45.8477	31.0494	32.1521	16.3173	17.557	33.6861	35.9217	37.8204	32.2959
Solyc01g107550	Methylthioribose kinase (AHRD V3.3 *** A0A1U8DWU8_CAPAN)	75.2426	58.221	39.3972	30.5997	26.4906	52.933	37.341	51.8051	54.8885
Solyc06g068560	Major facilitator superfamily protein (AHRD V3.3 *** A0A1P8AUY7_ARATH)	7.68538	5.73983	4.68701	3.01883	5.0691	6.37446	5.26239	6.03554	6.15128
Solyc03g123900	alpha-1,2-Mannosidase (AHRD V3.3 *** A0A2G3D1E2_CAPCH)	72.9836	50.1784	42.4934	26.3922	27.5991	47.2717	44.0122	60.7686	53.1112
Solyc04g079270	Sorting and assembly machinery component 50-like protein (AHRD V3.3 *** A0A1J3DIC1_NOCCA)	31.2034	28.3378	18.5719	14.9161	15.2677	30.4898	19.5127	32.3924	25.3448
Solyc02g068720	Protein NAP1 (AHRD V3.3 *** A0A2G3A6H3_CAPAN)	12.2704	10.1165	9.22303	5.32566	6.60377	9.89471	10.7904	10.5718	10.1223
Solyc07g056030	Nuclear-interacting partner of ALK (AHRD V3.3 *** A0A1J3JJC4_NOCCA)	66.127	55.6959	44.8898	29.3278	31.0364	49.7871	47.8301	68.2972	51.6264
Solyc07g054470	hypothetical protein (AHRD V3.3 *** AT1G52855.1)	229.85	113.289	104.8	59.6877	70.056	117.558	144.965	166.023	94.54
Solyc11g039650	Dynamin (AHRD V3.3 *** A0A2U1N3P9_ARTAN)	135.013	102.805	96.7542	54.1736	58.5084	88.0717	92.6192	113.343	91.7454
Solyc06g074330	Alpha/beta-Hydrolases superfamily protein (AHRD V3.3 *** F4J341_ARATH)	41.3214	26.2083	30.385	13.8222	14.8748	31.115	34.4384	26.3512	30.1713
Solyc04g082470	WD40 repeat protein (AHRD V3.3 *** Q1JV02_IPONI)	43.8368	40.4453	33.6998	21.3314	26.2739	33.9629	38.1206	49.4934	45.2017
Solyc01g103890	magnesium transporter MRS2-4 (AHRD V3.3 *** A0A2I4FV61_9ROSI)	54.9985	39.5159	27.5636	20.8511	22.3765	40.7839	40.3786	40.6815	37.4829
Solyc04g015970	ABC transporter A family member 1 (AHRD V3.3 *** A0A2G3CCY6_CAPCH)	15.5358	8.93663	8.07263	4.71569	4.56594	9.86005	9.53372	10.3245	9.14729
Solyc08g081120	Kinesin-4 (AHRD V3.3 *-* A0A2G3DAJ4_CAPCH)	6.50923	5.09412	4.43001	2.68992	3.25987	4.96556	3.72889	6.70496	6.21852
Solyc06g073880	E3 ubiquitin-protein ligase RHF2A (AHRD V3.3 *** A0A2G3CBJ5_CAPCH)	81.5145	53.044	37.6389	28.0104	29.3889	45.6233	49.6974	71.4929	58.1006
Solyc11g020210	Unknown protein	16.9866	7.71318	11.2061	4.07434	4.551	7.99269	11.0672	10.0828	10.1408
Solyc09g005330	HEAT repeat-containing protein (AHRD V3.3 *** A0A2U1QKL7_ARTAN)	15.4312	8.53448	7.70122	4.51462	2.49548	9.4773	9.58543	15.2653	10.7384
Solyc02g068740	Glycine cleavage system H protein (AHRD V3.3 *** A0A1U8FKG0_CAPAN)	78.7925	64.0137	61.0772	33.8768	29.8619	77.2865	59.9744	58.5945	60.7851
Solyc08g083040	Serine/threonine-protein kinase fray2 (AHRD V3.3 *** A0A2G3DAG2_CAPCH)	46.2986	24.9133	25.1704	13.193	17.5946	27.7446	31.6955	28.924	26.7542
Solyc09g091570	2-octaprenyl-3-methyl-6-methoxy-1,4-benzoquinol hydroxylase (AHRD V3.3 *** A0A0D5XRL2_9PSED)	33.9281	22.4431	20.729	11.9069	11.465	21.1677	21.2379	23.0711	22.1279
Solyc01g065980	Ethylene Response Factor E.4	541.75	372.204	99.6884	197.506	45.5508	513.22	126.332	219.223	184.398
Solyc05g015210	transforming growth factor-beta receptor-associated protein 1 (AHRD V3.3 *-* A0A2I4GBN0_9ROSI)	10.7017	6.36942	7.22717	3.38202	3.21899	7.45447	8.03753	6.93831	7.4082
Solyc12g005080	Dihydrolipoyllysine-residue succinyltransferase component of 2-oxoglutarate dehydrogenase complex (AHRD V3.3 *** B6TFG5_MAIZE)	98.0762	88.9044	73.2944	47.2133	46.4946	90.739	80.2816	93.1766	82.7268
Solyc12g011230	Unknown protein	7.03166	3.33042	3.11648	1.76973	4.01512	8.82603	3.42078	9.18693	7.17788
Solyc02g088950	DNA mismatch repair protein MLH3 (AHRD V3.3 *-* A0A2G2XFY3_CAPBA)	23.0889	9.04239	16.5085	4.81148	1.62154	17.4574	15.5244	15.0295	9.89715
Solyc07g066240	F-box protein (AHRD V3.3 *** A0A2I0VKR1_9ASPA)	24.933	13.1989	11.1366	7.02584	8.16928	15.8798	21.9762	15.4203	13.03
Solyc10g080440	TBCC domain-containing protein 1-like (AHRD V3.3 *** A0A2I4DN11_9ROSI)	88.7811	69.9395	68.8074	37.3315	39.7186	66.1503	67.8131	75.7405	67.0958
Solyc01g090190	Nuclear RNA binding protein (AHRD V3.3 *** C7TPG6_SOLTU)	275.804	172.179	163.214	91.9172	102.669	176.34	183.61	155.558	154.459
Solyc05g049970	mitogen-activated protein kinase 6	19.7801	11.3176	9.71028	6.06545	6.3082	9.02311	10.1317	11.1334	9.74674
Solyc11g069340	Zinc finger transcription factor 69	34.5264	20.1382	19.2584	10.804	12.1233	22.5445	21.7639	27.4193	22.1844
Solyc11g011090	Disease resistance protein (TIR-NBS-LRR class) (AHRD V3.3 *** A0A2K3P9P3_TRIPR)	5.68462	3.82015	2.72717	2.05243	2.28996	4.79971	5.09861	4.88157	3.3368
Solyc02g093410	MAP kinase kinase kinase 24	21.1505	15.9487	15.8213	8.56987	19.7337	21.5648	21.6775	22.6414	15.8841
Solyc02g086750	Tudor/PWWP/MBT superfamily protein (AHRD V3.3 *-* A0A1P8BF80_ARATH)	56.7564	42.8455	44.5012	23.0673	25.3823	44.3219	37.6041	38.1293	40.3714
Solyc11g066770	AP-2 complex subunit alpha (AHRD V3.3 *** A0A2G2VQ36_CAPBA)	16.6484	9.99583	13.4825	5.39117	7.00215	16.9752	22.2361	15.1433	13.6389
Solyc01g094860	Transmembrane protein-related protein (AHRD V3.3 *** A0A2U1LWU9_ARTAN)	20.1406	9.71279	7.65051	5.24932	6.29311	9.19148	8.43027	10.2453	11.2024
Solyc02g082460	Ribonuclease II family protein (AHRD V3.3 *** A0A2U1MGF5_ARTAN)	30.1452	22.3807	24.0104	12.0967	12.4564	23.7559	33.0645	24.5341	22.3413
Solyc07g063150	DUF616 domain-containing protein (AHRD V3.3 *-* A0A1Q3D7S0_CEPFO)	18.8105	11.642	12.7294	6.30946	8.07761	12.2175	14.0463	11.5899	14.5251
Solyc02g082540	Calcium-binding EF hand family protein (AHRD V3.3 *** A0A1P8AQ08_ARATH)	41.4647	30.1016	33.5863	16.3247	17.9072	31.9625	39.4942	40.2699	34.0748
Solyc05g005130	Prf (AHRD V3.3 *-* Q9LLD0_SOLLC)	3.37579	2.30103	1.39312	1.24837	1.2546	2.29885	1.63155	2.01905	2.44561
Solyc03g063220	RNA helicase DEAH-box8	3.89912	2.73094	2.30187	1.48842	0.919573	3.24905	2.78811	4.60836	2.95264
Solyc08g005480	Unknown protein	71.5576	52.2589	40.4824	28.5451	29.1227	60.0183	45.3864	65.0172	54.1982
Solyc08g060840	Protein FAR-RED IMPAIRED RESPONSE 1 (AHRD V3.3 *** A0A2G2X5B3_CAPBA)	23.1527	18.3794	14.6118	10.0526	9.47237	19.0048	16.7707	21.6508	17.0054
Solyc05g025510	WD repeat-containing protein 26-like (AHRD V3.3 *** A0A2I4E332_9ROSI)	38.7029	27.8718	30.6954	15.2551	17.452	33.5528	41.8986	34.5659	30.5782
Solyc07g007850	SPOC domain / Transcription elongation factor S-II protein (AHRD V3.3 *-* F4ISL5_ARATH)	3.17479	1.76461	1.69953	0.968842	0.731077	2.07472	1.7535	2.20877	1.71898
Solyc07g055290	LES245570 Rab11 GTPase	61.954	35.3777	35.2807	19.4757	19.2941	39.8984	33.4465	33.5103	32.5969
Solyc09g013130	Defective in exine formation protein, putative, expressed (AHRD V3.3 *** Q10BA5_ORYSJ)	28.0858	24.7567	21.8162	13.6465	13.7654	26.4638	23.3343	26.0205	22.1828
Solyc07g017900	Glucose-6-phosphate 1-epimerase (AHRD V3.3 *** A0A2I0WBC4_9ASPA)	66.74	46.9627	57.5922	25.9031	26.1766	52.7056	53.6445	51.6205	52.8801
Solyc06g073960	Serine/threonine-protein phosphatase (AHRD V3.3 *** I6WZC5_SOLTU)	38.7918	29.28	24.5547	16.151	15.5613	28.2852	28.1379	32.2756	23.5437
Solyc06g066610	Golgin candidate 5 (AHRD V3.3 *** A0A2G2WLI4_CAPBA)	39.9512	29.0766	31.671	16.0395	15.7834	30.4609	28.89	32.9658	31.5944
Solyc08g023580	WD repeat-containing protein 48-like (AHRD V3.3 *-* A0A2I4FK32_9ROSI)	12.4381	9.50797	6.93825	5.24543	7.28561	10.7894	8.62475	6.51529	9.23775
Solyc11g069160	SUMO E3 ligase SIZ1 (AHRD V3.3 *** A0A0X9AQ43_SOLLC)	73.5606	63.4258	51.3352	35.0149	34.2037	59.0834	51.822	78.3337	64.266
Solyc09g014780	Regulatory-associated protein of TOR 1 (AHRD V3.3 *** A0A2G2YSR6_CAPAN)	31.7058	22.9749	21.0618	12.7081	14.1974	24.2466	22.2614	23.4984	21.4833
Solyc02g005603	UPF0664 stress-induced protein C29B12.11c (AHRD V3.3 *** A0A1J3H3L4_NOCCA)	208.361	167.559	144.165	92.8088	91.039	119.357	120.471	146.431	139.019
Solyc09g020140	GPN-loop GTPase 3 (AHRD V3.3 *** A0A2G3BMR6_CAPCH)	111.483	78.3543	54.2095	43.4677	53.2732	69.4633	65.7504	76.9258	74.2457
Solyc06g066090	AFG1-like ATPase family protein (AHRD V3.3 *** A0A2U1LH52_ARTAN)	9.39822	6.32459	5.05902	3.51847	3.0792	8.51517	4.40448	7.7618	4.68806
Solyc01g101040	ATP-citrate synthase (AHRD V3.3 *** B6TD54_MAIZE)	164.004	128.502	141.297	71.5257	89.0914	139.134	168.131	145.619	132.552
Solyc12g095890	Nuclear poly(A) polymerase 4 (AHRD V3.3 *** A0A2G2VI04_CAPBA)	38.3875	27.5182	32.4427	15.3225	17.2184	29.1882	32.4232	31.456	27.5476
Solyc04g005860	Protein ENHANCED DISEASE RESISTANCE 2 (AHRD V3.3 *** A0A1J3E5Z2_NOCCA)	87.7219	61.7953	78.9817	34.4523	31.543	86.5339	105.111	72.2715	64.6674
Solyc09g075800	Chloride channel protein (AHRD V3.3 *** A0A200QQ46_9MAGN)	33.8156	27.4665	22.7443	15.3166	15.8163	23.6891	26.7727	29.6474	21.8881
Solyc02g090860	Phenylalanine--tRNA ligase alpha subunit (AHRD V3.3 *** A0A2G2XXC1_CAPAN)	53.8759	41.0821	39.708	22.9329	28.0201	45.1027	42.5917	49.3176	42.1379
Solyc07g048030	RNA-binding (RRM/RBD/RNP motifs) family protein (AHRD V3.3 *** F4JFN7_ARATH)	36.1911	20.9073	19.8393	11.6744	11.532	27.567	30.3459	23.5041	21.229
Solyc05g051900	Major facilitator superfamily (AHRD V3.3 *** A0A200QUR2_9MAGN)	23.93	18.8064	11.922	10.5134	14.7642	12.8816	11.555	18.3253	15.4384
Solyc09g057640	Cellulose synthase-like C4, glycosyltransferase family 2 (AHRD V3.3 *** A9TYJ5_PHYPA)	14.9247	8.45565	10.474	4.73532	5.76206	11.6657	14.1206	9.38837	11.4802
Solyc10g080320	Adenylosuccinate synthetase (AHRD V3.3 *** S8CIB7_9LAMI)	68.7373	54.9607	53.5264	30.8078	32.3734	56.9623	57.5221	75.5016	69.6459
Solyc05g055550	vacuolar acid trehalase (AHRD V3.3 *** AT3G10405.1)	11.5303	7.61186	7.94177	4.28463	2.00209	6.58918	5.19418	6.22098	8.40798
Solyc05g007270	Helicase with zinc finger protein (AHRD V3.3 *** B3H5Y3_ARATH)	47.5229	23.7724	34.7049	13.3829	15.5636	16.1685	16.6937	34.1849	35.6196
Solyc02g089200	TM29	584.64	403.758	415.134	227.704	243.936	458.986	461.106	420.325	367.075
Solyc09g090060	Serine/threonine-protein phosphatase (AHRD V3.3 *** A0A2G2W1C4_CAPBA)	31.3131	26.1935	25.4906	14.779	18.7707	24.8973	27.8272	21.9268	25.7035
Solyc09g065700	BEACH domain (AHRD V3.3 *** A0A200Q4J4_9MAGN)	12.6553	8.30007	7.49197	4.68704	5.98153	6.47529	7.29137	12.0314	10.52
Solyc02g032850	Phytoalexin-deficient 4-1 protein (AHRD V3.3 *** Q2TNK3_SOLTU)	49.6635	39.5908	24.7984	22.3655	27.8332	31.2831	36.9988	39.7013	41.3295
Solyc10g081200	Dentin sialophosphoprotein (AHRD V3.3 *-* A0A1P8AZC3_ARATH)	5.73207	3.79078	4.22261	2.1416	1.88524	5.57835	4.7948	5.27338	4.6454
Solyc12g042070	Auxin Response Factor 2B	96.3562	53.0576	52.9094	30.0127	30.8622	52.3205	54.1686	76.2547	56.321
Solyc02g067620	Metal tolerance protein 8 (AHRD V3.3 *-* A0A2G2Y0P2_CAPAN)	19.2389	13.3468	12.9537	7.55378	7.6413	13.9002	12.9922	16.5945	13.5388
Solyc10g081020	Transcription elongation factor spt6 (AHRD V3.3 *** A0A1U8EIC5_CAPAN)	48.0946	31.1755	31.264	17.6531	21.4382	30.2539	35.117	39.5538	32.0097
Solyc02g023980	ATPase (AHRD V3.3 *** A0A200Q5U6_9MAGN)	29.5601	17.7632	19.5225	10.0599	9.33372	21.8573	23.3148	19.931	21.6064
Solyc03g093520	ATP-dependent 6-phosphofructokinase (AHRD V3.3 *** A0A2G2ZX77_CAPAN)	30.2601	19.0144	14.6065	10.7907	11.7939	15.1751	16.547	20.5774	15.8371
Solyc08g006060	Protein phosphatase 2C family protein (AHRD V3.3 *** A0A2U1P9P3_ARTAN)	87.0073	46.2394	53.5854	26.2534	28.1503	49.9742	50.5326	52.4702	42.4393
Solyc12g019560	Serine carboxypeptidase-like 1 (AHRD V3.3 *-* A0A2G2X7L7_CAPBA)	12.1504	7.13479	4.26436	4.05277	2.17143	6.46874	5.8566	7.81927	6.88679
Solyc09g064380	Tetratricopeptide repeat (TPR)-like superfamily protein (AHRD V3.3 *** F4I456_ARATH)	30.6053	25.1922	25.8831	14.3311	15.7293	18.5619	20.5847	23.5754	19.9506
Solyc06g065170	Vacuolar protein-sorting-associated protein 11-like protein (AHRD V3.3 *** A0A2G2WKC4_CAPBA)	26.4144	20.8914	15.8887	11.8888	13.9825	19.6113	14.7004	21.8489	20.0095
Solyc07g006070	GDP-L-fucose synthase (AHRD V3.3 *** A0A1Y1HPT7_KLENI)	57.2328	42.2578	43.5049	24.0633	26.2572	47.9703	48.9463	40.3377	40.2696
Solyc03g058350	Eukaryotic translation initiation factor 5B (AHRD V3.3 *** A0A2G2WJG0_CAPBA)	28.661	16.4683	15.8484	9.38456	9.97736	17.7798	18.9923	17.7064	18.3588
Solyc01g087170	Zinc finger transcription factor 11	145.879	122.002	95.5351	69.604	81.0409	114.351	83.4443	136.289	116.255
Solyc07g005500	Formin-like protein (AHRD V3.3 *-* A0A2G3BXE8_CAPCH)	14.7713	5.65032	6.76112	3.23682	2.07613	9.02287	6.38509	8.90217	8.80937
Solyc03g058390	Eukaryotic translation initiation factor 5B (AHRD V3.3 *-* A0A2G2X5R4_CAPBA)	35.4016	18.8615	15.3484	10.8101	6.74828	19.3511	13.3736	20.488	23.2135
Solyc12g010410	Homeobox protein knotted-1-like 3 (AHRD V3.3 *** A0A1U8H944_CAPAN)	99.198	70.059	40.8749	40.1686	25.776	97.9467	76.6392	93.0693	64.3415
Solyc01g105100	Endoplasmic reticulum-Golgi intermediate compartment protein 3 (AHRD V3.3 *** A0A2G2WZZ7_CAPBA)	132.83	113.887	101.469	65.3015	71.5558	96.4472	96.0344	131.715	109.067
Solyc08g014290	Calcineurin-like metallo-phosphoesterase superfamily protein (AHRD V3.3 *** A0A2U1MM52_ARTAN)	40.3008	28.7118	23.1969	16.467	19.2017	28.992	30.0362	25.5688	27.3905
Solyc01g101140	Endonuclease or glycosyl hydrolase (AHRD V3.3 *-* A0A2U1M909_ARTAN)	79.99	48.3806	46.0263	27.7819	29.9324	57.5411	68.1693	56.3849	54.5255
Solyc05g052275	Unknown protein	34.2509	16.2926	10.7495	9.35743	6.1853	11.6245	6.25949	16.0095	14.9983
Solyc12g049616	Unknown protein	18.2552	10.8876	10.524	6.25972	7.40659	13.792	11.5394	12.6126	9.1195
Solyc11g005590	SKIP5-like protein	49.6344	42.2256	42.8833	24.287	29.3276	40.2223	43.3913	42.2543	35.2623
Solyc05g012130	Serine/threonine-protein kinase 4 (AHRD V3.3 *** A0A1U8ETU5_CAPAN)	29.7981	16.9687	16.8761	9.76424	12.9934	17.604	20.0177	20.069	18.0045
Solyc08g078320	E3 ubiquitin-protein ligase HOS1 (AHRD V3.3 *** A0A2G2XL48_CAPBA)	19.4078	11.0214	18.2675	6.35443	7.70047	17.6575	21.6207	17.5042	15.6634
Solyc04g074980	Transport inhibitor response 1-like protein (AHRD V3.3 *** A0A2G3CNZ5_CAPCH)	22.0067	11.8564	15.5833	6.85392	10.3423	19.2227	18.9109	17.5891	14.9674
Solyc03g112550	kinetochore protein spc25 (AHRD V3.3 *** A0A2I4DXX8_9ROSI)	9.29079	5.0884	5.53053	2.94341	3.21478	3.55189	6.48452	7.2991	4.91514
Solyc01g091600	RING/U-box superfamily protein (AHRD V3.3 *** Q93YQ5_ARATH)	45.6503	29.5894	29.6781	17.117	21.4735	24.4358	29.9218	31.1453	27.3022
Solyc12g013950	Sec1 family domain-containing protein MIP3 (AHRD V3.3 *** A0A2G3BC24_CAPCH)	16.8948	8.7483	11.5743	5.07245	4.96392	11.1919	10.5028	11.6206	9.97326
Solyc07g008040	TOPLESS 5	35.0957	20.5827	23.4964	11.9511	13.236	20.0533	20.7753	26.3591	23.7517
Solyc12g100130	Phosphate transporter (AHRD V3.3 *** A0A2H4H6T5_MALDO)	17.3737	12.5284	11.7179	7.28068	9.38245	16.8013	14.461	11.4164	12.6993
Solyc11g071700	ubiquitin carboxyl-terminal hydrolase 12 (AHRD V3.3 *** A0A2I4H4Q0_9ROSI)	46.1838	38.204	32.9763	22.2201	23.1947	35.7093	31.7474	42.3719	35.7011
Solyc02g092260	Amino-acid acetyltransferase-like protein (AHRD V3.3 *** A0A2K3MR62_TRIPR)	12.2203	8.35092	10.2972	4.85813	5.39274	10.5375	13.4649	11.4807	11.1268
Solyc07g044840	2,3-bisphosphoglycerate-independent phosphoglycerate mutase (AHRD V3.3 *** A0A2G2WBT5_CAPBA)	401.382	267.869	309.825	156.108	150.341	278.263	278.414	382.33	337.176
Solyc03g034090	DUF1195 domain-containing protein (AHRD V3.3 *** A0A1Q3BNM7_CEPFO)	7.89613	5.4696	4.79733	3.19145	5.09181	6.55115	6.33684	6.44851	5.46714
Solyc01g103690	RNA helicase family protein (AHRD V3.3 *** A0A2U1QG01_ARTAN)	12.5384	9.0597	9.32455	5.30361	6.40943	13.4342	12.1886	13.8528	8.77188
Solyc08g045750	Unknown protein	30.9795	19.5984	21.2245	11.4898	20.0601	37.1149	34.6027	27.4331	28.2693
Solyc04g008010	Protein VAC14-like protein (AHRD V3.3 *** A0A2G3CFD6_CAPCH)	23.9958	19.6336	16.3885	11.5169	12.1141	18.4932	16.5304	21.2208	19.1722
Solyc11g008900	Zinc finger transcription factor 65	50.0782	34.7424	25.2091	20.4015	25.2119	29.7249	28.1355	30.4972	33.0763
Solyc12g096830	Glycosyltransferase (AHRD V3.3 *** A0A2I4H5B3_9ROSI)	32.9032	27.1695	21.9504	15.9558	17.3538	16.9704	20.2044	21.5996	24.7713
Solyc01g008120	Histone acetyltransferase HAC12 (AHRD V3.3 *** A0A1U8E264_CAPAN)	19.9848	16.1793	13.0915	9.51636	9.10499	14.0549	14.1918	19.6602	14.7624
Solyc01g111680	Ubiquitin-conjugating enzyme (AHRD V3.3 *** A0A200Q025_9MAGN)	15.4346	10.672	11.1944	6.27807	7.68754	11.8102	13.0695	12.5575	11.8316
Solyc06g071350	Bromo adjacent homology (BAH) domain (AHRD V3.3 *-* A0A200QLJ5_9MAGN)	27.1968	19.9829	18.2464	11.7582	11.1537	22.874	23.2629	24.6122	20.421
Solyc09g010520	ADP-ribosylation factor GTPase-activating protein 1 (AHRD V3.3 *** A0A1U8EA26_CAPAN)	220.046	160.061	207.534	94.3015	107.853	204.453	236.465	189.944	203.431
Solyc04g064700	Transcription elongation factor SPT5 (AHRD V3.3 *** A0A2G3CM29_CAPCH)	67.4831	43.4601	41.4521	25.6068	26.1624	33.8897	34.3764	57.874	40.5737
Solyc03g097800	V-type proton ATPase subunit C (AHRD V3.3 *** A0A2G2X844_CAPBA)	118.69	93.8666	98.5101	55.3384	62.2217	104.778	100.809	103.804	91.2504
Solyc06g059750	Transcriptional corepressor SEUSS (AHRD V3.3 *** A0A2G2WJJ1_CAPBA)	31.9771	26.6165	20.7435	15.7001	13.6279	23.0156	22.6479	31.7736	28.202
Solyc10g083610	ethylene-inducible CTR1-like protein kinase	64.6178	46.0871	15.4263	27.1854	19.0258	50.4682	23.3425	37.7185	28.0526
Solyc05g056130	Dolichyl-diphosphooligosaccharide--protein glycosyltransferase subunit 1 (AHRD V3.3 *-* K4C2T7_SOLLC)	91.4488	56.3839	48.8075	33.2887	32.7314	60.9452	53.9298	70.3207	75.4081
Solyc12g006990	Arf GTPase activating protein (AHRD V3.3 *** A0A200PNF3_9MAGN)	45.7341	34.6177	29.4799	20.4794	18.7685	35.9723	42.0623	44.0187	36.734
Solyc11g010660	Protein SGT1-like protein (AHRD V3.3 *** A0A2G3B092_CAPCH)	49.1423	36.8994	24.3801	21.8615	19.4606	31.4739	31.3809	41.2311	29.8681
Solyc10g076995	cardiomyopathy-associated protein (AHRD V3.3 *-* AT5G17910.3)	6.87899	4.94222	2.62242	2.93148	1.2748	5.62024	3.44029	4.64944	4.5061
Solyc04g005540	Pvr4 (AHRD V3.3 *** A0A1D5AHY8_CAPAN)	13.5692	10.4986	8.73241	6.23477	5.05928	13.7577	9.66717	15.607	8.65926
Solyc08g075670	Formin-like protein (AHRD V3.3 *-* A0A2U1Q250_ARTAN)	4.44403	1.65834	3.46083	0.986187	0.744683	3.16197	2.87899	2.79226	3.01541
Solyc09g091020	Transducin family protein / WD-40 repeat family protein (AHRD V3.3 *** Q94C94_ARATH)	67.5629	55.4782	51.1271	33.0506	36.0011	50.3276	40.3611	55.5879	50.2231
Solyc03g061600	Cell division cycle protein 27-like protein B (AHRD V3.3 *** A0A2G3CX99_CAPCH)	19.7545	12.668	20.3196	7.54797	8.72663	17.2072	24.774	19.2218	16.2477
Solyc06g051570	NF-X1-type zinc finger protein NFXL2 (AHRD V3.3 *** A0A1U8GWD8_CAPAN)	13.3847	8.39036	7.9746	4.99927	7.21216	10.1913	9.99833	10.1148	9.63197
Solyc03g118920	Helicase (AHRD V3.3 *** A0A200Q327_9MAGN)	31.2749	24.8426	22.3107	14.8536	15.3656	23.7857	23.1392	28.4763	24.0736
Solyc06g071120	Ubiquitin carboxyl-terminal hydrolase-related protein (AHRD V3.3 *** F4JCR3_ARATH)	26.357	16.7375	17.0385	10.0402	8.92654	17.517	17.997	19.547	16.0071
Solyc04g076270	DnaJ domain-containing protein (AHRD V3.3 *** A0A1Q3BFQ6_CEPFO)	75.6968	43.3825	57.1983	26.0422	32.0612	55.7724	60.321	54.2646	52.8294
Solyc06g009370	Protein TolB (AHRD V3.3 *-* A0A1J3FQ33_NOCCA)	41.6535	22.9143	31.9033	13.7619	8.67901	37.634	34.8409	20.8966	29.1902
Solyc09g091790	E3 ubiquitin-protein ligase PRT1 (AHRD V3.3 *** A0A2I4G9X7_9ROSI)	44.676	35.9946	39.7897	21.6324	28.1156	36.2806	32.4695	35.933	38.1211
Solyc12g095860	LEY17226 cyclin-dependent protein kinase 2A-2	66.2074	35.2503	41.1764	21.1888	27.4201	39.934	44.5541	39.7268	42.0352
Solyc01g044360	importin-5-like (AHRD V3.3 *** A0A2I4FSB4_9ROSI)	79.8766	50.9504	58.9065	30.6474	32.0158	63.1161	75.5788	64.8296	61.0521
Solyc05g032670	Unknown protein	152.006	77.8889	113.618	46.8611	57.1173	150.615	124.419	111.481	96.3042
Solyc06g053370	Rhomboid protein (AHRD V3.3 *** E5GC88_CUCME)	18.1701	13.8465	13.6142	8.34358	8.10058	15.3799	14.6807	15.7874	13.5538
Solyc12g006500	Nucleotide-sugar transporter family protein (AHRD V3.3 *** A0A2U1NGQ1_ARTAN)	51.9456	32.8472	32.5106	19.8122	22.8195	31.5583	32.9694	41.4905	34.7968
Solyc04g082060	F-box protein SKIP23-like (AHRD V3.3 *** A0A2I4DIK7_9ROSI)	14.1635	9.37167	12.1901	5.65389	8.81102	8.77353	13.4964	12.3322	10.3974
Solyc03g118550	TPR repeat-containing thioredoxin TDX (AHRD V3.3 *** A0A2G2WQA5_CAPBA)	43.0886	31.1567	34.3935	18.8238	21.6375	37.5265	33.8679	30.644	36.7907
Solyc03g026290	Per1-like (AHRD V3.3 *** A0A200PW77_9MAGN)	18.0816	13.5965	16.3825	8.23279	10.2991	9.46219	15.9045	13.2484	15.5603
Solyc09g074950	P-loop containing nucleoside triphosphate hydrolases superfamily protein (AHRD V3.3 *** A0A2U1N2C4_ARTAN)	37.6288	28.0589	29.4054	17.0069	19.1528	32.55	34.7531	35.7165	31.9501
Solyc07g042995	Unknown protein	2.22007	0.243566	0.405813	0.147809	0.323777	4.2324	0.405279	0	0
Solyc05g016240	protein PAT1 homolog 1-like (AHRD V3.3 *** A0A2I4EXG6_9ROSI)	46.1255	35.1966	35.6292	21.3826	25.2021	36.6997	32.464	41.9026	39.8097
Solyc02g082850	Serine acetyltransferase 2 (AHRD V3.3 *** A0A2G3D7B8_CAPCH)	10.8316	7.9022	8.91205	4.80247	4.66359	8.04989	7.9512	7.49679	8.8455
Solyc11g066500	Ring/U-Box superfamily protein (AHRD V3.3 *-* F4IHN6_ARATH)	27.1032	19.1967	15.2195	11.7225	11.69	19.5087	13.5144	20.6346	20.9895
Solyc07g056010	Conserved oligomeric Golgi complex subunit 4 (AHRD V3.3 *** A0A2G2WMR4_CAPBA)	47.4003	24.1559	26.1108	14.7855	18.7256	34.107	32.3917	31.2331	29.028
Solyc08g007110	Regulator of nonsense transcripts 1 (AHRD V3.3 *** A0A2G2W3F6_CAPBA)	33.1849	26.4924	25.3428	16.2332	17.009	25.0048	26.0248	30.2168	27.281
Solyc08g015690	Late embryogenesis abundant protein (AHRD V3.3 *** A0A2K3L9G4_TRIPR)	228.238	134.604	157.864	82.6219	86.7461	186.618	189.974	153.511	155.947
Solyc11g039880	Nucleoporin (DUF3414) (AHRD V3.3 *** F4JUG3_ARATH)	8.00503	5.40322	5.86389	3.32265	3.29377	6.82274	7.408	5.5315	5.20641
Solyc07g041210	Phospholipid:diacylglycerol acyltransferase (AHRD V3.3 *** A0A2U1KQW5_ARTAN)	19.953	12.5559	10.2346	7.72347	7.78986	12.2697	10.9291	11.2617	14.4998
Solyc08g079260	TPR repeat-containing thioredoxin TDX (AHRD V3.3 *-* A0A2G2XKR1_CAPBA)	230.897	171.851	206.355	106.173	108.192	164.331	205.691	206.268	164.947
Solyc01g087005	Unknown protein	23.4294	14.2057	16.1044	8.78786	12.5104	26.2565	21.4037	19.4507	19.2989
Solyc03g121590	Protein ROOT HAIR DEFECTIVE 3 homolog (AHRD V3.3 *** A0A2G2XXF0_CAPAN)	173.674	95.1223	110.312	58.869	63.4128	111.46	111.728	120.009	119.972
Solyc06g082920	Receptor-like kinase (AHRD V3.3 *** D4QD70_DIACA)	107.872	75.2168	58.4622	46.565	64.3606	55.69	59.0658	78.8866	78.8004
Solyc07g007230	Chaperone dnaJ-domain containing protein (AHRD V3.3 *** A0A2K3MJF2_TRIPR)	57.7991	40.652	40.3519	25.2396	26.2057	43.9263	44.9071	50.4994	44.2498
Solyc08g060810	EIN3-binding F-box protein 2	214.922	128.626	65.7474	79.8859	78.8428	130.274	73.8488	158.803	130.077
Solyc07g056220	Protein VACUOLELESS1 (AHRD V3.3 *** A0A2G2WG03_CAPBA)	23.8933	17.6889	16.3633	10.9936	12.2138	16.0946	16.8997	20.3927	17.5966
Solyc09g014980	Protein SCAR4 (AHRD V3.3 *** A0A2G3BKZ2_CAPCH)	21.4629	11.2043	11.7138	7.0244	7.89182	15.5347	15.984	15.2324	14.0481
Solyc05g009530	Dihydrolipoamide acetyltransferase component of pyruvate dehydrogenase complex (AHRD V3.3 *** A0A1U8EIE7_CAPAN)	30.0608	18.4287	17.5842	11.5702	11.9927	21.1936	14.4529	13.8845	23.4253
Solyc01g100610	Solute carrier family 40 protein (AHRD V3.3 *** A0A1U8E683_CAPAN)	22.9109	15.0676	14.1128	9.47457	7.69988	15.4522	14.4907	14.2161	15.369
Solyc03g097360	Protein BOLA4, chloroplastic/mitochondrial (AHRD V3.3 *** A0A2G3A0H0_CAPAN)	59.0175	45.2436	45.2642	28.4925	31.0441	47.3228	48.9064	41.895	51.6323
Solyc12g088990	Exocyst complex component SEC3A (AHRD V3.3 *** A0A2G2VHQ3_CAPBA)	32.218	20.6968	25.6295	13.0603	13.787	27.4244	24.9764	25.4029	24.1224
Solyc09g063090	methyl-coenzyme M reductase II subunit gamma%2C putative (DUF3741) (AHRD V3.3 *-* AT5G43880.4)	33.7718	25.485	22.1567	16.0843	16.0112	26.1988	19.6028	23.5399	23.5934
Solyc02g078780	Protein STRUBBELIG-RECEPTOR FAMILY 3 (AHRD V3.3 *** A0A2G3D5W2_CAPCH)	5.91025	2.9719	4.46784	1.8787	2.41427	4.93806	4.68004	4.50406	4.20265
Solyc12g035420	Developmentally-regulated GTP-binding protein 2 (AHRD V3.3 *-* A0A2G2WPW5_CAPBA)	12.8321	7.82343	9.63713	4.94954	3.94649	12.4751	9.37104	12.1134	6.99183
Solyc04g080860	Unknown protein	146.037	110.286	135.12	69.8374	85.4568	83.4681	72.6418	76.2344	133.191
Solyc12g019970	Unknown protein	213.375	129.771	113.884	82.2083	87.4849	136.668	137.261	160.636	155.237
Solyc12g063050	RNA polymerase II C-terminal domain phosphatase-like 3 (AHRD V3.3 *** A0A2G2Y7M3_CAPAN)	54.1995	40.2258	41.0342	25.506	28.6693	42.1732	46.9186	43.3685	36.0894
Solyc03g079850	guanylyl cyclase	32.6603	23.7261	20.5664	15.0487	16.6307	22.8949	20.699	27.1684	21.2175
Solyc05g024290	Serine/threonine-protein kinase PBS1 (AHRD V3.3 *** A0A1U8EJL0_CAPAN)	73.7532	47.7954	43.0976	30.3244	29.0412	49.4922	52.6955	54.9273	43.751
Solyc09g019970	Ubiquitin carboxyl-terminal hydrolase (AHRD V3.3 *** S8E5A0_9LAMI)	31.6503	21.2209	20.9265	13.4864	15.6511	17.3702	17.6398	22.6848	18.3193
Solyc08g022070	Prolyl oligopeptidase (AHRD V3.3 *** H2D7F1_COFAR)	47.5505	28.6403	28.1377	18.2034	19.6586	32.8321	31.532	35.0365	27.1939
Solyc01g109540	Coatomer subunit gamma (AHRD V3.3 *** A0A1Q3D0F6_CEPFO)	107.504	77.7726	85.0738	49.4591	61.5528	85.0267	83.2567	95.1326	80.6888
Solyc01g081320	Pentatricopeptide repeat (AHRD V3.3 *** A0A200QXT6_9MAGN)	3.69076	1.84753	3.26176	1.17514	0.975784	3.07313	2.43106	2.92295	2.66673
Solyc06g074400	Proteinaceous RNase P 2 (AHRD V3.3 *** A0A1U8H3H4_CAPAN)	17.282	12.201	13.6859	7.7758	9.652	12.3437	14.5317	19.5678	16.2266
Solyc10g074940	Phospholipid-transporting ATPase (AHRD V3.3 *** A0A2G2YKN5_CAPAN)	34.5605	25.059	23.8471	15.9756	18.0389	29.884	30.6573	30.9446	24.5645
Solyc05g053835	Tetratricopeptide repeat (TPR)-like superfamily protein (AHRD V3.3 *** A0A2U1Q1B2_ARTAN)	175.084	118.169	96.0112	75.3828	84.5108	101.109	97.7826	138.286	113.172
Solyc02g069180	SBP (S-ribonuclease binding protein) family protein (AHRD V3.3 *-* A0A2U1LW40_ARTAN)	164.054	120.641	120.5	77.0418	88.6051	139.471	151.923	179.907	149.487
Solyc09g082950	Calcium-dependent lipid-binding (CaLB domain) family protein (AHRD V3.3 *-* B4FGP1_MAIZE)	90.1614	66.1583	79.0095	42.4058	51.7643	70.4558	81.0437	66.6902	70.2899
Solyc01g111240	Translocase of chloroplast, chloroplastic (AHRD V3.3 *** A0A2G2W9J0_CAPBA)	51.3452	33.8918	36.0471	21.7387	20.38	33.507	37.8513	48.4945	41.952
Solyc04g005080	Pyruvate dehydrogenase E1 component subunit alpha (AHRD V3.3 *** A0A2G3CFN5_CAPCH)	58.9091	43.123	41.6618	27.6663	28.3348	58.481	50.772	42.7327	47.4427
Solyc02g086070	Zinc transporter (AHRD V3.3 *** F4KA71_ARATH)	11.9804	7.62436	6.12129	4.90291	5.24911	6.69959	7.36462	8.26893	9.81578
Solyc06g008720	Zinc finger, CW-type (AHRD V3.3 *-* A0A2U1Q0I4_ARTAN)	23.8939	18.3534	14.1837	11.8262	9.59856	17.6406	13.7494	21.2482	14.6088
Solyc04g049950	PWWP domain-containing protein (AHRD V3.3 *-* A0A1Q3BQN1_CEPFO)	68.4415	51.4591	49.0432	33.1611	40.3853	49.4498	53.6735	54.1575	50.965
Solyc08g065480	Ferrochelatase (AHRD V3.3 *** A0A2G3BRU7_CAPCH)	64.2669	45.27	28.4832	29.1806	25.9253	44.5039	46.5401	52.4419	39.8137
Solyc04g080080	Glycosyltransferase (AHRD V3.3 *** A0A2G2X173_CAPBA)	29.641	16.9401	22.5112	10.9724	13.4186	18.7546	20.7954	19.7227	21.8396
Solyc11g068640	Protein TPLATE (AHRD V3.3 *** A0A1U8EJ68_CAPAN)	40.4385	29.0398	31.9051	18.8954	22.0514	31.4751	32.1054	34.6379	33.2757
Solyc01g098870	hypothetical protein (AHRD V3.3 *-* AT1G54920.2)	32.7334	23.5974	27.5262	15.3557	14.6024	32.4331	30.1259	23.4373	26.2068
Solyc07g041200	Alpha/beta superfamily hydrolase (AHRD V3.3 *** U9TV27_RHIID)	45.3926	25.3024	31.1012	16.5402	17.9789	34.4359	32.4343	31.6055	31.7328
Solyc11g019960	immunoglobulin (AHRD V3.3 *** AT1G50120.1)	16.1878	8.64668	9.23235	5.66123	6.33312	10.6045	8.58351	11.0155	9.05326
Solyc11g044510	B3 DNA binding domain-containing protein (AHRD V3.3 *** A0A2U1MBL5_ARTAN)	23.1459	11.6687	11.6608	7.64087	6.88995	15.3692	13.1706	13.1582	15.5214
Solyc12g017910	Potassium transporter (AHRD V3.3 *** A0A2G3A576_CAPAN)	47.6512	29.1556	34.3159	19.1352	17.9534	36.9336	37.3239	37.3799	37.5684
Solyc11g005910	Phosphatidylinositol 4-kinase beta 1 (AHRD V3.3 *** A0A1U8F2W0_CAPAN)	26.8004	18.1373	20.1969	11.932	12.5449	21.0743	22.0519	21.5804	20.3271
Solyc01g098160	Cyclin-dependent kinase C-2 (AHRD V3.3 *** A0A1U8DWE8_CAPAN)	41.0491	28.7256	24.1226	19.0039	18.9399	26.4944	25.2236	25.666	28.4275
Solyc04g080980	Coatomer subunit alpha (AHRD V3.3 *** A0A2G3CQY1_CAPCH)	85.1576	58.4894	48.5756	38.8076	43.0283	59.2095	57.2782	72.6224	57.1245
Solyc11g067260	Alpha/beta-Hydrolases superfamily protein (AHRD V3.3 *** A0A2U1LHG4_ARTAN)	89.2655	66.3156	63.9282	44.0052	32.5255	95.8184	77.9481	62.5637	69.4372
Solyc12g006700	DUF1644 domain-containing protein (AHRD V3.3 *** A0A1Q3BXX3_CEPFO)	184.896	114.432	104.135	76.0564	90.9682	129.652	155.401	138.973	123.748
Solyc09g009090	CTR1-like protein kinase-3	21.7035	16.021	12.1748	10.6985	13.8701	13.9527	15.185	19.2099	17.1377
Solyc05g008460	ATP synthase subunit beta (AHRD V3.3 *** A0A2G2VK08_CAPBA)	330.726	244.644	196.726	163.42	167.568	285.597	215.769	248.807	240.512
Solyc08g075440	conserved oligomeric Golgi complex subunit 6 (AHRD V3.3 *** A0A2I4E5B9_9ROSI)	34.8867	17.4513	21.9587	11.6816	16.3885	20.3487	25.8014	19.5816	27.7233
Solyc01g008280	Serine/threonine-protein phosphatase 2A activator (AHRD V3.3 *** A0A2G3AYA9_CAPCH)	67.7352	41.2752	41.4402	27.6616	33.7125	43.4601	39.5279	44.3499	41.2671
Solyc02g093130	Ethylene-responsive transcription factor RAP2-10 (AHRD V3.3 *** A0A2G2XHS4_CAPBA)	303.632	224.238	130.474	150.539	94.5186	280.175	152.323	237.523	156.662
Solyc12g019570	Serine carboxypeptidase-like 18 (AHRD V3.3 *** A0A2G3A0B2_CAPAN)	22.1622	15.5232	11.9062	10.4256	7.12323	16.7362	16.4282	20.6035	18.1496
Solyc03g058190	GTP-binding protein TypA (AHRD V3.3 *** Q6SYB1_TRIPR)	37.7475	23.5697	20.489	15.8336	14.7102	23.8234	24.2556	23.2848	30.4677
Solyc07g005490	Unknown protein	25.9395	8.72805	10.8452	5.86741	3.41823	15.35	9.96253	12.6134	13.1096
Solyc02g055470	hypothetical protein (AHRD V3.3 *-* AT3G19780.2)	6.37681	3.46104	2.1922	2.33079	2.3775	4.4087	3.29352	4.89688	4.42345
Solyc07g064700	Bromodomain-containing protein (AHRD V3.3 *** A0A2K3PD43_TRIPR)	16.5157	11.6869	12.1733	7.88298	8.81829	13.6861	14.8051	13.6121	13.5483
Solyc09g083060	RING-type E3 ubiquitin transferase (AHRD V3.3 *-* A0A2G2W155_CAPBA)	64.465	41.1705	21.1353	27.7787	28.2077	35.1403	38.4992	46.3063	45.1243
Solyc01g100720	Importin subunit alpha (AHRD V3.3 *** A0A2G3AWX1_CAPCH)	78.7663	51.1267	37.8046	34.5051	39.7228	36.8187	30.995	65.8438	53.1138
Solyc08g065980	glycine-rich protein (AHRD V3.3 *** AT4G32920.3)	31.9195	17.932	17.1356	12.1135	11.4915	24.0415	22.6471	22.7871	18.955
Solyc03g114810	Hexosyltransferase (AHRD V3.3 *** A0A2G3A1X0_CAPAN)	32.5556	18.4988	19.4338	12.5043	15.1761	32.8337	28.4483	20.8403	17.983
Solyc11g005030	Protein translocase subunit SecA (AHRD V3.3 *** A0A200Q5C1_9MAGN)	26.563	16.332	15.1236	11.0519	11.4684	18.9372	13.7849	15.3326	15.9945
Solyc01g059880	Citrate synthase-like (AHRD V3.3 *** A0A200R252_9MAGN)	68.3199	43.722	45.8408	29.6156	34.0695	44.2005	48.3705	46.8051	45.8289
Solyc01g110120	V-type proton ATPase subunit a (AHRD V3.3 *** A0A2G2XNJ6_CAPBA)	134.077	93.8716	96.1828	63.6687	65.7321	97.7832	96.9559	101.655	101.705
Solyc11g043200	Dynamin related protein (AHRD V3.3 *-* A0A1P8AX46_ARATH)	31.8234	20.4831	17.5167	13.9121	8.56824	20.7927	21.4301	30.0529	23.625
Solyc03g114060	Bromo adjacent homology (BAH) domain (AHRD V3.3 *** A0A200R0M3_9MAGN)	38.0543	26.9279	22.3878	18.2907	17.6162	33.2185	32.9435	36.4862	28.6669
Solyc10g006250	SWAP (Suppressor-of-White-APricot)/surp domain-containing protein (AHRD V3.3 *-* Q94BN8_ARATH)	32.9308	18.0262	20.5251	12.2539	10.8666	21.8855	22.1504	33.2265	26.6676
Solyc01g010750	Ricin B lectin domain (AHRD V3.3 *-* A0A200Q0G6_9MAGN)	424.24	293.528	257.901	199.754	216.255	319.729	300.431	244.447	261.052
Solyc03g111150	DUF3537 domain-containing protein (AHRD V3.3 *** A0A1Q3BK74_CEPFO)	8.5362	4.63421	4.54284	3.15646	3.92174	9.4261	7.01481	6.83557	7.82159
Solyc09g090140	ferredoxin 1	676.798	342.908	495.687	234.117	260.993	520.568	538.959	394.715	647.24
Solyc02g084030	Peptide methionine sulfoxide reductase MsrA (AHRD V3.3 *** A0A200QQ79_9MAGN)	31.1255	19.9717	22.9754	13.7347	15.4089	26.6874	26.3079	22.5035	20.587
Solyc07g048080	Threonine--tRNA ligase (AHRD V3.3 *** A0A2G2Z2V0_CAPAN)	23.5203	13.2925	13.0338	9.14517	8.55338	13.0527	11.1828	11.4329	14.4157
Solyc09g092250	Zinc finger transcription factor 55	41.7534	28.4664	34.2133	19.5936	21.7389	30.0878	32.2693	39.979	33.6421
Solyc06g036080	MAP kinase kinase kinase 37	9.99864	5.52307	8.90053	3.81119	4.25475	7.20262	7.97822	8.11025	7.89278
Solyc12g019960	Telomerase activating protein Est1 (AHRD V3.3 *** A0A1P8BBV1_ARATH)	45.675	29.2052	22.3392	20.1578	20.9852	29.9288	26.8278	34.3003	28.9947
Solyc02g082730	Guanosine nucleotide diphosphate dissociation inhibitor (AHRD V3.3 *** A0A2U1LSZ7_ARTAN)	23.9108	14.6339	18.2482	10.1676	11.12	20.0308	21.3177	21.6891	18.3828
Solyc02g071320	Unknown protein	143.283	75.3183	74.0648	52.4266	42.4506	81.4953	78.7865	78.3204	77.1851
Solyc06g008610	WRKY transcription factor 21	101.474	53.2763	66.2838	37.104	49.2206	60.7548	72.8912	80.2512	64.1679
Solyc03g118270	GDP-mannose 4,6-dehydratase (AHRD V3.3 *** A0A2G3CZP5_CAPCH)	91.3354	49.6831	49.6652	34.7277	36.1914	98.5589	65.1117	39.8182	50.4559
Solyc08g067910	Syntaxin (AHRD V3.3 *** A0A2G3BSP3_CAPCH)	77.7121	52.6736	63.8982	36.948	47.8184	61.7074	71.3554	65.9379	57.7496
Solyc05g043350	Centromere/kinetochore protein zw10-like protein (AHRD V3.3 *** A0A2G2ZI12_CAPAN)	18.8424	11.0644	12.1525	7.81521	8.20076	13.1825	14.9495	16.4937	14.8981
Solyc06g084210	Sec24-like transport protein (AHRD V3.3 *** A0A2U1NGT5_ARTAN)	59.7009	35.725	34.2893	25.2524	24.5338	40.5829	40.6676	44.7971	43.9062
Solyc01g108340	Peptidyl-prolyl cis-trans isomerase D (AHRD V3.3 *** A0A2G3BVL2_CAPCH)	28.5643	16.9148	17.694	11.9917	11.1874	22.8656	19.3909	18.896	17.8593
Solyc01g099970	F-box family protein (AHRD V3.3 *** A0A2U1M1I9_ARTAN)	13.7898	6.99126	6.26579	4.96269	4.8598	7.16074	6.34236	10.3568	6.85035
Solyc03g007040	K(+) efflux antiporter 5 (AHRD V3.3 *** A0A2G2X685_CAPBA)	14.5357	9.60424	10.5779	6.81754	6.40969	15.3481	12.1165	13.5791	9.76389
Solyc03g112270	Plant intracellular Ras-group-related LRR protein (AHRD V3.3 *** A0A2R6PS30_ACTCH)	53.3844	33.4338	38.7534	23.843	30.7018	35.8036	49.2245	50.842	47.4851
Solyc09g065640	ethylene overproducer-like 1	34.2891	20.9122	20.7336	14.9164	15.0131	21.0109	21.6897	22.4678	21.2364
Solyc01g058390	Galactokinase (AHRD V3.3 *** A0A2G3AJ57_CAPAN)	28.2789	15.5662	17.9901	11.1203	14.3842	18.1638	23.9356	24.2282	19.0481
Solyc01g094350	RNA helicase DEAD4	31.2372	19.0458	18.9966	13.619	15.2376	17.3751	20.2986	22.7936	20.453
Solyc11g040173	Unknown protein	14.2253	6.9624	6.88865	4.98131	3.50268	8.76205	10.47	14.0098	9.78246
Solyc03g025450	Protein kinase domain (AHRD V3.3 *** A0A200QU61_9MAGN)	16.3547	9.68963	11.8726	6.95347	8.23709	11.1315	14.0966	13.5876	13.0523
Solyc03g118020	Nuclease domain-containing protein 1-like (AHRD V3.3 *** A0A2K3NZ95_TRIPR)	138.783	88.4875	95.8413	63.7576	71.6734	112.431	97.5856	105.412	106.354
Solyc07g055860	type 5 protein serine/threonine phosphatase 62 kDa isoform	70.2112	45.3348	46.5758	33.0006	32.2288	50.6256	60.4239	57.0462	51.2112
Solyc06g072570	ubiquitin conjugating enzyme	38.7521	20.8188	26.0008	15.224	16.3842	30.3237	32.0615	31.4237	20.084
Solyc08g075310	AP-4 complex subunit epsilon (AHRD V3.3 *** A0A2G3C072_CAPCH)	61.9622	36.814	42.7989	26.9416	29.2119	42.0719	44.5165	46.6591	46.8337
Solyc08g067090	cyclophilin-like protein	80.2549	50.2894	49.0307	37.773	40.8592	50.6076	49.2688	61.9031	50.3924
Solyc03g116100	R2R3MYB transcription factor 31	58.1067	27.7847	16.0777	20.8998	22.1924	23.3502	30.5935	68.6417	29.7469
Solyc06g007110	SMR domain-containing protein At5g58720-like (AHRD V3.3 *** A0A2I4DSB8_9ROSI)	64.1818	39.6268	48.3176	29.8666	25.8935	41.0042	41.3677	47.5123	41.5861
Solyc08g082850	ABC transporter F family member 3 (AHRD V3.3 *** A0A1U8G267_CAPAN)	91.8914	60.0441	68.2771	45.4791	48.8548	72.5929	68.2328	67.8068	75.1903
Solyc02g084770	Mitochondrial carrier protein, expressed (AHRD V3.3 *** Q6AVS9_ORYSJ)	4.65012	1.90272	3.32657	1.45052	2.42308	3.62562	3.4394	3.23173	4.23855
Solyc10g008840	RAB GTPase (AHRD V3.3 *** A0A2U1Q460_ARTAN)	7.20925	4.1219	5.07363	3.14261	3.67197	6.72177	5.68495	5.90153	4.4062
Solyc08g076310	ERD (Early-responsive to dehydration stress) family protein (AHRD V3.3 *** A0A2U1KPJ9_ARTAN)	9.5414	5.24977	6.05814	4.04096	4.86298	5.91815	5.9776	7.02995	5.90859
Solyc06g074650	AP-2 complex subunit alpha (AHRD V3.3 *** A0A1U8H352_CAPAN)	20.4363	12.6629	13.8675	9.78279	8.29014	12.4433	16.6761	16.9376	15.4359
Solyc11g044880	Kinesin (AHRD V3.3 *** A0A200RCF1_9MAGN)	30.8682	15.4184	18.3193	11.9742	13.7162	17.6624	20.3123	20.3768	18.9954
Solyc04g079420	Disease resistance protein (CC-NBS-LRR class) family (AHRD V3.3 *** A0A1P8BE24_ARATH)	130.309	83.3641	35.4588	65.5212	51.8761	90.9815	77.8123	108.197	82.3844
Solyc08g022030	Myosin heavy chain-related protein (AHRD V3.3 *** Q8H1E5_ARATH)	17.6479	9.37346	11.6218	7.39535	7.84992	10.1253	12.3848	11.7919	12.0418
Solyc02g087360	Paired amphipathic helix protein Sin3-like 1 (AHRD V3.3 *** A0A1U8G0F5_CAPAN)	28.4186	16.6711	14.7579	13.2118	13.1425	17.8817	15.9667	19.5302	16.1558
Solyc09g009920	F-box domain (AHRD V3.3 *** A0A200QKR6_9MAGN)	10.4074	5.53633	7.53862	4.40006	4.50297	8.51504	9.21878	7.91594	8.37849
Solyc07g039340	Receptor-like serine/threonine-protein kinase ALE2 (AHRD V3.3 *** A0A2G3BYY1_CAPCH)	22.6475	11.6437	12.7117	9.26609	9.10272	9.60661	9.28923	12.6338	13.6328
Solyc01g080670	Squamosa promoter binding protein 7	48.0485	26.3143	35.6866	21.1019	22.3191	26.9945	33.4483	38.7475	30.8411
Solyc05g009540	Serine/threonine-protein kinase PRP4-like protein (AHRD V3.3 *-* A0A2G2VK52_CAPBA)	15.3034	9.23618	10.3337	7.5474	7.9446	11.6142	11.0087	10.1798	9.5871
Solyc11g012790	Sec14p-like phosphatidylinositol transfer family protein (AHRD V3.3 *** A0A2U1NTZ9_ARTAN)	35.7957	21.7381	22.9296	17.7637	16.8922	23.1856	22.1183	24.8109	23.9512
Solyc04g071470	WD40/YVTN repeat-like-containing domain-containing protein (AHRD V3.3 *** A0A2U1MCG0_ARTAN)	7.46105	3.58247	5.82424	2.9866	1.90693	4.78536	7.29024	5.16779	5.66554
Solyc08g075930	Kinesin-like protein (AHRD V3.3 *-* B6U4W1_MAIZE)	6.86113	2.76871	5.0935	2.49717	2.8043	3.80833	3.99212	5.80523	5.84407
Solyc03g114100	hypothetical protein (AHRD V3.3 *** AT1G52720.1)	66.7962	34.4243	45.9124	31.1013	45.6912	43.5624	54.156	66.8952	69.5434
Solyc07g018100	Protein CLEC16A-like protein (AHRD V3.3 *** A0A1J3E733_NOCCA)	10.5804	5.21039	6.42085	4.77721	3.05467	6.87658	6.5666	5.72996	5.96223
