# Supplementary material for: Transcriptomic analysis in tomato fruit reveals divergences in genes involved in cold stress response and fruit ripening
Source: Front Plant Sci. 2023 Jul 28;14:1227349. doi: 10.3389/fpls.2023.1227349 (PMC10416649; doi:10.3389/fpls.2023.1227349)
Supplement: Supplementary file 1 [file DataSheet_1.zip › Supplementary material_1/Supplementary Table 9.xlsx]

## Sheet: Supplementary Table 9
Supplementary Table 9. List of module VIII DEGs		At-harvest	20ºC 14 d	20ºC 1-MCP 14 d	5ºC 14 d	5ºC 1-MCP 14 d	5ºC (14 d)→20ºC (7 d)	5ºC 1-MCP (14 d)→20ºC 1-MCP (7 d)	20ºC 21 d	20ºC 1-MCP 21 d
Gene_ID	Annotation	AH	T20CD14	T20MD14	T5CD14	T5MD14	T5CT20	T5MT20	T20CD21	T20MD21
Solyc09g092420	Amino acid/polyamine transporter I (AHRD V3.3 *** A0A200R6T7_9MAGN)	1.63963	0.0617606	0.734311	3.61973	3.47419	0.693395	1.33725	0.187205	0.202395
Solyc09g074270	Gibberellin receptor (AHRD V3.3 *** E3VJP7_9FABA)	12.6938	46.2259	32.5553	36.3834	19.3264	91.3773	42.4372	49.7978	52.3859
Solyc07g055140	DUF688 domain-containing protein (AHRD V3.3 *** A0A1Q3CVC4_CEPFO)	5.83673	20.5077	22.3072	15.2652	16.8993	33.5267	30.0745	22.99	21.965
Solyc06g051660	Protein EARLY FLOWERING 4 (AHRD V3.3 *** A0A2G2WA22_CAPBA)	11.5909	36.6089	32.5041	26.9595	26.794	49.7532	70.983	49.0353	52.4121
Solyc05g024010	Zinc finger protein CONSTANS-LIKE 15 (AHRD V3.3 *** A0A2G2VMU9_CAPBA)	3.5269	19.5757	16.6677	13.8762	13.7437	31.7206	39.1407	33.3218	25.1641
Solyc06g009050	Adenine nucleotide alpha hydrolases-like superfamily protein (AHRD V3.3 *** O82240_ARATH)	393.503	1328.02	833.426	908.735	524.375	1276.21	693.805	804.695	785.51
Solyc10g051120	Mitochondrial pyruvate carrier (AHRD V3.3 *** A0A2G2WMA1_CAPBA)	0.246893	32.4226	41.3346	21.4062	7.00854	50.569	22.1467	22.33	13.8272
Solyc01g005300	Adagio-like protein 1 (AHRD V3.3 *** A0A1U8H9V5_CAPAN)	1.52306	62.6182	79.2313	35.937	38.8126	87.1788	132.014	101.875	95.3518
Solyc01g008420	Protein DETOXIFICATION (AHRD V3.3 *** S6BP63_TOBAC)	1.21709	8.32833	14.9205	3.89857	4.27752	4.92787	14.1571	13.7077	15.6164
Solyc04g056380	seipin-1 (AHRD V3.3 *** A0A2I4DXK6_9ROSI)	4.20591	17.055	8.68573	8.58219	9.03042	13.1925	15.4239	10.145	10.8921
Solyc04g071990	Protein GIGANTEA (AHRD V3.3 *** A0A2G2ZPW3_CAPAN)	1.69429	52.9078	46.8893	17.1864	17.2349	43.8768	37.2249	49.1719	40.9973
Solyc02g083380	Big1 (AHRD V3.3 *-* AT2G17710.1)	9.84913	94.7456	74.1223	30.3399	29.7194	61.5609	83.5373	95.3445	70.4741
Solyc03g081240	Two-component response regulator-like APRR9 (AHRD V3.3 *** A0A2G2X7Z8_CAPBA)	0.387683	18.5732	25.2236	6.59556	6.40179	7.13907	9.425	12.9656	15.2542
Solyc02g014860	Chaperone protein DnaJ (AHRD V3.3 *** A0A1J3ID64_NOCCA)	0.913893	67.872	76.648	34.1016	31.0379	62.2616	47.8294	64.4046	78.1373
Solyc01g067910	Unknown protein	7.23485	46.6197	34.0301	21.7467	13.3454	59.291	25.2015	43.9684	33.7677
Solyc01g006680	2-oxoglutarate (2OG) and Fe(II)-dependent oxygenase superfamily protein (AHRD V3.3 *** A0A2U1NBL4_ARTAN)	1.39759	17.9386	9.98385	4.49477	2.55721	32.7459	23.6951	31.579	18.676
Solyc07g056617	Unknown protein	0.863153	17.4001	18.0024	2.15394	1.12234	10.104	10.6785	7.93186	9.05223
Solyc02g091850	Unknown protein	2.87959	38.5463	56.2786	13.5646	1.9598	48.9996	44.768	88.2829	90.7585
Solyc02g065560	Pentatricopeptide repeat-containing protein (AHRD V3.3 *** A0A1U8FT74_CAPAN)	0.495006	2.16376	1.90453	1.54695	1.39444	1.84471	2.20337	2.32853	1.9297
Solyc09g011110	Transcriptional regulator SUPERMAN (AHRD V3.3 *** A0A2G3AYQ1_CAPCH)	0.407291	5.45297	5.77517	0.842469	0.612454	2.81191	1.98726	4.06631	2.05658
Solyc01g102790	Pentatricopeptide repeat-containing protein (AHRD V3.3 *** A0A1U8E6I7_CAPAN)	0.351323	2.54476	2.26751	0.803133	1.25178	1.60922	1.55832	2.24713	2.19586
Solyc09g061830	Unknown protein	3.02321	7.82288	8.24527	5.67253	5.71188	8.6441	7.02014	9.86705	9.47734
Solyc06g005260	Glutaredoxin (AHRD V3.3 *** A0A2G2XHT5_CAPBA)	189.424	565.469	403.425	352.153	338.366	521.766	405.319	475.733	373.989
Solyc08g007375	Unknown protein	2.24287	18.8923	19.4954	4.16014	5.54652	13.3364	9.7575	22.6935	10.8993
Solyc03g025870	R2R3MYB transcription factor 19	7.48652	0.206356	1.87172	13.8424	17.1933	4.31014	3.33797	0.304178	0.263903
Solyc08g065260	YCF36%2C putative (DUF1230) (AHRD V3.3 *** AT5G11840.1)	3.17535	15.1957	18.7226	5.81202	4.79452	11.9765	12.9057	9.46255	12.3857
Solyc05g013660	Lysine ketoglutarate reductase trans-splicing protein (DUF707) (AHRD V3.3 *** A0A1P8AMP7_ARATH)	24.8638	4.7105	13.9586	44.7451	45.2965	7.40112	14.119	4.82045	9.2435
Solyc11g051160	Patellin-1 (AHRD V3.3 *** A0A2G2YV42_CAPAN)	96.0213	327.085	306.531	170.394	220.474	260.534	290.713	354.719	326.08
Solyc06g059860	patatin-like phospholipase domain protein (AHRD V3.3 *** AT1G76980.1)	25.5857	2.86436	6.57903	45.191	29.2523	15.7766	7.34031	2.36507	4.67586
Solyc11g006900	hypothetical protein (AHRD V3.3 *** AT3G52710.1)	7.27891	16.4522	11.9983	12.7144	8.98676	23.7634	23.0865	14.5075	18.1452
Solyc03g043895	Basic-leucine zipper domain-containing protein (AHRD V3.3 *** A0A2U1MIY1_ARTAN)	20.0812	56.7249	41.5356	34.1785	29.8798	56.3932	38.339	52.295	49.3423
Solyc01g091030	Small auxin up-regulated RNA1	5.42315	0.24951	0.996004	9.1378	2.71792	0.697044	1.44682	0.0977507	0.269373
Solyc04g077470	Cellulose synthase-like C4, glycosyltransferase family 2 (AHRD V3.3 *** A9TYJ5_PHYPA)	4.35948	24.8289	11.6178	7.30792	3.63413	15.3621	29.0701	19.6555	16.7549
Solyc03g114200	Bidirectional sugar transporter SWEET (AHRD V3.3 *** A0A142DVG6_SOLTU)	2.70375	0	0.839706	4.52849	4.03099	0.200885	0.49745	0.171739	0.306943
Solyc01g111610	SBP (S-ribonuclease binding protein) family protein (AHRD V3.3 *** A0A2U1N6W4_ARTAN)	11.0719	0.642947	1.88936	18.4354	9.28678	1.90941	2.13228	0.321292	0.844263
Solyc01g010180	Unknown protein	73.618	20.1752	14.294	120.9	128.464	25.59	38.7861	11.8831	14.2694
Solyc05g008130	Unknown protein	18.31	45.8542	57.2366	29.8801	31.1527	42.1748	43.1669	40.8839	37.6054
Solyc03g006020	Ubiquitin domain-containing protein (AHRD V3.3 *** A0A2U1N283_ARTAN)	5.67425	21.0624	16.2893	9.23005	8.77006	16.6374	14.7944	15.8383	14.9679
Solyc10g007310	Protein LIGHT-DEPENDENT SHORT HYPOCOTYLS 10 (AHRD V3.3 *** A0A2G3BCH5_CAPCH)	281.18	670.242	600.786	455.44	321.494	583.755	558.553	637.993	537.134
Solyc03g114330	Peroxisomal membrane protein PEX14 (AHRD V3.3 *** A0A2G2ZCJ2_CAPAN)	6.63773	18.7757	15.8571	10.7285	11.1115	18.2773	25.2945	21.2938	16.8335
Solyc02g092770	Sigma-B regulation protein RsbQ (AHRD V3.3 *** A0A2V2Z439_9BACL)	2.16161	9.62184	8.57784	3.4936	4.70845	8.38378	6.78757	8.78535	6.62679
Solyc04g007390	Protein kinase family protein (AHRD V3.3 *** A0A1P8BDJ0_ARATH)	5.02893	0.188257	1.53902	8.12364	4.50399	1.26658	4.18539	0.541396	1.90026
Solyc05g050580	E3 ubiquitin-protein ligase (AHRD V3.3 *** A0A2G2WSD8_CAPBA)	8.96378	26.4421	31.3312	14.3794	14.0455	30.2201	34.4889	29.6635	24.7846
Solyc10g009120	Unknown protein	698.028	130.917	140.177	1117.35	802.634	159.926	418.522	151.81	224.534
Solyc03g114210	Protein kinase (AHRD V3.3 *** Q9FGB1_ARATH)	26.7966	3.56516	12.3169	42.7005	33.4049	4.90233	15.0805	5.07793	6.57497
Solyc06g061180	Abscisic acid receptor PYL1 (AHRD V3.3 *-* A0A2G3C7N8_CAPCH)	41.1482	5.60319	16.9122	65.4224	33.4086	17.444	32.5348	5.83627	9.07042
Solyc10g078920	Thioredoxin-like 3-1, chloroplastic (AHRD V3.3 *** A0A2G3BHN6_CAPCH)	4.61381	33.3467	52.3878	7.24021	9.66035	29.1584	31.9545	31.9652	42.1935
Solyc07g042230	Ethylene-responsive transcription factor (AHRD V3.3 *-* A0A2G2WJA8_CAPBA)	34.477	0	0.244331	53.7032	21.6849	4.20958	11.2306	0.959094	1.6312
Solyc07g063180	Dynein light chain (AHRD V3.3 *** A0A2G2WEX4_CAPBA)	3.47638	1.12153	1.7226	5.37717	4.59163	1.46712	1.98801	0.627988	1.22832
Solyc01g105370	2-nitropropane dioxygenase-like protein (AHRD V3.3 *** Q9FMG0_ARATH)	260.557	47.0759	20.5792	401.992	175.96	90.113	25.5007	32.2211	17.5438
Solyc02g094160	Ribonucleoside-diphosphate reductase small chain (AHRD V3.3 *** A0A1U8FR86_CAPAN)	8.18511	0.508118	1.75842	12.6053	15.8205	5.03212	2.72606	0.871902	0.916735
Solyc08g007160	Calcineurin B-like protein (AHRD V3.3 *** A1XCM9_POPEU)	14.2442	4.98885	8.10431	21.3942	17.9768	7.14791	9.11464	7.06652	6.19357
Solyc08g008520	Protein yippee-like (AHRD V3.3 *** A0A1Q3BL11_CEPFO)	9.82721	31.7268	22.4673	14.6766	19.1269	25.2505	17.1015	21.6272	21.5806
Solyc03g121870	Methyltransferase-like protein (AHRD V3.3 *** A0A2G3D0I7_CAPCH),Pfam:PF13489	3.7359	0.186759	0.900168	5.57749	5.60203	0.678663	1.57183	0.239892	0.553292
Solyc09g072980	BTB/POZ and MATH domain-containing protein 2-like (AHRD V3.3 *** A0A2G2ZWI9_CAPAN)	18.0288	6.04751	11.6627	26.8388	31.3543	12.4886	12.1125	5.60165	7.34434
Solyc05g041820	Unknown protein	1.46917	9.60023	11.7098	2.17979	7.00176	9.07806	5.10554	11.7993	8.15785
Solyc03g111850	Indole-3-glycerol phosphate synthase (AHRD V3.3 *** A0A2G3CCR7_CAPCH)	21.8603	45.9924	35.5042	32.3092	25.0489	44.9498	33.556	42.304	45.143
Solyc09g018030	MACPF domain-containing protein (AHRD V3.3 *** A0A1Q3CAN4_CEPFO)	7.69959	2.9329	4.53452	11.3705	12.5842	3.62348	6.74101	2.1064	3.99289
Solyc09g092430	Selenium-binding protein (AHRD V3.3 *** A0A200Q5C9_9MAGN)	47.8798	1.50494	12.2495	70.5796	86.6586	6.98384	24.5957	1.29771	2.91187
Solyc02g079280	MYB transcription factor (AHRD V3.3 *** A0A0U3IU11_MESCR)	32.6169	0.221485	2.24028	47.251	28.9713	3.63951	10.3789	0.5758	0.983145
Solyc04g072460	Transcription factor TGA7 (AHRD V3.3 *** A0A2G2WZD9_CAPBA)	42.6708	8.48544	19.5022	61.802	39.4025	22.8148	23.6879	4.9031	17.1557
Solyc05g052980	Protein phosphatase 2C (AHRD V3.3 *** A0A2U1LBV4_ARTAN)	597.117	239.932	331.521	850.305	653.31	176.354	261.31	161.177	236.065
Solyc12g005200	Electron transfer flavoprotein subunit alpha, mitochondrial (AHRD V3.3 *** A0A2G2ZY23_CAPAN)	20.7044	8.77369	8.91549	29.4678	26.2057	11.1117	9.28716	7.17426	9.72041
Solyc02g090890	zeaxanthin epoxidase	99.3773	18.769	60.7822	141.406	78.4365	23.3888	32.888	17.8606	39.7337
Solyc10g009110	ethylene response factor F.5	665.004	103.684	103.848	939.95	575.136	108	298.782	134.129	220.119
Solyc03g007220	Membrane receptor-like protein 1 (AHRD V3.3 *-* B3TJG2_CAPAN)	54.0999	15.0336	11.2096	74.9189	55.9564	19.0155	38.5005	9.55891	23.8976
Solyc04g079710	Wall-associated receptor kinase-like 14 (AHRD V3.3 *** A0A1U8GBI3_CAPAN)	15.5928	4.10346	7.88078	21.5502	24.16	6.19704	8.89821	4.12352	7.69037
Solyc03g082560	Aldo-keto reductase/ oxidoreductase (AHRD V3.3 *** B6TN73_MAIZE)	13.1189	1.72023	6.67469	18.0412	18.1651	5.82809	6.08685	0.888374	2.39112
Solyc03g117500	VQ motif-containing protein (AHRD V3.3 *** A0A2U1PE46_ARTAN)	15.5933	64.4585	79.3367	21.1974	22.3094	57.806	51.5234	45.8881	54.518
Solyc08g061480	Chalcone-flavanone isomerase family protein (AHRD V3.3 *** A0A2U1NFT5_ARTAN)	29.8903	13.5953	9.42256	40.625	29.214	24.3334	19.1971	13.4995	10.8545
Solyc12g099900	SCL3 (scarecrow-like 3)	60.6851	10.3785	23.366	82.4165	75.8518	19.0668	29.9574	11.7275	11.7983
Solyc08g076840	RNA-binding protein (AHRD V3.3 *** Q40270_MESCR)	7.19437	20.3217	26.3529	9.75314	8.29685	17.6302	13.4984	13.804	18.8144
Solyc09g074050	2-oxoglutarate (2OG) and Fe(II)-dependent oxygenase-like protein (AHRD V3.3 *-* G5DX62_SILLA)	25.3711	6.68777	16.3664	34.3004	35.0756	11.9293	16.4048	7.85041	9.20389
Solyc06g066330	Poly [ADP-ribose] polymerase (AHRD V3.3 *** A0A200PXE3_9MAGN)	20.9075	65.5624	44.7256	27.8032	26.8672	51.7521	57.5403	61.0151	40.2151
Solyc06g062960	DUF1677 domain-containing protein (AHRD V3.3 *** A0A1Q3B0U5_CEPFO)	12.1301	0.321984	7.48348	15.9639	29.2346	4.77847	14.6696	0.547913	0.697098
Solyc09g008430	CHY zinc finger family protein, expressed (AHRD V3.3 *** Q337P2_ORYSJ)	8.47821	23.1729	13.8761	10.9613	12.1358	18.7554	25.1382	22.2548	16.1145
Solyc12g019460	mitogen-activated protein kinase 1	67.5169	32.8612	38.0027	87.2546	78.5613	36.2472	44.4373	38.0766	32.8372
Solyc12g009170	U6 snRNA-associated Sm-like protein LSm1 (AHRD V3.3 *** A0A2G2X437_CAPBA)	5.9058	0.262848	2.88331	7.57402	9.78807	2.71688	1.45322	0	0.514823
Solyc01g111200	eukaryotic translation initiation factor 4B3 (AHRD V3.3 *** A0A2I4EWR0_9ROSI)	198.177	89.4828	97.9667	253.801	270.191	107.193	142.783	86.036	73.8341
Solyc05g008450	Phenol hydroxylase reductase (AHRD V3.3 *** A0A200QUX1_9MAGN)	74.9613	187.115	145.106	95.7731	61.403	163.744	136.623	147.978	140.599
Solyc10g051377	RNA-binding protein (AHRD V3.3 *** O24106_NICGU)	426.433	1327.72	1363.43	542.498	615.754	1638.64	1858.1	1537.35	1362.13
Solyc02g088560	Cyclic nucleotide-gated ion channel protein, putative (AHRD V3.3 *** G7L453_MEDTR)	53.0051	22.3667	11.8453	67.2809	30.1362	32.3572	20.8296	21.739	12.5639
Solyc10g079700	Two-component response regulator arr9 (AHRD V3.3 *** A0A0A1WCS3_NICAT)	0.344845	4.91971	4.92821	0.436599	0.254685	2.785	1.69856	5.01635	1.80925
Solyc02g087860	Transcription factor PRE5 (AHRD V3.3 *** A0A1U8FQB1_CAPAN)	2.4288	0.197606	0.568691	3.05845	3.12091	1.49929	0.18232	0.283633	0
Solyc02g069470	Zinc finger (C3HC4-type RING finger) family protein (AHRD V3.3 *** A0A2U1N0U6_ARTAN)	12.4049	38.3455	25.6573	15.6151	16.1061	26.5856	28.9951	34.6142	25.2304
Solyc10g083210	B3 domain-containing protein (AHRD V3.3 *** A0A2G3BGS5_CAPCH)	5.83536	1.53508	3.65032	7.34431	6.31782	2.83103	2.13379	1.99356	2.8394
Solyc04g016180	Glycosyltransferase (AHRD V3.3 *** A0A2K3N592_TRIPR)	11.4701	1.15905	1.67097	14.3484	11.7071	1.50124	4.82859	1.06177	1.56323
Solyc04g049340	Tryptophan/tyrosine permease (AHRD V3.3 *** A0A2U1PXY3_ARTAN)	43.944	101.493	84.5464	54.9474	59.6562	99.1517	91.2393	71.256	63.5835
Solyc04g015690	Insulinase (Peptidase family M16) family protein (AHRD V3.3 *** A0A2U1LWG8_ARTAN)	22.0042	8.72327	11.3488	27.417	27.2028	12.2978	16.7342	14.1004	14.712
Solyc01g108570	Alpha/beta-Hydrolases superfamily protein (AHRD V3.3 *** A0A2U1KC75_ARTAN)	7.01926	1.03363	2.37445	8.73171	11.5213	2.55052	3.19125	0.903757	2.01849
Solyc06g069410	ADP,ATP carrier protein (AHRD V3.3 *** A0A2G2ZC50_CAPAN)	4.90873	14.5712	18.674	6.10243	5.50881	9.07187	8.98073	13.3672	13.2082
Solyc12g094550	At1g76250 (AHRD V3.3 *** Q8GX25_ARATH)	10.4182	51.0561	37.3431	12.8502	19.1519	26.5466	34.4132	30.82	25.9917
Solyc09g091030	Beta-amylase (AHRD V3.3 *** Q1L5W8_NICLS)	756.236	308.661	207.408	924.459	807.778	200.231	131.665	242.578	251.195
Solyc05g008800	lipid phosphate phosphatase 2-like (AHRD V3.3 *** A0A1S4AJT8_TOBAC)	2.82058	11.9214	9.95715	3.44641	2.49958	12.5111	8.87997	10.3568	6.87112
Solyc10g078590	Jacalin-related lectin 3 (AHRD V3.3 *-* A0A2G3BI13_CAPCH)	103.298	259.098	407.796	126.022	101.642	200.116	246.369	223	264.583
Solyc09g064470	Xyloglucan galactosyltransferase KATAMARI1 (AHRD V3.3 *** A0A1U8E641_CAPAN)	28.6853	5.48264	7.57775	34.7421	28.4896	13.016	19.3824	7.68405	9.80221
Solyc09g065370	17.6 kDa class II heat shock protein (AHRD V3.3 *** O23338_ARATH)	120.965	54.8665	61.9819	146.314	134.628	58.9318	94.8573	48.0476	47.5719
Solyc10g080560	DNA-3-methyladenine glycosylase (AHRD V3.3 *** A0A2G2YNN2_CAPAN)	2.36368	6.13512	11.1137	2.85056	5.266	4.03958	4.35971	5.37328	7.56495
Solyc07g032260	SNF2 domain protein (AHRD V3.3 *-* AT5G11780.1)	48.7332	23.4546	36.3014	57.9395	73.8073	36.3186	39.5403	28.3818	25.0074
Solyc07g048070	Cytochrome b561 and DOMON domain-containing protein (AHRD V3.3 *** A0A2G2WDB3_CAPBA)	5.53198	0.725762	2.3916	6.57173	5.03176	0.459203	1.57958	0.350644	1.10945
Solyc03g095190	ATP synthase subunit delta', mitochondrial (AHRD V3.3 *** A0A2G2WIK8_CAPBA)	21.2012	9.56828	14.6272	24.9217	27.6023	18.8483	16.3912	10.2379	11.9577
Solyc02g093340	RNA-binding (RRM/RBD/RNP motifs) family protein (AHRD V3.3 *-* Q9FM47_ARATH)	62.8757	30.3199	34.3339	73.9064	82.8072	38.0711	46.5415	36.5028	34.1493
Solyc02g088070	Dof zinc finger protein (AHRD V3.3 *** A0A2K3PAB0_TRIPR)	4.37233	0.95256	0.462374	5.12274	4.89236	1.9193	3.28738	1.12221	1.36035
Solyc08g008305	Ethylene-responsive transcription factor (AHRD V3.3 *** A0A2G2W2X0_CAPBA)	2.52089	0.105085	0.24506	2.9264	3.14252	0.129762	0.398101	0.0530091	0.175293
Solyc02g080070	Cysteine-rich receptor-like protein kinase 29 (AHRD V3.3 *** A0A2G2XFA8_CAPBA)	21.4521	54.6121	28.1065	24.6397	9.64497	40.6145	42.2795	49.9306	50.4869
Solyc02g079290	FLOWERING LOCUS T/ TERMINAL FLOWER 1-like protein (AHRD V3.3 *** Q6L5N9_POPNI)	60.2471	1.32768	15.2948	69.0752	81.0791	9.44316	29.6943	2.67253	11.7968
Solyc02g089080	Protein RALF-like 27 (AHRD V3.3 --* A0A2G3D352_CAPCH)	22.6891	2.58732	6.41577	25.994	20.3926	10.101	13.0311	3.5889	5.29386
Solyc07g042490	Auxin responsive SAUR protein (AHRD V3.3 *** A0A2U1PXP1_ARTAN)	42.3118	159.803	127.821	48.4151	49.1385	267.263	120.36	154.933	204.725
Solyc09g015700	Unknown protein	19.7199	4.64678	12.4062	22.4361	17.7547	5.78659	9.6832	5.72696	8.15523
Solyc12g056990	nucleolar GTP-binding protein (AHRD V3.3 *** AT1G78110.1)	3.15873	0.479652	0.665687	3.58598	4.69323	1.19686	1.44564	0.175449	0.854136
Solyc08g082940	Transcription factor (AHRD V3.3 *-* A0A2G3CBE0_CAPCH)	2.16984	11.0538	11.5788	2.45375	2.7314	10.0568	6.75985	11.8633	13.3821
Solyc03g005330	Non-specific serine/threonine protein kinase (AHRD V3.3 *** A0A2G2WWB5_CAPBA)	1.16727	4.16571	4.33467	1.30601	0.729636	3.60075	3.41843	4.07134	4.36237
Solyc03g116460	Aspartate racemase (AHRD V3.3 *** A0A2K3MVX4_TRIPR)	14.8535	51.5825	59.8185	16.5329	23.8188	51.4384	55.0537	42.4472	56.3517
Solyc03g007340	polypyrimidine tract-binding-like protein (AHRD V3.3 *** AT5G24130.1)	31.8058	12.1922	11.0063	35.175	34.3058	9.09186	7.84188	9.42377	16.0375
Solyc02g069250	Alcohol dehydrogenase superfamily (AHRD V3.3 *-* A0A200Q008_9MAGN)	13.331	0.187602	1.28763	14.7238	18.094	0.796509	2.09566	0.147142	0.760881
Solyc02g069370	Ras-related protein Rab-5A (AHRD V3.3 *** A0A1U8FSC3_CAPAN)	80.6569	39.5489	41.88	89.0249	109.141	38.9942	45.4472	41.7289	37.2635
Solyc01g087180	Expressed protein (AHRD V3.3 *-* AT1G07985.1)	139.322	14.5229	34.8169	151.89	148.148	6.81583	15.3125	17.0034	17.2016
Solyc08g082590	Glutaredoxin (AHRD V3.3 *** A0A2U1KGP9_ARTAN)	21.5345	0.282949	6.44408	23.305	22.1714	0.286881	1.38669	0.29436	1.83646
Solyc02g067800	LOB domain-containing protein (AHRD V3.3 *** A0A2U1M8Q7_ARTAN)	27.0701	2.60207	6.7941	29.2181	28.3766	9.17009	8.16687	2.27283	1.10817
Solyc06g073420	Inositol transporter 1	36.2076	15.1742	15.9754	39.0467	46.923	15.6072	17.1608	17.8829	16.3031
Solyc05g050820	DnaJ homolog (AHRD V3.3 *** Q9ZWK3_SALGI)	3.62989	10.3686	13.0915	3.87189	5.57339	7.56659	13.4226	15.2418	11.824
Solyc07g065680	WEB family protein (AHRD V3.3 *** A0A1U8HJQ2_CAPAN)	61.4923	29.2751	38.4918	65.4724	78.9937	25.9801	31.2885	31.535	33.4083
Solyc07g045340	RPM1-interacting protein 4 (AHRD V3.3 *** A0A2G2WC31_CAPBA)	95.5675	333.157	319.616	101.481	88.1831	294.737	357.716	446.85	413.095
Solyc10g083260	Senescence regulator (AHRD V3.3 *-* B6TEP1_MAIZE)	55.0416	20.1866	38.0751	58.0917	68.2411	41.1265	41.1392	28.8041	40.5638
Solyc09g005800	Unknown protein	38.2131	18.2097	23.7166	40.1224	36.1971	27.0097	22.981	18.0508	21.215
Solyc02g089610	S-adenosylmethionine decarboxylase 2	1028.22	286.027	167.68	1075.36	1124.48	398.869	422.69	303.487	207.405
Solyc02g086590	Cysteine-rich receptor-like protein kinase 42 (AHRD V3.3 *** A0A2G2XIU5_CAPBA)	16.3834	4.7631	5.94343	17.1266	24.0527	5.72191	10.297	4.63146	5.41759
Solyc04g082750	3-beta hydroxysteroid dehydrogenase/isomerase (AHRD V3.3 *** A0A200PR22_9MAGN)	3.96624	0.60871	1.04209	4.12298	4.51645	2.26373	2.03827	0.336229	0.637427
Solyc07g065270	GRAS7	15.4169	51.7658	60.8561	15.9193	17.937	33.1002	40.5635	36.495	44.5394
Solyc11g012980	Ethylene-responsive transcription factor (AHRD V3.3 *** A0A2G3CLK5_CAPCH)	2.37867	31.0173	23.9765	2.40268	6.24333	5.84731	19.8664	21.3117	14.0123
Solyc03g034070	anti-muellerian hormone type-2 receptor (AHRD V3.3 *** AT3G50685.1)	5.47475	0	0.154095	5.49483	3.37224	0.530124	3.00383	0.433123	0
Solyc04g081530	Chaperone protein DnaJ (AHRD V3.3 *** A0A2G3CQH5_CAPCH)	61.584	2.98191	7.54017	61.7541	81.8706	13.9123	35.9326	6.69209	7.05156
Solyc12g005760	Peroxisome biogenesis protein 22 (AHRD V3.3 *** A0A1U8EC78_CAPAN)	30.8127	12.0863	17.2737	30.7387	34.0457	9.58969	14.1123	11.8874	10.6379
Solyc03g095720	Transcription elongation factor TFIIS (AHRD V3.3 *** A0A2G2X4U9_CAPBA)	39.0782	17.6676	23.4399	38.8865	48.5139	25.8572	25.9258	23.0982	24.2383
Solyc10g085950	ABC transporter protein (AHRD V3.3 *** A0A1L4BHU2_ORYSI)	5.8235	0.324059	3.28689	5.79116	8.62597	1.34407	1.81069	0.0647063	0.542733
Solyc02g068120	DCD (Development and Cell Death) domain protein (AHRD V3.3 *-* A0A2U1P2J5_ARTAN)	22.3902	1.02926	3.29281	22.1538	24.6187	5.76007	9.07981	1.14803	1.62948
Solyc04g073970	PUF domain-containing protein/DUF4057 domain-containing protein (AHRD V3.3 *-* A0A1Q3AUK4_CEPFO)	23.2373	8.2928	18.9941	22.5498	40.7735	15.9262	17.7296	6.79176	9.63609
Solyc09g061790	Pentatricopeptide repeat (AHRD V3.3 *-* A0A200PYQ3_9MAGN)	0.989864	4.04763	2.63093	0.958789	0.895953	2.34237	3.42866	4.29659	4.19241
Solyc12g017960	hypothetical protein (AHRD V3.3 *** AT2G44010.1)	82.2513	0.638713	18.2554	78.5449	113.944	20.2109	36.0557	1.61707	4.84974
Solyc06g065050	Late embryogenesis abundant domain-containing protein / LEA domain-containing protein (AHRD V3.3 *** Q9C7H3_ARATH)	11.2651	0.530173	0.960559	10.6726	9.0983	0.327124	0.977665	0.725938	3.57788
Solyc04g079730	allene oxide synthase	21.3237	6.81392	5.23256	20.1839	26.0935	9.05778	13.6385	4.52676	7.3792
Solyc03g096670	Protein phosphatase 2C (AHRD V3.3 *** A0A2U1LBV4_ARTAN)	674.013	62.3902	100.248	636.757	471.867	80.0978	96.0608	58.6351	82.1647
Solyc02g086290	Protein kinase, catalytic domain-containing protein (AHRD V3.3 *-* A0A2U1PLE6_ARTAN)	2.16854	0	0.424316	2.03571	2.33612	0.0811393	0.110163	0.0637049	1.04863
Solyc06g072610	S-acyltransferase (AHRD V3.3 *** A0A2G3CA91_CAPCH)	34.604	14.1689	16.9546	32.2183	35.8863	17.4774	24.1025	17.9279	17.9864
Solyc03g007890	class 2 small heat shock protein Le-HSP17.6	152.619	52.0373	94.3661	141.791	86.4337	35.2377	34.1918	44.4673	51.2659
Solyc08g062340	17.9 kDa class II heat shock protein (AHRD V3.3 *** A0A2G3A1B9_CAPAN)	189.007	65.4741	89.4483	175.153	151.95	57.7568	33.2397	21.0164	44.015
Solyc02g090510	CDPK-related protein kinase (AHRD V3.3 *** A0A2G3D8R0_CAPCH)	2.01279	0.382822	0.714595	1.83936	1.91209	0.952767	0.892641	0.107209	0.427786
Solyc10g085920	UDP-glucuronic acid decarboxylase 1 (AHRD V3.3 *** A0A1J3FDM8_NOCCA)	4.22375	0.577743	2.21392	3.84438	6.2123	2.78625	2.72556	0.770045	1.14264
Solyc02g085630	Homeobox-leucine zipper protein ATHB-21 (AHRD V3.3 *** A0A1U8FVX0_CAPAN)	189.273	1.4909	3.72758	172.136	99.0192	6.08355	4.24059	0.822156	0.40932
Solyc03g116530	Lactoylglutathione lyase / glyoxalase I family protein (AHRD V3.3 *** A0A2U1MV65_ARTAN)	186.764	50.9083	45.5688	168.316	163.897	51.4818	46.5697	28.1912	55.4738
Solyc05g053230	Protein kinase superfamily protein (AHRD V3.3 *** Q9LUT0_ARATH)	65.6599	31.7353	35.1377	59.0793	66.9235	38.154	47.7229	28.6438	35.4498
Solyc06g005520	Protein kinase superfamily protein (AHRD V3.3 *** A0A2U1M6Q6_ARTAN)	8.63246	3.60477	5.68036	7.76493	12.554	7.22691	5.84946	3.10419	3.33892
Solyc08g076170	Unknown protein	13.2503	1.74663	3.22089	11.8287	12.8319	7.48165	3.75641	2.83569	4.35602
Solyc07g042550	sucrose synthase	315.797	64.6133	77.2904	279.172	204.337	98.0518	111.879	46.8933	71.2394
Solyc06g074510	Phosphoglycerate/bisphosphoglycerate mutase family protein (AHRD V3.3 *** A0A1P8BB43_ARATH)	6.94225	2.78654	3.93888	6.1294	4.79787	3.07996	2.65218	2.81488	4.86679
Solyc10g084320	Subtilisin-like protease (AHRD V3.3 *** O82777_SOLLC)	8.74108	1.56107	0.654951	7.70855	7.56732	4.6178	3.1306	0.440946	0.708233
Solyc09g007730	Pkinase domain-containing protein (AHRD V3.3 *** A0A1Q3B9U2_CEPFO)	6.63571	18.3914	9.34917	5.8509	5.29855	10.8505	13.8826	14.5557	12.2789
Solyc09g075080	Phytochrome A-associated F-box protein (AHRD V3.3 *** A0A2G2W0F9_CAPBA)	33.0907	12.4861	17.4137	28.8413	32.9229	19.995	20.0269	16.3822	14.1339
Solyc01g094760	Origin of replication complex subunit 5 (AHRD V3.3 *** A0A2G3BSZ3_CAPCH)	5.67085	1.90053	1.99749	4.86862	4.74531	2.3693	3.52505	1.80766	2.4629
Solyc09g066210	F-box/kelch-repeat protein OR23 (AHRD V3.3 *** A0A1U8G316_CAPAN)	9.61933	3.3839	6.26205	8.23131	12.1261	4.39835	5.41896	2.90002	5.18753
Solyc02g150147	S-adenosylmethionine decarboxylase (AHRD V3.3 *-* Q6KC47_PRUPE)	857.903	208.818	112.638	734.064	630.19	291.961	261.152	237.034	167.558
Solyc06g075350	tRNA-splicing endonuclease subunit Sen2-2 (AHRD V3.3 *** A0A2G2V1D0_CAPBA)	8.42585	23.1449	25.0397	7.16793	11.3913	15.8615	16.8848	24.5144	20.8171
Solyc03g080080	Calcium-binding endonuclease/exonuclease/phosphatase family (AHRD V3.3 *** F4JYU5_ARATH)	22.4568	3.20705	5.36649	18.841	28.0155	6.92267	7.57687	2.19581	2.63962
Solyc12g094620	catalase	430.255	2213.08	1990.52	360.675	196.065	1855.27	1628.41	1882.51	2344.73
Solyc09g082630	1,2-dihydroxy-3-keto-5-methylthiopentene dioxygenase (AHRD V3.3 *** A0A2G2ZV75_CAPAN)	135.528	50.8545	68.1121	112.639	115.605	39.5483	65.5897	52.7437	50.5672
Solyc10g076290	F-box/LRR-repeat protein 3 (AHRD V3.3 *** A0A2G2YKP8_CAPAN)	10.397	4.45382	2.94074	8.62784	11.4929	3.86684	2.97143	5.84746	4.27705
Solyc02g092600	BTB/POZ domain-containing protein (AHRD V3.3 *-* A0A1U8FWX7_CAPAN)	21.9039	48.8779	47.737	18.0947	20.667	34.1732	45.6153	34.6375	41.5759
Solyc07g043560	Heat shock protein 70 kDa (AHRD V3.3 *** A0A2K3NQB8_TRIPR)	54.2339	25.7843	24.0308	44.603	49.6129	31.0142	24.9184	28.0468	29.3255
Solyc02g085140	RING-type E3 ubiquitin transferase (AHRD V3.3 *** A0A1U8FN26_CAPAN)	22.023	10.3797	12.1681	18.0914	17.0218	12.1026	20.4285	15.1104	13.7856
Solyc06g072740	Inositol-tetrakisphosphate 1-kinase (AHRD V3.3 *** A0A1U8H3S2_CAPAN)	105.535	10.3974	8.40793	86.5059	71.0938	15.2395	11.5605	12.101	16.4439
Solyc02g086530	Raffinose synthase (AHRD V3.3 *** G5DF09_9LAMI)	49.6428	1.155	3.4206	40.5754	100.691	1.78038	8.70846	0.819508	1.0884
Solyc02g062580	Lipid phosphate phosphatase epsilon 2, chloroplastic (AHRD V3.3 *** A0A2G2XB00_CAPBA)	9.01165	1.08888	2.33601	7.36329	7.4222	2.54823	2.44449	0.476907	1.97853
Solyc07g045200	Serine-rich protein-like protein (AHRD V3.3 *-* Q9FKU6_ARATH)	13.6348	1.82634	2.75212	11.1044	13.5663	5.10488	5.43092	1.50159	4.40185
Solyc01g081480	GPI inositol-deacylase PGAP1-like protein (AHRD V3.3 *** A0A2U1LZR3_ARTAN)	6.11224	1.35317	1.5001	4.96925	4.63017	2.229	1.99731	0.382384	0.850052
Solyc01g096100	Transmembrane protein (AHRD V3.3 *** A0A1P8B1K1_ARATH)	38.4501	134.878	175.488	31.1545	33.392	113.008	143.675	125.451	149.978
Solyc04g150163	Unknown protein	5.59167	15.8634	16.5728	4.50382	3.75239	7.46299	10.0471	13.7313	10.727
Solyc05g052990	Maternal effect embryo arrest protein (AHRD V3.3 *** Q94K16_ARATH)	20.9688	6.6238	14.8749	16.8848	29.5142	15.2252	14.5252	5.00863	9.79103
Solyc10g005030	Two-component response regulator-like APRR5 (AHRD V3.3 *** A0A1U8EDA4_CAPAN)	29.8792	9.90054	21.5325	24.0002	18.3959	2.73269	4.06906	2.81195	4.81798
Solyc10g079755	Calcium-dependent protein kinase (AHRD V3.3 *-* CDPK_DAUCA)	444.769	185.772	336.485	356.33	362.257	151.28	282.263	235.067	230.138
Solyc03g097700	O-methyltransferase (AHRD V3.3 *** F6M2M1_VITPS)	11.4541	86.8066	79.2328	9.12079	5.87907	122.728	87.7756	74.4762	103.189
Solyc11g071830	DnaJ protein like (AHRD V3.3 *** A0A2I0X6P9_9ASPA)	141.864	53.1558	58.2388	111.627	75.2883	59.4231	44.6284	47.8287	52.5206
Solyc03g007600	Pentatricopeptide repeat-containing protein (AHRD V3.3 *** A0A1U8G739_CAPAN)	23.7847	54.028	58.8908	18.5868	20.7355	35.0757	35.4437	40.4937	44.1001
Solyc10g084100	RING/U-box superfamily protein (AHRD V3.3 *** A0A2U1PM96_ARTAN)	1.36894	3.77452	3.67287	1.06908	1.37831	3.59966	3.68595	5.68107	3.39895
Solyc12g088680	Ubiquitin-conjugating enzyme (AHRD V3.3 *** B3TLZ3_ELAGV)	5.15259	16.1188	17.2133	4.01657	5.94544	13.7325	16.6005	15.5795	14.3186
Solyc12g011440	60S ribosomal protein L18a-like protein (AHRD V3.3 *-* A0A2G2Z4N3_CAPAN)	127.063	42.5221	66.5922	98.9761	100.686	31.6983	67.8851	54.7944	50.7695
Solyc06g008620	TolB protein-related protein (AHRD V3.3 *** A0A2U1LVX5_ARTAN)	17.503	2.86371	6.91302	13.5847	12.1996	5.22864	8.34121	2.26969	4.21899
Solyc07g150103	early nodulin-like protein 1 (AHRD V3.3 *** A0A2I4F529_9ROSI)	433.24	124.99	227.449	335.315	410.428	171.969	284.933	147.061	196.249
Solyc07g063520	Organic solute transporter ostalpha protein (DUF300) (AHRD V3.3 *** O65422_ARATH)	332.197	100.608	103.369	256.498	206.163	184.237	200.034	118.936	142.437
Solyc07g045190	Zinc finger, RING/FYVE/PHD-type (AHRD V3.3 *** A0A2U1QKP4_ARTAN)	414.535	107.702	144.196	315.216	338.183	185.312	181.483	150.965	223.981
Solyc03g124040	Mitochondrial transcription termination factor family protein (AHRD V3.3 *** Q0WRV2_ARATH)	30.9733	14.8006	17.4015	23.5208	31.4148	13.5822	19.6709	14.3361	13.2223
Solyc02g088340	WRKY transcription factor 3	3.64006	73.9469	69.7408	2.75784	2.6079	36.6168	31.6582	58.5199	56.1911
Solyc12g088880	NAD(P)-binding Rossmann-fold superfamily protein (AHRD V3.3 *** Q9SZB3_ARATH)	5.90917	1.60087	3.2396	4.46558	4.04195	2.76201	3.61691	2.07976	2.43397
Solyc02g069260	Argonaute2a	215.01	45.2657	54.5741	162.181	190.227	41.1593	66.7162	65.3485	66.673
Solyc11g013180	Phosphatidylinositol 4-phosphate 5-kinase (AHRD V3.3 *** K4D6C2_SOLLC)	33.8405	14.0037	16.5431	25.5235	24.7403	24.351	20.0818	19.2853	18.5073
Solyc04g063380	F-box protein SKP2A (AHRD V3.3 *** A0A1U8F5B3_CAPAN)	95.3968	34.9539	37.9567	71.6011	79.7346	28.2869	22.7442	39.7034	48.1603
Solyc04g080873	Xylem cysteine proteinase 1 (AHRD V3.3 *** A0A1U8GAZ9_CAPAN)	34.871	12.6958	20.3262	26.1566	26.2123	17.4441	16.2478	15.4516	17.4416
Solyc06g063210	glutamate receptor-like 2.5	2.7029	0.712159	0.441839	2.02697	1.90373	1.35099	1.53916	0.585931	1.17839
Solyc08g082610	DCD (Development and Cell Death) domain protein (AHRD V3.3 *** A0A2U1P2J5_ARTAN)	1113.14	308.388	436.043	834.273	872.827	412.561	888.378	362.52	369.256
Solyc08g021960	EamA-like transporter family (AHRD V3.3 *** A0A2U1LJA9_ARTAN)	16.9535	6.41811	8.76606	12.5249	14.834	10.4548	10.0986	8.23549	8.64293
Solyc08g079530	Deoxyribodipyrimidine photo-lyase (AHRD V3.3 *** A0A2G3DBR9_CAPCH)	8.30972	2.0787	5.31255	6.10279	5.26259	3.02951	3.00343	1.8509	3.55761
Solyc09g065760	DUF506 domain-containing protein (AHRD V3.3 *** A0A1Q3CFM9_CEPFO)	46.3445	7.01141	14.4553	33.7974	49.4144	8.51847	12.8471	7.62466	18.1828
Solyc04g074990	Zinc-finger homeodomain protein 1 (AHRD V3.3 *** A0A2G2X027_CAPBA)	2.04463	0	0.245056	1.48859	2.62393	0.137855	0.39655	0	0
Solyc09g076040	XS domain (AHRD V3.3 *** A0A200Q4P1_9MAGN)	34.3041	70.4507	64.232	24.8626	25.3397	59.6076	68.239	73.2471	65.6811
Solyc02g063160	Alpha/beta-Hydrolases superfamily protein (AHRD V3.3 *** A0A1P8B9I4_ARATH)	10.5043	3.86672	4.84928	7.54944	6.43838	3.4051	2.89823	1.40022	6.49095
Solyc06g072460	Cysteine/Histidine-rich C1 domain family protein (AHRD V3.3 *-* Q9ZUW8_ARATH)	49.1546	9.4099	6.91571	35.2441	31.378	17.3178	27.5933	12.8388	13.4498
Solyc11g150145	methyl-CpG-binding domain-containing protein 5 (AHRD V3.3 --* NP_001316316.1)	4.4525	10.3054	8.89348	3.19053	8.19843	12.4343	9.53209	13.0625	9.30537
Solyc09g005090	verticillium wilt disease resistance	3.62207	0.104683	0.607904	2.5945	1.54118	0.668355	1.24462	0.275799	1.2934
Solyc04g072890	Transducin/WD40 repeat-like superfamily protein (AHRD V3.3 *** F4I1K5_ARATH)	301.166	136.027	147.545	214.997	236.398	158.091	111.165	113.532	162.439
Solyc05g011970	Cytochrome (AHRD V3.3 *** A0A1U8EZV2_CAPAN)	38.5555	111.452	61.8754	27.4911	24.3385	105.515	89.8586	113.872	94.8176
Solyc03g044380	EZ2	10.8213	2.45042	4.41082	7.68603	8.09093	4.16459	4.43494	1.97827	2.92024
Solyc08g068730	Tyramine n-hydroxycinnamoyl transferase (AHRD V3.3 *** Q5D8C0_CAPAN)	36.8226	3.24341	9.00611	26.1487	61.0933	8.00241	6.23551	1.54995	2.2471
Solyc03g117490	Glycerol kinase (AHRD V3.3 *** A0A1U8FUZ6_CAPAN)	47.7032	11.9307	17.5195	33.8428	34.2341	16.6364	16.9211	15.0749	14.8959
Solyc10g079370	Transcription initiation factor IIB (AHRD V3.3 *** A0A1U8EBN6_CAPAN)	34.3972	86.409	167.197	24.295	24.3144	92.818	119.574	143.683	148.621
Solyc02g093360	Stpk1 protein kinase (AHRD V3.3 *** Q41493_SOLTU)	18.4813	5.42321	6.92464	13.0107	13.5109	6.87692	9.18792	5.39834	6.2977
Solyc04g079300	Calcineurin-like metallo-phosphoesterase superfamily protein (AHRD V3.3 *** F4JPS4_ARATH)	24.6769	3.77883	5.6875	17.2747	15.1703	6.14304	8.58499	2.48863	4.14106
Solyc03g120450	Aminotransferase (AHRD V3.3 *** A0A200PN75_9MAGN)	30.8045	3.23331	10.3474	21.5068	23.4712	10.2574	19.4717	2.73405	9.69251
Solyc02g082740	Dirigent protein (AHRD V3.3 *** K4BAE4_SOLLC)	80.1758	3.70884	34.7177	55.7169	152.654	12.7766	40.2519	2.06344	13.0798
Solyc01g098200	Vesicle-associated protein 1-2 (AHRD V3.3 *** A0A2G2YZ23_CAPAN)	8.71887	22.6021	19.9019	6.04683	8.24831	18.5801	19.8266	24.4661	21.3367
Solyc01g044340	RBR-type E3 ubiquitin transferase (AHRD V3.3 *-* A0A2G3AIF0_CAPAN)	15.3481	5.93898	5.76946	10.5541	12.7955	8.70871	8.46391	9.66022	9.18658
Solyc10g083470	E3 ubiquitin-protein ligase-like protein (AHRD V3.3 *** A0A1B1LUK2_VITPS)	16.2145	7.36699	8.1807	11.1246	12.9203	10.038	12.442	10.9167	5.05023
Solyc04g005060	TPX2 domain-containing protein (AHRD V3.3 *** A0A1Q3CMC0_CEPFO)	11.2161	0.111052	3.46777	7.68587	8.10691	3.36746	3.47259	0.0561442	1.02429
Solyc06g076300	Haloacid dehalogenase-like hydrolase (HAD) superfamily protein (AHRD V3.3 *** A0A2U1Q3B7_ARTAN)	62.1278	7.44898	5.39968	41.8571	54.5898	17.7664	12.3441	4.14296	5.53607
Solyc11g072530	V-type proton ATPase subunit a (AHRD V3.3 *** A0A2G2VP84_CAPBA)	23.7272	9.0975	12.0807	15.9842	23.575	15.9992	16.3164	12.1334	10.7453
Solyc06g071000	Aldehyde dehydrogenase (AHRD V3.3 *** A8J5Z8_CHLRE)	118.47	54.7087	64.6747	79.3573	96.0859	71.6206	67.0371	54.6214	60.2839
Solyc10g083790	CYP97C11	7.6517	1.92465	3.52375	5.11821	4.78182	3.78316	4.40729	1.63696	1.86842
Solyc01g066900	uveal autoantigen with coiled-coil/ankyrin (AHRD V3.3 *** AT4G15790.1)	14.6212	6.1989	6.81521	9.74889	10.9096	7.07988	8.25864	5.52522	5.71073
Solyc06g068720	Mitochondrial substrate carrier family protein (AHRD V3.3 *** F4KBU1_ARATH)	29.7063	10.3874	9.19536	19.7597	22.2484	14.8442	16.869	10.7332	9.7577
Solyc01g104760	Sequence-specific DNA binding transcription factor (AHRD V3.3 *** A0A2K3PC30_TRIPR)	2.35451	0.422954	0.745794	1.56514	3.69242	0.694454	1.46582	0.724858	0.754752
Solyc02g072530	Non-specific serine/threonine protein kinase (AHRD V3.3 *** A0A2G3A7N9_CAPAN)	57.7131	25.4232	16.7965	38.1932	36.9221	31.306	23.5742	24.4134	17.7549
Solyc09g009430	Cell division protein FtsZ (AHRD V3.3 *** A0A1U8EHX5_CAPAN)	8.08628	27.1017	23.427	5.33599	5.97316	25.8511	19.8426	19.7454	23.2876
Solyc01g103050	Auxin Response Factor 1	79.8212	23.7659	19.4805	52.3181	56.9463	27.666	30.6629	33.1313	24.94
Solyc12g096290	Exocyst complex component (AHRD V3.3 *** A0A2G3B4Z9_CAPCH)	11.0389	4.28087	5.26343	7.22347	9.62286	6.38904	6.59794	4.31102	4.93489
Solyc03g097980	Extra-large guanine nucleotide-binding protein 3 (AHRD V3.3 *** A0A2G2X822_CAPBA)	22.5436	9.57609	8.51075	14.6882	15.9651	12.0026	9.52347	9.69339	9.34298
Solyc09g011480	Rop guanine nucleotide exchange factor 5 (AHRD V3.3 *** A0A2G2YRE0_CAPAN)	10.3967	40.7192	52.4465	6.70084	7.54049	42.7204	31.1958	27.427	42.027
Solyc06g053290	SAUR-like auxin-responsive family protein (AHRD V3.3 *** A0A2K3LI44_TRIPR)	25.4686	73.5925	91.0771	16.4091	22.4735	71.0104	90.6236	77.2776	83.472
Solyc03g005030	hypothetical protein (AHRD V3.3 *-* AT3G01860.1)	5.49214	49.6051	39.0876	3.53618	1.57886	42.0205	27.2575	45.6928	41.1379
Solyc02g081190	1-aminocyclopropane-1-carboxylate oxidase 4	259.594	33.0384	101.446	164.309	235.226	107.41	164.82	17.9586	33.1107
Solyc01g009860	NAC domain-containing protein (AHRD V3.3 *** A0A2K3LZ45_TRIPR)	185.845	68.5514	53.2369	117.167	122.512	63.9454	66.1788	85.4592	61.2806
Solyc01g091450	Pentatricopeptide repeat-containing protein (AHRD V3.3 *** A0A2G2XNT7_CAPBA)	1.91012	5.37052	4.7171	1.20339	0.977897	5.73562	4.15302	4.48437	4.70663
Solyc09g065630	Tify domain-containing protein/CCT_2 domain-containing protein (AHRD V3.3 *** A0A1Q3D4M6_CEPFO)	2.2294	6.76104	6.46798	1.3992	2.01074	5.19215	6.2285	7.60074	8.06937
Solyc06g069280	Protein LSM14-like protein A (AHRD V3.3 *** A0A2G2WLR1_CAPBA)	6.39075	20.588	19.5261	3.95777	2.41369	21.2531	15.3233	16.6595	21.6254
Solyc11g066270	xyloglucan endotransglucosylase-hydrolase 6	2.90548	0.0576983	0.529081	1.79879	3.82942	0.268062	0.545601	0.057395	0.238712
Solyc02g090840	DUF1685 domain-containing protein (AHRD V3.3 *** A0A1Q3CQK4_CEPFO)	258.091	544.672	693.022	158.256	173.404	388.037	510.463	700.702	620.02
Solyc09g011060	Lectin receptor kinase (AHRD V3.3 *** B8XSM9_WHEAT)	3.78906	0.0414241	0.549843	2.31418	3.81804	0.560822	1.35892	0.178021	0.785982
Solyc03g078610	Alpha-ketoglutarate-dependent dioxygenase alkB-like protein 2 (AHRD V3.3 *** A0A2G2X511_CAPBA)	11.4066	28.5893	27.8217	6.89376	7.15028	20.7371	21.9582	31.9663	30.6015
Solyc06g009270	Diacylglycerol kinase (AHRD V3.3 *** A0A2G3ATC8_CAPCH)	74.3292	21.9687	23.721	44.838	63.7889	36.7482	54.2915	30.5854	22.2725
Solyc07g053720	Tyrosine aminotransferase (AHRD V3.3 *** A0A2G2V8D6_CAPBA)	19.6178	0.692971	3.25575	11.6923	10.6416	4.24876	8.73267	0.934968	1.66291
Solyc10g009020	RING/U-box superfamily protein (AHRD V3.3 *** F4JAD0_ARATH)	24.6484	6.98409	12.6818	14.5207	15.206	6.44836	9.13691	8.55039	9.21314
Solyc01g096320	Homeobox-leucine zipper protein HOX6 (AHRD V3.3 *** A0A1U8DTA9_CAPAN)	676.661	45.4305	87.1181	393.876	345.535	80.075	55.8213	59.6094	61.8945
Solyc03g005090	4-coumarate-CoA ligase (AHRD V3.3 *-* E5GBV5_CUCME)	16.9641	39.1341	45.9797	9.79838	10.2412	31.2968	30.3528	41.1531	35.2469
Solyc02g065680	Amino acid transporter (AHRD V3.3 *** A0A200QY84_9MAGN)	89.0798	11.7763	32.8266	51.1923	52.8287	23.5098	34.6464	15.261	21.3418
Solyc11g007830	protein tyrosine phosphatase	41.7277	89.5504	80.9905	23.8495	24.3563	57.4006	60.1968	72.6405	69.0409
Solyc02g079500	Peroxidase (AHRD V3.3 *** M1C184_SOLTU)	277.293	29.802	68.8564	157.958	249.978	63.6961	194.892	26.861	51.7668
Solyc03g111260	Ribonuclease J (AHRD V3.3 *** A0A1J3CQJ0_NOCCA)	3.96907	13.7975	16.4981	2.25788	2.68513	12.1138	10.6687	9.84616	13.4603
Solyc10g005460	MYB transcription factor (AHRD V3.3 *** A0A0U3IU11_MESCR)	4.83803	0.0502429	0.220574	2.73968	6.65281	0.302222	1.92738	0.050689	0.215078
Solyc01g088650	Alpha-1,3-glucosyltransferase (AHRD V3.3 *** A0A2G3DIZ7_CAPCH)	19.5708	4.20428	5.70664	11.0232	16.6782	9.26729	8.96224	5.40837	7.88739
Solyc06g084090	Histone H2A (AHRD V3.3 *** A0A2G3CCJ9_CAPCH)	4.31347	0.189647	0.701987	2.42705	2.62468	1.58059	2.34511	0.116078	0.243194
Solyc03g007770	S-type anion channel SLAH3 (AHRD V3.3 *** A0A2G2X6S2_CAPBA)	26.129	53.7719	42.5755	14.5611	8.75135	43.0569	37.4701	51.3672	38.1719
Solyc08g082280	Long chain acyl-CoA synthetase 2 (AHRD V3.3 *** A0A2G3DB06_CAPCH)	112.107	25.141	44.3362	61.3971	64.2911	26.2608	53.6667	28.2031	38.9434
Solyc04g057940	RING-type E3 ubiquitin transferase (AHRD V3.3 *** A0A2G2WYB6_CAPBA)	4.98837	0.555854	0.605361	2.61955	2.44786	1.03497	0.944507	0.419839	0.365034
Solyc12g094640	Glyceraldehyde-3-phosphate dehydrogenase (AHRD V3.3 *** A0A2G2YA75_CAPAN)	14.4997	0.933487	1.2499	7.58319	13.2572	3.67328	7.40645	1.17158	1.7538
Solyc07g005440	Non-specific serine/threonine protein kinase (AHRD V3.3 *** A0A2G2WAR5_CAPBA)	203.607	4.75711	15.3396	105.612	78.4625	22.0117	26.749	2.83626	7.2738
Solyc03g007790	G-type lectin S-receptor-like serine/threonine-protein kinase (AHRD V3.3 *** A0A2G3CWU6_CAPCH)	41.5037	0.188756	2.2967	21.4854	29.1734	3.00768	9.73264	0.177694	0.458993
Solyc11g068515	Unknown protein	177.731	19.0839	58.6244	91.7421	114.041	50.2336	106.38	11.7867	32.8568
Solyc07g008030	Beta-1,4-N-acetylglucosaminyltransferase family protein (AHRD V3.3 *** Q9SKF0_ARATH)	16.8313	0.0996837	5.91974	8.55868	10.9232	2.35585	5.15957	0.0503358	1.54231
Solyc05g007020	LOV/LOV protein (AHRD V3.3 *** E3WH16_SOLLC)	50.7779	126.16	123.407	25.8018	25.8293	65.3972	81.8122	112.496	91.6803
Solyc05g054090	induced stolen tip protein TUB8-like (AHRD V3.3 *** XP_004239829.1)	370.39	6.67121	90.2464	177.397	355.398	171.919	57.7384	2.1621	53.1519
Solyc01g096630	Cilia-and flagella-associated protein 20 (AHRD V3.3 *-* A0A2G2YYL7_CAPAN)	185.659	26.2663	23.9233	92.8547	89.5568	13.8453	9.55783	18.6812	17.4983
Solyc04g005380	Ninja-family protein AFP3 (AHRD V3.3 *** A0A2G3CFM6_CAPCH)	194.508	1.97453	12.2979	73.4409	79.0154	2.80729	5.20854	1.91266	6.39503
Solyc03g115940	Dof zinc finger protein (AHRD V3.3 *** A0A2K3MQ38_TRIPR)	139.073	4.63006	17.8703	59.4167	67.4808	6.03003	15.9426	4.37904	5.0389
Solyc02g071130	WRKY transcription factor 71	106.715	10.0045	16.9413	51.3809	67.9005	36.5824	44.6153	9.66101	21.939
Solyc06g075370	Dof zinc finger protein (AHRD V3.3 *** A0A2K3LIE4_TRIPR)	77.1113	3.37882	12.0081	34.4592	43.8867	17.0381	24.6149	1.11455	3.42786
Solyc04g014820	RNA-binding (RRM/RBD/RNP motifs) family protein (AHRD V3.3 *-* F4JFN7_ARATH)	37.7175	1.24505	10.1425	16.8687	19.0492	6.60488	14.9632	0.833615	2.87209
Solyc03g095610	DUF3133 domain-containing protein (AHRD V3.3 *** A0A1Q3BII0_CEPFO)	28.8959	2.43795	6.03559	13.1318	19.4676	5.65223	12.4967	3.88955	4.25185
Solyc04g011770	Unknown protein	31.2314	1.10069	5.24423	12.8611	21.1909	6.28108	22.6948	1.78606	0.949471
Solyc10g055200	Dirigent protein (AHRD V3.3 *** K4D1B3_SOLLC)	35.6104	3.58804	14.3791	12.5021	64.6106	6.90248	12.0329	0.455334	2.67191
Solyc01g098020	N-acetyltransferase (AHRD V3.3 *** A0A2N9Z4V7_PAEPO)	26.4466	1.92691	6.65049	9.30293	11.6634	5.32587	9.77249	2.40329	3.78838
Solyc11g018610	Calcium-dependent protein kinase (AHRD V3.3 *** Q6EE27_9ROSI)	23.2602	1.79253	1.96313	8.39593	12.8923	2.19236	3.18187	1.16925	1.52686
Solyc02g090350	Geraniol 8-hydroxylase (AHRD V3.3 *** A0A2G2XIM9_CAPBA)	33.3295	0.336355	2.42167	8.01171	15.3123	3.01707	7.61871	0	0.138397
Solyc07g007670	Purple acid phosphatase (AHRD V3.3 *** Q6J5M8_SOLTU)	12.9323	0.427474	6.27645	5.86456	8.39411	3.50418	3.66273	0.328028	1.93682
Solyc07g063560	Cotton fiber (DUF761) (AHRD V3.3 *** F4HTI9_ARATH)	9.34838	0.115525	0.0810008	4.44371	3.89327	0.181126	0.102387	0	0.0793917
Solyc01g105300	Metacaspase-1 (AHRD V3.3 *** A0A2G2VS93_CAPBA),Pfam:PF00656	13.3898	0.791653	2.85691	4.28514	8.51844	1.71964	4.02879	0.91425	0.922643
Solyc07g064600	Endoribonuclease L-PSP family protein (AHRD V3.3 *-* A0A1I9LS34_ARATH)	7.85723	1.29805	0.821618	3.30085	13.3814	4.92594	7.72395	0.467253	2.26697
Solyc11g005930	hypothetical protein (AHRD V3.3 *** AT4G33467.2)	9.82639	0.181462	0.482528	2.94961	4.42139	1.83316	0.317996	0	0
Solyc06g069380	O-fucosyltransferase (AHRD V3.3 *** A0A2P5EBU6_TREOI)	6.40071	1.14546	2.6609	2.87383	4.78446	3.46689	1.19164	0.833599	1.97572
Solyc09g075750	membrane-associated kinase regulator (AHRD V3.3 *** AT5G26230.1)	6.10635	0.220041	0.316644	2.75302	3.88336	1.07592	2.99662	0.106976	0.227346
Solyc04g007140	protein NIM1-INTERACTING 2-like (AHRD V3.3 *** XP_011071259.1)	7.54388	0.183738	0	2.29377	7.25137	0	2.32461	0.182773	0.539814
Solyc02g086350	Protein PLASTID MOVEMENT IMPAIRED 2 (AHRD V3.3 *** A0A1J3GMT9_NOCCA)	3.73286	0.0961343	1.75765	1.71918	1.92369	0.589256	0.692173	0.0722816	0.328633
Solyc11g010120	Peroxidase (AHRD V3.3 *** K4D5H3_SOLLC)	4.81112	0.168526	1.17373	1.59805	3.48994	0.520262	0.706389	0.108236	0.283404
Solyc01g079300	Stachyose synthase (AHRD V3.3 *** S8CRI9_9LAMI)	4.22824	0.206648	0.130764	0.91773	3.18863	0.215235	0.191299	0.0995406	0.0626732
Solyc10g078760	Late embryogenesis abundant protein (AHRD V3.3 *** A0A2G2VWE8_CAPBA)	2.79982	0	0	0.644831	1.76115	0.171537	0	0.530145	0
Solyc06g082480	PAP/OAS1 substrate-binding domain superfamily (AHRD V3.3 *-* F4J4G2_ARATH)	7.03254	1.71394	2.58911	3.20485	4.7478	1.88841	2.31089	1.33448	2.79258
Solyc06g059740	Alcohol dehydrogenase (AHRD V3.3 *** A0A2U1MN94_ARTAN)	287.348	1438.29	767.136	28.3652	26.2819	807.984	881.872	894.333	1492.78
Solyc06g053950	Heat stress transcription factor A-2e (AHRD V3.3 *-* A0A2G2WJ43_CAPBA)	217.866	1211.29	1373.86	109.989	79.138	878.009	383.631	890.727	946.699
Solyc01g099590	glutathione-S-transferase	165.158	434.016	356.754	70.327	60.6574	336.89	273.598	373.686	355.494
Solyc09g007880	Unknown protein	108.259	348.761	316.095	26.7579	37.6781	222.503	164.501	231.424	204.37
Solyc08g005630	Long-chain-alcohol oxidase (AHRD V3.3 *** R9R6I9_SOLLC)	15.4611	191.527	229.751	3.07934	1.37904	65.0637	31.3719	112.087	119.431
Solyc11g066360	Enabled-like protein (DUF1635) (AHRD V3.3 *** F4KBD8_ARATH)	24.9876	181.539	88.3357	9.8837	14.028	147.346	122.24	133.164	155.68
Solyc04g082420	BTB/POZ domain-containing protein (AHRD V3.3 *** A0A1U8GAB1_CAPAN)	24.8915	120.84	104.978	7.7607	9.83765	41.0816	45.6402	114.451	61.157
Solyc05g056030	Patatin (AHRD V3.3 *** A0A2G3CIZ2_CAPCH)	24.584	74.9594	67.1953	7.59117	6.42493	61.5916	67.8726	87.0737	68.3863
Solyc05g006340	Transducin/WD40 repeat-like superfamily protein (AHRD V3.3 *** A0A2U1QGB4_ARTAN)	27.2312	74.6445	96.687	5.42514	7.55346	86.2553	83.405	115.622	101.668
Solyc03g114580	Uridine kinase (AHRD V3.3 *** A0A200QPY2_9MAGN)	30.254	71.713	53.8309	11.8482	12.7678	37.7824	40.7798	53.0309	42.4381
Solyc08g061130	Transcription factor HY5 (AHRD V3.3 *** A0A1U8E2N7_CAPAN)	13.0136	67.6296	92.0265	6.21886	4.55741	69.6225	22.7928	58.651	48.3861
Solyc07g066010	Amino acid transporter (AHRD V3.3 *** A0A200RAG5_9MAGN)	5.6967	62.0336	94.0882	0.304493	0.322692	53.4678	34.2504	47.0204	69.0558
Solyc03g005080	Protoporphyrinogen oxidase (AHRD V3.3 *** A0A1U8GRF0_CAPAN)	18.0307	44.2663	31.9187	6.56401	5.75307	33.4668	26.5114	41.5256	34.3293
Solyc07g006910	Nucleotide/sugar transporter family protein (AHRD V3.3 *** A0A2K3PLI2_TRIPR)	11.824	39.1411	36.0857	1.41684	1.94382	23.1334	18.1551	30.325	33.2574
Solyc03g098480	chromosome alignment-maintaining phosphoprotein 1-like isoform X2 (AHRD V3.3 --* XP_017702391.1)	3.08827	36.3448	27.0892	0.102166	0	35.3788	20.5141	34.4115	24.9737
Solyc12g014480	golgin family A protein (AHRD V3.3 *-* AT4G22320.2)	14.2386	31.3837	41.3379	5.57909	7.37084	17.1429	27.851	43.7765	38.8448
Solyc03g019840	hydroxyproline-rich glycoprotein family protein (AHRD V3.3 *-* AT5G58210.4)	9.76975	21.1813	17.875	3.22484	5.37132	14.2246	13.3196	16.0648	17.8605
Solyc07g054300	Protein phosphatase 2C (AHRD V3.3 *** A0A2U1PMG8_ARTAN)	8.58061	20.7666	17.3318	3.89374	3.94249	18.8644	18.6209	28.5447	18.3124
Solyc12g056400	RING/U-box superfamily protein (AHRD V3.3 *** Q93YQ5_ARATH)	5.71519	17.8311	14.0413	1.84595	2.5692	9.81664	13.0664	13.0011	17.5105
Solyc08g082470	Late embryogenesis abundant (LEA) hydroxyproline-rich glycoprotein family (AHRD V3.3 *** Q9T0A8_ARATH)	3.94693	9.90705	14.0841	1.52281	0.969522	8.5166	9.46134	7.65017	11.3627
Solyc03g095940	LOB domain-containing protein 21 (AHRD V3.3 *** A0A2G2ZWR8_CAPAN)	3.52532	9.06961	12.2644	0.685463	0.583616	8.00754	8.0733	11.2031	9.56091
Solyc03g117160	Unknown protein	1.69149	6.32562	7.78906	0.600619	1.83717	4.07605	4.1133	7.20785	7.1804
Solyc02g080300	Beta-glucosidase 46 (AHRD V3.3 *** A0A1U8FUJ5_CAPAN)	5.24317	11.1528	8.87073	0.444783	1.49952	8.12565	7.57526	10.0583	10.0309
Solyc06g074900	bacterial trigger factor (AHRD V3.3 *** AT2G30695.3)	2.74885	6.24789	5.67797	0.374833	1.13894	7.17192	5.31448	6.24676	7.7884
Solyc06g071450	Basal transcription factor complex subunit-related protein (AHRD V3.3 *** A0A2U1PCL8_ARTAN)	8.86333	12.5749	12.3594	3.82934	5.95393	11.2714	9.85654	13.1441	12.4038
Solyc11g066450	transmembrane protein (AHRD V3.3 *** AT5G22875.3)	33.3893	56.2487	52.9475	14.0479	21.7748	44.4328	54.2137	64.8736	59.7463
Solyc04g071120	Protein kinase domain (AHRD V3.3 *** A0A200RCD5_9MAGN)	7.5655	12.5345	10.0954	2.37176	2.85241	7.01193	6.18419	12.277	8.20986
Solyc07g054320	Protein LAZ1 (AHRD V3.3 *** A0A2G2Z3N7_CAPAN)	19.8137	32.2129	27.5053	9.14712	10.511	24.7797	21.2758	27.8641	26.2355
Solyc01g107640	Protein TIC 21, chloroplastic (AHRD V3.3 *** A0A2G2W952_CAPBA)	25.5691	40.1386	30.6067	7.89298	8.27252	39.1319	29.3526	39.5981	40.6294
Solyc01g105340	Chaperone protein DnaJ (AHRD V3.3 *** A0A2G2VAL8_CAPBA)	160.219	306.794	238.513	60.0904	58.1693	248.146	206.498	298.003	265.022
Solyc03g026020	Heat shock transcription factor (AHRD V3.3 *** E1U3C8_CICAR)	63.8813	102.47	107.815	20.5603	19.5828	105.831	97.0083	125.671	117.128
Solyc05g010810	Phosphatidylinositol 4-kinase gamma 7 (AHRD V3.3 *** A0A2G2YCT0_CAPAN)	224.158	398.328	396.995	59.8837	36.1153	414.192	334.46	519.429	451.492
