# Supplementary material for: Transcriptomic analysis in tomato fruit reveals divergences in genes involved in cold stress response and fruit ripening
Source: Front Plant Sci. 2023 Jul 28;14:1227349. doi: 10.3389/fpls.2023.1227349 (PMC10416649; doi:10.3389/fpls.2023.1227349)
Supplement: Supplementary file 1 [file DataSheet_1.zip › Supplementary material_1/Supplementary Table 5.xlsx]

## Sheet: Supplementary Table 5
Supplementary Table 5. List of module IV DEGs		At-harvest	20ºC 14 d	20ºC 1-MCP 14 d	5ºC 14 d	5ºC 1-MCP 14 d	5ºC (14 d)→20ºC (7 d)	5ºC 1-MCP (14 d)→20ºC 1-MCP (7 d)	20ºC 21 d	20ºC 1-MCP 21 d
Gene_ID	Annotation	AH	T20CD14	T20MD14	T5CD14	T5MD14	T5CT20	T5MT20	T20CD21	T20MD21
Solyc11g008720	Beta-glucosidase (AHRD V3.3 *** A0A2G2VEH4_CAPBA)	3.56671	27.4889	1.76245	17.7004	2.26494	60.9443	0.87554	8.2777	6.1033
Solyc09g005730	Plant protein 1589 of Uncharacterized protein function (AHRD V3.3 *** A0A061EZD3_THECC)	0.435344	8.38974	5.3467	4.70492	2.09831	12.993	3.1746	6.36643	1.55877
Solyc06g005750	Methylsterol monooxygenase 2-1 (AHRD V3.3 *** A0A1U8H5Y5_CAPAN)	0.736923	10.2938	0.967018	2.16122	2.20036	20.6703	1.16115	10.6278	13.5412
Solyc03g121040	Taurine catabolism dioxygenase TauD/TfdA (AHRD V3.3 *** A0A200QPY7_9MAGN)	6.35262	83.8583	27.8704	35.0524	24.2079	79.1442	29.2333	66.1529	47.0496
Solyc08g007850	Unknown protein	2.17497	200.534	22.4227	10.2824	0.244394	315.383	6.51981	120.25	60.7394
Solyc09g008170	Small auxin up-regulated RNA69	0.299641	145.898	1.91383	3.30336	0	306.211	0.306048	25.7569	11.083
Solyc04g074840	Protein DETOXIFICATION (AHRD V3.3 *** A0A218X5P1_PUNGR)	0.0561042	182.65	106.873	1.93375	0.466557	481.048	18.3196	44.0084	143.196
Solyc09g009220	histone-lysine N-methyltransferase SETD1B-like protein (AHRD V3.3 *** AT5G03670.1)	0.710771	3.58367	1.93392	1.85821	1.10305	5.24372	1.12032	2.83684	2.55912
Solyc12g019680	Cytochrome P450 (AHRD V3.3 *** A0A2U1MA11_ARTAN)	0	8.00306	2.52293	0.167062	0	10.073	0.180033	1.39865	3.36438
Solyc08g006780	Nucleoid-associated protein (AHRD V3.3 *** A0A1J3J8Y5_NOCCA)	27.6519	109.13	46.2162	43.9484	26.1854	121.76	38.2705	56.5499	46.2916
Solyc01g096040	Eukaryotic aspartyl protease family protein (AHRD V3.3 *** A0A072U5I5_MEDTR)	16.3861	118.573	46.9296	25.4731	26.2003	159.847	79.2026	92.9794	99.0893
Solyc03g114750	18S pre-ribosomal assembly protein gar2-like protein (AHRD V3.3 --* NP_178475.2)	2.41018	50.6054	13.4516	3.38164	1.13829	43.4818	7.6472	24.0688	19.482
Solyc03g121420	Inorganic pyrophosphatase 1 (AHRD V3.3 *** A0A2G2XXB4_CAPAN)	3.61876	24.3392	15.0517	4.64145	8.42632	36.0886	18.19	16.9225	11.4108
Solyc12g096570	auxin-regulated gene involved in organ size (AHRD V3.3 -** AT3G59900.1)	25.7619	182.44	0.653452	32.3359	2.14158	236.319	0.991102	98.1651	12.8313
Solyc05g007800	cAMP-regulated phosphoprotein 19-related protein (AHRD V3.3 *-* Q9C787_ARATH)	25.4634	60.8519	30.1023	29.5842	35.2615	90.0836	50.3372	80.2274	59.8658
Solyc01g005370	Calcium-dependent protein kinase (AHRD V3.3 *-* CDPK_DAUCA)	25.6476	53.6116	36.8139	29.1422	31.7982	50.1144	36.4902	45.7912	43.4731
Solyc08g006770	2-oxoglutarate (2OG) and Fe(II)-dependent oxygenase superfamily protein (AHRD V3.3 *** A0A2U1MCV6_ARTAN)	22.0281	146.254	72.1072	23.1504	0.441072	275.439	82.5995	43.7259	28.1027
Solyc09g091510	chalcone synthase 1	1.032	85.6628	6.38773	1.06943	0.093961	336.208	0.32393	111.003	218.376
Solyc10g079090	Chaperone protein dnaJ 6 (AHRD V3.3 *** A0A1U8EIY5_CAPAN)	10.7875	24.1606	11.694	11.1279	14.5084	24.4234	18.3112	19.2093	13.6104
Solyc06g084540	Adenine nucleotide alpha hydrolases-like superfamily protein (AHRD V3.3 *** O82240_ARATH)	121.418	342.79	178.61	122.886	100.814	382.969	161.905	183.811	213.517
Solyc08g066250	Serine decarboxylase (AHRD V3.3 *** A0A2G2VBA7_CAPBA)	0	103.133	0.833448	0	0	96.1372	0.0290448	19.2157	0.178436
Solyc07g056690	DUF239 domain-containing protein/DUF4409 domain-containing protein (AHRD V3.3 *** A0A1Q3CSL7_CEPFO)	0	7.87911	0.0484793	0	0	16.9247	0	6.20159	1.49489
Solyc06g060450	Transmembrane emp24 domain-containing protein p24delta5 (AHRD V3.3 *** A0A2G2ZAF2_CAPAN)	0	6.59364	0	0	0	7.75707	0	1.87515	4.41806
Solyc04g007630	Heavy metal-associated isoprenylated plant protein (AHRD V3.3 *** A0A2R6PB10_ACTCH)	0	5.31351	0.782363	0	0	10.9718	5.87244	9.59421	0.915673
Solyc08g082540	Galactose-binding domain-like protein (AHRD V3.3 *** A0A2U1P2Q8_ARTAN)	6.00562	13.1516	6.69907	5.73099	6.91683	13.929	5.09103	9.13457	6.75078
Solyc10g083650	Peroxiredoxin-2E, chloroplastic (AHRD V3.3 *** A0A2G2YMS7_CAPAN)	50.2415	308.918	123.216	46.6691	36.0331	314.669	61.1774	136.511	152.531
Solyc10g083630	DNA demethylase 2	32.5712	115.679	59.0591	27.8392	8.2931	137.914	52.202	94.8385	98.4033
Solyc03g116190	Chitinase (AHRD V3.3 *-* P93327_MEDTR)	1.6104	70.2206	29.0517	1.31057	0.754412	66.8674	7.4553	34.1602	21.8973
Solyc02g085700	geranylgeranyl pyrophosphate synthetase	41.0677	114.082	54.4228	33.3956	25.3514	91.3482	39.2809	69.3623	79.0307
Solyc10g012370	Cysteine synthase (AHRD V3.3 *** A0A2I4HU78_9ROSI)	26.2325	99.2506	43.7544	20.4772	10.2434	87.6506	26.021	66.7379	66.1113
Solyc03g119280	Histidine--tRNA ligase (AHRD V3.3 *** A0A1J3HAZ7_NOCCA),Pfam:PF13393	7.91964	18.114	10.5639	5.6505	6.06548	16.3093	9.20958	14.1352	13.7328
Solyc09g092380	S-adenosyl-l-homocysteine hydrolase	280.724	1305.67	502.845	199.525	191.36	1340.35	369.442	676.723	679.816
Solyc05g012940	ribonuclease H2 subunit B (AHRD V3.3 *** A0A2I4GNZ0_9ROSI)	3.40475	12.9559	5.62629	2.31317	2.72592	13.908	4.99814	6.48854	7.81706
Solyc10g047040	Zinc finger transcription factor 58	2.96249	7.54234	3.61751	1.98788	1.71712	7.56374	5.1926	6.68389	5.65666
Solyc09g008190	Acylphosphatase (AHRD V3.3 *** A0A2G2YPW3_CAPAN)	17.1756	49.5145	33.6903	11.1123	11.732	61.5266	32.4578	36.8239	28.2108
Solyc06g150128	hypothetical protein (AHRD V3.3 *** AT4G39235.2)	6.22654	15.7009	8.55337	3.89058	4.85948	14.8193	8.66572	14.2283	10.3565
Solyc02g082660	DNA mismatch repair protein MLH3 (AHRD V3.3 *** A0A2G3A9Q9_CAPAN)	5.67376	13.871	8.21035	3.4876	4.22172	17.3212	8.82826	15.3449	10.5665
Solyc01g009010	4-diphosphocytidyl-2-C-methyl-D-erythritol kinase	23.2182	82.9515	21.008	14.0669	9.98963	70.5581	18.8009	60.3171	41.0639
Solyc10g024420	ABC transporter C family member 9 (AHRD V3.3 *** A0A2G2VSW8_CAPBA)	8.95416	97.3979	54.6226	5.0168	4.29547	170.085	42.2104	28.9232	68.3451
Solyc10g024430	Unknown protein	2.25891	33.8254	13.7994	1.21371	0	67.5965	10.2795	6.02273	31.6563
Solyc10g085230	ripening-related mRNA 1b	42.5543	711.326	149.508	2.20658	2.9299	918.558	26.3533	464.508	430.916
Solyc03g063600	Guanylate kinase 1 (AHRD V3.3 *** A0A2G2X5F7_CAPBA)	207.115	508.722	201.759	92.0915	74.1968	547.805	273.362	540.96	347.71
Solyc01g088400	ECERIFERUM 1	50.2035	406.39	2.45253	2.2101	0.773331	441.148	1.82585	64.2003	2.24723
Solyc04g077650	Serine carboxypeptidase-like 17 (AHRD V3.3 *** A0A2G2ZRB2_CAPAN)	59.9405	187.701	78.4976	25.7103	10.3195	165.291	55.4894	108.254	119.427
Solyc11g013330	BPS1-like protein (AHRD V3.3 *** AT1G22030.1)	10.7497	146.896	22.933	0.379262	0.0316377	130.495	5.63328	56.7306	13.0892
Solyc10g085900	Protein SLOW GREEN 1, chloroplastic (AHRD V3.3 *** A0A1J3J1U9_NOCCA)	12.841	80.3454	31.9889	6.03856	7.89414	86.8138	14.0893	50.5225	50.578
Solyc10g052490	Isoflavone reductase homolog (AHRD V3.3 *** IFRH_SOLTU)	15.9387	70.6137	20.9014	2.91259	0.109958	87.8958	17.1888	45.0255	34.3788
Solyc04g054310	Alanine-glyoxylate aminotransferase 2 (AHRD V3.3 *** A0A2U1PRH4_ARTAN)	17.825	60.8732	25.2434	6.22552	5.86192	45.3669	18.5153	38.6384	30.1654
Solyc07g051880	MAP kinase kinase kinase 52	3.43304	41.9677	4.32572	0.512579	0.323	68.1585	1.88299	32.6333	13.5317
Solyc06g064500	Myricetin O-methyltransferase 2 (AHRD V3.3 *** F2YTN5_SOLHA)	8.11674	24.1663	16.017	1.94517	1.27853	24.0187	9.05297	13.047	18.2816
Solyc05g009430	Endonuclease 3 (AHRD V3.3 *** A0A2G3B636_CAPCH)	1.59011	8.32348	3.06201	0.323275	0.989713	11.0821	6.22368	4.61039	3.76397
Solyc04g078790	Transcription factor HEC1 (AHRD V3.3 *** A0A2G2Y0E0_CAPAN)	1.10211	6.40853	0.112459	0.09125	0	16.9306	0.309453	5.68509	0.310841
Solyc08g078520	electron transporter%2C putative (Protein of unknown function%2C DUF547) (AHRD V3.3 *** AT5G47380.4)	0.952109	4.2362	1.56284	0.469409	1.07768	4.15589	0.72232	2.22068	1.10354
Solyc01g098740	Protein kinase superfamily protein (AHRD V3.3 *** F4HYK7_ARATH)	0.75635	8.84978	2.32449	0.0840349	0	25.9557	3.27295	5.55143	4.60822
Solyc05g007895	RING/U-box superfamily protein (AHRD V3.3 *-* Q9LJE9_ARATH)	84.4065	43.6587	200.048	175.329	156.986	48.69	148.554	40.4635	127.711
Solyc09g014280	HXXXD-type acyl-transferase family protein (AHRD V3.3 *** V5PZN5_9CARY)	55.2799	93.6399	14.4452	7.59273	26.1144	149.552	26.4501	49.4345	25.8667
Solyc01g102940	Methionine S-methyltransferase (AHRD V3.3 *** A0A2G2W8J7_CAPBA)	9.99258	15.2958	4.66723	2.00621	3.7549	13.8595	7.26222	17.5117	7.41044
Solyc10g007110	Tyrosine aminotransferase (AHRD V3.3 *** A0A1U8EFD5_CAPAN)	21.6238	131.045	18.5657	1.25627	1.80067	124.533	18.1833	37.1993	33.9124
Solyc10g080840	Cytochrome P450 (AHRD V3.3 *** A2PZD4_IPONI)	63.2965	132.178	48.9743	0.852571	1.16904	161.289	8.81122	28.7108	71.7296
Solyc08g066360	Malic enzyme (AHRD V3.3 *** A0A2G2W5J3_CAPBA)	3.67602	5.73908	0.64823	0.648324	0.823269	5.36706	1.03848	3.59662	2.80422
Solyc12g011340	Polyadenylate-binding protein-interacting protein 10 (AHRD V3.3 *** A0A2G2YTF8_CAPAN)	37.7112	64.8539	30.519	13.564	16.9054	47.1261	32.7356	52.1604	40.3401
Solyc04g072830	P-loop containing nucleoside triphosphate hydrolases superfamily protein (AHRD V3.3 *** A0A2U1QEJ7_ARTAN)	20.513	29.5746	11.822	9.08864	10.9962	31.0725	13.0697	26.9553	15.217
Solyc06g072017	P-loop containing nucleoside triphosphate hydrolases superfamily protein (AHRD V3.3 *-* A0A2U1N2C4_ARTAN)	6.33189	16.8673	7.46974	1.24933	1.5093	15.9825	6.48022	16.5291	8.97636
Solyc10g006890	Transducin/WD40 repeat-like superfamily protein (AHRD V3.3 *** A0A2U1PNI0_ARTAN)	17.6086	24.8522	17.2344	5.05282	5.88916	39.2935	14.8829	21.6327	19.0303
Solyc02g081830	Haloacid dehalogenase-like hydrolase (HAD) superfamily protein (AHRD V3.3 *** A0A2U1MTA1_ARTAN),Pfam:PF00702	22.2852	42.4075	19.9862	5.89492	6.46601	43.8883	16.7884	20.2823	38.6436
Solyc02g084870	mitogen-activated protein kinase 8	41.1642	87.0704	25.568	13.7688	15.0412	79.1447	29.3806	80.1047	58.5088
Solyc06g084020	histone H1	421.44	509.045	262.116	188.219	195.672	570.256	317.474	442.857	403.068
Solyc04g005290	18S pre-ribosomal assembly protein gar2-like protein (AHRD V3.3 *-* AT2G03810.7)	9.10784	12.7402	4.57014	3.96079	4.05443	15.4722	5.87807	13.3218	6.27628
Solyc11g005190	WD40 repeat (AHRD V3.3 *** A0A200QUE5_9MAGN)	14.4203	44.0736	5.49947	0	0	67.3626	1.82907	28.4359	4.31653
Solyc09g010430	Unknown protein	24.4337	31.9094	2.34289	0	0	105.15	4.94505	12.8584	13.6682
Solyc07g065420	Protein MIZU-KUSSEI 1 (AHRD V3.3 *** A0A1U8GTQ9_CAPAN)	10.9619	14.9404	9.58857	0.428921	0.41932	31.6606	2.80686	11.3558	11.4806
Solyc01g067530	GTPase OBG (AHRD V3.3 *** A0A2K3PK04_TRIPR)	14.2704	19.5937	6.34664	2.33799	2.24692	19.1995	7.33847	13.8785	9.28956
Solyc09g091470	3-ketoacyl-CoA thiolase peroxisomal-like (AHRD V3.3 *** A0A2K3P5R8_TRIPR)	254.639	503.172	164.666	125.538	118.8	433.656	149.493	381.889	275.905
Solyc03g118190	Ethylene-responsive transcription factor (AHRD V3.3 *** A0A2G3CZ32_CAPCH)	9.45202	16.1646	5.0382	1.20222	1.10035	19.6833	6.57666	23.1245	8.69227
Solyc03g063750	Exostosin family protein (AHRD V3.3 *** A0A2U1LUA7_ARTAN)	36.657	45.9385	19.4797	3.05368	2.7758	42.8874	15.3203	34.924	29.1073
Solyc04g012160	SNF1-related kinase	96.9716	110.423	52.4951	21.0529	18.6583	182.261	58.6922	123.242	68.363
Solyc06g036130	Protein DETOXIFICATION (AHRD V3.3 *** Q6V7U8_SOLLC)	35.0188	93.1757	22.9943	8.09285	6.89447	122.444	26.6848	107.763	79.4252
Solyc12g044240	Dynein light chain (AHRD V3.3 *** A0A2G3D067_CAPCH)	59.3032	104.797	56.3095	2.32734	1.95644	124.035	29.3677	119.822	87.2928
Solyc04g076070	Pentatricopeptide repeat-containing protein (AHRD V3.3 *** A0A2G2X037_CAPBA)	21.5996	40.5489	12.8852	7.09785	5.58202	37.1077	9.74564	32.9315	22.4969
Solyc12g018990	Inosine-uridine preferring nucleoside hydrolase family protein, expressed (AHRD V3.3 *** Q84MH2_ORYSJ)	56.283	89.0442	48.2971	23.7734	17.9606	89.927	45.9121	86.2692	68.1591
Solyc02g071080	Purine permease (AHRD V3.3 *** A0A2U1LZ22_ARTAN),Pfam:PF16913	47.3012	153.611	117.233	3.44904	2.58857	234.156	56.7286	122.81	145.797
Solyc06g009380	transmembrane protein (AHRD V3.3 *** AT1G10660.4)	135.324	168.422	74.2531	57.6125	40.3122	153.155	59.9151	161.038	98.822
Solyc05g006030	D-ribose-binding periplasmic (AHRD V3.3 *** A0A0B0Q0N1_GOSAR)	131.853	264.046	80.8028	32.2409	21.1811	273.676	118.107	313.371	65.4888
Solyc12g044250	2-hydroxyacid dehydrogenase (AHRD V3.3 *** A9CH04_AGRFC)	18.7133	26.1896	10.9272	1.22184	0.741245	46.8935	9.32153	27.7123	15.004
Solyc08g065320	green ripe-like 1	28.6936	35.8802	6.86159	5.45335	2.74299	34.5493	8.02611	25.8396	23.8201
Solyc08g067870	embryo defective 2410 (AHRD V3.3 *** AT2G25660.4)	4.34637	6.21966	2.61099	1.0915	0.529096	5.29754	2.41304	5.56997	4.53671
Solyc02g077920	Colorless non-ripening	85.394	192.323	59.3531	26.0661	11.7352	323.392	114.338	211.985	181.61
Solyc11g067180	Fatty acyl-CoA reductase (AHRD V3.3 *** A0A2G2XZ88_CAPAN)	15.6438	25.5347	8.06055	2.90751	1.10292	46.7	5.20483	17.6275	12.5806
Solyc09g075440	Never ripe-2	175.281	350.161	25.2904	31.2832	11.6753	264.504	25.2507	260.107	114.502
Solyc01g106500	Receptor-like protein kinase (AHRD V3.3 *** A0A2R6Q659_ACTCH)	28.8394	35.4968	15.2589	10.1169	2.75312	32.3847	14.4652	36.283	27.1505
Solyc02g070890	Flagellin Sensing 2	20.4912	22.1966	1.57109	6.86805	1.79387	39.1531	4.11738	26.3291	12.2229
Solyc06g011270	Unknown protein	2.34132	5.62044	3.41679	0.27453	0	6.37798	1.05844	8.01611	2.69516
Solyc09g089740	2-oxoglutarate (2OG) and Fe(II)-dependent oxygenase superfamily protein (AHRD V3.3 *** A0A2U1NTU8_ARTAN)	6.08612	8.12135	0.855922	0.545093	0	10.1767	0.887515	8.67243	3.15788
Solyc09g089750	1-aminocyclopropane-1-carboxylate oxidase-like protein 1 (AHRD V3.3 *-* A0A2G2W184_CAPBA)	19.2075	28.4587	1.93886	0.653064	0	38.8298	5.62582	25.057	10.3454
