# Supplementary material for: Transcriptomic analysis in tomato fruit reveals divergences in genes involved in cold stress response and fruit ripening
Source: Front Plant Sci. 2023 Jul 28;14:1227349. doi: 10.3389/fpls.2023.1227349 (PMC10416649; doi:10.3389/fpls.2023.1227349)
Supplement: Supplementary file 1 [file DataSheet_1.zip › Supplementary material_1/Supplementary Table 4.xlsx]

## Sheet: Supplementary Table 4
Supplementary Table 4. List of module III DEGs		At-harvest	20ºC 14 d	20ºC 1-MCP 14 d	5ºC 14 d	5ºC 1-MCP 14 d	5ºC (14 d)→20ºC (7 d)	5ºC 1-MCP (14 d)→20ºC 1-MCP (7 d)	20ºC 21 d	20ºC 1-MCP 21 d
Gene_ID	Annotation	AH	T20CD14	T20MD14	T5CD14	T5MD14	T5CT20	T5MT20	T20CD21	T20MD21
Solyc04g009305	transmembrane protein (AHRD V3.3 *-* AT5G08240.1)	3.73518	16.2854	4.01138	35.3831	12.2692	9.72439	1.65762	19.6348	9.33804
Solyc01g101130	Myosin heavy chain, cardiac protein (AHRD V3.3 *** A0A2P5D8H8_PARAD)	7.95126	21.2642	6.40047	50.0219	22.7414	21.4737	21.6238	40.5906	14.7954
Solyc02g064810	Auxin-responsive GH3 family protein (AHRD V3.3 *-* A0A2U1PM65_ARTAN)	0.231756	9.66024	5.31243	24.5126	13.5771	5.62015	4.04222	13.5106	23.636
Solyc02g091650	Glycine-rich domain-containing protein 2 (AHRD V3.3 *** A0A2G2XGW0_CAPBA)	2.22968	6.97378	2.44441	18.2307	14.9815	4.66926	2.7462	10.8668	4.688
Solyc03g115920	RBR-type E3 ubiquitin transferase (AHRD V3.3 *** A0A1U8GHK6_CAPAN)	10.655	48.1436	19.6631	188.865	193.583	18.9325	24.0621	132.524	45.1738
Solyc05g054250	Heavy metal-associated isoprenylated plant protein 20 (AHRD V3.3 *** A0A1J6IF11_NICAT)	2.66205	23.1533	2.23468	53.6487	55.0609	6.02395	5.97703	33.7989	14.0396
Solyc01g109120	Transducin/WD40 repeat-like superfamily protein (AHRD V3.3 *** A0A2U1MAA7_ARTAN)	2.34911	11.19	1.78264	22.0236	9.3192	1.97064	2.53713	19.2725	4.26415
Solyc09g008180	Unknown protein	0.258799	8.79757	3.68963	17.1424	4.79224	3.06023	0.214205	10.6185	3.15519
Solyc12g010420	hypothetical protein (AHRD V3.3 --* AT5G11070.1)	47.7166	263.231	96.9708	497.864	212.791	115.429	231.32	324.994	133.411
Solyc05g006390	CDP-diacylglycerol-glycerol-3-phosphate 3-phosphatidyltransferase (AHRD V3.3 *** Q8VYY6_ARATH)	39.2198	381.254	228.787	715.49	736.628	110.747	238.846	747.71	400.594
Solyc02g065290	Dof zinc finger protein2	0.721959	2.63747	3.09154	4.84274	4.21846	1.69658	1.90679	3.4773	3.25228
Solyc07g007140	MAP kinase kinase kinase 44	3.19705	13.0194	5.21216	23.6137	21.0116	7.30982	6.27352	11.0587	9.43977
Solyc06g082080	Protein phosphatase 2C (AHRD V3.3 *** O24078_MEDSA)	9.94585	53.5263	15.0209	96.7751	67.7233	19.8631	22.7803	76.7045	26.4393
Solyc10g085040	Heme-binding-like protein (AHRD V3.3 *** A0A2I0X8X3_9ASPA)	137.249	402.763	272.923	690.084	520.874	295.381	135.507	401.271	413.398
Solyc04g064860	MADS-box transcription factor 23 (AHRD V3.3 *** A0A2G2Y5S9_CAPAN)	1.01513	4.93994	3.17208	8.15364	1.49642	1.65658	2.47168	3.92829	4.25684
Solyc01g107170	Zinc finger protein (AHRD V3.3 *** A0T3Q5_SOLTU)	57.6571	221.606	84.4692	359.36	315.838	95.9397	66.2106	226.851	144.684
Solyc06g072650	Small auxin up-regulated RNA61	8.08653	33.0234	39.4175	52.5925	9.51414	18.3498	8.50532	22.9414	41.2322
Solyc04g071580	Abscicic acid stress ripening 2	9.83105	44.8475	80.697	67.6029	80.413	57.5104	188.691	46.1351	51.0099
Solyc03g034320	Class I glutamine amidotransferase-like superfamily protein (AHRD V3.3 *** F4KA45_ARATH)	0.0820265	35.9112	10.1969	53.8462	84.0253	1.76939	3.89366	80.6784	35.1622
Solyc02g088380	Early nodulin-like protein 20 (AHRD V3.3 *** F4IVN9_ARATH)	1.48627	10.0261	10.4521	13.948	35.2288	47.7979	114.89	9.52654	4.37124
Solyc03g117170	Beta-3 adrenergic receptor, putative (AHRD V3.3 *** A0A061G984_THECC)	0.084425	1.64513	0.417785	2.28635	2.13263	0.498224	0.690043	1.27272	0.418232
Solyc04g040170	DNA-directed RNA polymerase V subunit 5A (AHRD V3.3 *** A0A1U8GKX3_CAPAN)	9.34356	20.2031	13.0072	27.6357	29.4409	18.9907	14.4578	23.8603	16.531
Solyc03g118720	Calcium-dependent lipid-binding (CaLB domain) family protein (AHRD V3.3 *** A0A2U1LMA8_ARTAN)	17.1113	45.3289	24.9404	61.7256	63.1622	36.5373	38.2529	57.2582	35.4052
Solyc05g006780	Actin cross-linking (AHRD V3.3 *** A0A2U1N9L8_ARTAN)	52.3613	121.878	82.9955	162.716	168.708	66.9048	84.579	129.644	95.6135
Solyc01g100250	Protein TRIGALACTOSYLDIACYLGLYCEROL 1, chloroplastic (AHRD V3.3 *** A0A2G2ZTJ6_CAPAN)	2.61613	7.95976	3.12619	10.2127	9.84193	5.46881	3.86369	5.72139	4.32945
Solyc09g074560	Zinc finger protein CONSTANS-LIKE 15 (AHRD V3.3 *** A0A2G3CTS9_CAPCH)	5.88737	36.5009	45.8234	46.7046	46.1453	25.1277	30.889	64.3053	45.7308
Solyc07g045100	Eukaryotic aspartyl protease family protein (AHRD V3.3 *** G7KD30_MEDTR)	6.03822	26.4495	7.66472	33.1247	21.607	4.54898	7.17637	25.4132	20.9913
Solyc05g008400	Repressor of RNA polymerase III transcription (AHRD V3.3 *** A0A1U8F9V8_CAPAN)	12.8101	29.6856	24.6498	35.499	30.6427	12.4046	13.7676	29.8689	21.8974
Solyc01g104620	Unknown protein	13.525	72.6985	95.0386	86.363	126.919	37.3289	39.2964	95.13	72.3098
Solyc02g089500	Zinc finger protein CONSTANS-LIKE 2 (AHRD V3.3 *-* A0A2G3ABV8_CAPAN)	15.2039	77.2498	33.0988	91.3764	104.856	57.894	32.1677	141.42	75.6009
Solyc04g040180	S-adenosyl-L-methionine-dependent methyltransferases superfamily protein (AHRD V3.3 *** A0A1Y1ICE6_KLENI)	121.376	351.569	91.2086	414.651	356.534	208.605	91.7952	261.509	182.489
Solyc11g008940	Pentatricopeptide repeat-containing protein (AHRD V3.3 *** A0A2U1KES0_ARTAN)	2.04256	6.78544	4.23004	7.66192	8.06076	4.00042	2.64807	6.20459	4.92803
Solyc02g062460	2-oxoglutarate (2OG) and Fe(II)-dependent oxygenase superfamily protein (AHRD V3.3 *** A0A2U1LXD5_ARTAN)	748.65	2253.57	594.973	2539.21	2161.27	1499.37	1367.38	2227.18	1140.18
Solyc08g081010	gamma-glutamylcysteine synthetase 1	61.9058	314.063	87.3633	352.368	148.73	229.532	58.9639	246.112	179.723
Solyc01g087620	Ubiquitin-like protein 5 (AHRD V3.3 *** A0A1U8DUI9_CAPAN)	583.286	1167.36	600.308	1300.63	1120.76	989.579	630.922	1057.6	861.727
Solyc02g080890	WRKY transcription factor 6	4.43037	20.539	3.84737	22.7382	17.359	6.71041	5.77737	31.0167	9.27571
Solyc01g094280	Bifunctional protein folD (AHRD V3.3 *** A0A2K3NTE4_TRIPR)	14.0532	31.726	28.7263	34.9058	32.9973	18.7214	19.4989	31.6928	24.1143
Solyc07g044990	TRAM, LAG1 and CLN8 (TLC) lipid-sensing domain containing protein (AHRD V3.3 *** A0A2U1Q6S5_ARTAN)	47.0337	94.2652	53.146	102.682	112.738	42.4935	29.9115	81.4051	75.7563
Solyc03g114710	Glycosyltransferase (AHRD V3.3 *** A0A328DB01_9ASTE)	15.8415	52.4449	12.8807	56.9992	31.888	43.3376	26.9039	46.1115	57.1739
Solyc05g056190	Unknown protein	1.83433	6.79796	2.58373	7.27353	5.70487	3.62733	2.0183	7.47052	4.38655
Solyc01g100200	gras4	5.99487	37.9607	6.08685	40.5653	25.7745	10.3661	7.59027	42.5971	22.8474
Solyc06g066370	WRKY transcription factor 31	73.8518	177.044	69.6096	188.228	148.98	66.3593	78.8902	163.516	107.461
Solyc08g069060	Hexosyltransferase (AHRD V3.3 *** A0A2G2XN19_CAPBA)	40.6304	124.59	32.327	132.001	124.611	89.3713	51.3703	68.4835	54.0915
Solyc07g032230	Regulator of Vps4 activity in the MVB pathway protein (AHRD V3.3 *-* F4ITF9_ARATH)	19.1135	52.4374	25.6131	55.2097	57.09	25.7807	34.7419	48.0951	29.639
Solyc05g009910	coiled-coil domain-containing protein 130-like (AHRD V3.3 *** A0A2I4EWB9_9ROSI)	52.5727	129.177	55.7298	134.6	121.568	62.565	46.3966	109.702	73.1584
Solyc12g096060	MOB kinase activator family (AHRD V3.3 *** A0A2U1N847_ARTAN)	22.3829	57.1207	33.118	59.2753	69.2957	39.0714	30.1962	51.3222	45.376
Solyc12g009980	Nucleoid-associated protein (AHRD V3.3 *** A0A1J3J8Y5_NOCCA)	26.5528	61.4874	53.3333	63.7612	60.7548	44.1819	44.96	53.6721	45.6054
Solyc02g092150	ACT domain-containing protein (AHRD V3.3 *** A0A1Q3APQ4_CEPFO)	5.57125	33.9473	11.3485	34.7213	22.6277	18.4315	13.4939	23.3288	17.8398
Solyc01g106830	Phytosulfokine (AHRD V3.3 *** A0A2U1MA32_ARTAN)	0.374169	5.25806	0.303274	5.32958	3.75035	0.147207	0.322812	8.16405	5.25979
Solyc10g006700	Calcium-binding protein PBP1 (AHRD V3.3 *** A0A1U8EDM6_CAPAN)	105.299	555.648	356.464	562.303	436.083	92.1274	152.078	343.017	345.686
Solyc05g044470	B-cell receptor-associated 31-like protein (AHRD V3.3 *-* A0A2U1PUK6_ARTAN)	6.93376	15.2358	10.3492	15.3425	12.006	9.76825	8.92565	12.8119	15.1746
Solyc06g008250	Ypt/Rab-GAP domain of gyp1p superfamily protein (AHRD V3.3 *** A0A2U1P1B5_ARTAN)	8.59366	26.8523	10.9865	26.8975	20.1994	14.75	14.94	51.3739	14.1805
Solyc02g070530	Potassium channel KAT1 (AHRD V3.3 *** A0A2G3ANB5_CAPAN)	2.7547	18.862	6.09439	18.8002	9.95051	6.01138	4.8267	24.4461	4.63798
Solyc11g044320	Telomere repeat-binding factor 1 (AHRD V3.3 *** A0A2G2YFA0_CAPAN)	14.351	36.0219	18.0031	35.4337	28.0609	23.0398	18.7184	39.9697	28.8162
Solyc05g008330	Pentatricopeptide repeat-containing protein, mitochondrial (AHRD V3.3 *** A0A2G2XW13_CAPAN)	1.72948	5.19542	4.37433	5.10635	5.09252	3.58616	3.99411	5.3625	4.68664
Solyc02g084000	Transcription initiation factor TFIID subunit 14b (AHRD V3.3 *** A0A2G3AAD6_CAPAN)	11.2838	24.8116	19.7736	23.924	20.8772	13.9414	14.7949	21.3388	17.7335
Solyc10g083720	Pyruvate kinase (AHRD V3.3 *** A0A1U8EAH7_CAPAN)	60.6169	299.151	80.139	284.151	254.433	110.039	60.2364	193.679	163.025
Solyc05g012150	Ubiquinone biosynthesis protein COQ4 homolog, mitochondrial (AHRD V3.3 *** A0A1U8EX28_CAPAN)	5.53821	15.9038	10.6943	14.7154	15.3875	12.0686	9.68199	14.6036	12.3396
Solyc01g106955	Unknown protein	1.53789	5.4472	4.53377	5.02526	5.24373	2.66235	2.58057	5.49908	4.72448
Solyc01g095090	RING/U-box superfamily protein (AHRD V3.3 *** A0A2U1PKV6_ARTAN)	0.406565	2.97247	1.17421	2.67646	0.771943	3.16154	0.573663	2.07	0.648755
Solyc08g081280	Cyclin-dependent kinase D-1 (AHRD V3.3 *** A0A1U8G5R1_CAPAN)	14.9873	39.6278	15.082	35.4953	31.9956	30.1034	17.1292	30.1973	21.876
Solyc08g014130	Isopropylmalate synthase (AHRD V3.3 *** K4CJ46_SOLLC)	8.91998	356.933	46.0688	319.626	85.673	142.673	36.3225	231.558	49.0346
Solyc06g008870	Gibberellin receptor (AHRD V3.3 *** E3VJP7_9FABA)	28.1454	105.426	34.1338	93.0157	81.4319	56.1106	22.8717	99.083	67.6744
Solyc06g036170	gras9	82.7701	315.42	145.563	275.246	258.159	151.312	85.0542	247.794	200.148
Solyc05g053500	GATA transcription factor (AHRD V3.3 *** G7K6G0_MEDTR)	13.0172	30.4818	25.5495	26.5643	22.2593	13.5264	23.1667	33.6797	21.7809
Solyc03g082830	Pentatricopeptide repeat (AHRD V3.3 *** A0A200Q798_9MAGN)	0.564315	3.59951	3.30439	3.13389	2.12993	2.62566	1.78405	3.77494	4.47765
Solyc03g026280	C-repeat binding factor 1	6.81512	90.7996	23.4552	78.5605	47.2894	3.66839	31.1758	62.4236	42.6856
Solyc07g007180	RING U-box superfamily protein (AHRD V3.3 *-* A0A0U9HLC9_KLENI)	17.4102	43.4947	115.77	37.5844	48.5037	43.747	64.038	34.8596	40.2102
Solyc02g081970	Vacuolar-sorting receptor 1 (AHRD V3.3 *** A0A1U8FV38_CAPAN)	34.0959	84.5701	36.5921	73.0314	81.5203	56.58	30.0408	85.4927	72.8247
Solyc09g011030	Hsp70 nucleotide exchange factor FES1 (AHRD V3.3 *** A0A1J3K956_NOCCA)	70.5338	207.092	124.466	174.487	118.92	110.047	62.4749	210.575	198.977
Solyc04g007620	Mediator of RNA polymerase II transcription subunit (AHRD V3.3 *** Q9ZU37_ARATH)	5.72587	107.128	11.4999	88.2743	57.0544	18.8878	22.6568	103.045	20.1136
Solyc05g049980	Pectin lyase-like superfamily protein (AHRD V3.3 *** A0A1I9LS88_ARATH)	3.53806	21.856	207.805	17.6157	23.8893	125.458	129.5	19.7555	84.7092
Solyc03g006610	Arf GTPase activating protein (AHRD V3.3 *** A0A200RBV9_9MAGN)	1.90236	46.2414	8.58958	36.9443	30.8866	21.3346	13.1323	52.4941	10.4516
Solyc02g079730	Thioredoxin-like fold protein (AHRD V3.3 *** A0A2U1LR17_ARTAN)	5.7109	15.1028	12.8306	11.7798	9.10374	12.3645	8.41436	14.7146	12.9212
Solyc08g075970	Plant viral-response family protein (AHRD V3.3 *** Q7X6G3_SOLBU)	19.8712	63.5703	30.5928	49.2918	37.3859	47.0249	38.5444	68.0514	50.9292
Solyc01g095270	DUF2358 domain-containing protein (AHRD V3.3 *** A0A1Q3BPE1_CEPFO)	13.6186	47.73	41.5071	36.8855	47.481	25.0405	30.6339	39.0813	33.4559
Solyc02g067250	Ribosomal protein L34e superfamily protein (AHRD V3.3 *** A0A2U1Q180_ARTAN)	20.0421	95.6806	36.458	73.5518	92.2213	46.5191	43.896	108.626	73.729
Solyc09g011610	Glutathione S-transferase (AHRD V3.3 *-* C0LF68_CAPAN)	2.82581	9.89475	6.64948	7.60171	13.5376	8.5773	55.9893	10.745	22.0546
Solyc04g081890	RING/U-box superfamily protein (AHRD V3.3 *** A0A2U1PXB9_ARTAN)	91.1015	595.59	158.769	447.091	520.207	152.74	394.707	689.476	315.037
Solyc04g024840	GDSL esterase/lipase (AHRD V3.3 *** A0A2R6QF80_ACTCH)	0.741343	8.23303	8.12902	6.16588	5.26915	3.40628	1.31132	8.06004	5.04954
Solyc05g009120	Core-2 i-branching beta-n-acetylglucosaminyltransferase family protein (AHRD V3.3 *** A0A2K3MN76_TRIPR)	1.71638	60.2697	13.0592	44.9317	15.5804	34.6561	11.9594	36.1766	27.0541
Solyc05g012710	Cell division topological specificity factor-like protein, chloroplastic (AHRD V3.3 *** A0A1U8EX02_CAPAN)	9.78519	29.6126	17.3135	22.0221	24.1431	17.0626	13.1298	23.2517	18.9121
Solyc07g042460	Respiratory burst oxidase-like protein A (AHRD V3.3 *** A0A2G2WBJ4_CAPBA)	1.28446	5.87446	2.59781	4.33571	4.54792	4.07177	2.43631	4.2445	2.51162
Solyc04g079740	tRNA-processing ribonuclease BN (AHRD V3.3 *** AT1G48460.1)	4.18574	11.5951	6.55489	8.4766	9.74299	6.38755	3.34471	12.7283	8.85828
Solyc07g064690	50S ribosomal protein L34 (AHRD V3.3 *** AT1G29040.1)	70.036	221.072	170.352	161.18	113.422	177.965	102.813	188.113	171.018
Solyc09g009400	APO domain (AHRD V3.3 *** A0A200QVA6_9MAGN)	2.30712	10.2565	5.8685	7.44623	8.49009	4.85632	3.22547	8.71642	6.67711
Solyc11g011160	HMG-Y-related protein A-like (AHRD V3.3 *** A0A2G2Y4T4_CAPAN)	9.8511	34.5744	18.3549	24.8413	24.5967	15.867	14.1535	45.97	21.7078
Solyc02g063380	Unknown protein	0.354925	4.42485	0.185145	3.16239	1.80275	0	1.40545	2.8883	0.529532
Solyc11g044910	Beta-D-xylosidase 4 (AHRD V3.3 *** A0A2G2VN32_CAPBA)	13.404	81.8176	201.831	58.1087	34.2406	237.06	192.314	49.2901	116.174
Solyc09g025260	Rho termination factor (AHRD V3.3 *** A0A200PW00_9MAGN)	4.7776	26.8699	14.2173	18.9168	20.1364	17.2873	8.71591	22.9085	19.9107
Solyc04g016460	Unknown protein	2.53321	52.2583	4.08282	36.6515	16.758	16.0679	2.36595	40.3808	13.6347
Solyc09g065660	Heat shock transcription factor (AHRD V3.3 *-* A0A1Y1I763_KLENI)	0	6.86181	1.00427	4.7621	1.77295	1.43306	0.092996	3.60622	1.70415
Solyc05g013710	SufE-like protein chloroplastic-like (AHRD V3.3 *** A0A2K3NC77_TRIPR)	0.929767	5.55946	2.88093	3.80525	3.11612	4.18575	1.78981	4.84198	2.30249
Solyc05g006800	Pentatricopeptide repeat-containing protein, mitochondrial (AHRD V3.3 *** A0A2G3B891_CAPCH)	3.04441	9.68909	4.50745	6.39599	6.49763	4.80979	3.51295	6.75214	6.93714
Solyc01g104110	11-S seed storage protein (AHRD V3.3 *** A0A2U1KM33_ARTAN)	1.60781	15.0784	1.83992	9.66432	6.64879	15.952	1.2082	18.9132	8.00139
Solyc02g092140	PHLOEM 2-LIKE A10 protein (AHRD V3.3 *** A0A2K3MSF3_TRIPR)	2.08699	23.6654	10.9253	14.9295	10.7841	10.8511	5.45088	15.9157	13.5972
Solyc01g100000	F-box domain, Phloem protein 2-like protein (AHRD V3.3 *** A0A2U1MNC1_ARTAN)	0.728992	19.7972	44.7002	11.9572	18.0947	42.5274	46.1765	27.0798	38.6237
Solyc12g007300	B3 domain plant protein (AHRD V3.3 *-* G7IYP2_MEDTR)	4.62476	34.7962	20.2771	20.9755	17.7184	12.7714	8.93128	24.5357	25.1231
Solyc04g007880	Cysteine-rich receptor-like protein kinase 10 (AHRD V3.3 *** A0A2G3CFD2_CAPCH)	82.7547	330.389	54.6449	198.648	169.278	165.802	154.657	306.179	96.8543
Solyc04g076880	phosphoenolpyruvate carboxykinase	57.7183	2116.35	155.172	1213.85	1333.3	684.088	216.454	1889.34	662.885
Solyc10g079840	Peptide chain release factor 2-like protein (AHRD V3.3 *** A0A2K3N7D8_TRIPR)	0.842931	6.66094	7.91948	3.49166	2.54537	8.21515	11.9353	6.21458	6.00909
Solyc09g013150	Phosphate transporter (AHRD V3.3 *** A0A2H4H6T2_MALDO)	2.64759	31.3379	4.8083	15.9694	9.83408	10.8906	3.25294	13.1703	6.40967
Solyc07g053550	Glutaredoxin-C9 (AHRD V3.3 *** A0A2G2WE57_CAPBA)	29.0375	628.68	146.137	320.032	395.374	175.792	113.95	549.57	343.73
Solyc01g005400	Caleosin (AHRD V3.3 *** A0A200QL80_9MAGN)	6.10778	44.6848	94.9361	13.4842	36.4393	64.806	73.6986	43.7589	36.395
Solyc12g057160	Unknown protein	13.7928	142.284	67.1617	56.459	125.478	49.8546	298.968	126.8	63.1656
Solyc03g093080	Xyloglucan endotransglucosylase/hydrolase (AHRD V3.3 *** Q6RHY0_SOLLC)	12.6656	76.7068	69.4824	25.6748	46.1418	117.968	387.231	68.1262	90.7976
Solyc03g097050	Cellulose synthase (AHRD V3.3 *** A0A2U1M9E5_ARTAN)	5.46828	42.1961	6.10742	20.3725	29.1029	18.0059	87.9838	20.0933	6.27226
Solyc06g006000	Maternal effect embryo arrest 59 (AHRD V3.3 *** B6T4K8_MAIZE)	0.522836	22.0867	23.9843	7.90887	7.87471	12.9512	43.2138	14.1553	7.11091
Solyc01g107825	Glycosyltransferase (AHRD V3.3 *** P93365_TOBAC)	13.0673	236.976	52.8266	114.297	81.2515	72.2423	16.3259	141.214	65.6015
Solyc07g009380	xyloglucan endotransglucosylase-hydrolase 2	171.572	751.698	3538.75	377.563	43.021	685.285	610.184	1297.74	2315.92
Solyc04g015530	Pectin lyase-like superfamily protein (AHRD V3.3 *** A0A2U1LRJ2_ARTAN)	0.0469867	7.24773	22.5993	3.30667	0.239194	9.96122	10.7884	5.71832	4.44615
Solyc06g068270	2-oxoglutarate (2OG) and Fe(II)-dependent oxygenase superfamily protein (AHRD V3.3 *** Q9XIA5_ARATH)	0.73029	12.6359	27.8768	1.96273	2.54732	30.6445	27.4305	4.8467	15.7502
Solyc09g015370	Pentatricopeptide repeat (AHRD V3.3 *** A0A200R528_9MAGN)	0.50506	2.48795	1.04788	1.85283	1.12902	1.02305	0.769496	1.66826	1.74817
Solyc06g071580	ATPase, histidine kinase, DNA gyrase B-, and HSP90-like domain containing protein, expressed (AHRD V3.3 *** Q33AG5_ORYSJ)	0.503943	3.10539	0.239593	1.46069	1.33942	1.28694	0.448637	0.754583	1.13173
Solyc08g007225	Phospholipase A1-Ibeta2, chloroplastic (AHRD V3.3 *** A0A2G3BPM7_CAPCH)	0.507088	2.26068	1.36355	1.43554	1.71058	1.08688	0.744573	1.74074	1.92121
Solyc02g070820	Avr9/Cf-9 rapidly elicited protein 180 (AHRD V3.3 *** Q9FQZ1_TOBAC)	0.172533	2.81415	6.19058	1.09159	0.62162	2.78282	8.02899	0.503163	1.03808
Solyc03g026000	bromodomain-containing protein DDB_G0271118-like (AHRD V3.3 *** XP_021765153.1)	0.323189	3.20555	5.3079	0.719239	1.08669	3.91604	5.4307	2.29302	4.67781
Solyc09g083110	Pentatricopeptide repeat-containing protein (AHRD V3.3 *** A0A1U8G627_CAPAN)	1.5522	4.15351	2.8169	3.07782	2.91439	2.75543	2.46731	3.8595	3.31787
Solyc11g072100	2-oxoglutarate (2OG) and Fe(II)-dependent oxygenase superfamily protein (AHRD V3.3 *** A0A2U1LUR0_ARTAN)	5.96965	13.8746	21.6508	11.759	10.4582	18.3404	27.1291	6.82054	12.7347
Solyc12g017230	hypothetical protein (AHRD V3.3 *** AT4G26450.2)	33.9357	105.547	92.9845	65.9079	55.5983	26.1373	66.6116	75.8266	60.3162
Solyc02g062420	green ripe-like 2	9.81213	23.2773	8.90626	18.6946	17.8642	9.45571	7.24262	21.5759	9.97484
Solyc10g006770	FACT complex subunit SPT16 (AHRD V3.3 *-* A0A2G2V392_CAPBA)	14.9489	34.0525	19.2015	28.4063	32.6356	15.8143	14.9421	31.287	20.5884
Solyc05g049960	ELM2 domain-containing protein (AHRD V3.3 *** A0A2U1QGB1_ARTAN)	4.6211	11.8117	6.29062	8.6065	12.1046	10.2085	5.64952	9.76861	8.22208
Solyc02g091640	Endoribonuclease E-like protein (AHRD V3.3 *** Q656E2_ORYSJ)	12.1539	28.3316	21.6147	22.2944	25.7378	15.3545	12.6126	31.5696	24.6632
Solyc11g068790	FAM210B-like protein%2C putative (DUF1279) (AHRD V3.3 *** AT2G27290.1)	23.1085	64.7772	35.1675	42.0155	39.7852	34.9003	18.4648	33.2061	39.5286
Solyc03g112570	ribonucleoside-diphosphate reductase subunit beta (AHRD V3.3 *** AT5G50410.1)	14.3629	30.0493	19.1927	26.0467	27.0468	21.8784	20.2963	30.8446	21.3652
Solyc01g102470	Pentatricopeptide repeat (AHRD V3.3 *-* A0A200QSP1_9MAGN)	2.93243	9.24321	5.61606	5.26657	6.0625	3.8298	3.927	6.75737	6.27829
Solyc12g056780	HSP20-like chaperone (AHRD V3.3 *** A0A2U1QD54_ARTAN)	29.5651	69.9423	38.7944	52.9815	56.9953	54.506	29.3035	50.9454	37.1874
Solyc01g079220	NifU-like protein 1, chloroplastic (AHRD V3.3 *** A0A1U8E004_CAPAN)	16.3549	35.4684	17.1987	28.99	27.1848	19.8147	13.4123	20.8036	22.084
Solyc08g061455	CTC-interacting domain 7 (AHRD V3.3 *-* A0A1P8B1N0_ARATH)	1.52439	5.42905	3.08101	2.68119	6.42053	3.74413	2.46123	4.79873	3.46919
Solyc02g062350	protein CHAPERONE-LIKE PROTEIN OF POR1, chloroplastic (AHRD V3.3 *** A0A2I4ERI8_9ROSI)	21.3453	45.7072	28.4007	37.5122	36.938	27.866	21.2588	42.4674	34.807
Solyc02g092240	D-ribose-binding periplasmic protein (AHRD V3.3 *** AT5G50090.2)	9.55287	21.4275	9.75665	16.5203	16.0845	13.7312	11.1318	22.5762	16.3549
Solyc02g093430	Beta-1,4-N-acetylglucosaminyltransferase family protein (AHRD V3.3 *** Q9LT58_ARATH)	10.0899	29.1511	19.5708	17.3965	18.6934	9.47338	16.9174	19.3612	22.9836
Solyc09g009530	Alpha/beta-Hydrolases superfamily protein (AHRD V3.3 *** Q9SJM9_ARATH)	2.78227	9.24117	32.2416	4.5925	3.75138	33.6708	24.7092	6.4615	15.7354
Solyc01g103440	Phosphoribosylamine--glycine ligase (AHRD V3.3 *** A0A2G2Y1L3_CAPAN)	11.9404	28.14	14.7412	19.6986	18.5087	13.8825	10.7729	24.8564	20.9374
Solyc11g012480	Thymidine kinase (AHRD V3.3 *** A0A1U8EY32_CAPAN)	12.7753	31.2189	17.435	20.7477	19.0352	15.0226	11.5322	23.7008	18.1608
Solyc08g077140	Pentatricopeptide repeat-containing protein, chloroplastic (AHRD V3.3 *-* A0A2G3AFE9_CAPAN)	29.0518	75.8326	35.1593	46.5375	50.9208	32.4872	21.5192	48.8182	49.3062
Solyc01g058200	Unknown protein	51.6606	154.318	75.0018	82.4661	92.416	65.3055	60.5259	114.151	95.5617
Solyc01g104660	Plant/F1M20-13 protein (AHRD V3.3 *** A0A072UZK1_MEDTR)	35.7792	74.0604	50.8639	57.0744	67.2898	49.6004	39.3466	89.1677	68.1428
Solyc12g006970	Unknown protein	83.0709	411.643	181.935	131.925	195.664	575.69	893.18	350.038	182.973
Solyc08g079830	copper/zinc superoxide dismutase copper chaperone precursor	51.2969	106.839	49.099	74.4866	73.3648	61.964	42.6709	59.3591	68.2967
Solyc02g090870	hypothetical protein (AHRD V3.3 *** AT5G67020.1)	4.43087	11.4507	21.4454	6.38222	7.57638	9.20838	18.4858	12.9177	13.079
Solyc08g077130	Unknown protein	34.0648	86.0274	33.1576	46.4164	51.7701	34.8229	19.073	55.9587	57.2579
Solyc09g011490	Glutathione S-transferase (AHRD V3.3 *** C0LF68_CAPAN)	4.35379	0.5549	2.47983	5.78899	4.99806	1.33095	14.4025	1.16875	0.77683
Solyc04g008210	ETAG-A3	13.8541	48.4414	136.324	18.2265	25.5328	124.908	271.192	75.2058	80.081
Solyc06g030470	UPSTREAM OF FLC protein (DUF966) (AHRD V3.3 *** Q8GYT8_ARATH)	5.89324	68.64	33.1417	7.65542	6.65861	157.695	200.662	51.2484	55.9619
Solyc12g006973	Leucine-rich repeat family protein (AHRD V3.3 *** A0A061GNA0_THECC)	9.67326	47.9886	20.9098	11.8949	19.5137	74.2146	112.58	43.8514	25.9557
Solyc07g055330	RING/U-box superfamily protein (AHRD V3.3 *-* F4J5Z1_ARATH)	1.42173	4.81682	9.35306	1.56594	1.80655	4.83616	14.0804	2.3847	4.27531
Solyc01g091910	phospholipase PLDb2	19.6812	4.04899	4.01032	21.4645	11.3818	27.9917	28.6851	10.9023	4.98713
Solyc12g005300	Chlorophyllase 2 (AHRD V3.3 *** C1JZ62_9ROSI),Pfam:PF12740	1.68537	9.06355	30.8461	1.78768	2.2617	34.2577	26.7105	5.50099	7.35253
Solyc01g010480	Protein TWIN LOV 1 (AHRD V3.3 *** A0A2G3AIG6_CAPAN)	14.6494	45.2671	75.3984	15.4281	12.9062	51.737	39.4154	23.832	34.3453
Solyc01g109660	meloidogyne-induced giant cell protein DB275	1003.96	2040.74	3226.41	1024.99	913.061	2213.74	3503.09	2219.39	2214.16
Solyc03g026220	BAG family molecular chaperone regulator 1 (AHRD V3.3 *** A0A2G2ZYV9_CAPAN)	46.2303	19.5753	29.8484	45.8611	49.0224	84.0916	131.114	32.4703	29.7576
Solyc01g066740	Transducin/WD40 repeat-like superfamily protein (AHRD V3.3 *-* A0A2U1LEC3_ARTAN)	4.44304	0.490843	6.78832	4.37155	4.9287	8.80262	13.2617	0.52899	2.36613
Solyc05g053860	Organic cation/carnitine transporter 3 (AHRD V3.3 *** A0A2G2WUV1_CAPBA)	12.3922	0.0717764	54.0946	11.9605	39.2848	20.0787	93.2719	0.408301	0.496566
Solyc08g062960	Heat shock transcription factor (AHRD V3.3 *-* A0A1Y1I763_KLENI)	18.8737	59.7524	128.349	18.1015	13.4107	52.6206	58.8147	26.2848	54.8215
Solyc05g007160	R2R3MYB transcription factor 110	27.1861	3.13361	23.2347	25.7733	27.0987	33.9969	56.4113	5.54222	10.1676
Solyc08g065850	Unknown protein	96.5389	28.5245	136.366	90.7249	100.682	87.5988	194.96	22.6617	72.6471
Solyc07g061920	Callose synthase 1 (AHRD V3.3 *** A0A2G2WF26_CAPBA)	2.3229	0.598919	1.66577	2.14732	2.54798	4.84839	5.39152	0.445214	1.60652
Solyc11g065820	Protein DETOXIFICATION (AHRD V3.3 *** S6BP63_TOBAC)	9.20155	2.43683	16.8442	8.18163	7.52877	7.17577	7.73988	0.961878	3.96273
Solyc03g093800	glycine-rich cell wall structural protein 2 (AHRD V3.3 *-* XP_004235193.1)	41.2619	8.79645	103.358	34.688	60.7166	32.8925	106.371	3.70238	21.3709
Solyc03g122130	Peroxisomal (S)-2-hydroxy-acid oxidase GLO4 (AHRD V3.3 *** A0A2G3D0F6_CAPCH)	43.2775	8.76574	49.5185	35.7253	25.521	37.694	43.2643	4.03659	16.3978
Solyc08g080830	Receptor kinase, putative (AHRD V3.3 *** B9RC93_RICCO)	13.1285	3.25314	16.3078	10.7347	11.4197	11.8577	27.6321	3.3353	6.33079
Solyc10g039290	Major facilitator superfamily protein (AHRD V3.3 *** A0A1P8AT47_ARATH)	5.53747	0.33247	3.29943	4.45229	1.04283	4.61373	3.84034	0.112597	1.0692
Solyc02g067420	Ubiquitin-conjugating enzyme (AHRD V3.3 *** Q5ZFS2_PLAMJ)	83.5936	38.4349	104.213	66.4967	65.2387	75.2853	117.2	44.8439	62.6677
Solyc04g078750	Late embryogenesis abundant protein (AHRD V3.3 *** A0A200QZD5_9MAGN)	5.00341	24.1308	17.9196	3.9781	9.55014	73.9202	172.121	34.723	21.5516
Solyc10g085310	Abscisic acid receptor PYL5 (AHRD V3.3 *** A0A1U8EIS0_CAPAN)	4.2475	0.443045	3.26887	3.27408	2.32109	4.92879	6.6507	0.845151	2.53419
Solyc12g011030	xyloglucan endotransglucosylase-hydrolase 9	0.512524	8.72269	2.23829	0.384629	0.594982	35.6405	21.6538	5.42076	2.17595
Solyc04g064720	Maltose excess protein 1, chloroplastic (AHRD V3.3 *** A0A2G2ZPK8_CAPAN)	7.31141	2.58008	12.881	5.46304	7.1364	4.98943	11.213	3.06227	8.41142
Solyc07g053430	Unknown protein	20.6484	5.72813	20.5919	15.3671	16.0665	22.8429	34.4835	5.63163	11.1576
Solyc07g065260	WRKY transcription factor 18	21.8819	9.0442	20.4391	15.7801	17.9734	19.5073	24.8975	10.8197	18.4127
Solyc02g082830	Phosphoserine aminotransferase (AHRD V3.3 *** A0A328DLJ5_9ASTE)	54.9177	24.6901	61.4709	39.0261	38.9851	52.7397	81.9907	38.8877	43.0575
Solyc01g111970	L-ascorbate oxidase-like protein (AHRD V3.3 *** A0A1U8DYA0_CAPAN)	2.7032	25.0686	91.3276	1.88591	2.73782	67.9966	75.889	4.71668	18.1157
Solyc05g044480	RNA helicase DEAH-box16	7.89563	2.54443	4.07064	5.36793	4.60148	4.45867	6.57271	3.3619	3.73874
Solyc09g083090	Non-specific serine/threonine protein kinase (AHRD V3.3 *** A0A2G2W162_CAPBA)	6.47264	0.491242	4.55109	4.3942	1.68391	7.61866	8.44412	0.203604	1.04414
Solyc02g092470	Formin-like protein (AHRD V3.3 *** A0A2G3D8M5_CAPCH)	8.90004	2.46024	5.68157	6.03979	8.79196	10.7954	14.4537	2.38614	4.09218
Solyc02g069830	Unknown protein	10.6556	4.3765	7.96071	7.22347	8.27039	7.93622	9.29293	8.28982	6.9249
Solyc08g081945	Ubiquitin conjugating enzyme (AHRD V3.3 *** B3TLN8_ELAGV)	573.74	283.47	777.37	385.747	438.382	509.312	791.337	463.239	683.846
Solyc06g009110	Eukaryotic aspartyl protease family protein (AHRD V3.3 *** A0A2U1QF58_ARTAN)	36.3448	14.5389	12.646	24.2332	27.1362	22.1789	32.6846	15.1299	15.145
Solyc01g056850	CTP synthase (AHRD V3.3 *** A0A2G2XFG8_CAPBA)	26.675	7.61149	21.5423	17.728	21.5494	26.6321	77.8293	22.6935	16.0464
Solyc07g043570	NAD(P)-linked oxidoreductase superfamily protein (AHRD V3.3 *** A0A2U1Q7S8_ARTAN)	23.6393	6.76885	22.8197	15.5587	9.2174	29.9477	20.3727	1.38257	20.5247
Solyc01g087020	Unknown protein	309.043	45.9924	261.148	203.225	169.382	327.306	796.203	86.3161	124.859
Solyc04g005510	Eukaryotic translation initiation factor 5A (AHRD V3.3 *** A0A1U8HES8_CAPAN)	63.9169	26.9268	81.024	41.9673	58.0035	63.9691	84.8339	29.0287	46.0045
Solyc04g015560	Glycosyl hydrolase family protein (AHRD V3.3 *** A0A2U1QCD6_ARTAN)	2.71942	8.66119	19.9204	1.7699	1.82314	8.39713	13.8466	5.71196	5.65393
Solyc03g007850	Crooked neck-like protein 1 (AHRD V3.3 *** A0A2G2Y8B4_CAPAN)	2.27281	0.522822	3.06252	1.47867	1.76247	1.70519	2.0849	0.546304	1.10343
Solyc02g067470	Hypersensitive-induced response protein (AHRD V3.3 *** A6YGE4_CARPA)	18.4908	7.36917	17.7075	11.9256	13.9758	12.6138	18.7154	6.21947	14.4273
Solyc03g059110	Unknown protein	66.6788	15.2181	25.7849	42.8904	41.8627	61.9753	89.5417	43.9352	19.6288
Solyc04g056330	AIG2-like (Avirulence induced gene) family protein (AHRD V3.3 *** Q9FIQ3_ARATH)	12.8135	4.03035	10.2526	8.23676	7.54208	9.12889	17.5214	4.36755	7.52441
Solyc02g087200	RING-type E3 ubiquitin transferase (AHRD V3.3 *** A0A2G2XIC9_CAPBA)	8.25457	2.90597	7.72188	5.30189	6.34509	12.0026	22.6994	3.14756	4.8742
Solyc12g096030	Mitochondrial carrier protein (AHRD V3.3 *** F8WLA3_CITUN)	17.1793	6.69125	16.4046	11.0246	11.0151	14.6797	21.9283	12.4821	18.2094
Solyc02g080640	adenylyl-sulfate reductase	57.0219	16.1989	28.4975	36.5384	10.9513	31.4248	37.1856	15.1174	22.6364
Solyc09g018950	RPA-interacting protein A (AHRD V3.3 *** AT4G12760.1)	17.3898	6.96037	28.8445	11.0319	10.5991	17.2446	23.2629	12.6358	17.5383
Solyc06g071910	3-oxoacyl-[acyl-carrier-protein] reductase, chloroplastic (AHRD V3.3 *** A0A2G2ZCU2_CAPAN),Pfam:PF13561	53.6312	25.2496	44.285	33.9935	34.343	42.8026	41.463	30.2701	39.0154
Solyc06g084170	Unknown protein	155.031	47.8063	89.3397	97.8776	76.6201	90.0045	132.787	82.8119	73.3741
Solyc12g099430	Alpha/beta-Hydrolases superfamily protein (AHRD V3.3 *** A0A2U1MWY4_ARTAN)	118.765	10.5248	122.694	74.7266	85.9941	107.684	240.656	6.94332	31.9425
Solyc11g066060	70 kDa heat shock protein (AHRD V3.3 *** Q943K7_ORYSJ)	730.184	184.301	340.339	458.986	304.679	419.252	508.508	225.68	246.955
Solyc10g045350	ecotropic viral integration site protein (AHRD V3.3 *** AT2G44360.1)	29.3377	11.5069	26.6508	18.3878	21.5997	23.9555	34.6724	14.0061	15.57
Solyc03g111650	Pentatricopeptide repeat-containing protein, chloroplastic (AHRD V3.3 *** A0A2G3CCT7_CAPCH)	6.51523	1.52193	9.49893	4.08291	3.63781	5.3909	6.53601	0.944669	5.53966
Solyc01g103510	60S ribosomal protein L3 (AHRD V3.3 *** A0A2G3AWH4_CAPCH)	52.1102	21.4244	11.5595	32.5792	27.9992	51.9506	48.0575	29.8607	28.8513
Solyc09g010470	UNC93-like protein 3 (AHRD V3.3 *** A0A2G2YQV1_CAPAN)	5.01736	0.68439	5.1215	3.13314	3.17138	2.53488	6.39834	0.57551	2.41858
Solyc02g065470	Pathogenesis-related protein 1 (AHRD V3.3 *** A0A2K3L121_TRIPR)	66.2996	11.0154	64.5336	40.7597	35.5953	68.6656	63.6914	12.6751	43.6624
Solyc10g084770	Protein kinase APK1B, chloroplastic (AHRD V3.3 *** A0A1U8E7T5_CAPAN)	27.6362	7.69026	26.1457	16.9437	20.7296	31.5371	39.508	8.86818	16.269
Solyc09g075820	Sugar transporter protein 2	48.4662	6.85466	10.8126	29.6404	37.3953	30.3014	77.3343	6.49514	16.5528
Solyc04g077310	G-type lectin S-receptor-like serine/threonine-protein kinase (AHRD V3.3 *-* A0A2G3CPF9_CAPCH)	8.46366	2.97838	6.8708	5.15923	3.02196	5.65606	8.22503	3.09479	4.88122
Solyc06g062670	Protein indeterminate-domain 7 (AHRD V3.3 *** A0A2G3C8G8_CAPCH)	20.391	1.87673	42.8577	12.4038	13.5072	10.9964	34.0054	1.77347	8.24221
Solyc12g006980	Leucine-rich repeat family protein (AHRD V3.3 *-* A0A061GNA0_THECC)	20.3533	76.0528	40.8966	12.3639	23.8513	130.801	215.186	72.8806	45.8931
Solyc12g010390	Transmembrane 9 superfamily member (AHRD V3.3 *** A0A2G3CD11_CAPCH)	153.767	77.5454	94.1945	93.3842	108.561	135.3	139.741	101.839	98.7594
Solyc09g018780	Oligoribonuclease (AHRD V3.3 *-* A0A2G2ZEC5_CAPAN)	2.0259	7.36091	10.4261	1.22897	0.511589	16.8825	15.3469	5.2064	10.7092
Solyc11g069810	Cysteine proteinases superfamily protein (AHRD V3.3 *** A0A2U1LH85_ARTAN)	13.226	5.42678	9.48133	8.0058	12.0341	16.8603	19.7274	5.65516	10.4596
Solyc11g072500	Dof zinc finger protein (AHRD V3.3 *** A0A2K3LIE4_TRIPR)	12.2751	1.06685	7.06307	7.38439	13.2347	10.4508	23.3737	1.51351	5.56453
Solyc07g063480	Protein kinase domain (AHRD V3.3 *-* A0A200RBU7_9MAGN)	5.05816	21.4164	25.5255	3.037	6.21354	32.1272	65.6991	17.0762	25.0591
Solyc05g053010	Lectin receptor kinase (AHRD V3.3 *** B8XSM9_WHEAT)	4.04753	0.951174	2.72808	2.42619	1.83312	2.35466	3.61184	0.26174	1.78965
Solyc06g083300	Nuclear transport factor 2 (NTF2) family protein with RNA binding (RRM-RBD-RNP motifs) domain-containing protein (AHRD V3.3 *** F4J8X6_ARATH)	158.045	77.6492	149.696	93.4428	98.0688	98.9475	152.555	90.9194	123.636
Solyc06g050170	Potassium transporter (AHRD V3.3 *** A0A1Q3B385_CEPFO)	17.2272	4.0242	31.3928	10.1689	9.23477	13.4908	23.1844	2.4308	13.9005
Solyc12g007030	Aldehyde dehydrogenase (AHRD V3.3 *** Q70T30_BIXOR)	12.8369	1.48402	7.98344	7.52502	5.61056	5.75475	21.6622	1.26004	3.8491
Solyc12g006930	Acyl-[acyl-carrier-protein] hydrolase (AHRD V3.3 *** A0A2G2X396_CAPBA)	133.805	55.249	99.9679	78.0066	79.136	71.9927	123.945	71.2301	60.473
Solyc06g060490	Basic-leucine zipper (BZIP) transcription factor family protein (AHRD V3.3 *-* A0A2U1LV89_ARTAN)	43.1082	19.9948	21.932	25.0852	21.1469	33.6847	48.5343	27.2722	27.1908
Solyc06g071410	MAP kinase kinase kinase 40	9.14874	3.41485	12.9933	5.28593	7.61621	8.54289	17.8981	4.67792	8.24564
Solyc01g008530	phenylacetaldehyde reductase 1	2.38291	0.226639	3.66519	1.37314	1.67852	1.59018	2.83544	0.427238	1.60129
Solyc03g082660	Major facilitator superfamily protein (AHRD V3.3 *** A0A2U1QCK3_ARTAN)	79.4493	32.9777	62.663	45.5778	53.3681	158.251	241.325	53.7247	51.443
Solyc02g091630	DNA mismatch repair protein MLH3 (AHRD V3.3 *-* A0A2G2XFY3_CAPBA)	34.7785	15.2109	16.8625	19.7158	24.2851	38.0843	28.0629	17.7003	12.9763
Solyc01g088100	Zinc finger transcription factor 12	37.4089	12.8699	46.8824	21.1193	12.3799	47.5725	66.0828	16.2333	32.2579
Solyc12g057110	14-3-3 protein (AHRD V3.3 *** P93786_SOLTU)	63.3939	12.0344	66.3627	35.7884	45.0846	50.1737	78.4652	15.7943	32.5376
Solyc11g018750	Unknown protein	3.88572	0.933312	1.44555	2.18053	1.86032	1.20029	3.094	0.481185	1.32713
Solyc06g084480	protease Do-like 2, chloroplastic (AHRD V3.3 *** A0A2I4ERY8_9ROSI)	4.02783	0.793525	3.10325	2.25709	2.33904	3.21885	3.20614	1.22387	2.22821
Solyc04g078420	R2R3MYB transcription factor 70	359.543	89.9418	146.314	200.897	189.883	145.125	286.41	89.2395	127.834
Solyc01g049880	Unknown protein	0.425994	3.30019	9.31852	0.236309	0.698184	3.35863	5.00967	0.757283	1.74334
Solyc11g069940	Glutaredoxin (AHRD V3.3 *** A0A118JSL8_CYNCS)	109.465	21.1762	135.279	60.682	78.8954	75.5566	102.685	67.042	58.7027
Solyc12g056860	Transcription factor TGA7 (AHRD V3.3 *** A0A1U8F8B9_CAPAN)	37.178	5.49889	13.7374	20.5849	16.8364	29.3634	19.0794	2.57863	6.23147
Solyc04g011510	Triosephosphate isomerase (AHRD V3.3 *** S8E0E9_9LAMI)	398.529	192.31	284.387	219.925	239.065	249.145	283.156	219.887	207.735
Solyc03g117180	Protein kinase superfamily protein (AHRD V3.3 *** F4IRL6_ARATH)	14.1391	2.52743	13.1094	7.79549	10.1531	13.6041	21.4431	3.372	5.25785
Solyc12g099560	Arginine methyltransferase (AHRD V3.3 *** A0A1Y1HZY4_KLENI)	10.388	1.6271	6.55181	5.72318	7.15027	7.89896	13.2906	2.89105	3.93532
Solyc03g113240	Transmembrane protein, putative (DUF1118) (AHRD V3.3 *** Q94F10_ARATH)	56.0853	25.058	40.1925	30.6344	27.3607	32.9164	43.9557	19.4076	28.4922
Solyc02g088100	expansin precursor 5	35.6659	4.11931	62.1975	19.3918	22.7747	70.3468	238.976	6.32251	22.0616
Solyc05g016390	Carbohydrate-binding X8 domain superfamily protein (AHRD V3.3 *-* F4IF51_ARATH)	2.66097	0.234139	1.21986	1.44662	1.95555	4.93266	13.3254	0.325504	1.39028
Solyc03g007530	ABC transporter C family member 10 (AHRD V3.3 *** A0A2G2ZZN1_CAPAN)	12.9809	4.48094	12.5371	7.03348	10.3748	9.22718	9.22167	4.26597	7.43279
Solyc07g007550	Heparanase-like protein 3 (AHRD V3.3 *** A0A2G2WBB8_CAPBA)	5.41201	1.35139	6.76686	2.92048	6.43029	3.70338	9.53897	0.647914	1.71285
Solyc09g059670	Alpha/beta hydrolase family protein (AHRD V3.3 *** Q8RX69_ARATH)	10.6529	2.74532	12.2612	5.73637	5.21239	6.63486	10.2448	4.02588	9.11609
Solyc12g021360	UVR domain, ApaG domain protein (AHRD V3.3 *-* A0A2U1KA81_ARTAN)	28.1665	9.64897	23.1096	15.103	16.2849	16.4905	28.0707	7.66226	15.9778
Solyc05g053320	Retrovirus-related Pol polyprotein from transposon TNT 1-94 (AHRD V3.3 *-* A0A2U1MW82_ARTAN),Pfam:PF14223	15.0245	5.46439	10.5179	8.03677	11.1698	16.0507	11.5378	3.07121	10.1742
Solyc11g005460	ENTH/VHS, Target of Myb protein 1 (AHRD V3.3 *-* A0A2U1Q4R9_ARTAN)	21.1453	10.0062	14.9749	11.2945	15.1576	22.0423	26.6391	12.1222	14.3395
Solyc11g069050	4-coumarate--CoA ligase-like 7 (AHRD V3.3 *** A0A1U8ELY2_CAPAN)	137.118	47.322	130.846	73.2043	74.1308	89.8923	119.357	54.3812	70.1723
Solyc02g088957	Unknown protein	36.4416	16.3129	39.7239	19.4524	26.931	32.6559	51.4876	26.3104	25.217
Solyc04g009420	PsbP domain-containing protein (AHRD V3.3 *** A0A1Q3CAL9_CEPFO)	5.44259	0.90027	6.66291	2.90048	3.40228	5.72991	6.21695	0.716047	3.57429
Solyc09g066280	Transcription factor bHLH155-like protein (AHRD V3.3 *** A0A2K3NNU4_TRIPR)	20.0088	8.76732	16.309	10.6581	10.6027	17.7111	20.8397	8.51011	13.3451
Solyc10g079070	bHLH transcription factor 065	8.62539	2.94207	11.8861	4.58135	4.32953	11.4874	11.3	5.45197	5.51352
Solyc04g005570	Transmembrane emp24 domain-containing protein p24delta9 (AHRD V3.3 *** A0A2G2YDC2_CAPAN)	12.7541	1.65677	12.6242	6.76981	7.62079	8.92817	12.2967	1.81374	2.83088
Solyc07g009460	Phosphoesterase domain (AHRD V3.3 *** A0A200QAP7_9MAGN)	13.7595	2.49204	16.0222	7.29466	9.48162	12.7393	19.3193	2.56271	8.1729
Solyc01g057520	ARM repeat superfamily protein (AHRD V3.3 *** F4J550_ARATH)	17.7354	7.81398	7.71087	9.3649	7.77819	16.0711	11.2305	7.20125	8.63407
Solyc08g082400	Chlororespiratory reduction31 (AHRD V3.3 *** A0A0F7GYA7_9ROSI)	92.7374	37.8107	120.131	48.9462	43.0427	55.665	82.9679	33.3357	78.1155
Solyc12g098740	clathrin interactor EPSIN 2-like (AHRD V3.3 *** A0A2I4ETK3_9ROSI)	108.144	47.9183	89.5446	56.7766	61.86	81.626	128.843	76.0595	76.8624
Solyc01g006900	MD-2-related lipid recognition domain-containing protein / ML domain-containing protein (AHRD V3.3 *** A0A2U1NF61_ARTAN)	596.806	187.842	392.539	313.114	281.861	535.35	577.281	213.414	399.706
Solyc10g005700	hypothetical protein (AHRD V3.3 *** AT4G26450.2)	27.0607	10.5246	17.4922	14.1685	18.628	18.1218	19.7365	13.342	13.2397
Solyc10g050430	transmembrane protein 45B-like (AHRD V3.3 *** A0A2I4GRL3_9ROSI)	8.40819	0.972057	13.7922	4.39113	5.16307	13.9429	18.5992	0.362679	4.04628
Solyc01g112080	Lysm domain GPI-anchored protein 2 (AHRD V3.3 *** A0A2U1M2U7_ARTAN)	7.64972	1.04852	2.18749	3.98624	1.51576	4.23629	10.3059	1.53291	1.59828
Solyc11g013170	Aminotransferase (AHRD V3.3 *** A0A200QIS8_9MAGN)	78.1149	36.7585	38.6402	40.6327	35.8312	51.8847	47.2208	32.7063	34.5258
Solyc10g074820	DUF1191 domain-containing protein (AHRD V3.3 *** A0A1Q3BAW9_CEPFO)	5.10602	1.39521	6.86669	2.65124	4.56173	6.894	7.15016	1.0716	5.43201
Solyc12g008380	Avr9/Cf-9 rapidly elicited protein (AHRD V3.3 *** Q9ZU12_ARATH)	12.3323	0.595545	38.5321	6.38836	3.85375	6.75369	9.09701	1.11283	5.73006
Solyc09g010120	hypothetical protein (AHRD V3.3 *** AT2G36145.1)	21.2557	9.03159	26.5717	10.9638	13.5792	19.1739	19.665	8.05197	13.7645
Solyc07g056490	Glutathione S-transferase-like protein (AHRD V3.3 *** A0A2K3N2T5_TRIPR)	171.569	77.5687	117.766	88.391	69.2305	104.373	122.036	74.1154	103.116
Solyc11g017420	Transmembrane protein (DUF616) (AHRD V3.3 *** Q9SST1_ARATH)	16.1391	7.4007	12.2184	8.29702	10.5247	12.0935	16.9219	10.4208	11.6134
Solyc11g012385	Cysteine proteinase inhibitor (AHRD V3.3 *** A0A2G2Y4E8_CAPAN)	31.0816	14.3677	63.2131	15.9174	21.3076	40.1266	51.8724	7.64503	19.1039
Solyc01g067460	monothiol glutaredoxin-S2-like (AHRD V3.3 *** A0A1U7VLQ4_NICSY)	5.42728	0	9.30805	2.77587	4.25024	1.31593	14.3823	1.22102	2.39742
Solyc11g071570	Gamma-tubulin complex component 6 (AHRD V3.3 *** A0A1J3E6I0_NOCCA)	2.40509	0.659125	1.59793	1.22466	1.06034	1.48814	1.68763	0.483007	0.531778
Solyc08g041710	envelope glycoprotein B (AHRD V3.3 *** AT1G80540.1)	18.8243	4.42011	16.0307	9.55402	10.9987	14.2824	17.5578	5.21407	7.66229
Solyc01g010185	Retrovirus-related Pol polyprotein from transposon TNT 1-94 (AHRD V3.3 *-* A0A2K3MSD0_TRIPR)	254.685	111.336	271.225	129.174	185.662	195.78	399.223	123.447	228.53
Solyc02g067440	meloidogyne-induced giant cell protein DB114	16.3664	5.71098	11.5425	8.28169	8.16456	11.1716	22.7728	5.91645	25.425
Solyc12g019700	Unknown protein	1310.7	62.2661	118.567	310.47	282.92	491.376	1050.09	80.9558	51.8445
Solyc11g011920	Glutamate decarboxylase (AHRD V3.3 *** B1Q3F1_SOLLC)	415.527	29.7701	334.118	155.551	206.004	236.018	397.981	28.9964	103.371
Solyc03g119810	At1g49000 (AHRD V3.3 *-* Q9M9A2_ARATH)	316.86	7.06972	67.3797	94.5756	122.395	41.8183	217.745	5.73526	23.1622
Solyc08g076880	Succinate dehydrogenase [ubiquinone] iron-sulfur subunit, mitochondrial (AHRD V3.3 *-* A0A2G2XLC0_CAPBA)	202.35	20.4364	297.937	88.1166	77.774	117.47	201.48	20.1469	42.06
Solyc04g071900	Peroxidase (AHRD V3.3 *** K4BTH7_SOLLC)	251.404	13.024	122.897	54.0404	28.8296	89.2393	127.004	18.1931	47.0864
Solyc05g005700	Aldehyde dehydrogenase (AHRD V3.3 *** Q43274_MAIZE)	179.321	19.4695	128.647	52.1513	40.7127	77.0718	123.882	24.6455	41.5469
Solyc04g077160	myb-like protein X (AHRD V3.3 --* AT4G33740.5)	102.408	9.95612	207.034	50.7866	66.732	122.598	197.266	6.52007	45.2011
Solyc06g074820	tonoplast intrinsic protein 1.1	113.32	6.58478	199.129	47.1647	82.309	34.1133	113.469	1.81658	26.3454
Solyc09g090990	Major allergen Pru ar 1 (AHRD V3.3 *** Q5GMN2_CAPCH)	588.973	7.22843	43.1188	43.7636	253.068	92.4581	332.087	7.50375	18.2174
Solyc07g005210	Outer membrane lipoprotein blc-like (AHRD V3.3 *** A0A2K3KEW8_TRIPR)	349.72	16.5146	331.956	42.0275	80.3888	76.2139	403.296	19.6643	56.1606
Solyc07g062130	trifunctional UDP-glucose 4,6-dehydratase/UDP-4-keto-6-deoxy-D-glucose 3,5-epimerase/UDP-4-keto-L-rhamnose-reductase RHM1 (AHRD V3.3 *** A0A2I4GY66_9ROSI)	106.891	16.8527	33.4378	33.9203	33.549	53.1426	72.0871	27.2776	34.6979
Solyc02g036350	1-aminocyclopropane-1-carboxylate oxidase EF501822	736.301	7.49176	73.8959	32.8442	24.1005	589.059	195.051	1.76446	20.1218
Solyc05g008290	Multicopper oxidase LPR1 (AHRD V3.3 *-* A0A2G2VKE3_CAPBA)	83.4416	13.4671	106.744	27.1507	18.5097	32.9752	58.3267	9.96618	48.3265
Solyc08g082370	Unknown protein	131.944	2.88943	71.4525	26.3897	34.589	29.3998	104.666	4.59058	20.6156
Solyc03g116220	Unknown protein	405.751	4.12153	102.829	26.0903	31.5007	767.806	588.036	4.74526	109.634
Solyc07g061790	Heme-binding protein 2-like (AHRD V3.3 *** A0A2K3NGA7_TRIPR)	103.648	5.87942	36.5289	25.7459	26.5685	90.4463	49.1952	5.19564	31.0278
Solyc11g010170	LanC-like protein GCL1 (AHRD V3.3 *** A0A1U8EWL4_CAPAN)	57.016	10.4806	39.095	24.4448	30.1136	31.5868	52.5507	16.0798	23.215
Solyc03g031840	expansin precursor 3	65.4691	10.402	75.6765	22.9621	28.4728	59.8441	95.3416	11.8627	50.7381
Solyc12g094385	RING/U-box superfamily protein (AHRD V3.3 *** A0A2U1PXB9_ARTAN)	161.807	4.43884	128.179	21.5456	31.2199	57.0507	98.9291	2.58568	17.4189
Solyc05g025600	Photosystem II reaction center X protein (AHRD V3.3 *** A0A2G3CGE7_CAPCH)	154.981	9.91711	45.1347	20.6852	27.7473	84.9954	113.315	5.9629	23.4523
Solyc02g079510	Peroxidase (AHRD V3.3 *** M1C184_SOLTU)	100.843	4.95079	22.8561	20.1925	31.4262	26.2197	79.3351	4.96147	7.2457
Solyc07g063465	Unknown protein	97.0932	9.62547	31.7842	20.0087	22.5647	41.4102	56.1757	21.8101	23.5343
Solyc08g006930	photosystem I reaction center subunit psaK, chloroplastic (AHRD V3.3 *** A0A2G3AN63_CAPAN)	194.394	7.50073	108.388	19.6223	22.5835	63.9656	96.4966	4.43412	65.6016
Solyc12g056220	plasma membrane intrinsic protein 1.3	115.572	8.68497	108.373	19.3146	32.2673	93.2508	139.621	5.5072	28.5315
Solyc09g056390	Unknown protein	38.8733	4.48458	21.4989	18.7503	15.9328	87.402	119.04	3.54236	12.7657
Solyc05g049990	Heavy metal-associated isoprenylated plant protein (AHRD V3.3 *-* A0A2R6R9M9_ACTCH)	74.5932	0.606471	24.8737	18.6554	19.5932	13.545	43.907	1.14239	6.01154
Solyc11g013130	Unknown protein	76.7544	2.30484	86.4106	15.3842	30.4217	45.8338	86.0382	2.54463	23.7168
Solyc01g097510	annexin 3	60.0164	4.61383	24.1163	14.932	24.458	31.1932	31.0814	3.28656	13.3603
Solyc10g007690	Chlorophyll a-b binding protein, chloroplastic (AHRD V3.3 *** A0A0F7H033_EROTE)	246.656	6.8393	170.085	14.8889	19.654	52.2462	103.147	2.23591	48.2963
Solyc08g006530	Zinc finger protein CONSTANS-LIKE 4 (AHRD V3.3 *** A0A2G2W4F6_CAPBA)	84.594	4.28027	47.003	14.7799	17.4715	23.4839	50.9492	4.09185	21.7725
Solyc05g051750	TOMPRORNA prosystemin	105.613	4.36382	152.92	14.6352	27.5327	102.628	134.961	3.05115	59.2722
Solyc04g014530	Ethylene Response Factor C.2	55.8967	0.812786	12.6558	14.2562	16.7919	10.1087	35.2946	0.769371	9.93341
Solyc10g078910	Protein trichome birefringence (AHRD V3.3 *** A0A1U8EJ41_CAPAN)	44.6503	6.7912	12.4835	13.9247	12.7801	25.7953	45.0172	4.98571	15.743
Solyc02g084640	Aldehyde dehydrogenase (AHRD V3.3 *** A0A1U8FMX3_CAPAN)	66.3908	3.7577	30.2745	13.2993	18.8012	31.8048	45.524	7.68682	26.5904
Solyc05g008900	DUF1218 domain-containing protein (AHRD V3.3 *** A0A1Q3BM99_CEPFO)	25.8714	5.79403	27.2684	12.6712	13.9625	23.1913	34.6797	7.75104	26.5784
Solyc04g051510	curl-3	29.5112	4.81381	19.7614	12.4157	17.3356	16.5541	37.2429	7.43447	10.2652
Solyc02g087770	Aldose 1-epimerase (AHRD V3.3 *** A0A1U8G0C5_CAPAN)	66.6239	4.33295	34.175	11.4239	10.402	18.4444	39.0374	3.62799	26.7027
Solyc07g063600	Chlorophyll a-b binding protein, chloroplastic (AHRD V3.3 *** A0A2G3C388_CAPCH)	28.0281	5.17043	54.7538	11.2882	11.4484	23.951	35.6437	1.5717	19.6185
Solyc05g053930	Protein kinase APK1B, chloroplastic (AHRD V3.3 *** A0A1U8E7T5_CAPAN)	31.6902	4.93427	54.21	11.0564	16.4272	56.3474	84.3231	5.60698	21.9341
Solyc12g098960	Protein kinase domain (AHRD V3.3 *** A0A200R1U1_9MAGN)	27.2919	2.16951	14.9124	10.9222	7.64593	11.0197	13.1659	1.8309	7.46772
Solyc04g072035	Inositol polyphosphate 5-phosphatase I (AHRD V3.3 *** F4HT46_ARATH)	29.7996	3.56937	6.12153	10.8992	8.61057	13.3173	18.1449	3.858	3.76881
Solyc10g055630	plasma membrane intrinsic protein 2.9	42.3514	4.62012	23.1345	10.6707	13.8761	11.3632	20.0412	5.0546	7.1147
Solyc03g118830	3-oxo-5-alpha-steroid 4-dehydrogenase (DUF1295) (AHRD V3.3 *** F4IAN4_ARATH)	21.4121	4.40947	9.96403	10.547	10.7267	11.0093	12.8972	3.05505	10.0432
Solyc02g094320	Actin (AHRD V3.3 *** A0A172MJV1_PAESU)	22.7396	3.61898	20.4168	10.1585	12.144	15.2435	29.6102	5.2506	10.9664
Solyc04g082630	Glyceraldehyde-3-phosphate dehydrogenase (AHRD V3.3 *** A0A2G2X1C8_CAPBA)	116.643	1.9966	41.8271	9.7423	11.6135	34.1044	56.5233	1.70397	28.4943
Solyc12g096960	Major allergen Pru ar 1 (AHRD V3.3 *** Q5GMN2_CAPCH)	20.053	4.27617	2.69358	9.64498	12.6379	16.0774	39.5359	1.81669	11.364
Solyc11g072860	Histone H4 (AHRD V3.3 *-* F2E7L1_HORVV)	23.9651	0.547708	3.39009	9.60054	12.7451	24.445	19.8128	0.341501	0.534624
Solyc10g005200	galactan beta-1,4-galactosyltransferase GALS3 (AHRD V3.3 *** A0A2I4EYQ4_9ROSI)	22.8724	3.03967	13.8688	9.5464	14.5261	13.7398	13.7389	2.11393	10.4757
Solyc03g053040	Unknown protein	20.5786	4.4394	10.2059	9.42359	5.16771	11.4777	17.5663	6.23139	5.46135
Solyc05g024430	transmembrane protein (AHRD V3.3 *-* AT4G13500.1)	23.8603	4.16006	12.88	9.08468	9.02942	14.8334	18.7985	3.66603	9.18376
Solyc02g087840	Leucine zipper, homeobox-associated, Homeodomain-like protein (AHRD V3.3 *** A0A2U1PPL6_ARTAN)	50.9287	1.41058	32.1113	8.8811	16.9591	25.212	67.6623	1.75265	8.23306
Solyc10g007720	Conserved oligomeric Golgi complex subunit 5 (AHRD V3.3 *** A0A200R154_9MAGN)	17.8261	4.27689	8.98615	8.54948	11.4304	10.4849	12.8602	4.34839	9.06674
Solyc11g012450	Inositol transporter 4	17.3219	4.16935	17.0094	8.48338	7.66282	10.4909	17.5308	4.59449	12.0049
Solyc10g085030	Heme-binding-like protein (AHRD V3.3 *** A0A2I0X8X3_9ASPA)	108.843	3.77355	13.9199	8.39695	9.26305	38.8212	49.3545	4.4949	12.5036
Solyc06g083230	GTP cyclohydrolase 1	17.4471	2.04339	8.18854	7.97105	8.1959	10.3181	11.4578	2.91904	4.48537
Solyc07g049610	Xyloglucan galactosyltransferase KATAMARI1 (AHRD V3.3 *** A0A1J3FXZ4_NOCCA)	18.6432	2.43964	11.6417	7.96144	4.82827	8.94841	21.178	4.91192	3.82651
Solyc12g094650	Transmembrane protein, putative (DUF594) (AHRD V3.3 *-* Q9FHI2_ARATH)	23.5099	2.82578	5.55368	7.75058	10.4148	8.92979	20.3129	4.63424	6.60092
Solyc01g005000	Glutamate decarboxylase (AHRD V3.3 *** B1Q3F2_SOLLC)	28.4713	1.7576	45.861	7.74869	15.4878	36.1541	83.552	0.886232	6.80962
Solyc02g091890	myb-like protein X (AHRD V3.3 *-* A0A2I4FW88_9ROSI)	27.633	3.2773	14.0702	7.63542	5.92111	13.0392	12.6037	4.00158	9.32474
Solyc10g008910	Histone H3 (AHRD V3.3 *** B3TM40_ELAGV)	24.5944	0.410268	3.9065	7.46556	8.86093	16.6188	17.7268	0.534067	0.977361
Solyc03g093360	PLAT/LH2 domain (AHRD V3.3 *** A0A200QDT2_9MAGN)	17.3879	0.646578	28.1494	7.37455	17.3544	44.3213	71.5491	1.77088	12.9191
Solyc04g011670	Transcription factor TGA7 (AHRD V3.3 *** A0A1U8GLI3_CAPAN)	15.5372	2.89414	15.4337	6.89067	7.98877	9.24	17.5843	3.14669	4.78693
Solyc09g056130	Ribosomal protein L15 (AHRD V3.3 *-* A0A2G3CLB1_CAPCH)	14.6105	1.59081	5.98151	6.82657	5.92953	4.20221	9.5926	1.22204	2.3206
Solyc12g011100	Unknown protein	80.7655	0.548601	18.6735	6.61101	31.0548	15.7461	181.118	2.33974	3.42333
Solyc10g005960	Fasciclin-like arabinogalactan protein (AHRD V3.3 *** A0A2R6P548_ACTCH)	13.4579	0.496771	8.05193	6.57736	7.00803	26.3628	61.2609	0.520331	3.31518
Solyc04g076860	Zinc finger (C3HC4-type RING finger) family protein (AHRD V3.3 *** A0A2K3NFC1_TRIPR)	27.032	2.505	2.30663	6.1259	2.09765	22.0874	4.3429	1.89377	1.49424
Solyc05g007120	Leucine-rich repeat protein kinase family protein (AHRD V3.3 *** A0A2U1LJE3_ARTAN)	36.7528	2.49198	13.695	6.00869	19.7929	17.3045	19.6158	2.75717	6.90845
Solyc08g007420	LELDH2 L-lactate dehydrogenase	11.5538	1.57451	9.20722	5.64463	5.95221	9.17237	14.4857	4.05042	7.75896
Solyc05g015840	Squamosa promoter binding protein 13	22.8106	2.76295	3.85893	5.61754	4.50512	11.6576	16.9118	4.72453	4.71236
Solyc02g069110	Cathepsin B-like cysteine proteinase (AHRD V3.3 *** Q40413_NICRU)	38.2604	1.9405	20.7363	5.59518	6.78875	21.0802	28.2805	1.69945	10.9497
Solyc03g006250	GDSL esterase/lipase (AHRD V3.3 *** A0A1U8GGV5_CAPAN)	12.6229	1.78537	65.3029	5.47268	3.84935	11.7375	23.1687	0.860795	3.38742
Solyc02g065570	DVL1 (AHRD V3.3 *** Q6X5V0_ARATH)	51.6174	0.690266	34.9434	5.38633	4.9957	37.7074	49.8177	2.11322	5.35296
Solyc01g109340	E3 ubiquitin-protein ligase (AHRD V3.3 *** A0A2G3D341_CAPCH)	20.5415	1.59923	13.7753	5.37932	5.95057	19.4121	26.5383	1.26741	4.07245
Solyc06g066680	Mitochondrial carrier protein (AHRD V3.3 *** A0A200PP03_9MAGN)	12.4915	2.60803	14.6516	5.33306	5.92804	4.97123	12.7277	1.56265	4.36851
Solyc11g150136	Unknown protein	15.8767	1.59476	13.1907	5.32403	5.88766	15.4127	18.0433	1.73443	10.4723
Solyc05g054150	Ras-related protein RABA5a (AHRD V3.3 *** A0A1U8F693_CAPAN)	22.0863	0.69519	13.4184	5.10697	6.42278	10.8956	17.7858	0.635593	2.1258
Solyc11g069570	Cytokinin riboside 5'-monophosphate phosphoribohydrolase (AHRD V3.3 *** A0A2G2YHS4_CAPAN)	14.9198	0.499153	13.2527	5.04193	7.89304	11.0717	13.6325	0.286252	4.25124
Solyc07g006480	Receptor-like kinase (AHRD V3.3 *** D4QD70_DIACA)	14.5018	0.352189	1.40643	4.92625	5.56291	1.76314	11.7202	0.180422	1.77096
Solyc03g113130	plant cysteine oxidase 2-like (AHRD V3.3 *** A0A2G3A1M0_CAPAN)	29.8481	0.963215	17.1193	4.91584	6.51593	4.36891	24.2062	0.734173	14.9822
Solyc03g114150	Aldehyde dehydrogenase (AHRD V3.3 *** A0A2U1M8J4_ARTAN)	48.8457	1.74228	31.1596	4.83007	5.96605	14.1513	54.3148	1.78569	17.1286
Solyc12g005040	Calcium-dependent protein kinase (AHRD V3.3 *-* Q9XER6_SOLTU)	15.9629	1.7947	20.1718	4.75635	5.80478	8.39188	17.7284	1.87043	7.38285
Solyc03g071690	Non-symbiotic hemoglobin 2 (AHRD V3.3 *** HBL2_SOLLC)	12.1673	0.567184	14.6449	4.73327	2.39905	15.4521	27.2688	0.742763	5.13128
Solyc12g100140	Transcription factor bHLH80 (AHRD V3.3 *** A0A2G2YBF5_CAPAN)	11.7061	2.34261	11.2432	4.70535	4.47054	7.62348	11.0392	2.32623	4.80701
Solyc02g071050	Purine permease (AHRD V3.3 *** A0A2P5DL88_TREOI),Pfam:PF16913	18.2368	1.00243	10.7749	4.67181	2.16014	21.3281	26.2512	0.255388	2.04119
Solyc05g005960	Protein NRT1/ PTR FAMILY 1.2 (AHRD V3.3 *** A0A1J3DU78_NOCCA)	25.5038	0.404158	17.5772	4.60574	4.29789	10.7106	16.0577	0.338019	7.44859
Solyc07g005230	Unknown protein	10.2431	1.85999	5.38095	4.57187	4.60529	7.58312	8.82856	1.58474	3.32847
Solyc02g065780	Protein RALF-like 27 (AHRD V3.3 *** A0A2G3D352_CAPCH)	50.9456	0.362923	33.3888	4.54535	14.5484	28.0196	34.674	0.549218	3.56799
Solyc09g008240	ABC transporter (AHRD V3.3 *** A0A200R5N4_9MAGN)	19.3448	2.06061	16.295	4.47394	3.61398	11.7973	12.7777	1.75026	7.67234
Solyc09g083130	Acylamino-acid-releasing enzyme (AHRD V3.3 *** A0A1J3E2A0_NOCCA)	20.8622	0.910795	5.6964	4.43788	5.21182	5.15534	11.7011	0.370692	1.72518
Solyc02g087000	Potassium transporter (AHRD V3.3 *** A0A2G3AC18_CAPAN)	18.1975	1.65601	11.7708	4.40473	4.05321	15.5549	21.6876	0.971611	1.39077
Solyc08g066330	LEY17225 cyclin-dependent protein kinase A-1	27.7518	1.39034	12.2788	4.26393	5.74644	9.02778	12.4224	1.66799	6.06956
Solyc09g074475	Unknown protein	11.3335	0.475724	3.5672	4.15313	4.88301	4.08637	7.95498	2.18861	1.03815
Solyc09g065240	Patatin (AHRD V3.3 *** A0A2G3CVC2_CAPCH)	14.9954	1.86009	5.53903	4.13929	1.50685	7.10679	7.98922	1.31098	4.56599
Solyc08g060970	polygalacturonase AF118567	34.1772	1.94399	4.8223	4.06135	2.44364	12.7005	50.5378	2.06752	5.24781
Solyc06g071390	26S proteasome complex subunit DSS1 (AHRD V3.3 *** A0A2G3C9J6_CAPCH)	11.683	1.4142	6.70147	4.05097	8.21083	9.55148	11.6502	1.08633	6.15517
Solyc04g082480	Plant regulator RWP-RK family protein, putative (AHRD V3.3 *** A0A061FD78_THECC)	8.231	1.90767	4.40974	4.0188	3.48279	4.03794	6.47374	3.03225	3.43184
Solyc09g007480	transmembrane protein (AHRD V3.3 -** AT5G03120.1)	51.6959	0.965032	27.5022	3.99294	7.24557	16.8461	26.8904	0.388295	1.94287
Solyc11g013230	Unknown protein	12.7331	1.81757	2.25328	3.97332	4.77294	4.10597	12.7648	0.714213	2.21865
Solyc10g081320	R2R3MYB transcription factor 69	24.6411	0.221707	5.93933	3.90826	3.02508	14.2223	22.9463	0.481125	4.48276
Solyc03g121190	Unknown protein	25.6158	0.438271	2.06605	3.84969	8.6947	10.1448	37.2169	0.652461	0.926059
Solyc10g017610	Unknown protein	8.70501	0	3.94406	3.8215	3.5207	3.43605	10.0421	3.06643	4.36932
Solyc07g045530	cilia- and flagella-associated protein 251-like (AHRD V3.3 --* XP_015870144.1)	24.0419	1.06701	9.07282	3.57452	4.88773	4.33402	18.4606	1.45978	10.4413
Solyc02g093525	hypothetical protein (AHRD V3.3 *** AT5G14410.1)	9.43937	0.472328	9.33565	3.51691	3.3525	2.66608	6.49736	1.5939	3.27633
Solyc01g094240	NAD(P)-binding Rossmann-fold superfamily protein (AHRD V3.3 *** F4JE70_ARATH)	8.13322	0.283635	58.6016	3.51263	3.24879	30.4692	40.3375	0.634755	5.38128
Solyc07g054140	Syntaxin (AHRD V3.3 *** A0A2G3C0S2_CAPCH)	7.75234	1.03941	5.04881	3.28449	3.04237	6.70854	7.38149	0.639496	4.2186
Solyc02g080540	ATP synthase gamma chain, chloroplastic (AHRD V3.3 *** A0A2G3D743_CAPCH)	60.2175	0.880165	16.4684	3.08934	3.81185	24.0538	33.5552	0.379075	5.59259
Solyc03g120160	hypothetical protein (AHRD V3.3 *-* AT1G67910.2)	8.6501	1.14931	3.4184	3.06487	3.80666	4.23129	7.89339	1.58102	3.51934
Solyc07g065460	UPA24 (AHRD V3.3 *-* C8YZB6_CAPAN)	15.4822	0.306118	5.56573	3.05837	3.17356	9.47629	5.50519	0.64552	2.78802
Solyc09g083200	Protein kinase-like domain-containing protein (AHRD V3.3 *** A0A2U1MF72_ARTAN)	9.02069	1.49001	4.86584	2.97749	3.41399	3.87996	6.66196	1.66623	3.51924
Solyc01g094890	Ferric reduction oxidase 2 (AHRD V3.3 *** A0A2G2W6D0_CAPBA)	9.28692	0.742421	3.59972	2.93458	3.82583	3.44896	5.82897	0.130863	2.05402
Solyc03g113680	Microtubule-associated protein TORTIFOLIA1 (AHRD V3.3 *** A0A2K3N0J0_TRIPR)	6.54534	0.0605334	2.35748	2.87398	0.875364	2.7574	2.84919	0.0407139	0.683036
Solyc07g005960	Carboxypeptidase (AHRD V3.3 *** A0A1U8F7V7_CAPAN)	18.1519	1.083	10.0206	2.78956	10.9717	8.86036	12.9248	0.729051	3.88122
Solyc05g007110	WRKY transcription factor 76	12.9056	1.14948	6.24215	2.7637	10.362	7.64483	7.44368	1.16164	2.91273
Solyc11g072510	NAD(P)-binding Rossmann-fold superfamily protein (AHRD V3.3 *** A0A2U1MHS5_ARTAN)	16.5183	1.28464	9.27056	2.7632	4.54409	7.9261	12.912	0.847731	1.99426
Solyc12g005840	Ras-related small GTP-binding family protein (AHRD V3.3 *** A0A2U1P8S5_ARTAN)	20.7939	0.133105	1.07275	2.72969	5.46573	6.95874	13.622	0.438631	0.41789
Solyc11g006020	NADH dehydrogenase-like complex O (AHRD V3.3 *-* A0A0F7GY98_9ASPA)	9.42669	0	2.718	2.61519	3.0313	1.04459	4.81913	0.145359	0.782322
Solyc01g074000	Histone H3 (AHRD V3.3 *** D8L9K7_WHEAT)	8.23978	0.421624	1.43331	2.59214	2.59287	5.71902	5.53356	0.264322	0
Solyc03g114730	O-fucosyltransferase (AHRD V3.3 *** A0A2P5EBU6_TREOI)	13.6772	0.936948	5.04101	2.51511	3.8681	16.5746	26.6092	1.81526	3.72879
Solyc06g050350	WEB family (AHRD V3.3 *** A0A2U1NVR7_ARTAN)	10.0099	0.853246	5.70223	2.48659	3.58355	7.69208	11.7848	1.31886	3.51478
Solyc02g090930	Lipase (AHRD V3.3 *** A0A200QYW4_9MAGN)	10.2705	0.511841	8.14779	2.47255	3.08516	18.3705	17.9559	0.637724	1.64729
Solyc06g073940	protein FAF-like, chloroplastic (AHRD V3.3 *-* A0A2I4H6U5_9ROSI)	15.6759	0.706165	30.1566	2.41912	4.94764	16.883	31.1687	1.33313	7.63517
Solyc01g091200	UDP-glucuronate 4-epimerase 4 (AHRD V3.3 *** A0A1J3F7T2_NOCCA)	7.10864	1.0104	3.37416	2.41603	2.69137	2.96563	4.64059	1.23391	1.91856
Solyc02g079990	Cysteine-rich receptor-like protein kinase 10 (AHRD V3.3 *** A0A2G3D6H0_CAPCH)	7.14125	0.989439	2.67771	2.34496	3.08406	1.97535	3.94445	0.551355	2.47014
Solyc08g080150	TCP transcription factor 20	7.92929	0.96205	10.504	2.32088	2.31073	6.90168	13.4428	1.1735	4.50658
Solyc07g022900	Chlorophyll a-b binding protein, chloroplastic (AHRD V3.3 *** A0A2G2V6L4_CAPBA)	14.5152	0.57655	6.16648	2.21401	2.25576	5.18849	11.2101	0.505303	2.54237
Solyc02g091690	bHLH transcription factor 081	19.9653	0.220943	11.4211	2.19737	13.8969	19.0488	52.6043	0.178323	0.994288
Solyc01g005985	Bifunctional inhibitor/lipid-transfer protein/seed storage 2S albumin superfamily protein, putative (AHRD V3.3 *** A0A061GSH0_THECC)	14.3782	0.257424	19.4329	2.19305	2.15924	7.89094	15.6869	1.17917	2.45599
Solyc06g009810	ethylene-responsive transcription factor CRF1 (AHRD V3.3 --* XP_004245542.1)	7.49094	0.708924	18.717	2.17941	2.26368	13.4712	11.5029	0.194786	3.54923
Solyc08g068700	Tyramine n-hydroxycinnamoyl transferase (AHRD V3.3 *** Q5D8C0_CAPAN)	11.7496	0.964666	7.03768	2.17804	4.02805	2.59012	26.3158	1.38393	1.15326
Solyc06g053780	Protein WVD2-like 1 (AHRD V3.3 *** A0A2G2WJF4_CAPBA)	11.0143	0.858893	9.0734	2.14421	1.25122	3.58227	7.52892	0.702881	2.54
Solyc06g072660	DEK (AHRD V3.3 *-* A0A200R412_9MAGN)	6.12935	1.00312	3.10697	2.12901	3.3912	4.55353	3.94688	1.65923	1.1118
Solyc06g063180	glutamate receptor-like 2.2	5.31277	0.659624	0.761084	2.11389	1.54953	2.58106	5.44897	0.30745	2.59048
Solyc02g068350	Uroporphyrinogen-III synthase (AHRD V3.3 *** B6U9W1_MAIZE)	5.22744	0.998723	5.48808	2.10393	2.29092	3.27422	6.85032	1.10087	2.01284
Solyc08g067030	DUF642 domain-containing protein (AHRD V3.3 *** A0A1Q3BRG3_CEPFO)	27.0311	0.0383874	1.62162	2.09805	1.80741	27.7237	27.3607	0.10407	2.13411
Solyc05g041530	Alpha/beta-Hydrolases superfamily protein (AHRD V3.3 *** A0A2U1LLS3_ARTAN)	5.77706	0.879374	8.58004	2.06712	1.55533	2.90023	5.64649	1.05472	3.31774
Solyc12g095980	Late embryogenesis abundant (LEA) hydroxyproline-rich glycoprotein family (AHRD V3.3 *** A0A2U1MMJ0_ARTAN)	4.75056	0.667109	3.3702	2.03932	3.06304	4.10791	8.34376	0.511752	3.3186
Solyc03g121970	protein BIG GRAIN 1-like A (AHRD V3.3 *** A0A2I4FTX4_9ROSI)	9.23835	0.76349	4.86978	2.0337	3.49749	6.86743	10.2973	0.828525	1.56222
Solyc02g093500	Gdsl esterase/lipase (AHRD V3.3 *** A0A2P4LYH6_QUESU)	3.96576	0.792489	5.36397	1.97892	1.85542	4.53338	6.70568	0.485859	2.94932
Solyc05g054610	Histone H4 (AHRD V3.3 *-* F2E7L1_HORVV)	5.00599	0	1.35015	1.94495	2.5216	4.53456	1.83619	0	0.178208
Solyc12g049400	Tify (AHRD V3.3 *** A0A200Q172_9MAGN)	6.83861	0.546825	1.85217	1.94458	3.92696	2.8141	4.10411	0	0.551401
Solyc06g083070	Fimbrin-2 (AHRD V3.3 *** A0A2G2WN11_CAPBA)	16.0782	0.551786	11.099	1.89814	2.90845	3.53792	8.33155	0.471589	3.83169
Solyc02g089250	Pollen Ole e 1 allergen/extensin (AHRD V3.3 *-* A0A200R2G7_9MAGN)	7.2949	0.059904	1.08864	1.80353	1.33379	4.01739	2.10542	0.0607057	0.0630753
Solyc07g039510	Alpha/beta-Hydrolases superfamily protein (AHRD V3.3 *** Q9SN82_ARATH)	7.81161	0.715558	6.07894	1.78659	1.74111	4.45315	4.2988	0.656728	3.97441
Solyc11g069625	Unknown protein	3.67703	0.486453	4.27836	1.78594	0.540839	5.09092	6.33388	0.569676	2.64346
Solyc12g094390	Syringolide-induced protein 14-1-1 (AHRD V3.3 *** A0A2K3M7L2_TRIPR)	4.5963	0.289741	6.03552	1.75546	2.31264	2.55496	9.61494	0.835267	2.68759
Solyc01g111930	Rop guanine nucleotide exchange factor 1 (AHRD V3.3 *** A0A2G2W9R1_CAPBA)	5.40195	0.73816	3.30727	1.71144	3.19327	4.73232	5.05128	0.526599	3.28632
Solyc02g021430	Mitochondrial transcription termination factor family protein (AHRD V3.3 *** O64685_ARATH)	8.70595	0.661462	7.95083	1.68391	2.32664	4.47766	7.90783	0.694642	4.62749
Solyc12g005030	Calcium-dependent protein kinase (AHRD V3.3 *** Q9XER6_SOLTU)	6.93962	0.393703	8.30389	1.66929	1.33454	4.0959	9.3582	1.55979	3.80403
Solyc05g006830	Thioredoxin (AHRD V3.3 *** A0A2G2VM05_CAPBA)	12.0316	0.712702	25.7217	1.65432	2.19584	76.4428	71.5502	2.20606	6.80924
Solyc01g066860	hypothetical protein (AHRD V3.3 *** AT1G63310.1)	9.00276	0.131031	5.07484	1.60078	1.81123	12.3074	78.3448	1.46664	6.88243
Solyc12g020110	SNF2_N domain-containing protein/Helicase_C domain-containing protein/HIRAN domain-containing protein/zf-C3HC4_2 domain-containing protein (AHRD V3.3 *** A0A1Q3CI53_CEPFO)	4.00173	0.72981	1.46036	1.55857	1.76914	1.25543	2.28152	0.937009	1.36644
Solyc05g052820	proline transporter 3	3.18263	0.423424	4.05351	1.53278	2.08906	3.37466	3.07864	0.559986	0.859809
Solyc12g044920	Phospholipid-transporting ATPase (AHRD V3.3 *** A0A1U8F7U0_CAPAN)	4.22991	0.352555	2.15918	1.52557	0.8807	2.46039	2.26903	0.269649	1.22362
Solyc06g084050	Photosystem II reaction center W protein, chloroplastic (AHRD V3.3 *** A0A2G2WN23_CAPBA)	24.2745	0.361211	8.26102	1.38628	2.52319	8.01311	17.0747	0.512251	4.16321
Solyc11g072040	GDSL esterase/lipase (AHRD V3.3 *** A0A2K3NP63_TRIPR)	2.92145	0.371816	3.41025	1.36245	2.36826	2.46909	3.22907	0.592284	1.31646
Solyc11g010810	UDP-glycosyltransferase 91A1 (AHRD V3.3 *** A0A2G2Y5N3_CAPAN)	14.7416	0.202902	10.3799	1.34874	2.35035	4.88198	8.43254	0.490474	2.40071
Solyc02g088500	Glycosyltransferase (AHRD V3.3 *** A0A2I4FYE0_9ROSI)	4.05527	0.602496	3.68999	1.3398	2.53113	3.8997	3.79516	0.70242	2.04849
Solyc03g096800	membrane protein of ER body-like protein (AHRD V3.3 *-* A0A2I4FK95_9ROSI)	2.75591	0.53344	2.56339	1.33347	1.20009	4.07279	5.25142	0.361766	1.38118
Solyc02g090340	Geraniol 8-hydroxylase (AHRD V3.3 *** A0A2G2XIM9_CAPBA)	4.90425	0.210931	2.0925	1.33087	2.19095	0.98328	4.2194	0.0674356	0.46571
Solyc06g075520	Glutathione S-transferase (AHRD V3.3 *** A0A200PZB1_9MAGN)	7.88844	0	1.79444	1.32267	1.49105	1.29738	5.17575	0.161927	1.15544
Solyc03g031800	Xyloglucan endotransglucosylase/hydrolase (AHRD V3.3 *** A0A2G2WX11_CAPBA)	8.24592	0.252515	3.76703	1.27931	2.47969	8.74342	11.8743	0.350162	1.68805
Solyc05g051735	Unknown protein	2.70545	0	3.39758	1.27562	1.40921	1.66071	3.15727	0.11263	0.352648
Solyc02g064940	Leucine-rich repeat family protein (AHRD V3.3 *** G3CHK6_PONTR)	12.4682	0.499408	13.6576	1.27431	5.62418	2.8007	8.48489	0.618428	6.55855
Solyc07g055470	Cytochrome (AHRD V3.3 *** A0A2G2Z447_CAPAN)	8.12272	0.625118	34.6004	1.25777	2.49078	4.70166	18.8159	0.55594	2.5221
Solyc06g083080	Pathogenic type III effector avirulence factor Avr AvrRpt-cleavage: cleavage site protein (AHRD V3.3 *** Q8LEL0_ARATH)	6.27839	0.344788	3.30354	1.23748	1.86347	5.7229	9.4956	0.227932	3.60493
Solyc12g008530	Pectinesterase (AHRD V3.3 *** A0A2G2YV59_CAPAN)	4.02935	0.333717	2.96457	1.23589	2.28798	4.02389	6.06511	0.139583	1.27585
Solyc10g078250	Peptidylprolyl isomerase (AHRD V3.3 *-* A0A2G2VW61_CAPBA)	6.91832	0.227667	1.86841	1.22799	1.51049	3.24887	4.56405	0.0958315	0.679623
Solyc11g069920	I2C6	2.91296	0.266298	1.12287	1.22382	0.703287	2.21481	4.81632	0	0
Solyc12g009730	receptor-like protein 12 (AHRD V3.3 *** A0A1S4DP57_TOBAC)	6.57565	0.560908	2.71953	1.22334	1.5623	2.28596	8.59509	0.491869	1.55492
Solyc07g052610	cyclinU1_1	6.78261	0.30572	2.08701	1.22261	1.35984	1.47925	3.91277	0	1.18628
Solyc06g068815	Unknown protein	6.78571	0.291341	3.82185	1.20149	1.53044	3.53006	5.43751	0.561465	1.20928
Solyc02g087870	ABC transporter (AHRD V3.3 *** A0A200QEZ6_9MAGN)	6.52127	0.57298	5.63727	1.19809	0.892268	3.99741	6.30275	0.721441	2.33574
Solyc01g091140	Nitroreductase family protein (AHRD V3.3 *** A0A2K3NXL4_TRIPR)	3.1365	0.50905	2.02515	1.19258	1.73761	2.3647	3.14527	0.444476	0.805167
Solyc08g028690	NAD(P)-binding Rossmann-fold superfamily protein (AHRD V3.3 *** F4JI53_ARATH),Pfam:PF13561	3.07895	0.327072	3.89113	1.17892	0.681949	2.81663	2.23535	0.0500696	0.68985
Solyc09g092130	Sucrose phosphate synthase (AHRD V3.3 *** A0A0B5L7E2_LILDA)	2.47954	0.340581	0.426599	1.16648	1.46625	2.54942	1.6673	1.09285	1.26501
Solyc04g014510	glutamine synthase	9.97791	0.140832	3.90012	1.15731	1.81509	7.1976	20.6009	0.0697305	0.91069
Solyc05g010320	Chalcone-flavonone isomerase family protein (AHRD V3.3 *** A0A193AUW5_SOLME)	3.6719	0.273887	2.77091	1.15636	1.57912	2.82112	3.30458	0.611469	2.41168
Solyc02g080620	Arogenate dehydratase (AHRD V3.3 *** A0A1U8FWM0_CAPAN)	2.8074	0.105419	1.49328	1.14767	0.842786	2.62646	3.6902	0.164325	0.84528
Solyc07g051820	Cellulose synthase (AHRD V3.3 *** A0A200PYU7_9MAGN)	10.359	0.063136	10.9717	1.1249	1.30051	5.13014	15.6128	0.187663	0.0672812
Solyc06g049040	Basic-leucine zipper (BZIP) transcription factor family protein (AHRD V3.3 *** A0A2U1LV89_ARTAN)	3.19513	0.396346	2.57517	1.11649	1.86566	1.91843	2.76834	0.636483	1.43989
Solyc11g071460	NAD(P)-binding Rossmann-fold superfamily protein (AHRD V3.3 *** A0A2U1PI79_ARTAN)	4.19083	0.344874	4.51825	1.1093	1.38574	2.35198	4.82769	0.110748	1.31879
Solyc11g042950	Xylulose kinase-1 (AHRD V3.3 *-* A0A2U1MR58_ARTAN)	7.21097	0.202139	7.61946	1.04723	1.47258	6.26735	12.5917	0.334555	1.31224
Solyc03g078310	Long-Chain Acyl-CoA Synthetase (AHRD V3.3 *-* A0A1Y1I5E8_KLENI)	2.53787	0.197136	1.74227	1.0366	0.746038	1.25054	2.45711	0.566059	1.57112
Solyc08g082710	Protein ABIL3 (AHRD V3.3 *** A0A2G2XK36_CAPBA)	5.15636	0.452575	3.66001	1.02699	0.942207	4.10908	4.84818	0.623588	1.62269
Solyc08g079100	CRABS CLAW 1b	4.63558	0.154507	2.40013	1.00754	0.423568	1.81531	4.17874	0	0.829408
Solyc11g013270	O-fucosyltransferase (AHRD V3.3 *** A0A2P5CFH3_PARAD)	2.16423	0.242187	2.87858	0.940953	1.1418	1.39908	1.06729	0.566261	1.02304
Solyc03g117540	ABC transporter C family member 13 (AHRD V3.3 *** A0A2G3CZQ5_CAPCH)	4.26726	0.332847	2.39162	0.933713	2.01625	6.72292	9.06641	0.275262	2.05774
Solyc01g101120	Carbohydrate-binding X8 domain superfamily protein (AHRD V3.3 *-* F4I0Z2_ARATH)	3.52433	0.383682	8.58833	0.932601	1.00675	6.47097	16.4627	0.575753	8.2032
Solyc07g020870	RING-type E3 ubiquitin transferase (AHRD V3.3 *** A0A200QDL2_9MAGN)	2.54069	0.22608	0.346369	0.927472	0.875357	2.07811	3.15371	0.154182	0.479666
Solyc05g005950	Protein NRT1/ PTR FAMILY 1.2 (AHRD V3.3 *** A0A1J3DU78_NOCCA)	18.4457	0.276911	15.9675	0.906316	1.73737	9.75068	17.3189	0.243301	4.11931
Solyc07g040740	O-acyltransferase (AHRD V3.3 *** A0A2G2Z173_CAPAN)	2.91516	0.201657	2.11483	0.882939	1.43577	1.0364	3.18712	0.289513	1.0727
Solyc04g074110	Carbohydrate esterase, putative (DUF303) (AHRD V3.3 *** Q0WNN6_ARATH)	4.80615	0.218938	2.34201	0.858143	1.69153	1.86266	3.08463	0.0717326	1.45418
Solyc10g047240	annexin 9	10.5745	0.0942351	1.03794	0.851768	0.781727	5.85607	13.9244	0.303433	1.05038
Solyc01g057910	R2R3MYB transcription factor 2	4.16163	0.164519	2.107	0.851313	1.03547	1.42426	2.63608	0.204193	1.05064
Solyc11g072600	APETALA2d	25.2574	0	9.28193	0.823097	2.98784	19.5559	24.0406	0.782329	1.66031
Solyc10g078500	small basic intrinsic protein 1.3	8.70261	0.180239	2.94195	0.811357	0.846243	0.594365	4.4917	0.868221	0.372846
Solyc01g094910	ferric-chelate reductase	7.82829	0.0238151	0.565941	0.785041	0.505916	1.1799	5.82997	0.0907295	0.309196
Solyc02g067700	RING/U-box superfamily protein (AHRD V3.3 *-* A0A2U1LDD8_ARTAN)	3.83031	0.110673	1.00916	0.783055	0.886965	2.74907	1.47357	0.318251	1.32952
Solyc05g014190	CAAX amino terminal protease family protein (AHRD V3.3 *** AT3G26085.2)	5.31672	0.324364	2.91157	0.760456	1.00301	2.29009	2.2688	0.160464	1.70973
Solyc01g080600	Histone H3 (AHRD V3.3 *-* A0A200Q2V7_9MAGN)	3.86523	0	0.581061	0.752985	1.18128	3.10018	2.0362	0.158083	0.0824939
Solyc05g007830	expansin12	5.02813	0	0.394765	0.744789	1.30581	3.46773	2.55024	0.095146	0.196667
Solyc05g013570	BTB/POZ domain-containing protein (AHRD V3.3 *** A0A2G2VN16_CAPBA)	5.73994	0.250943	9.42224	0.727221	0.634567	3.84039	8.64272	0.519391	2.37724
Solyc03g020070	Proteinase inhibitor type-2 (AHRD V3.3 *** A0A2G2XU31_CAPAN)	2.38375	0	0	0.704595	0.252775	0.0801848	1.42003	0	0.330737
Solyc01g108930	B3 domain-containing protein (AHRD V3.3 *** A0A1Q3CJU4_CEPFO)	2.20758	0.162777	3.23623	0.692672	1.1338	2.2005	6.6128	0.246634	0.739395
Solyc04g007400	NAD(P)-binding Rossmann-fold superfamily protein (AHRD V3.3 *** F4IKL5_ARATH),Pfam:PF13561	6.47125	0.268703	3.33889	0.677359	0.596841	5.98498	7.28183	0.465954	0.490224
Solyc04g074700	LES17306 homeodomain protein	3.72164	0.275521	0.479463	0.671704	0.525177	2.20403	2.18226	0.317014	0.962175
Solyc04g014645	LRR receptor-like serine/threonine-protein kinase EFR (AHRD V3.3 *-* A0A1U8GVB4_CAPAN)	2.11235	0	0.762844	0.665139	0.57822	0.357934	1.96788	0.237408	0.611348
Solyc02g081600	Zinc transporter protein (AHRD V3.3 *-* A5BDR3_VITVI)	6.12976	0.293498	7.20801	0.663852	0.608273	5.70971	7.64334	0.369736	1.51462
Solyc03g095660	Unknown protein	6.06348	0	4.69405	0.660245	1.24444	0.511021	4.53828	0.45831	0.966248
Solyc05g006700	Wall-associated receptor kinase-like protein (AHRD V3.3 *** A0A2K3NTT9_TRIPR)	6.39038	0.308463	3.81031	0.636496	0.306509	2.50037	6.96875	0.205129	0.72078
Solyc03g114930	PsbP-like protein 1, chloroplastic (AHRD V3.3 *** A0A2G3A242_CAPAN)	6.06273	0.204456	2.55683	0.612906	0.977592	3.27561	4.12438	0.304458	1.88547
Solyc06g066640	Photosystem I reaction center subunit VI, chloroplastic (AHRD V3.3 *** A0A2G2WLH8_CAPBA)	13.6445	0.151988	2.77617	0.602991	1.10374	6.17912	8.29572	0.140139	1.43333
Solyc06g074070	receptor-like kinase TMK3 (AHRD V3.3 *** A0A1S3XME2_TOBAC)	3.33913	0.11404	0.770333	0.59649	1.14157	0.969319	1.64775	0.113379	0.793401
Solyc04g050620	Cytochrome (AHRD V3.3 *** A0A2G2Y725_CAPAN)	17.979	0.157278	5.26256	0.56745	1.20736	2.08579	9.89049	0.060743	0.126509
Solyc12g010960	2-alkenal reductase (NADP(+)-dependent) (AHRD V3.3 *** A0A2G2WX40_CAPBA)	3.51499	0.044337	2.46408	0.549837	0.989673	3.48484	3.94643	0.269183	0.0933684
Solyc08g015940	EPIDERMAL PATTERNING FACTOR-like protein 8 (AHRD V3.3 *** A0A2I4H6E6_9ROSI),Pfam:PF17181	10.1541	0	8.51072	0.546598	1.10939	6.41395	14.5694	0.188915	1.72182
Solyc10g008450	F-box protein (AHRD V3.3 *** A0A2K3P6V3_TRIPR)	2.87076	0.0590989	1.40601	0.544317	1.07376	0.644771	2.18461	0	0.226663
Solyc05g012790	S-acyltransferase (AHRD V3.3 *** A0A2G2VL69_CAPBA)	3.03354	0.0943409	0.634722	0.544195	0.587588	1.71733	1.18343	0.0693372	0.527668
Solyc09g090360	phosphate transporter PHO1-like (AHRD V3.3 *** A0A2I4DLD0_9ROSI)	3.90442	0.149431	0.730088	0.536124	0.398154	3.27089	2.7668	0.075379	0.674762
Solyc12g006805	SOUL heme-binding family protein (AHRD V3.3 *** Q8VZ90_ARATH)	2.88454	0.143748	5.47606	0.532751	0.312937	1.64029	2.03818	0	1.28836
Solyc06g060560	hypothetical protein (AHRD V3.3 *** AT2G27830.1)	2.82458	0	3.2082	0.529765	0.114772	2.1372	1.73624	0.17449	0.828323
Solyc02g065060	Short-chain dehydrogenase/reductase SDR (AHRD V3.3 *** A0A200PU74_9MAGN)	2.41187	0.190942	0.56415	0.517738	1.24384	1.0867	1.48478	0.289519	0
Solyc04g080420	agglutinin-like isoform X1 (AHRD V3.3 *** A0A1U8GRQ9_CAPAN)	2.66207	0	0.443788	0.49228	0.815255	3.59731	14.6998	0.134731	1.85987
Solyc06g071220	Unknown protein	4.52015	0	2.33462	0.48831	0.804434	0.847699	2.66346	0.261148	0
Solyc02g068660	wall-associated receptor kinase-like 10 (AHRD V3.3 *** A0A2I4G978_9ROSI)	5.8489	0.0531078	2.70514	0.485239	0.7828	0.484615	3.1026	0.209974	0.274205
Solyc12g009600	Thylakoid lumenal 16.5 kDa protein, chloroplastic (AHRD V3.3 *** A0A2G2YVM2_CAPAN)	10.3886	0.136897	8.10697	0.467874	1.00698	7.56934	8.43173	0.25245	4.9478
Solyc04g007950	Cysteine-rich repeat secretory protein 60 (AHRD V3.3 *** A0A2G3CFE1_CAPCH)	11.2585	0.0974254	1.87072	0.459372	1.3744	4.6542	5.20616	0.0439555	0.749892
Solyc06g075580	Kinesin (AHRD V3.3 *** A0A200R660_9MAGN)	3.49472	0.191103	1.67489	0.457169	0.601612	2.33998	2.87925	0.368054	0.810459
Solyc06g050840	bHLH transcription factor135	6.92312	0.138754	4.21942	0.455355	0.259435	4.6009	20.9701	0.187805	0.0653359
Solyc04g056640	Leucine rich receptor kinase (AHRD V3.3 *** A0A2P5AMX7_TREOI)	3.35659	0.150487	1.47336	0.445054	0.478441	1.11345	1.81741	0.118969	0.331712
Solyc05g005550	BURP domain (AHRD V3.3 *-* A0A200QH65_9MAGN)	18.315	0	15.275	0.444366	0.84066	14.6548	17.0345	0.142942	0.278113
Solyc05g053020	Thaumatin-like protein (AHRD V3.3 *** A0A1U8H124_CAPAN)	3.03005	0.161422	4.80116	0.440921	0.547478	1.54881	4.02747	0.418536	0.82914
Solyc08g066840	tonoplast intrinsic protein 4.1	10.9664	0.106115	16.4326	0.422466	0.475142	18.6332	13.7145	0.253175	1.36287
Solyc12g008980	Delta,Pfam:PF05834	2.7529	0	0.728213	0.414574	0.533243	0.347229	1.41794	0	0.235657
Solyc06g007770	ER lumen protein retaining receptor (AHRD V3.3 *** A0A200QBW0_9MAGN)	2.4557	0.0483123	1.6159	0.410362	0.618476	2.44385	1.92305	0	0.948749
Solyc08g006310	Cellulose synthase-like C4, glycosyltransferase family 2 (AHRD V3.3 *** A9TYJ5_PHYPA)	3.6316	0.0204672	1.98412	0.371734	0.337704	1.35197	1.8371	0.0826878	0.44468
Solyc11g062440	L-ascorbate oxidase (AHRD V3.3 *** ASO_TOBAC)	5.70227	0.154078	1.38519	0.364589	0.940875	8.61534	8.93661	0.197148	0.525056
Solyc12g008930	Basic helix-loop-helix (BHLH) DNA-binding family protein (AHRD V3.3 *-* A0A2U1P678_ARTAN)	6.28141	0	0	0.356853	2.63016	0.232876	3.74472	0	0
Solyc10g045380	Vacuolar protein sorting-associated protein 62 (AHRD V3.3 *** A0A200RA51_9MAGN)	2.98096	0.0762348	1.20427	0.340691	0.584146	2.15898	1.976	0.0256372	0.0535138
Solyc01g091170	ARGINASE 2	27.7678	0	3.05881	0.325919	0.508195	4.40429	14.2913	0.174479	0.439029
Solyc08g082160	subtilisin-like serine protease 3 (AHRD V3.3 --* AT2G19170.2)	3.31624	0	0.453906	0.31421	0.832726	1.78745	1.64968	0	0.0874228
Solyc09g065890	Phospholipase A1-Igamma2, chloroplastic (AHRD V3.3 *-* A0A2G2VP55_CAPBA)	2.73045	0.0716858	1.46727	0.311817	0.300505	1.29079	4.15476	0.202547	0.403037
Solyc12g044820	ABC transporter C family member 8 (AHRD V3.3 *** A0A2G2W0I8_CAPBA)	2.22617	0.129058	1.37133	0.311055	0.598698	2.22643	2.57676	0.0681471	0.061221
Solyc04g079340	DUF547 domain-containing protein/Lzipper-MIP1 domain-containing protein (AHRD V3.3 *** A0A1Q3BMV4_CEPFO)	2.02399	0.152656	0.806359	0.308876	0.557023	0.92766	3.60703	0.0473548	0.52935
Solyc05g051010	Dihydroflavonol-4-reductase (AHRD V3.3 *** A0A2K3N028_TRIPR)	5.10345	0	0.698467	0.298902	0.353106	2.36532	1.71036	0	0.0973044
Solyc11g065760	TK1-like deoxyribonucleoside kinase	2.48058	0.0715954	0.19517	0.256096	0.763715	1.23339	0.610337	0	0
Solyc03g111810	Sieve element occlusion a (AHRD V3.3 *** E2FKJ8_9SOLN)	10.8883	0.02137	0.98264	0.243688	0.318189	12.1922	25.7895	0.219582	2.48914
Solyc12g088530	cyclin A3.1	2.08914	0	0.168527	0.230227	0.06498	1.51173	0.92439	0.32432	0.0778822
Solyc08g077870	cyclin-T1-like (AHRD V3.3 *** A0A2I4GUH5_9ROSI)	8.7017	0	0.999472	0.230134	0.0787025	0.798468	7.25341	0	0
Solyc06g061090	TLDc domain protein (AHRD V3.3 *** Q682Q6_ARATH)	4.91728	0.0611801	4.38207	0.219495	0.273284	1.87012	2.9919	0.574331	2.81832
Solyc02g090220	Dof zinc finger protein PBF (AHRD V3.3 *** A0A2G3D8X0_CAPCH)	2.42817	0	0.453946	0.216125	0.263548	0.288519	2.59221	0	0
Solyc10g009580	Glycosyltransferase (AHRD V3.3 *** A0A2I4F8D3_9ROSI)	4.63908	0	3.09985	0.200317	0	0.640035	1.0507	0	0.184085
Solyc07g053350	Protein trichome birefringence-like 40 (AHRD V3.3 *** A0A1U8FLM2_CAPAN)	2.05052	0.0770283	0.805308	0.198482	0.100333	0.957281	0.513281	0.11007	0.200065
Solyc01g099630	xyloglucan endotransglucosylase-hydrolase 1	19.0791	0	1.01331	0.194189	0.296539	21.1408	14.6654	0.162297	0.0853865
Solyc06g060520	DUF1191 domain-containing protein (AHRD V3.3 *** A0A1Q3BAW9_CEPFO)	2.1262	0	0.822833	0.168112	0.0617075	1.20909	0.923786	0.0589968	0.195094
Solyc07g055810	LRR_1 domain-containing protein/Pkinase_Tyr domain-containing protein/Malectin domain-containing protein/LRR_8 domain-containing protein (AHRD V3.3 *** A0A1Q3C610_CEPFO)	2.20161	0.0514372	0.699761	0.158738	0.258543	1.22671	8.42411	0.0667205	0.0886782
Solyc09g098290	Leucine-rich receptor-like protein kinase family protein (AHRD V3.3 *** A0A061EKW3_THECC)	5.12957	0.0792627	2.19269	0.158417	0.141919	2.9988	3.52336	0.0599412	0.222603
Solyc11g009020	Haloacid dehalogenase-like hydrolase (HAD) superfamily protein (AHRD V3.3 *** A0A2U1MUT6_ARTAN),Pfam:PF13419	2.54807	0.0449407	0.239006	0.125399	0.0880129	1.05729	1.44536	0.0480653	0.438059
Solyc12g040640	Beta-glucosidase (AHRD V3.3 *** B6TW65_MAIZE)	4.06899	0	1.83378	0.125348	0.0661104	2.32733	6.59712	0.102294	0
Solyc06g068350	Unknown protein	5.0392	0	2.03175	0.119681	0.679618	2.01607	2.55061	0	0.204373
Solyc12g006200	calcium ion-binding protein (AHRD V3.3 *** AT4G12700.1)	2.21388	0	2.18439	0.117119	0.178105	1.40481	2.29147	0.310926	1.74769
Solyc07g052950	Unknown protein	2.51866	0	5.38935	0.0962639	0.392096	0.583829	1.53637	0	0.104845
Solyc12g096940	CCT motif family protein (AHRD V3.3 *** A0A2U1QLU6_ARTAN)	6.16173	0	7.26492	0.0942149	0.257467	3.53458	3.28609	0	0.948204
Solyc12g036170	Photosynthetic NDH subcomplex B 4 (AHRD V3.3 *** A0A0F7GXZ5_9ROSI)	4.68048	0	0.705485	0.0655129	0.160106	0.902488	2.42126	0.134531	0.29264
Solyc03g117270	F-box family protein (AHRD V3.3 *** A0A2U1L823_ARTAN)	1.99836	0	0.377455	0.0377614	0.241685	0.795761	1.21552	0.126208	0.225921
Solyc09g082580	Auxin canalization protein (DUF828) (AHRD V3.3 *** Q8VY20_ARATH)	2.62872	0	0.32401	0.0267889	0.227683	2.17783	3.25804	0	0.189543
Solyc08g005260	Homeodomain-like superfamily protein (AHRD V3.3 *** A0A2U1QD82_ARTAN)	3.29851	0.306364	1.76863	0.604675	1.31817	4.94001	5.76685	0.491649	1.14121
Solyc12g042240	Major facilitator superfamily protein (AHRD V3.3 *-* F4IPF3_ARATH)	4.43499	0.0678732	1.51493	0.133384	0.108658	2.61286	4.81279	0.137257	0.366529
Solyc10g009380	DUF688 domain-containing protein (AHRD V3.3 *** A0A1Q3BEA6_CEPFO)	9.04565	0.45741	8.12412	0.898561	0.619081	6.75299	4.31307	0.0630296	4.52619
Solyc07g062530	phosphoenolpyruvate carboxylase 2	448.948	29.405	296.97	57.6042	76.7308	269.726	283.696	20.9212	83.8906
Solyc06g074390	Fatty acyl-CoA reductase (AHRD V3.3 *** A0A1U8H367_CAPAN)	62.7937	3.11579	37.8624	6.09438	7.4934	26.5903	53.0805	1.89288	22.1466
Solyc03g116320	TCP transcription factor 16	16.9046	2.38385	7.27087	4.65886	6.82406	5.02512	11.2455	4.83076	5.61373
Solyc03g115200	Carbohydrate-binding X8 domain superfamily protein (AHRD V3.3 *-* A0A1P8AZV6_ARATH)	10.7258	0.0527526	2.9581	0.103062	0.103312	10.842	10.7711	0.159663	1.46068
Solyc10g005690	Chloride channel protein (AHRD V3.3 *** A0A2G3BC88_CAPCH)	3.7423	0.112515	3.22986	0.219714	0.473907	2.32583	2.75761	0.310406	1.97819
Solyc02g077050	Cysteine protease (AHRD V3.3 *** A0A2U1Q178_ARTAN)	9.42184	0.542577	1.0536	1.05807	2.23779	2.84433	5.4375	0.458025	2.29604
Solyc04g072200	FRIGIDA-like protein (AHRD V3.3 *** A0A2G3CN98_CAPCH)	4.12007	0.97937	1.74714	1.90722	2.61171	3.30449	2.51388	0.632086	1.34966
Solyc08g066860	Auxin canalization protein (DUF828) (AHRD V3.3 *** Q9LUI0_ARATH)	5.93022	1.00662	2.23473	1.95912	2.74965	2.45674	3.14445	1.23282	1.8122
Solyc05g052590	Pkinase domain-containing protein (AHRD V3.3 *** A0A1Q3DF19_CEPFO)	4.68903	0.446343	2.04536	0.86714	1.24378	0.657434	2.11699	0.159145	0.551739
Solyc05g025590	Replication protein A subunit (AHRD V3.3 *** A0A1U8GNS1_CAPAN)	17.9971	4.37303	7.42644	8.47803	9.22984	11.5404	14.1978	4.68523	5.35338
Solyc08g075640	Disease resistance protein RGA2 (AHRD V3.3 *** A0A1U8GK21_CAPAN)	2.058	0.368157	1.83823	0.709635	1.01848	1.16221	2.61119	0.75228	0.825316
Solyc01g009230	sitiens	4.97066	0.71589	3.57594	1.37791	1.20727	2.64562	3.5245	1.53591	1.91317
Solyc06g019200	Ethylene-dependent gravitropism-deficient and yellow-green-like 2 (AHRD V3.3 *** F4K0T6_ARATH)	5.56594	1.35684	8.19013	2.57903	2.50887	4.94717	10.11	0.475083	2.84659
Solyc09g091420	Inosine triphosphate pyrophosphatase (AHRD V3.3 *** A0A2G2W1Y2_CAPBA)	3.39141	0.617909	4.70506	1.16981	1.54506	2.53986	2.34432	0.866657	5.77033
Solyc03g121720	Glyoxylate reductase 2 (AHRD V3.3 *** A0A1P8AS42_ARATH)	18.8877	2.33243	4.66611	4.40744	4.74307	8.50087	8.38457	0.796179	3.61918
Solyc12g099960	ribosomal protein-like protein (AHRD V3.3 *** AT1G16790.1)	15.0096	3.8127	13.8839	7.19271	12.2335	4.84055	12.5788	4.79209	12.3866
Solyc02g083760	Thaumatin-like protein 1 (AHRD V3.3 *** A0A2G3D7H3_CAPCH)	9.93761	0.946236	13.1368	1.78381	1.56112	5.76042	14.1902	1.20768	6.59047
Solyc07g150120	Unknown protein	4.36498	0.10843	2.03878	0.203925	0.453346	7.49984	3.71081	0	1.8716
Solyc12g045035	Fatty acid desaturase (AHRD V3.3 *** A0A200QRI1_9MAGN)	2.19727	0.0370564	0.0687079	0.0696923	0	0.23475	3.18734	0	0.118333
Solyc02g050330	Unknown protein	70.9554	13.5716	84.1096	25.3945	45.6629	59.1655	89.4719	16.3121	39.8326
Solyc05g053310	Stress responsive A/B Barrel domain containing protein (AHRD V3.3 *** A0A1Y1IK97_KLENI)	83.2137	7.34532	29.923	13.7404	15.8341	44.18	29.2823	3.88932	38.0648
Solyc06g082940	Photosystem I reaction center subunit XI protein (AHRD V3.3 *** A0A2U1MVK5_ARTAN)	140.886	2.25013	51.5353	4.2076	4.91343	36.0694	64.3791	1.57849	22.5706
Solyc08g048290	inositol transporter 2	13.495	3.59994	13.6378	6.71477	4.97968	2.282	10.8694	4.57034	5.45003
Solyc01g049770	Unknown protein	16.6635	4.43848	10.2551	8.22007	11.7919	10.8414	11.1309	4.49435	4.75137
Solyc05g025870	mast cell carboxypeptidase A (AHRD V3.3 *-* XP_004238422.1)	2.78409	0.16472	5.27744	0.303874	0	0.973355	2.1408	0.161636	0.509712
Solyc09g097770	Cell wall protein (AHRD V3.3 *** Q40142_SOLLC)	186.627	26.5116	27.9148	48.7078	65.7975	251.251	200.283	19.288	21.2297
Solyc12g045030	NAD(P)-binding Rossmann-fold superfamily protein (AHRD V3.3 *** Q94AL3_ARATH)	167.821	21.5785	49.5194	39.495	42.4809	53.5742	171.026	18.3046	56.3596
Solyc12g094720	PsbP family (AHRD V3.3 *** A0A2U1P1U5_ARTAN)	3.73896	0.10991	0.515661	0.200439	0.423455	0.98954	2.6505	0.431165	0.802285
Solyc05g012600	hypothetical protein (AHRD V3.3 *** AT2G03420.1)	9.91439	0.322632	7.88056	0.586745	0.751063	5.93302	7.61583	0.685464	2.31584
Solyc04g072810	Sec14p-like phosphatidylinositol transfer family protein (AHRD V3.3 *** B6T8I8_MAIZE)	13.9974	3.12799	8.23919	5.66363	5.40726	6.87039	9.54078	2.52541	4.32833
Solyc12g096860	Acyl-coenzyme A thioesterase 9 mitochondrial-like (AHRD V3.3 *** A0A2K3PDW3_TRIPR)	4.89133	0.505698	1.67492	0.912044	0.85402	2.93935	10.0014	0.896957	0.819594
Solyc12g096900	Disease resistance protein (TIR-NBS-LRR class) family (AHRD V3.3 *-* A0A2U1LJH5_ARTAN)	41.0373	4.90235	14.173	8.8228	15.546	17.4064	39.6322	11.4458	22.0854
Solyc07g047840	chaperone (AHRD V3.3 *** AT5G15802.1)	25.0385	4.54709	14.4051	8.17736	9.39983	8.57973	14.0618	3.59337	8.95582
Solyc07g063820	G-type lectin S-receptor-like serine/threonine-protein kinase (AHRD V3.3 *** A0A2G2Z5Q1_CAPAN)	7.62735	1.26776	2.45908	2.2768	2.58234	2.26524	4.80687	0.911704	1.66674
Solyc05g005080	Endoglucanase (AHRD V3.3 *** A0A2G2V2B4_CAPBA)	92.9619	1.63447	67.8147	2.92727	9.303	65.2878	97.8481	2.44749	16.6744
Solyc04g076040	cyclinD5_1	16.0166	2.90781	6.40041	5.19335	7.20971	13.0487	12.5413	2.42935	6.19047
Solyc02g076690	Cysteine protease CP14 (AHRD V3.3 *** T2BRA8_TOBAC)	2.80326	0.651351	9.25907	1.1627	1.39052	6.0515	7.84963	1.29945	2.72238
Solyc07g064320	hexon (AHRD V3.3 *** AT5G54850.1)	12.2151	1.66699	8.46563	2.97135	2.5511	10.0888	10.6966	1.39657	7.02928
Solyc04g054490	Eukaryotic aspartyl protease family protein (AHRD V3.3 *** A0A2U1LT79_ARTAN)	11.3837	1.69096	6.71794	2.98919	3.26201	5.90448	7.86322	1.59533	2.69592
Solyc06g073450	hypothetical protein (DUF1685) (AHRD V3.3 *** AT1G05870.9)	220.707	47.7934	102.251	84.1713	59.3491	126.517	112.679	56.0491	98.6127
Solyc06g053150	P-loop containing nucleoside triphosphate hydrolases superfamily protein (AHRD V3.3 *** A0A2U1NSJ9_ARTAN)	5.80708	1.20928	4.01551	2.12608	2.5522	4.58414	6.17271	1.86395	2.88603
Solyc03g097530	protein TAPETUM DETERMINANT 1-like (AHRD V3.3 *** A0A2I4H4K2_9ROSI)	2.2081	0.132815	0.468931	0.232895	0.918222	0.373883	1.72761	0.183828	0.393317
Solyc09g064630	Tetratricopeptide repeat (TPR)-like superfamily protein (AHRD V3.3 *-* F4K464_ARATH)	13.4547	3.25582	18.4917	5.69393	6.94608	12.2532	17.4243	1.91783	7.11606
Solyc08g080050	PGR5-like protein 1A, chloroplastic (AHRD V3.3 *** A0A2G3AE69_CAPAN)	46.5446	4.20631	23.0483	7.34725	6.83777	19.0063	25.4221	2.17331	12.1407
Solyc07g063460	S-adenosyl-L-methionine-dependent methyltransferases superfamily protein (AHRD V3.3 *** A0A2U1LBB5_ARTAN)	144.807	22.3981	61.3028	39.0765	54.8734	64.1392	126.843	29.5192	44.7427
Solyc07g062500	Cytochrome (AHRD V3.3 *** A0A2G2WF27_CAPBA)	45.4516	9.72286	34.107	16.9022	14.0354	25.2203	55.5575	15.4627	11.6892
Solyc02g014030	Serine/threonine/dual specificity protein kinase, catalytic domain-containing protein (AHRD V3.3 *** A0A2U1M6E8_ARTAN)	5.14399	0.803457	1.68917	1.39585	0.790465	2.72817	7.88009	0.71705	3.71738
Solyc02g084610	Leucine-rich repeat receptor-like protein kinase PXL2 (AHRD V3.3 *** A0A1J3GLI2_NOCCA)	3.90205	0.449015	4.55256	0.779867	1.2559	1.82904	3.5232	0.392078	1.09083
Solyc08g077550	Novel plant snare, putative (AHRD V3.3 *** B9RUR4_RICCO)	5.52225	0.764326	2.51677	1.31766	3.29651	2.85463	3.53819	1.14592	1.17232
Solyc08g082060	Protein trichome birefringence-like 25 (AHRD V3.3 *** A0A2G3DB46_CAPCH)	18.3826	1.81913	14.9164	3.13131	5.67449	7.67689	16.6382	2.88074	5.41922
Solyc01g089880	PRA1 family protein (AHRD V3.3 *** A0A2G3AMA6_CAPAN)	31.4109	2.50872	10.7623	4.31746	2.39989	3.66884	17.4781	6.69027	13.6901
Solyc04g006970	Phosphoenolpyruvate carboxylase (AHRD V3.3 *** A6YM33_RICCO)	123.109	8.81583	203.22	15.1434	19.0583	114.776	188.861	10.1315	58.8552
Solyc06g061030	Two-component response regulator APRR2-like protein (AHRD V3.3 *** A0A2K3PF46_TRIPR)	22.1206	1.99173	21.6176	3.39822	2.89748	10.241	21.7898	2.04133	5.80692
Solyc09g092020	Calcium-dependent protein kinase (AHRD V3.3 *-* B2KTA0_WHEAT)	8.02351	2.32698	3.65982	3.96592	4.99466	3.75146	5.70364	2.00926	1.86091
Solyc07g065700	Sec14p-like phosphatidylinositol transfer family protein (AHRD V3.3 *** A0A2U1NTZ9_ARTAN)	219.738	28.3638	111.683	48.3276	50.9105	98.7843	127.588	17.1872	45.8796
Solyc01g111270	Armadillo repeat only 1 (AHRD V3.3 *** Q9SW41_ARATH)	9.24204	0.790363	9.80162	1.34271	2.06917	13.2222	22.4654	0.336038	3.28482
Solyc10g007930	Cytochrome (AHRD V3.3 *** A0A2G3BCL0_CAPCH)	15.6582	2.89542	21.1562	4.89059	3.18	5.08991	15.8225	5.30164	30.0775
Solyc02g064640	ADP-ribosylation factor-like protein 8A (AHRD V3.3 *** A0A2G3BN09_CAPCH)	68.169	19.664	68.499	33.1447	34.3202	39.5581	60.1994	22.5878	42.2307
Solyc03g058430	Fatty acid desaturase (AHRD V3.3 *** E7CCC0_9BRAS)	3.35758	0.0519259	1.18535	0.0873453	0.210782	0.444029	2.05447	0.046855	0.100549
Solyc06g054010	inositol-1,4,5-triphosphate-5-phosphatase 3	7.43127	1.32622	5.02828	2.22944	2.30475	4.34785	4.21635	1.20006	2.38828
Solyc05g051780	Gamma-glutamyltranspeptidase 1 (AHRD V3.3 *** A0A2G2WRQ3_CAPBA),Pfam:PF01019	4.92472	0.606566	2.91896	1.01717	0.828992	3.13969	3.08012	0.150231	2.6094
Solyc02g087810	Aldose 1-epimerase (AHRD V3.3 *** A0A2G3D9T3_CAPCH)	7.72243	0.823319	10.937	1.37416	1.49997	5.98317	13.3458	0.863776	3.33794
Solyc06g061230	metallocarboxypeptidase inhibitor precursor (AHRD V3.3 -** NP_001275375.1)	9.47207	0.531085	4.90995	0.880771	2.74751	25.9591	12.7601	0.431093	1.30083
Solyc05g009330	Fiber protein Fb34 (AHRD V3.3 *** B4FVT6_MAIZE)	21.6274	1.21708	21.2957	2.01511	1.15546	21.763	26.1033	2.46541	14.1306
Solyc07g043160	Glycosyltransferase (AHRD V3.3 *** Q94IF2_TOBAC)	39.75	9.86678	33.5078	16.2444	26.0512	37.8502	41.9749	11.078	25.195
Solyc02g089420	Basic leucine zipper 43 (AHRD V3.3 *** A0A1U8FPR4_CAPAN)	26.2875	1.30597	7.94922	2.14886	5.64711	16.3422	18.5722	0.891086	4.78256
Solyc02g093170	Cyclin delta-3 (AHRD V3.3 *** F4JJY7_ARATH)	19.1988	3.0172	11.3322	4.94435	6.06807	10.849	10.3314	2.48987	6.24225
Solyc11g045030	E3 ubiquitin-protein ligase (AHRD V3.3 *** Q9C803_ARATH)	3.48755	0.893209	3.6503	1.45528	2.41916	4.59619	4.80031	1.12542	1.41001
Solyc02g083700	Alpha-mannosidase (AHRD V3.3 *** A0A1U8FVM7_CAPAN)	42.1162	1.00694	15.0968	1.63669	1.43335	22.9343	25.3739	0.274901	3.06342
Solyc04g014830	Transcription factor GRAS (AHRD V3.3 *** A0A200QXB8_9MAGN)	4.9461	0.565712	4.28357	0.917421	2.14393	3.19015	10.1689	0.619524	0.268182
Solyc03g115450	Zinc finger protein (AHRD V3.3 *-* A0A200QBU2_9MAGN)	2.34767	0.163797	1.08474	0.265238	0.229763	0.542414	1.14518	0	0.382068
Solyc06g062950	Subtilisin-like protease (AHRD V3.3 *** A0A1J3JR60_NOCCA)	96.9389	19.0668	67.9023	30.7182	38.5062	57.149	76.4513	18.1382	31.656
Solyc12g006590	Zinc finger protein (AHRD V3.3 *** A0A200PQI4_9MAGN)	29.4606	2.41693	65.3743	3.89315	1.36343	49.6657	18.9842	9.935	7.22444
Solyc11g072820	Kinesin (AHRD V3.3 *** A0A200R660_9MAGN)	6.91367	1.74601	8.99862	2.80993	3.45064	6.67973	8.27567	1.44668	5.95896
Solyc02g086990	Cyclic nucleotide-gated ion channel-like protein (AHRD V3.3 *** A0A2K3MW13_TRIPR)	7.97231	1.80112	5.0998	2.89563	4.08755	6.22851	5.5891	2.08863	2.77158
Solyc03g122250	Transmembrane receptor (AHRD V3.3 *** A0A200Q182_9MAGN)	19.9185	0.895181	6.85654	1.43571	2.17521	8.04097	9.32851	0.697263	3.93106
Solyc01g091370	AT-hook motif nuclear-localized protein 1 (AHRD V3.3 *** A0A2G3AH71_CAPAN)	14.6411	2.78325	7.43202	4.45074	5.05273	11.6535	19.0658	2.16517	7.74456
Solyc04g082040	Mechanosensitive ion channel protein (AHRD V3.3 *** A0A2G3CQP0_CAPCH)	6.87198	1.96813	5.04751	3.14694	4.46384	6.55355	12.3556	1.06508	2.28483
Solyc08g016310	LOW QUALITY PROTEIN: LRR receptor-like serine/threonine-protein kinase GSO1 (AHRD V3.3 *** A0A1U8F7A0_CAPAN)	9.80088	0.238322	3.56155	0.380462	0.370234	4.49911	9.9807	0.10747	1.74711
Solyc09g065670	Protein indeterminate-domain 12 (AHRD V3.3 *** A0A2G2X5Z0_CAPBA)	6.51312	0.80031	2.22617	1.27323	2.58464	2.82781	3.28537	0.655307	1.67189
Solyc03g119490	MAP kinase kinase 3	3.02425	0.65004	1.78685	1.02931	1.38339	2.44453	3.66217	0.665156	1.34358
Solyc12g056345	Unknown protein	7.6059	0.480316	5.56312	0.751788	0.779026	5.49593	5.75209	1.16618	7.5883
Solyc07g009410	F-box/kelch-repeat protein (AHRD V3.3 *** A0A1J3E525_NOCCA)	4.78141	0.490973	4.51237	0.767049	0.598025	3.53448	5.29868	0.548912	1.39399
Solyc07g150140	Unknown protein	29.4072	9.15877	19.7323	14.2632	20.5276	29.3789	39.471	17.0982	18.761
Solyc10g081310	Histidine triad (HIT) protein (AHRD V3.3 *** A0A2U1PU92_ARTAN)	337.602	78.7424	418.85	122.458	130.025	325.694	541.566	88.7861	264.618
Solyc06g084460	Shikimate dehydrogenase (AHRD V3.3 *** B6TSW1_MAIZE)	13.4458	1.51104	7.44899	2.32812	2.13635	6.38582	9.54946	1.39309	2.86619
Solyc03g096180	flocculation protein FLO11-like (AHRD V3.3 *-* A0A2I4ER08_9ROSI)	4.93581	0.870118	1.56832	1.33587	1.59533	2.87289	1.94936	0.346708	0.564799
Solyc06g066340	Homeodomain-like superfamily protein (AHRD V3.3 *-* A0A2U1QD82_ARTAN)	11.1111	3.53919	7.25627	5.42163	6.82234	11.1982	8.24442	3.76777	7.90956
Solyc02g081500	Receptor kinase LRK10	21.4999	6.70184	13.0602	10.2472	13.9643	11.5295	34.2937	11.0144	19.2614
Solyc09g010670	Transcription factor DP (AHRD V3.3 *-* A0A1Y1HJS8_KLENI)	8.89888	2.76646	5.94598	4.22603	5.15715	5.74244	5.68519	2.35717	4.83032
Solyc09g090730	AMT1	34.6255	1.95689	7.15837	2.98446	2.18181	4.67995	21.5997	3.3534	7.72507
Solyc06g035490	bHLH transcription factor 042	8.10531	0.325647	0.576374	0.494224	0.784705	1.93644	4.75877	0.259924	2.72842
Solyc07g062470	Protein LIGHT-DEPENDENT SHORT HYPOCOTYLS 6 (AHRD V3.3 *** A0A1U8HIW3_CAPAN)	16.0527	3.14146	19.306	4.75662	8.7691	13.7973	15.932	2.42088	9.92012
Solyc10g075020	Elongation factor P (AHRD V3.3 *** A0A2G2YL80_CAPAN)	11.8343	2.83498	16.9322	4.28125	3.40214	9.73495	13.1955	3.05752	12.0348
Solyc08g079420	Cytochrome P450 (AHRD V3.3 *** A0A200QB17_9MAGN)	33.5558	4.8054	30.4846	7.20458	6.82753	49.0926	39.8132	2.84731	13.4895
Solyc05g054350	Epoxide hydrolase (AHRD V3.3 *** Q41414_SOLTU)	436.572	112.997	270.077	169.169	153.003	164.292	274.989	92.5299	232.085
Solyc05g005000	Alpha/beta-Hydrolases superfamily protein (AHRD V3.3 *-* F4I5X3_ARATH)	25.2422	6.78653	20.0211	10.1083	13.4326	19.6098	53.8089	8.3043	8.67726
Solyc11g068520	Rho GTPase-activating protein 1 (AHRD V3.3 *** A0A2G2YH67_CAPAN)	13.7903	3.43005	8.0161	4.99126	6.46799	6.60066	8.57301	2.7623	7.0357
Solyc03g112630	plant UBX domain-containing protein 10-like (AHRD V3.3 *** A0A2G2XZ29_CAPAN)	4.23407	0.729625	3.61276	1.05495	1.98596	3.4088	5.21378	0.842133	1.81328
Solyc01g099910	Alpha/beta-Hydrolases superfamily protein (AHRD V3.3 *** Q9M9W5_ARATH)	5.85175	0.326387	4.3803	0.469676	1.44767	3.43669	4.69863	0.649379	2.49159
Solyc03g123860	Receptor-like protein kinase INRPK1c	18.8282	5.16512	10.564	7.40197	12.4245	9.90075	13.082	7.12254	9.52309
Solyc07g066340	S-adenosyl-L-methionine-dependent methyltransferases superfamily protein (AHRD V3.3 *** AT1G16650.1)	3.16341	0.703115	1.89706	1.00476	0.688327	2.0566	2.36187	1.30379	1.4236
Solyc07g025370	Cytochrome P450 (AHRD V3.3 *** A0A200R7I2_9MAGN)	17.3777	5.01282	11.6278	7.1424	7.70338	10.3016	13.9403	2.94885	10.9878
Solyc08g006880	ABC transporter (AHRD V3.3 *** A0A200R061_9MAGN)	18.4006	6.28859	13.0502	8.93786	10.9883	11.5981	14.8188	8.53989	11.8251
Solyc02g086930	Homeobox-leucine zipper protein HAT5 (AHRD V3.3 *** A0A2G2XIE8_CAPBA)	485.038	158.96	231.334	225.603	276.865	286.828	363.299	201.808	158.194
Solyc07g018140	Protein kinase superfamily protein (AHRD V3.3 *** A0A2U1MSN8_ARTAN)	13.7945	2.3896	11.1796	3.3635	6.27403	12.3578	12.1848	0.638375	4.42943
Solyc10g150145	Late embryogenesis abundant (LEA) hydroxyproline-rich glycoprotein family (AHRD V3.3 *** Q9SVC8_ARATH)	66.7877	1.76209	122.842	2.47933	7.03276	72.5987	138.369	3.47786	13.8097
Solyc02g086980	Unknown protein	11.4925	4.00079	9.471	5.58378	8.32409	13.2974	11.0007	6.9929	5.36476
Solyc12g014270	Peptide-N4-(N-acetyl-beta-glucosaminyl)asparagine amidase A (AHRD V3.3 *** A0A2G2WG60_CAPBA)	3.78406	0.328186	1.40787	0.457039	0.256035	1.64097	1.39929	0	1.00318
Solyc11g072840	Histone H4 (AHRD V3.3 *-* F2E7L1_HORVV)	8.27137	1.25741	3.16617	1.74937	3.22923	7.89883	7.10823	2.60537	4.52442
Solyc10g050110	Leucine-rich repeat family protein (AHRD V3.3 *** G3CHK6_PONTR)	10.595	0.409701	3.26147	0.569913	0.144443	5.01779	6.63056	0.160343	0.725319
Solyc11g071230	Glycosyltransferases (AHRD V3.3 *** K4DAI0_SOLLC)	3.07925	0.899078	2.61934	1.25008	0.9597	1.62489	2.83102	0.53166	1.39925
Solyc08g048370	TCP transcription factor 29	13.2171	4.08433	7.76733	5.67141	8.14747	11.0463	15.596	4.16456	5.35458
Solyc07g049390	ARM repeat superfamily protein (AHRD V3.3 *** Q8S8G1_ARATH)	14.8466	3.17806	7.15426	4.40073	5.25599	8.82782	15.2354	6.83619	7.14345
Solyc11g006640	Disease resistance protein (AHRD V3.3 *** A0A2U1N8H9_ARTAN)	4.08576	0.728179	2.30746	1.00445	0.846583	2.38959	3.39073	0.624187	0.891829
Solyc06g060510	DUF1191 domain-containing protein (AHRD V3.3 *-* A0A1Q3BAW9_CEPFO)	3.52698	0.224704	1.84449	0.309631	0.17977	1.76481	2.50224	0.328828	1.28451
Solyc03g019650	Major facilitator superfamily protein (AHRD V3.3 *-* A0A2U1MHC8_ARTAN)	96.4074	28.3597	111.268	39.0614	30.9105	61.4655	91.5316	22.5454	39.0845
Solyc05g006440	transmembrane protein (AHRD V3.3 *** AT3G17930.1)	44.6178	6.20912	62.3042	8.54463	12.0954	26.2418	41.2839	4.0903	23.7718
Solyc05g026570	Chlororespiratory reduction 3 (AHRD V3.3 *-* A0A0F7CZ71_9ROSI)	4.9186	0.165207	2.52468	0.227234	1.21579	2.67723	4.091	0.157383	0.93512
Solyc03g112760	transmembrane protein (AHRD V3.3 *** AT3G48200.1)	10.3929	0.0849666	6.0286	0.116318	0.13165	4.82675	8.57027	0.0278057	0.567014
Solyc11g061720	Serine/threonine-protein kinase UCNL (AHRD V3.3 *** A0A2G3B973_CAPCH)	11.0645	1.71404	6.73113	2.3453	0.679634	6.38424	10.2546	2.17839	3.79664
Solyc06g083580	Pectate lyase (AHRD V3.3 *** A0A2G3CC63_CAPCH)	8.90858	0.84367	12.9622	1.14986	2.63336	23.9014	31.6756	0.501972	2.0532
Solyc07g056530	Nucleotide/sugar transporter family protein (AHRD V3.3 *** A0A2U1N0V9_ARTAN)	2.97141	0.609406	2.19507	0.828175	0.502248	2.64151	2.56989	0.266382	1.29716
Solyc02g081150	serine/arginine repetitive matrix-like protein (AHRD V3.3 *** AT4G22190.1)	9.07426	2.21318	10.7194	2.97763	4.37175	6.06524	9.66101	5.19622	5.62918
Solyc01g111890	F-box/LRR-repeat protein 10 (AHRD V3.3 *** A0A2G2W9S0_CAPBA)	35.0327	12.2172	26.9758	16.4015	19.0086	18.3996	27.2344	17.6639	18.6684
Solyc06g067950	Alpha/beta-Hydrolases superfamily protein (AHRD V3.3 *** A0A2U1Q9V2_ARTAN)	20.067	7.38788	15.6151	9.88702	10.5549	19.0113	26.9212	11.9726	14.6167
Solyc02g089210	MADS box transcription factor (AHRD V3.3 *** Q689E7_GENTR)	13.6555	3.37462	9.81393	4.51597	8.15008	7.56552	8.80799	0.910498	2.46985
Solyc07g045540	Glucose-6-phosphate 1-dehydrogenase (AHRD V3.3 *** A0A1U8HAS8_CAPAN)	8.28465	0.946262	8.44658	1.26616	1.6951	5.38739	9.05747	1.11262	4.05773
Solyc04g075000	Serine/threonine-protein kinase-like protein (AHRD V3.3 *** A0A2G3CNY7_CAPCH)	4.72571	1.01442	6.32795	1.35527	0.475068	3.31067	4.56454	0.873365	2.17951
Solyc10g006820	Myosin-2 (AHRD V3.3 *** A0A2G2V352_CAPBA)	17.2099	2.66671	9.38503	3.55647	4.993	7.38581	9.47338	2.48387	5.38869
Solyc08g079690	binding protein (AHRD V3.3 *-* AT3G60890.3)	65.2295	13.0944	157.273	17.4499	10.6094	69.1236	143.505	20.1617	35.893
Solyc04g064590	MAP kinase kinase kinase 33	10.111	3.7032	7.07899	4.91316	4.0618	5.17261	12.3186	2.73431	4.88494
Solyc07g053180	Outer arm dynein light chain 1 protein (AHRD V3.3 *** A0A2U1P980_ARTAN)	56.4249	18.2361	26.266	24.1092	26.3655	36.998	41.7746	23.3723	24.5797
Solyc02g087040	RING/U-box superfamily protein (AHRD V3.3 *** A0A2U1N3Q0_ARTAN)	5.59095	1.26959	4.67162	1.67723	1.92696	3.33857	6.52027	1.05481	2.81401
Solyc03g082640	P-loop containing nucleoside triphosphate hydrolases superfamily protein (AHRD V3.3 *** A0A2U1NSJ9_ARTAN)	27.6981	2.44921	12.4174	3.21958	3.93905	7.48002	15.6919	4.86323	6.92685
Solyc08g067160	Alpha/beta-Hydrolases superfamily protein (AHRD V3.3 *** A0A2U1QI56_ARTAN)	17.471	2.28711	188.767	3.00426	5.68534	49.1654	58.6606	10.6599	18.1303
Solyc05g012510	Alpha-1,4 glucan phosphorylase (AHRD V3.3 *** A0A2G2VL62_CAPBA)	12.9065	0.78009	18.3326	1.02457	0.950402	11.3385	14.9298	0.598086	7.5658
Solyc04g011900	Laccase (AHRD V3.3 *-* W1NFT0_AMBTC)	5.21201	0.908681	5.17901	1.19293	1.79481	3.20726	4.36402	0.371616	2.87648
Solyc10g081330	RNA-binding (RRM/RBD/RNP motifs) family protein (AHRD V3.3 *-* F4IIL5_ARATH)	79.7639	30.237	59.3203	39.4643	41.9214	47.1872	67.3481	29.0994	50.186
Solyc06g076220	expansin18	8.1402	0.568204	2.76119	0.739925	0.560669	3.57925	5.03279	0.422748	1.31766
Solyc06g066000	ATP synthase subunit b', chloroplastic (AHRD V3.3 *** A0A1U8GUM8_CAPAN)	176.585	56.171	81.8031	72.7713	61.3791	95.1198	92.0655	34.1042	61.9537
Solyc10g085400	D-alanine--D-alanine ligase (AHRD V3.3 *** A0A200QQE9_9MAGN)	14.7855	1.70943	9.33983	2.20872	2.34674	6.17549	12.113	2.52029	5.99485
Solyc04g014800	myo-inositol monophosphatase 1	12.2664	4.76144	34.3121	6.14234	7.38101	14.2717	23.3507	5.86475	12.8237
Solyc02g081850	Cationic amino acid transporter 1 (AHRD V3.3 *** A0A1U8FM22_CAPAN)	12.0118	4.35361	7.79741	5.61121	7.62901	8.6754	8.84463	3.55306	6.26465
Solyc11g065000	F-box protein (AHRD V3.3 *** A0A2G2YFL9_CAPAN)	95.5154	26.3279	69.3882	33.7721	26.03	47.1886	71.8963	28.6538	51.04
Solyc07g025380	DNA ligase-like protein (AHRD V3.3 *** AT1G75150.3)	2.10864	0.156237	0.40055	0.200255	0.461699	1.22387	0.790821	0.494214	0.273901
Solyc10g055620	heparan-alpha-glucosaminide N-acetyltransferase-like (AHRD V3.3 *** A0A2I4EWQ3_9ROSI)	7.71934	2.71705	7.94331	3.48215	4.84024	6.04907	7.99052	1.95743	4.73384
Solyc09g010660	Core-2/I-branching beta-16-N-acetylglucosaminyltransferase family protein (AHRD V3.3 *** B6ST68_MAIZE)	5.58112	1.72263	4.4872	2.20173	3.47986	3.06612	3.98145	0.555729	1.95234
Solyc02g150146	Receptor-like protein kinase (AHRD V3.3 *-* A0A2K3LZH3_TRIPR)	50.074	12.631	23.7207	16.1263	19.5692	61.748	49.0204	16.3156	17.9909
Solyc09g008560	2-oxoglutarate (2OG) and Fe(II)-dependent oxygenase superfamily protein (AHRD V3.3 *** F4INZ9_ARATH)	24.0955	0.792791	4.65845	1.01216	1.45891	3.09561	14.8373	0.215726	1.69394
Solyc02g091920	xyloglucan endotransglucosylase-hydrolase 7	2.60985	0.0837444	0.45092	0.106802	0.246162	0.619437	1.54802	0	0.0416477
Solyc08g005800	Pectin acetylesterase (AHRD V3.3 *** A0A1U8F2I8_CAPAN)	89.1573	7.28894	63.2122	9.27547	10.2844	208.027	148.157	5.31392	66.6725
Solyc10g006040	Serine acetyltransferase (AHRD V3.3 *** A0A2K3M2Y7_TRIPR)	7.44149	2.08226	9.78644	2.64827	2.61208	5.76496	8.56482	0.583531	2.44849
Solyc01g079360	WRKY transcription factor 37	11.33	3.40549	13.6202	4.31655	7.72237	6.97813	10.1817	3.47777	4.55188
Solyc08g078310	Chromogranin (DUF1639) (AHRD V3.3 *-* O23587_ARATH)	24.1148	7.62103	15.1364	9.65498	14.853	15.8401	21.4509	10.3459	15.1739
Solyc04g082000	Phospholipase D (AHRD V3.3 *** K4BVS9_SOLLC)	24.5477	5.03307	21.5636	6.37443	5.7158	18.1515	16.1198	3.40546	12.8183
Solyc09g091230	Core-2/I-branching beta-1,6-N-acetylglucosaminyltransferase family protein (AHRD V3.3 *** Q9LIQ3_ARATH)	9.33034	1.60943	8.2077	2.03001	2.66353	5.73052	7.9528	2.5657	5.22927
Solyc04g081490	beta-tubulin	174.31	50.5709	348.749	63.7346	77.4404	239.383	353.397	45.255	152.615
Solyc03g119310	Unknown protein	24.6626	4.53338	24.1706	5.70528	8.57509	15.9774	31.4291	2.62523	10.6658
Solyc05g008770	Amino-acid permease BAT1-like protein (AHRD V3.3 *-* A0A2G3B695_CAPCH)	22.8017	4.30199	12.0317	5.41157	5.71764	8.12553	15.9286	3.61268	10.3795
Solyc12g056350	Stress responsive alpha-beta barrel (AHRD V3.3 *** A0A200QUF2_9MAGN)	2.81557	0.338999	0.637612	0.426199	0.471241	1.36901	4.27028	0.850352	0.725917
Solyc12g056240	Glutathione peroxidase (AHRD V3.3 *** A0A1U8EV38_CAPAN)	26.4572	7.66605	25.8159	9.61796	10.7012	17.0481	24.9081	12.3983	15.5029
Solyc01g110555	Auxin responsive SAUR protein (AHRD V3.3 *** A0A2U1P3N8_ARTAN)	4.49416	0.636082	2.93572	0.797415	0.825959	3.28401	6.94226	0.0561399	0.904741
Solyc02g082060	PPPDE putative thiol peptidase family protein (AHRD V3.3 *** A0A2U1M5H1_ARTAN)	153.097	38.1177	180.134	47.6827	47.7883	49.9631	108.749	47.8965	67.4135
Solyc08g066390	SAWADEE HOMEODOMAIN protein (AHRD V3.3 *** A0A178W211_ARATH)	9.85028	3.8128	6.31402	4.72725	3.6847	5.65443	9.46475	4.27611	4.89625
Solyc02g077310	D-aminoacyl-tRNA deacylase (AHRD V3.3 *-* A0A1J6IGK4_NICAT)	7.78969	2.37721	9.13283	2.93214	4.06418	6.72371	10.8295	2.53782	4.24717
Solyc10g008460	lanC-like protein GCR2 (AHRD V3.3 *** A0A2I4H4K5_9ROSI)	8.62659	2.27947	4.64824	2.81001	3.92675	5.98432	7.68397	1.29751	3.89002
Solyc08g006600	Dynamin-related protein 3A (AHRD V3.3 *** A0A2G3BQP9_CAPCH)	29.1445	11.0137	20.2329	13.5694	18.7001	16.8773	30.4831	9.31784	9.47084
Solyc07g015860	peptide deformylase AF271258	9.0648	1.43959	3.67124	1.76899	2.76251	4.31096	5.55936	0.563036	2.7795
Solyc12g010230	Calcineurin-like metallo-phosphoesterase superfamily protein (AHRD V3.3 *** A0A2U1LQM8_ARTAN)	3.06809	0.220318	1.66503	0.270177	0.3094	2.92256	1.91923	0.0420362	0.768468
Solyc01g109860	Sec14p-like phosphatidylinositol transfer family protein (AHRD V3.3 *** A0A2U1QM07_ARTAN)	4.2801	0.219706	3.3449	0.269251	0.303518	2.06485	2.90785	0.0945631	2.26558
Solyc07g040890	Alpha/beta-hydrolases superfamily protein (AHRD V3.3 *** A0A2U1LX98_ARTAN)	9.80205	2.07206	1.78367	2.53481	0.749236	5.01782	9.89238	0.426619	6.68176
Solyc06g065950	Vesicle-associated membrane protein (AHRD V3.3 *** A0A1U8GUV8_CAPAN)	76.3595	20.7232	67.4842	25.3467	36.3225	46.9446	110.554	28.2317	31.2687
Solyc07g062600	Acyl-CoA N-acyltransferase with RING/FYVE/PHD-type zinc finger protein (AHRD V3.3 *-* A0A1I9LNP0_ARATH)	25.2116	9.35015	10.3289	11.433	12.5142	12.201	18.6112	10.358	12.4938
Solyc01g050010	Zinc finger BED domain-containing protein DAYSLEEPER (AHRD V3.3 *** A0A1J3I687_NOCCA)	16.0461	5.91149	11.0438	7.22157	8.76916	13.0187	14.9818	6.72509	10.4579
Solyc05g007680	Arabinanase/levansucrase/invertase (AHRD V3.3 *** AT1G26761.1)	9.39032	1.40259	4.37984	1.71186	3.32745	3.49065	5.2367	0.245483	3.52427
Solyc07g054850	transmembrane protein (AHRD V3.3 *** AT4G28100.1)	20.8784	1.68657	22.6593	2.05666	3.74737	20.2382	32.8618	1.58309	6.10457
Solyc05g008210	Plastid movement impaired protein (AHRD V3.3 *** A0A2P5FK82_TREOI)	8.03986	0.349206	5.51452	0.425345	0.782223	4.93027	11.346	0	1.2633
Solyc03g043870	zinc ion binding protein (AHRD V3.3 *** AT5G65740.2)	2.62681	0.392303	1.73481	0.477369	1.41245	3.0586	2.28534	0.379124	2.03895
Solyc02g087280	Protein NRT1/ PTR FAMILY 5.9 (AHRD V3.3 *** A0A2G3D9C8_CAPCH)	7.49781	0.339207	1.42928	0.412059	0.448556	3.33316	2.68857	0.164541	1.21735
Solyc08g061610	Copper-transporting ATPase PAA2, chloroplastic (AHRD V3.3 *** A0A2G3BRF7_CAPCH)	13.4247	1.95978	4.67213	2.37204	2.49524	6.0016	8.13665	2.33997	4.86184
Solyc08g013720	S-adenosyl-L-methionine-dependent methyltransferases superfamily protein (AHRD V3.3 *-* A0A2U1KR65_ARTAN)	6.79312	1.68138	6.00417	2.03038	2.39858	4.43112	6.40714	1.01652	5.01219
Solyc12g008340	Exostosin-like (AHRD V3.3 *** A0A200RC63_9MAGN)	7.29568	2.61706	7.19913	3.15443	4.02363	6.05224	7.17492	3.74934	6.10714
Solyc06g059840	branched chain alpha-keto acid dehydrogenase E1-alpha subunit	22.38	1.83161	21.4674	2.20477	7.53059	6.66572	15.2253	2.99262	4.57978
Solyc09g010020	2-oxoglutarate (2OG) and Fe(II)-dependent oxygenase superfamily protein (AHRD V3.3 *** A0A2U1NTU8_ARTAN)	38.2794	14.6501	15.9883	17.625	11.6825	24.3973	41.5663	22.6282	34.5311
Solyc12g014600	RNA-binding (RRM/RBD/RNP motifs) family protein (AHRD V3.3 *** F4JFN7_ARATH)	48.0918	13.9676	28.3671	16.787	21.467	42.6119	41.2864	10.1873	32.3602
Solyc08g041770	Hyp O-arabinosyltransferase-like protein (AHRD V3.3 *** AT5G13500.3)	32.1163	7.65478	18.1298	9.1846	10.1867	28.5	20.3902	5.36302	18.1686
Solyc06g011570	Haloacid dehalogenase-like hydrolase family protein (AHRD V3.3 *-* A0A2U1QHW6_ARTAN)	15.3836	4.59693	18.5622	5.51152	6.20957	12.5365	16.5881	2.09015	11.547
Solyc01g102810	DNA polymerase III subunit gamma/tau (AHRD V3.3 *** A0A2K3P8Q5_TRIPR)	6.73809	0.914705	4.82508	1.09236	1.1699	3.82102	3.72347	1.20166	3.9017
Solyc06g036060	Zinc finger, C2H2 (AHRD V3.3 *** A0A2U1MXZ4_ARTAN)	7.25569	1.96792	4.66955	2.34863	2.63864	5.70138	5.78802	2.68146	4.61091
Solyc01g095400	BTB/POZ domain-containing protein (AHRD V3.3 *** A0A1U8E4A8_CAPAN)	84.0229	19.4616	43.8438	23.2029	29.8279	34.4403	52.8749	23.641	28.1446
Solyc07g065540	Fasciclin-like arabinogalactan protein (AHRD V3.3 *** A0A2R6P548_ACTCH)	4.48915	0.170891	1.90724	0.20366	0.117867	3.35604	3.3685	0.173178	0.567602
Solyc01g099410	Histone H2A (AHRD V3.3 *** A0A0H5QLQ1_9EUKA)	59.3495	24.3141	35.2619	28.9534	34.2338	50.4395	48.2604	43.4442	26.3411
Solyc04g078195	Gibberellin-regulated protein (AHRD V3.3 *** K0E174_POPTO)	18.7929	0.654419	97.1738	0.777447	2.65275	94.3248	137.818	1.45391	5.97342
Solyc09g072620	Glutathione gamma-glutamylcysteinyltransferase 1 (AHRD V3.3 *** A0A2G2V9J5_CAPBA)	12.9132	3.1292	10.2643	3.68874	5.7357	10.5506	12.2246	4.25242	5.83969
Solyc08g079430	partialcopper-containing amine oxidase	60.9727	9.15583	56.2632	10.7906	10.4971	112.015	69.9362	7.6312	30.5132
Solyc04g007970	Ubiquitin-conjugating enzyme variant (AHRD V3.3 *** V5KX13_SOLLC)	617.492	225.603	867.369	265.671	303.856	353.543	630.203	365.762	649.161
Solyc03g082870	Transducin/WD40 repeat-like superfamily protein (AHRD V3.3 *** A0A2U1PGZ8_ARTAN)	12.7699	1.93422	6.94492	2.27214	2.87022	6.62421	7.43968	3.2369	3.67299
Solyc12g010290	Unknown protein	11.1397	1.20341	3.04085	1.41317	1.46445	5.48081	5.18385	1.18395	1.54058
Solyc06g051450	Unknown protein	32.0147	10.9866	30.8138	12.8933	19.5	18.0524	26.902	13.6137	15.9502
Solyc07g053020	Disease resistance protein (AHRD V3.3 *** A0A200QY03_9MAGN)	7.65066	1.61029	6.24298	1.88674	2.03814	4.73536	8.12091	1.77202	4.49523
Solyc06g072580	Pyruvate dehydrogenase E1 component subunit beta (AHRD V3.3 *** A0A2G3CA95_CAPCH)	39.2082	15.9157	22.5591	18.6268	16.0177	26.3433	25.0328	15.2185	21.983
Solyc02g084630	TDR6 transcription factor	49.5814	19.5709	46.7268	22.7916	28.7734	55.0783	105.633	25.9156	29.1597
Solyc05g005620	RNA-binding protein 25-like (AHRD V3.3 *** A0A2K3LLK7_TRIPR)	104.665	41.9609	122.624	48.8615	58.7642	100.627	131.564	26.0884	64.6693
Solyc12g088750	Protein kinase domain (AHRD V3.3 *** A0A200QZD6_9MAGN)	7.48531	2.24829	8.58139	2.61774	3.53293	8.1719	13.699	2.01548	4.39477
Solyc11g072030	Lipid-transfer protein (AHRD V3.3 *** B6TD92_MAIZE)	40.9849	4.28335	34.2059	4.98246	8.02347	19.6646	42.0685	9.08718	18.1273
Solyc10g079990	Transcription initiation factor IIB (AHRD V3.3 *** A0A2G3BH71_CAPCH)	22.8284	8.27136	21.5775	9.59202	12.3994	12.8611	21.362	10.3449	13.7883
Solyc06g065210	Neutral/alkaline invertase (AHRD V3.3 *** I0CL58_MANES)	14.8531	5.87528	11.5613	6.80873	7.57885	10.9163	11.1907	6.07085	10.056
Solyc07g054490	Secretory carrier-associated membrane protein (AHRD V3.3 *** A0A2G2Z3L9_CAPAN)	25.2311	6.71415	25.9732	7.7747	10.8224	28.4884	41.2392	7.87782	19.144
Solyc12g044420	Avr9/Cf-9 rapidly elicited protein (AHRD V3.3 *** Q9ZU12_ARATH)	7.11716	0.683412	3.11986	0.789144	0.0652284	9.78478	13.915	0.924848	2.77965
Solyc06g051460	Double Clp-N motif-containing P-loop nucleoside triphosphate hydrolases superfamily protein (AHRD V3.3 *** A0A2U1M3E7_ARTAN)	3.37327	0.197486	2.05066	0.227524	0.424186	2.97734	3.90411	0.164792	0.604971
Solyc07g065090	Polygalacturonase inhibiting protein (AHRD V3.3 *** C4PG28_SOLTO)	35.4596	14.321	32.5397	16.4854	15.2886	49.4851	53.4836	12.7279	40.9416
Solyc08g083310	Glucan endo-1,3-beta-glucosidase 11 (AHRD V3.3 *** A0A2G3DAG4_CAPCH)	16.5298	6.16852	18.2799	7.09541	10.0469	24.8157	33.1564	8.51876	14.2046
Solyc08g080650	PATHOGENESIS RELATED PROTEIN P23	1778.24	281.14	1102.16	323.015	279.751	2799.48	2438.07	427.641	903.886
Solyc03g063370	Pentatricopeptide repeat-containing protein (AHRD V3.3 *-* A0A1U8FY15_CAPAN)	6.61673	0.808263	5.99684	0.919788	1.42094	2.50574	5.74999	1.21033	3.53843
Solyc07g064580	Actin cytoskeleton-regulatory complex pan-like protein (AHRD V3.3 *** Q9LPT5_ARATH)	16.8176	3.63381	10.4142	4.12366	6.70825	12.0828	15.4329	3.4544	8.69117
Solyc10g083190	Plant/F24K9-26 protein (AHRD V3.3 *** A0A072UED0_MEDTR)	22.3181	4.16277	10.9891	4.7078	6.76415	12.7739	13.2995	3.63977	6.37161
Solyc07g063240	Silencing defective 5 (AHRD V3.3 *** A0A2U1N7R2_ARTAN)	53.6942	11.7592	14.997	13.267	18.6375	47.0918	97.5584	11.8395	11.4853
Solyc09g008660	Protein CHUP1, chloroplastic (AHRD V3.3 *** A0A1J3EEE6_NOCCA)	6.80963	1.67049	6.7344	1.87162	3.55012	4.16526	9.81141	1.00874	1.97597
Solyc06g063040	2-alkenal reductase (NADP(+)-dependent) (AHRD V3.3 *** A0A1U8H4Y5_CAPAN)	3.85793	0.794989	4.74117	0.889671	0.6491	2.20429	3.0228	1.21065	1.76478
Solyc05g005160	ATP-citrate synthase (AHRD V3.3 *** B6TD54_MAIZE)	47.5791	11.4389	38.2759	12.7339	10.1	35.4756	46.4047	7.33495	23.5439
Solyc09g072900	endo-1,31,4-beta-D-glucanase-like (AHRD V3.3 *** A0A2I4F2X5_9ROSI)	31.3399	4.71205	28.8979	5.24479	11.3123	14.6793	25.2418	3.3774	14.759
Solyc01g150170	Dynamin-related protein 3B (AHRD V3.3 *-* A0A2G2W9Y7_CAPBA)	21.9928	4.56756	21.1913	5.07446	7.15919	34.9658	32.5481	12.0335	13.6203
Solyc09g018610	Unknown protein	18.6067	0.814346	7.15525	0.902419	1.14874	7.24434	12.9324	1.55632	2.31524
Solyc07g054760	Wound-responsive family protein (AHRD V3.3 *** A0A2K3L288_TRIPR)	545.087	130.251	560.226	143.945	52.1431	362.234	721.3	139.403	866.996
Solyc03g123830	D-3-phosphoglycerate dehydrogenase (AHRD V3.3 *** A0A1U8G334_CAPAN)	47.1133	4.32086	158.376	4.76538	6.69138	51.2106	145.831	3.82838	18.2979
Solyc06g052060	hypothetical protein (AHRD V3.3 *** AT4G10810.1)	24.8425	10.0783	26.699	11.1069	16.4092	26.6625	25.6309	9.57228	19.8545
Solyc04g005090	Cofactor assembly of complex C (AHRD V3.3 *** A0A1P8ASR1_ARATH)	8.53913	1.97138	7.10827	2.16537	2.02886	4.34189	7.69234	1.14362	4.62221
Solyc11g027880	Patellin-5 (AHRD V3.3 *** A0A2G3AQX0_CAPCH)	16.8227	3.75195	21.6596	4.11417	6.11151	10.5841	24.0422	8.51354	11.9623
Solyc05g050800	Phosphoglycerate mutase family protein (AHRD V3.3 *** A0A1I9LN21_ARATH)	349.101	81.8509	89.8657	89.7244	101.465	165.208	219.665	65.5426	91.8505
Solyc01g006740	Sucrose-phosphatase (AHRD V3.3 *** Q84ZX6_SOLLC)	6.43649	2.73517	6.59425	2.99533	3.48549	6.19345	6.2807	2.68117	3.80208
Solyc08g006500	glutamate receptor-like 2.6	3.84097	1.33653	3.52213	1.46363	1.37624	2.53656	3.98725	0.674612	2.02962
Solyc05g026550	NADH dehydrogenase-like complex L (AHRD V3.3 *** A0A0F7CYX9_9ROSI)	17.8096	2.04414	6.42844	2.22967	2.89633	7.70119	10.0415	0.240858	4.67933
Solyc09g061860	Sterol 3-beta-glucosyltransferase (AHRD V3.3 *** B6U4Q7_MAIZE)	23.4084	2.87118	12.6099	3.12896	3.63085	7.50395	13.1074	4.10304	7.55627
Solyc07g005770	Disease resistance protein (AHRD V3.3 *** A0A2U1Q881_ARTAN)	2.43373	0.296815	2.89819	0.323177	0.599916	1.42542	2.83289	0.0776954	0.834618
Solyc02g069670	alpha-glucosidase (AHRD V3.3 *** A0A2I4FA71_9ROSI)	15.4811	0.717151	11.8174	0.779676	1.01054	11.7875	13.2183	0.700598	2.65559
Solyc05g013750	Protein-tyrosine-phosphatase MKP1 (AHRD V3.3 *** A0A2G3B907_CAPCH)	16.4871	5.28942	9.40463	5.74633	5.23433	8.78569	21.0712	9.46559	10.5196
Solyc06g068800	Sec14p-like phosphatidylinositol transfer family protein (AHRD V3.3 *** A0A2U1PFN3_ARTAN)	20.6734	6.16269	15.2734	6.68122	5.29493	9.77056	24.8286	9.00685	21.2926
Solyc02g084360	V-type proton ATPase proteolipid subunit (AHRD V3.3 *** A0A2G3AAA7_CAPAN)	614.21	277.766	471.012	300.86	289.252	519.445	592.199	306.672	402.856
Solyc10g047960	transmembrane protein (AHRD V3.3 *** AT3G49720.3)	27.5988	9.29916	34.8645	10.0686	17.2415	20.3857	30.8104	10.46	23.7407
Solyc10g075103	Non-specific lipid-transfer protein (AHRD V3.3 *** K4D1V1_SOLLC)	120.581	4.97581	14.338	5.37814	6.73739	55.9611	43.8914	4.83773	23.0135
Solyc03g031600	Peroxisomal membrane protein PMP22 (AHRD V3.3 *** A0A2G3CKH8_CAPCH)	71.6274	27.6946	83.4843	29.8211	32.0111	54.6241	75.209	26.0922	62.8395
Solyc09g011340	protein RETICULATA, chloroplastic-like (AHRD V3.3 *** A0A2I4ELL8_9ROSI)	33.1677	10.8923	21.4701	11.6306	11.084	18.9337	22.1471	10.2945	17.7064
Solyc03g051790	Nucleolar GAR2-like protein (AHRD V3.3 *** A0A2K3P267_TRIPR)	56.344	16.8826	31.877	18.0125	28.6524	47.5786	52.2638	22.8938	22.3303
Solyc08g079870	subtilisin	42.7447	3.23203	10.4472	3.44765	5.44633	11.1826	41.4729	3.59992	21.3155
Solyc02g065350	B3 domain-containing protein (AHRD V3.3 *** A0A1Q3D977_CEPFO)	8.37926	0.257551	3.35054	0.274257	0.397797	4.53609	3.86237	0.665878	2.74175
Solyc04g080670	Inositol-pentakisphosphate 2-kinase (AHRD V3.3 *** A0A2G2W2M9_CAPBA)	14.1917	6.21857	12.7892	6.62006	8.20154	10.2727	14.0945	4.0022	7.44733
Solyc02g078750	G-type lectin S-receptor-like serine/threonine-protein kinase (AHRD V3.3 *** A0A2G2XEX2_CAPBA)	6.14218	2.01063	7.93546	2.13836	2.01464	5.05879	7.332	2.12543	4.02052
Solyc04g056580	Transmembrane protein, putative (DUF2358) (AHRD V3.3 *** Q8L604_ARATH)	61.3825	4.76283	25.8532	5.05947	6.83772	32.3207	35.7559	2.21005	14.1778
Solyc02g081290	RNA helicase DEAD9	37.2019	12.3479	26.7061	13.0982	15.0868	25.3936	37.3526	16.5591	18.2422
Solyc06g062530	Serine/threonine-protein phosphatase 2A 55 kDa regulatory subunit B (AHRD V3.3 *** A0A2G3C8Z4_CAPCH)	38.3885	17.9717	26.4579	19.0551	22.9268	22.3646	29.8269	21.3924	21.2538
Solyc03g026140	Cytochrome P450 (AHRD V3.3 *** A0A2U1KE50_ARTAN)	5.56711	1.12232	3.59227	1.18862	1.85757	1.91316	4.30826	1.33699	0.823383
Solyc02g093950	Ankyrin repeat (AHRD V3.3 *** A0A200QY43_9MAGN)	2.88492	0.387616	1.54844	0.408914	0.825473	1.19227	1.57685	0.110075	0.572369
Solyc08g076480	Plastid lipid-associated protein chloroplastic-like (AHRD V3.3 *** A0A2K3PR63_TRIPR)	115.079	33.4968	68.1513	35.3107	52.2256	55.8972	80.9563	29.55	49.3422
Solyc03g006080	leucine-rich repeat receptor protein kinase EMS1-like (AHRD V3.3 *** A0A1U8ESV6_CAPAN)	2.99491	0.429086	1.40127	0.451784	0.864836	2.41287	5.58757	0.298261	1.90444
Solyc02g069620	Ribose 5-phosphate isomerase A (AHRD V3.3 *** A0A1Y1I8P0_KLENI)	9.50807	1.04912	5.4936	1.09997	1.72924	5.24667	7.05926	0.700189	3.53928
Solyc10g055670	Vacuolar ATP synthase subunit B (AHRD V3.3 *** A0A2P6TTB9_CHLSO)	41.965	19.463	56.7176	20.3556	18.4059	31.65	54.2656	29.8143	44.5863
Solyc01g058320	transmembrane protein (AHRD V3.3 *-* AT3G17120.5)	11.4663	2.16573	9.62405	2.26226	3.08438	13.1922	23.2153	1.99695	4.99527
Solyc02g086370	Lipid phosphate phosphatase (AHRD V3.3 *** A0A2R6PA01_ACTCH)	17.147	1.39316	8.36191	1.45458	2.27319	8.96441	9.44176	1.08697	6.54883
Solyc08g066100	ATP-dependent 6-phosphofructokinase (AHRD V3.3 *** A0A2G2YWK4_CAPAN)	18.9699	1.54404	19.2658	1.61026	2.03978	8.75828	37.1741	1.19931	11.063
Solyc12g095850	Tryptophan--tRNA ligase (AHRD V3.3 *** A0A2G2VHY5_CAPBA)	2.3903	0.458665	1.79785	0.478212	0.900079	3.41965	4.87564	1.38058	2.85701
Solyc05g054410	telomere binding protein 1	51.0145	12.6492	35.726	13.1768	18.9648	29.6717	34.28	18.1873	22.7282
Solyc10g039280	Dual specificity phosphatase (AHRD V3.3 *** A0A200Q2H3_9MAGN)	26.5314	10.6622	16.7385	11.0786	12.1914	18.941	22.428	12.6094	18.8074
Solyc10g076710	Phosphoinositide phospholipase C (AHRD V3.3 *** O49950_SOLTU)	13.1974	0.337072	5.3981	0.349983	0.24937	6.45159	8.61895	0.802212	4.23138
Solyc08g077350	Haloacid dehalogenase-like hydrolase (HAD) superfamily protein (AHRD V3.3 *** A0A2U1KV95_ARTAN),Pfam:PF13419	44.2145	17.9705	34.2224	18.6569	20.179	31.3433	35.126	18.6099	18.4424
Solyc11g005950	BTB/POZ domain-containing protein (AHRD V3.3 *** A0A2G2VFK2_CAPBA)	12.1273	4.96779	8.99193	5.14852	6.61194	10.3637	10.2273	4.28682	7.38246
Solyc01g100780	Agenet-like domain-containing protein (AHRD V3.3 *** A0A2U1NB46_ARTAN)	12.4509	5.0931	13.9515	5.27759	7.60794	8.69441	12.5044	6.17049	8.02054
Solyc06g061280	NAD(P)-binding Rossmann-fold superfamily protein (AHRD V3.3 *** A0A2U1LGD5_ARTAN)	284.205	35.4562	75.6291	36.7019	27.5211	93.239	172.626	30.4195	60.3762
Solyc04g077670	Serine carboxypeptidase-like 18 (AHRD V3.3 *** A0A2G3CPL7_CAPCH)	20.6326	0.800396	19.7729	0.828416	1.20977	12.1688	21.3749	0.91138	6.69004
Solyc08g014370	Cysteine/Histidine-rich C1 domain family protein (AHRD V3.3 *-* Q9SL28_ARATH)	10.9047	2.43118	11.8755	2.51157	3.72598	14.7293	16.0732	2.47152	7.44486
Solyc03g117050	NOD26-like intrinsic protein 6.1	13.4111	4.63081	11.7485	4.78133	6.1949	13.431	28.5027	5.82886	6.83516
Solyc07g066610	Phosphoglycerate kinase (AHRD V3.3 *** A0A2G2Z688_CAPAN)	111.466	41.4734	63.2154	42.8169	43.7852	60.4766	60.0074	28.5804	57.3737
Solyc01g008920	NAD(P)-binding Rossmann-fold superfamily protein (AHRD V3.3 *** A0A2U1L7S8_ARTAN)	14.2133	2.205	6.06687	2.27577	2.50298	3.43865	8.08229	1.28961	3.15005
Solyc10g008880	Zinc finger transcription factor 56	39.7217	13.0281	26.6377	13.3602	12.7475	32.4278	45.3857	11.4109	16.4585
Solyc07g052640	Glycosyltransferase (DUF604) (AHRD V3.3 *** F4JJF6_ARATH)	19.7666	8.11465	10.1497	8.30829	7.18551	13.7121	12.9423	8.1268	10.3454
Solyc09g097780	Glycine-rich protein (AHRD V3.3 *-* A0A2G2ZTB9_CAPAN)	588.761	21.7272	296.352	22.2276	41.3403	127.077	313.422	18.1607	186.316
Solyc01g107890	Filament-like plant protein 7 (AHRD V3.3 *** A0A314KPZ1_NICAT)	2.80613	0.130858	3.23162	0.13382	0.341808	2.78273	3.11459	0.0365706	0.443477
Solyc04g077440	Squalene epoxidase (AHRD V3.3 *** Q8GSM8_MEDTR)	61.0531	11.5465	34.6327	11.8038	10.9822	37.5846	56.9448	15.368	25.8362
Solyc11g150122	Unknown protein	45.8565	16.0483	28.3122	16.402	18.0429	23.6877	31.551	19.592	18.9828
Solyc08g005430	Growth-regulating factor 4 (AHRD V3.3 *** A0A2G3BQA5_CAPCH)	4.26762	1.53043	5.65351	1.56317	1.81041	4.04802	5.03694	1.01204	2.8342
Solyc04g058110	G-type lectin S-receptor-like serine/threonine-protein kinase (AHRD V3.3 *** A0A2G3CF44_CAPCH)	4.76817	1.07557	2.74139	1.09829	0.908731	2.49917	4.34432	1.13472	3.46322
Solyc05g054370	Acyl-CoA dehydrogenase family member 10 (AHRD V3.3 *** A0A1J3CLI6_NOCCA)	54.6216	4.9373	21.8063	5.03085	5.00826	21.8197	22.2579	3.64662	12.7776
Solyc01g006280	Formate--tetrahydrofolate ligase (AHRD V3.3 *** A0A2G3DED7_CAPCH)	84.3225	19.7075	30.3929	20.0662	17.4845	54.1823	34.0366	15.6678	33.4123
Solyc10g086060	SUN-like protein 30	39.4985	12.8352	42.103	13.0324	20.1301	25.0302	54.6345	15.2265	24.854
Solyc05g053870	E3 ubiquitin-protein ligase RGLG2 (AHRD V3.3 *** A0A1U8GQX3_CAPAN)	9.35179	2.84904	8.63829	2.8794	4.59414	7.31471	14.377	4.89063	3.72462
Solyc02g093970	Protein kinase domain (AHRD V3.3 *** A0A200QYA9_9MAGN)	5.93564	0.698574	4.33675	0.70549	1.32496	3.18554	3.64152	1.54868	3.06068
Solyc01g088660	FCS-Like Zinc finger 3 (AHRD V3.3 *** FLZ3_ARATH)	517.182	125.604	228.143	126.633	184.636	226.817	367.024	213.541	244.7
Solyc06g076780	Glycosyl hydrolase family protein (AHRD V3.3 *** A0A2U1PL05_ARTAN)	62.8333	10.0643	28.5726	10.1176	12.7694	41.0322	30.7019	4.05361	12.0624
Solyc04g082580	F-box/kelch-repeat protein (AHRD V3.3 *** A0A2G2X1H4_CAPBA)	8.68425	3.23341	5.78021	3.24065	4.88906	5.55568	5.52718	3.12427	3.52924
Solyc03g097590	Bidirectional sugar transporter SWEET (AHRD V3.3 *** M1D4D4_SOLTU)	13.626	0	12.4274	0	0	21.465	12.5653	0.238897	0.0997325
Solyc05g008895	Bifunctional inhibitor/lipid-transfer protein/seed storage 2S albumin superfamily protein (AHRD V3.3 *** A0A1I9LP30_ARATH)	7.40146	0	1.62053	0	0	2.19793	3.36475	0	0
Solyc12g019550	hypothetical protein (AHRD V3.3 *-* AT1G21500.1)	4.4791	0	0.683516	0	0	1.14529	2.10757	0	0
Solyc02g080580	senescence regulator (Protein of unknown function%2C DUF584) (AHRD V3.3 *** AT4G04630.1)	3.94711	0	1.86131	0	0.110486	0.417982	1.59795	0.120677	0.120751
Solyc11g012590	CASP-like protein (AHRD V3.3 *** A0A328E4A6_9ASTE)	3.85957	0	0.166448	0	0	0.942272	1.58538	0.230957	0
Solyc11g005300	RING/U-box superfamily protein (AHRD V3.3 *** A0A2U1QK74_ARTAN)	2.50439	0	0.175929	0	0	0.970832	1.08076	0.161065	0.088572
Solyc01g005870	Cf-like protein (AHRD V3.3 *** A0A140GMU3_SOLLC)	2.3753	0	1.07412	0	0.0179026	1.36772	2.69529	0.0225642	0.733161
Solyc07g062543	UDP-N-acetylglucosamine 1-carboxyvinyltransferase (AHRD V3.3 *** A0A318R3I0_9STAP)	2.0618	0	0.395793	0	0.0426008	0.89732	1.36584	0.0839074	0.0432046
Solyc06g072230	Proteinase inhibitor I3 (AHRD V3.3 *** A0A200QJU5_9MAGN)	2.0459	0	0.230442	0	0.0700961	0.743028	1.21225	0	0
Solyc10g008665	HXXXD-type acyl-transferase family protein (AHRD V3.3 *-* A0A2U1NMZ6_ARTAN)	2.03517	0	0.854013	0	0.212099	0.423411	2.03302	0	0
Solyc06g005160	cytosolic ascorbate peroxidase 1	643.497	296.68	435.817	296.401	339.277	370.902	488.348	259.546	400.884
Solyc07g065430	DNA topoisomerase 6 subunit A (AHRD V3.3 *-* E1ZHQ0_CHLVA)	2.96043	0.479417	2.95497	0.478677	1.20949	1.99785	1.58088	0.858483	1.30724
Solyc08g063000	Nucleosome assembly protein family (AHRD V3.3 *** A9TVZ4_PHYPA)	26.1445	3.92383	20.9804	3.91721	4.43252	17.1584	26.2792	2.38034	14.5677
Solyc02g089650	hypothetical protein (DUF1262) (AHRD V3.3 *** AT1G13520.1)	9.11994	0.506437	2.23283	0.50545	0.418457	8.8242	7.10467	0.197752	1.39992
Solyc02g150145	DNA mismatch repair protein MLH3 isoform X1 (AHRD V3.3 --* XP_010316472.1)	100.655	20.0822	32.5094	20.0178	17.5226	77.969	42.4523	32.2003	25.7901
Solyc02g084400	Protein kinase superfamily protein (AHRD V3.3 *** F4I8V6_ARATH)	3.53169	0.424536	2.80642	0.420468	0.748487	1.84327	3.12829	0.672477	1.89585
Solyc05g009050	Receptor-like protein kinase (AHRD V3.3 *** D3G6F0_CAPAN)	6.55169	1.76735	4.88586	1.7433	2.06026	5.41567	4.9786	1.03333	5.51248
Solyc01g090240	AvrPto-dependent Pto-interacting protein 3	3.91078	0.372558	3.74118	0.367477	0.702422	2.15017	3.16838	0.448955	1.74898
Solyc04g150162	Vacuolar iron transporter-like protein 4 (AHRD V3.3 *** A0A2G3CN36_CAPCH)	14.7264	1.28719	30.083	1.26938	3.90491	29.8457	29.1116	0.437405	11.6596
Solyc07g006960	Hydroxyproline-rich glycoprotein family protein (AHRD V3.3 *** S8C4J7_9LAMI)	22.8263	10.1347	30.071	9.98843	9.56398	25.0727	32.4896	7.38888	13.2518
Solyc07g052220	glycine-rich cell wall structural protein 1-like (AHRD V3.3 *-* XP_019070286.1)	3.18318	0.124835	0.328502	0.122662	0.231654	0.127335	2.275	0	0.409095
Solyc06g050370	Alkylated DNA repair protein (AHRD V3.3 *-* A0A2I0W164_9ASPA)	48.2737	2.28741	16.9692	2.24514	5.57757	23.5284	28.22	3.51527	6.2665
Solyc06g051440	Protein POLLEN DEFECTIVE IN GUIDANCE 1 (AHRD V3.3 *** A0A2G3C5I6_CAPCH)	30.1821	9.31244	23.5167	9.13406	11.918	19.5734	26.5359	15.5211	18.1095
Solyc03g117690	Eukaryotic aspartyl protease family protein (AHRD V3.3 *** A0A2U1P524_ARTAN)	6.11816	0.747035	3.18233	0.732457	0.919184	3.92132	2.20696	0.257318	1.26999
Solyc03g033540	calcium-dependent protein kinase2	107.921	34.5504	32.7795	33.8617	42.385	49.3407	89.5005	34.3961	41.5366
Solyc11g018550	ascorbate peroxidase 6	6.12176	1.15461	6.92076	1.12848	1.6449	8.65496	10.197	0.537286	5.73496
Solyc07g017780	(DB226) meloidogyne-induced giant cell protein	101.279	43.2288	59.0335	42.1754	43.8644	84.6982	68.9335	37.5968	57.599
Solyc04g054520	Peptidylprolyl isomerase (AHRD V3.3 *** A0A2G3B2P5_CAPCH)	3.98644	0.860552	4.22245	0.837935	1.40305	3.53932	3.98052	0.574991	3.08444
Solyc04g007710	mitogen-activated protein kinase 14	53.9518	24.9393	23.0091	24.2412	22.6439	45.0248	59.5519	32.808	27.586
Solyc07g007120	class II knotted-like homeodomain protein	375.392	182.116	311.865	176.499	190.721	235.647	323.073	195.764	270.382
Solyc01g095430	Protein CURVATURE THYLAKOID 1A, chloroplastic (AHRD V3.3 *** A0A2G2YXY1_CAPAN)	80.2729	14.5178	40.5341	14.0598	17.6798	40.668	71.0428	12.2477	30.9638
Solyc06g065260	Receptor-like protein kinase (AHRD V3.3 *** A0A2R6RP54_ACTCH)	44.8034	3.70661	43.7583	3.58221	3.00927	20.6915	47.0944	4.53107	10.3158
Solyc10g085220	Heparanase-like protein 3 (AHRD V3.3 *** A0A1U8EH62_CAPAN)	7.28967	2.81024	6.85946	2.70697	2.22329	6.78709	4.78626	1.97872	5.68061
Solyc05g025910	Starch synthase, chloroplastic/amyloplastic (AHRD V3.3 *-* K4BBV6_SOLLC)	51.8481	22.6373	62.4212	21.7749	26.8441	48.7729	61.5599	31.4911	45.5593
Solyc08g023540	Unknown protein	18.1281	5.49139	7.02269	5.28026	6.88741	10.8752	9.67047	4.61281	5.19315
Solyc12g099260	Citrate synthase-like (AHRD V3.3 *** A0A200R252_9MAGN)	12.5908	1.32109	7.90387	1.26802	1.17671	7.2092	9.88133	0.455398	5.12821
Solyc01g087850	serine protease SBT3	21.6022	6.56358	34.8051	6.2939	6.4792	28.2521	22.4716	4.45923	11.6202
Solyc02g065765	COBRA-like protein (AHRD V3.3 *** K4B708_SOLLC)	88.6519	9.37562	98.5953	8.96904	17.9464	102.736	131.804	14.7166	52.3451
Solyc12g008550	Peptidase M28 (AHRD V3.3 *-* A0A2U1PM28_ARTAN)	8.76384	2.95566	8.16259	2.81869	2.42568	4.81621	6.47086	3.00701	4.82878
Solyc03g044060	Formin-like protein (AHRD V3.3 *** A0A2G3CLP8_CAPCH)	12.5119	3.71849	8.25949	3.53996	5.04148	9.06473	12.1305	2.13406	4.38752
Solyc06g065440	Zinc finger protein STOP1-like protein (AHRD V3.3 *** A0A2G2ZB75_CAPAN)	23.5826	2.93072	25.6076	2.77642	3.98947	24.7402	41.3681	3.48672	10.1996
Solyc08g005060	cobalt ion binding protein (AHRD V3.3 *** AT1G71310.2)	16.5717	7.34903	12.8862	6.96189	7.23355	12.6836	13.7273	8.60929	12.2669
Solyc04g051580	(DB244) meloidogyne-induced giant cell protein	12.8369	3.93097	8.34004	3.71793	2.80198	6.98318	9.11428	3.07335	5.55015
Solyc10g044470	Chloride channel protein (AHRD V3.3 *** K4CZH2_SOLLC)	98.3071	31.0922	36.9103	29.2577	24.9884	59.702	84.1363	26.0285	35.0496
Solyc08g006080	Glycosyltransferase family protein 64 C3 (AHRD V3.3 *** A0A2G3BQ69_CAPCH)	17.9199	6.1186	18.62	5.73848	9.5721	18.4961	24.4296	4.92703	8.88219
Solyc01g109580	Adenylyl cyclase-associated protein (AHRD V3.3 *** A0A2G3BVT0_CAPCH)	4.23134	1.297	3.26697	1.21306	2.31451	2.288	4.21768	1.45306	2.3234
Solyc01g098670	Kinesin-like protein (AHRD V3.3 *** A0A1Q3B5J7_CEPFO)	3.68991	0.52928	1.097	0.494349	0.204688	3.03478	2.35153	0.257986	0.463562
Solyc02g071810	Protein kinase domain (AHRD V3.3 *** A0A200QV78_9MAGN)	2.97129	0.582836	4.58331	0.543893	0.520069	2.54679	2.56083	0.23437	1.83271
Solyc06g068770	DB279	3.13744	0.282695	1.28359	0.26306	0.466642	1.57277	1.45653	0.0744948	0.18785
Solyc10g080940	Tubulin beta chain (AHRD V3.3 *** A0A1U8EJY6_CAPAN)	213.024	17.8346	316.778	16.594	18.9444	137.008	235.503	26.9702	137.859
Solyc02g093980	Nucleolar-like protein (AHRD V3.3 *-* F4J3H8_ARATH)	6.78773	1.65432	4.3335	1.5316	1.21377	9.9531	8.05198	2.53061	2.08426
Solyc06g051130	HXXXD-type acyl-transferase family protein (AHRD V3.3 *** Q9XEF2_ARATH)	3.94697	0.378078	2.33048	0.349604	0.50046	2.11165	3.19276	0.327314	1.04757
Solyc06g060140	Kinesin domain-containing protein (AHRD V3.3 *** A0A1Q3BVU2_CEPFO)	12.8298	2.79194	8.53376	2.57745	2.9383	6.96294	10.0961	3.10207	4.2681
Solyc11g044933	Transposon, En/Spm-like, Transposase-associated domain protein (AHRD V3.3 *** A0A2U1M4R3_ARTAN)	4.52192	0.264291	3.8133	0.243653	0.253862	3.32615	6.48795	0.704065	1.61295
Solyc12g027580	Exportin-4 (AHRD V3.3 *** A0A1J3GJA6_NOCCA)	10.0772	3.57346	7.86173	3.29245	4.09026	7.58312	9.29588	4.60996	4.70354
Solyc03g007180	hypothetical protein (AHRD V3.3 *** AT1G62870.1)	6.13016	1.17106	3.84091	1.0779	1.5002	3.13111	4.85476	0.550982	3.42822
Solyc10g080530	WRC protein (AHRD V3.3 *** A0A2K3PR77_TRIPR)	3.5437	0.611044	2.65532	0.561895	0.696374	1.68027	2.82082	0.277937	0.802969
Solyc01g059860	MAP kinase kinase kinase 3	16.3055	7.67367	12.6616	7.03489	8.45427	12.9436	14.3054	5.82662	7.11664
Solyc06g083030	Carboxypeptidase (AHRD V3.3 *** A0A2G2WN52_CAPBA)	2.07627	0.0663649	0.31896	0.0606502	0.490324	1.15003	2.02922	0.0312753	0.16613
Solyc05g047550	Protein kinase domain (AHRD V3.3 *** A0A200QZ79_9MAGN)	7.79732	1.84644	5.09241	1.6856	1.88812	4.8563	7.18037	1.82488	3.82591
Solyc02g078040	Pistil-specific extensin-like protein (AHRD V3.3 *-* A0A2G3A881_CAPAN)	46.7123	0.0523343	3.21196	0.0476041	0.507087	16.6743	21.1323	0.158633	0.223514
Solyc12g042550	Unknown protein	5.11234	0.180223	6.13285	0.163934	0.747007	1.77186	4.34279	0	1.15723
Solyc09g063130	Photosystem I reaction center subunit IV (AHRD V3.3 *-* A0A2P6U4S6_CHLSO)	108.405	9.51677	55.6377	8.65408	11.3121	39.2774	70.1603	8.02395	25.1327
Solyc09g008830	Sequence-specific DNA binding transcription factor (AHRD V3.3 *** A0A2U1LFW8_ARTAN)	35.5495	9.98195	22.0409	9.06719	12.367	21.7706	55.7777	6.78321	62.3427
Solyc03g053110	Rhodanese-like domain-containing protein 9, chloroplastic (AHRD V3.3 *** A0A1U8G2H7_CAPAN)	30.4826	11.9603	30.6257	10.8268	13.5959	28.8625	33.6807	9.34651	27.1818
Solyc11g012440	RING-type E3 ubiquitin transferase (AHRD V3.3 *** A0A2I0XD88_9ASPA)	74.5908	27.9876	64.4159	25.3195	19.6621	63.4896	117.677	32.9595	55.2848
Solyc03g114110	Cyclic nucleotide-gated channel 16 (AHRD V3.3 *** A0A2U1QP75_ARTAN)	22.2136	10.5888	14.7149	9.56778	8.66566	16.0504	18.0292	12.0789	13.4376
Solyc12g042250	Major facilitator superfamily protein (AHRD V3.3 *-* A0A1P8AP16_ARATH)	6.58488	0.533113	3.62389	0.480927	0.741076	5.81054	8.82456	0.269018	1.59883
Solyc02g088230	Phosphate transporter PHO1-like protein 9 (AHRD V3.3 *** A0A2G2V9D0_CAPBA)	2.63769	0.101301	3.31968	0.0913544	0.27055	4.23081	6.37369	0.152788	1.02535
Solyc08g007770	PGRL1A transmembrane protein (AHRD V3.3 *** A0A0F7GZ28_9ROSI)	43.3545	9.76602	23.7827	8.75702	9.11949	23.0197	40.7335	13.3845	18.5654
Solyc09g098240	Importin beta-like SAD2 (AHRD V3.3 *** A0A1U8GC41_CAPAN)	79.4025	33.0893	42.8546	29.6572	30.8434	48.8281	52.6743	32.1132	35.2347
Solyc11g069090	ATP-binding ABC transporter (AHRD V3.3 *** X8JTB2_9HOMO)	651.958	303.464	628.506	271.964	312.828	466.436	591.044	454.078	573.694
Solyc01g095610	Protein trichome birefringence-like 25 (AHRD V3.3 *** A0A2G2W6P1_CAPBA)	8.94028	0.0926564	2.38287	0.0829173	0.333006	1.58594	5.63406	0.119919	0.561787
Solyc03g078640	cell wall integrity/stress response component-like protein (AHRD V3.3 *-* AT4G39840.1)	17.6042	4.14317	14.4291	3.6883	9.50912	24.4334	53.1401	8.32983	15.162
Solyc09g092330	UDP-glucuronate 4-epimerase 4 (AHRD V3.3 *** A0A1J3GBJ9_NOCCA)	75.2304	11.8901	75.4088	10.5757	18.1852	81.3299	111.757	20.5218	43.6177
Solyc02g094450	nucleolin (AHRD V3.3 *-* AT1G12830.1)	19.5616	8.71435	19.0992	7.72685	11.6378	15.4093	22.086	9.7984	12.7242
Solyc11g044937	Plant transposase (Ptta/En/Spm family) (AHRD V3.3 *-* F4I6H5_ARATH)	10.6172	1.75031	18.2915	1.55174	1.66551	10.4227	26.1832	2.45059	7.2503
Solyc05g010250	Acyl-CoA N-acyltransferase (AHRD V3.3 *** A0A2U1PY80_ARTAN)	72.3264	28.7894	44.1069	25.3973	33.2004	61.3274	75.129	23.0287	35.3159
Solyc07g025170	Exocyst complex component SEC3A (AHRD V3.3 *** A0A2G3C6V7_CAPCH)	8.99663	3.95715	6.81666	3.48818	2.62089	8.12344	7.37258	3.32208	5.07822
Solyc10g007070	Early nodulin-like protein 1 (AHRD V3.3 *-* A0A2G3BCD1_CAPCH)	115.363	16.4425	96.7478	14.4937	28.6001	47.7496	81.6536	19.5643	42.4888
Solyc12g055850	LRAT-like domain (AHRD V3.3 *** A0A200PTG3_9MAGN)	9.11377	2.80035	8.19078	2.4658	5.01263	7.75459	10.354	1.6785	7.88848
Solyc09g014770	AMP deaminase (AHRD V3.3 *** A0A2G3BKE7_CAPCH)	46.3935	18.9257	29.6043	16.6605	15.0609	30.0177	36.7217	25.2585	27.5057
Solyc07g006000	50S ribosomal protein L35 (AHRD V3.3 *** A0A2G3BXF7_CAPCH)	20.9267	9.96867	14.9146	8.77065	11.5491	14.4661	13.623	7.77653	11.4512
Solyc01g104190	maternal effect embryo arrest 9 (AHRD V3.3 *** AT1G60870.1)	70.5298	20.8448	38.4971	18.2642	22.3479	32.1642	44.2011	17.821	18.1954
Solyc01g109460	Polyol monosaccharide transporter 4	230.137	49.0178	184.686	42.89	17.7671	186.95	226.601	82.7194	210.626
Solyc09g019980	Cytochrome b561 and DOMON domain-containing protein (AHRD V3.3 *** A0A2I4EFQ3_9ROSI)	19.3477	5.921	9.40508	5.1771	4.81123	15.1684	18.398	7.39255	7.85044
Solyc04g078700	Protein kinase domain (AHRD V3.3 *** A0A200QZD6_9MAGN)	12.8969	4.1115	11.3517	3.59469	7.85608	6.71117	10.6837	5.31011	5.74128
Solyc02g090030	33 kDa oxygen-evolving protein	214.354	11.3875	140.272	9.91915	15.8582	118.633	150.786	8.76418	132.668
Solyc04g016220	Glycosyltransferase (AHRD V3.3 *-* A0A0A1WC49_NICAT)	21.8227	0.510736	28.2978	0.444434	1.87907	16.3853	56.3427	0.649393	5.2973
Solyc07g066270	6-phosphogluconolactonase (AHRD V3.3 *** A6MD23_ORYBR)	21.7209	9.67275	19.8502	8.41415	8.63939	16.9095	24.2381	11.877	14.9617
Solyc04g006930	Protein kinase family protein (AHRD V3.3 *-* E5GBJ3_CUCME)	4.54214	0.896254	3.52326	0.779083	0.926385	3.69614	3.87753	0.548699	2.19523
Solyc08g082310	RING/U-box superfamily protein (AHRD V3.3 *** F4KJ04_ARATH)	6.88911	1.72994	3.22141	1.49933	2.94727	9.01726	14.2187	3.07791	4.51485
Solyc09g060090	Sec14p-like phosphatidylinositol transfer family protein (AHRD V3.3 *** A0A178VMA9_ARATH)	9.66886	4.3366	5.3723	3.75499	5.9018	11.6621	9.35043	3.99449	4.93645
Solyc08g075490	9-cis-epoxycarotenoid dioxygenase (AHRD V3.3 *** A0A193PR95_9LILI)	11.2479	1.51069	17.6269	1.30509	1.77841	6.7599	9.926	0.761607	1.16846
Solyc11g013150	Nodulation-signaling pathway 2 protein (AHRD V3.3 *** A0A2G3CLP6_CAPCH)	12.1383	2.08062	6.4891	1.79269	2.20524	7.05638	5.58238	3.34118	5.89683
Solyc04g015470	Phosphatidylinositol 4-phosphate 5-kinase (AHRD V3.3 *** K4BQ49_SOLLC)	5.04019	0.47148	4.88878	0.405958	0.326122	3.60551	2.99155	0.772366	1.72316
Solyc08g081200	Short-chain dehydrogenase TIC 32, chloroplastic (AHRD V3.3 *** A0A2G2XJP0_CAPBA)	32.4582	15.5398	31.6262	13.3534	13.0435	30.9944	29.5732	10.7861	29.7491
Solyc01g095300	Glycosyl transferase, family 1 (AHRD V3.3 *** A0A2U1P6H1_ARTAN)	18.1263	2.3201	13.9756	1.97544	2.81793	7.09196	15.2815	2.37331	5.81876
Solyc03g044330	Acetolactate synthase (AHRD V3.3 *** C0L093_TOBAC)	82.178	12.2457	71.1357	10.4018	6.28976	52.9481	60.7257	7.58829	34.6293
Solyc08g066850	Lactoylglutathione lyase (AHRD V3.3 *** A0A1U8DS55_CAPAN)	5.43825	1.77177	3.51684	1.50498	1.74391	3.56503	3.84967	2.16184	2.97595
Solyc09g047930	Maternal effect embryo arrest protein (AHRD V3.3 *** Q94K16_ARATH)	19.9621	7.73204	15.5521	6.55479	7.70276	18.2283	17.9846	9.01246	13.9177
Solyc06g005710	Protein TIC 62, chloroplastic (AHRD V3.3 *** A0A1J3HBE9_NOCCA)	13.307	1.76826	5.37092	1.49854	1.407	6.00764	5.5337	1.44458	4.2827
Solyc07g018350	DNA mismatch repair protein MutS (AHRD V3.3 *** A0A200PNX5_9MAGN)	25.5711	7.83596	16.7583	6.63119	7.81173	13.5468	20.689	8.95901	13.0608
Solyc03g118370	Carboxypeptidase (AHRD V3.3 *** A0A2G3CZU5_CAPCH)	2.1842	0.063972	0.919151	0.0541212	0.115729	0.410536	1.24611	0.091845	0.0626489
Solyc01g080130	Cytochrome P450 family protein (AHRD V3.3 *** Q9M8K3_ARATH)	7.23942	2.57197	5.17298	2.17064	2.64868	4.42362	7.09239	3.46236	4.17498
Solyc07g008540	Zinc finger protein CONSTANS-LIKE 2 (AHRD V3.3 *-* COL2_ARATH)	8.16425	2.05225	17.3708	1.72817	2.27379	3.85832	4.54014	2.96414	5.14586
Solyc09g090070	phosphate transporter 1	131.047	42.437	163.081	35.6102	46.4032	166.312	364.588	39.3503	130.157
Solyc01g095060	Erythronate-4-phosphate dehydrogenase family protein (AHRD V3.3 *-* A0A2U1KDV3_ARTAN)	45.22	20.3431	23.5667	17.0118	20.8009	30.3931	31.9855	23.9724	26.8007
Solyc04g076720	autophagy-related protein 18a-like (AHRD V3.3 *-* A0A2I4FUZ0_9ROSI)	5.12307	0.853829	5.54981	0.709105	0.628661	3.08838	4.11735	0.359769	4.10146
Solyc11g007410	Receptor-like protein kinase (AHRD V3.3 *** A0A2K3PPP5_TRIPR)	14.0369	3.80935	8.03211	3.14263	2.82034	7.36732	21.2263	3.27481	13.6259
Solyc02g093550	S-adenosyl-L-methionine-dependent methyltransferases superfamily protein (AHRD V3.3 *** A0A2U1MAR1_ARTAN)	6.43922	2.15876	4.03991	1.77986	3.51401	3.43889	4.20721	1.41042	3.07185
Solyc09g031970	Alpha-1,4 glucan phosphorylase (AHRD V3.3 *** A0A1U8E418_CAPAN)	27.9601	9.04374	13.9878	7.4508	7.92947	18.4584	17.7256	6.5557	14.0509
Solyc05g052100	Glutamate dehydrogenase (AHRD V3.3 *** A0A1U8GQ51_CAPAN)	10.5669	2.01788	5.4201	1.66157	2.76075	9.1638	6.97708	0.976918	4.82809
Solyc09g090980	pathogenesis-related protein STH-2-like (AHRD V3.3 *** A0A1U7Y3H6_NICSY)	6608.34	1091.21	2843.05	896.228	994.997	3916.85	3774.46	1067.85	4884.6
Solyc07g061970	60S ribosomal protein L18a-like protein (AHRD V3.3 *-* A0A2G2WEP8_CAPBA)	25.6059	4.50461	27.8844	3.69331	5.85774	18.8864	20.1607	1.59428	15.6001
Solyc07g066290	Chaperone dnaJ-domain containing protein (AHRD V3.3 *** A0A2K3P614_TRIPR)	27.4405	6.51491	16.3351	5.33909	5.86112	13.3717	15.9173	8.47261	10.5644
Solyc12g062690	Unknown protein	2.95805	0.124294	0.8474	0.101121	0.0889852	0.692585	1.70703	0.225314	0.478626
Solyc02g094330	Pollen Ole e 1 allergen and extensin family protein (AHRD V3.3 *** F4JEV5_ARATH),Pfam:PF01190	4.37224	0.915507	7.83093	0.744305	1.73097	4.76485	9.19508	0.788596	4.89163
Solyc03g113800	Aldehyde dehydrogenase (AHRD V3.3 *** A0A0K9R405_SPIOL)	158.308	78.1863	121.851	62.9899	74.7068	124.517	121.907	68.716	103.516
Solyc04g079060	Serine carboxypeptidase (AHRD V3.3 *** A0A2K3MSK4_TRIPR)	76.8055	30.0319	65.058	24.1607	20.8251	60.9674	69.2639	31.3789	59.3871
Solyc07g040730	DUF3511 domain-containing protein (AHRD V3.3 *** A0A1Q3CMD7_CEPFO)	159.748	69.9082	178.509	56.1723	67.0969	139.441	259.363	84.1774	131.234
Solyc02g022930	3-hydroxyisobutyrate dehydrogenase (AHRD V3.3 *** A0A1U8FBY0_CAPAN)	12.2248	3.15936	10.1272	2.53846	5.01254	10.9838	14.5742	2.25022	6.68721
Solyc07g005180	DUF1068 domain-containing protein (AHRD V3.3 *** A0A1Q3CIU1_CEPFO)	54.1973	13.3296	51.4188	10.7015	16.4718	44.9511	50.7657	16.3822	36.3817
Solyc02g087550	Core-2/I-branching beta-16-N-acetylglucosaminyltransferase family protein (AHRD V3.3 *** B6ST68_MAIZE)	56.4662	25.1489	35.035	20.1794	22.3622	40.893	39.7026	26.1815	35.3632
Solyc04g078250	metal transporter Nramp2	25.7474	9.65029	16.0522	7.71987	9.24595	19.1651	22.3709	12.2056	14.1213
Solyc04g077050	Amino acid permease 6 (AHRD V3.3 *** A0A2G2ZR10_CAPAN)	185.199	20.8175	42.7279	16.6466	10.0884	72.4643	120.114	7.82819	27.4088
Solyc01g105180	Protein DA1 (AHRD V3.3 *** A0A2I0VSM4_9ASPA)	26.5042	4.08968	12.9172	3.26893	6.90303	15.2364	33.4452	3.14672	17.6633
Solyc11g028000	Unknown protein	53.0615	18.0778	29.9288	14.4102	13.3773	36.1206	38.3488	25.9449	28.5478
Solyc02g079950	photosystem II oxygen-evolving complex protein 3	231.026	13.3349	203.08	10.6106	13.8197	147.55	197.235	15.766	167.948
Solyc04g016360	S-formylglutathione hydrolase (AHRD V3.3 *** A0A2G2ZFA7_CAPAN)	247.927	80.6686	105.776	63.7726	66.1092	128.448	150.825	106.792	91.3578
Solyc07g062950	Serine/threonine-protein kinase WNK (With No Lysine)-related protein (AHRD V3.3 *** A0A2U1Q468_ARTAN)	11.8093	2.93972	4.80155	2.32231	5.07366	4.66559	7.14166	2.82854	4.50432
Solyc04g054370	RING/U-box superfamily protein (AHRD V3.3 *-* Q3EAE6_ARATH)	98.0694	7.35348	167.576	5.80637	11.1889	52.556	98.3651	11.6077	35.3297
Solyc06g068950	Phosphoethanolamine N-methyltransferase (AHRD V3.3 *** A0A2G2WLK0_CAPBA)	4.64589	0.492596	3.44413	0.386589	0.234051	2.7108	3.02076	0.0890528	1.06663
Solyc06g054540	E3 ubiquitin-protein ligase MIEL1-like (AHRD V3.3 *** A0A1S4BAM5_TOBAC)	6.4619	1.51349	9.0871	1.18466	2.0726	1.22393	12.0042	1.65912	3.09978
Solyc07g056140	ADP-glucose pyrophosphorylase small subunit	45.9221	2.83376	38.6459	2.20102	3.62221	34.479	34.9952	3.30257	15.4723
Solyc04g071340	Fructose-1,6-bisphosphatase (AHRD V3.3 *** A6N9A0_FLALI)	47.2029	1.71486	13.6527	1.33167	2.03671	15.8863	36.5882	3.28988	10.1919
Solyc03g119150	Peptidylprolyl isomerase (AHRD V3.3 *** A0A2G3D014_CAPCH)	5.20412	0.877763	14.9503	0.680214	0.817946	3.26118	9.87095	0.779189	3.67575
Solyc07g032786	Thioredoxin (AHRD V3.3 *** A0A2U1M0J7_ARTAN)	20.9355	8.19073	15.3338	6.28106	8.84112	11.3842	15.8235	4.47756	10.7359
Solyc01g090950	Transcription factor GRAS (AHRD V3.3 *-* A0A2U1PW81_ARTAN)	15.7321	5.59242	8.38974	4.28239	4.4589	7.72622	9.80611	6.10401	4.03981
Solyc05g055430	RAP release 2, galactose-binding-like domain protein, putative (DUF1997) (AHRD V3.3 *** A0A1P8BG49_ARATH)	12.4061	3.29757	6.38114	2.52468	1.79879	4.55757	7.14765	4.00842	4.97044
Solyc07g042390	Plant invertase/pectin methylesterase inhibitor superfamily protein (AHRD V3.3 *** A0A061GSW0_THECC)	40.5144	0.58689	21.8916	0.448845	1.7248	12.5581	37.8126	0.495002	7.21245
Solyc11g150127	Unknown protein	51.7704	24.1669	32.2317	18.4685	24.1206	34.4348	40.0521	27.9512	24.5855
Solyc01g105540	Dicarboxylate transporter 2.1, chloroplastic (AHRD V3.3 *** A0A2G2VAJ2_CAPBA)	24.3308	9.09848	13.683	6.94846	8.76865	15.1774	16.8813	6.8476	16.0367
Solyc04g082610	glutamate receptor like 3.3	10.0181	3.92069	7.8941	2.99205	4.18968	9.04883	9.17506	3.78985	5.53345
Solyc01g111110	transmembrane protein (AHRD V3.3 *** AT2G21180.1)	88.5667	7.47345	23.6136	5.68952	6.86839	45.282	33.857	1.60517	8.81237
Solyc09g091010	transmembrane protein (AHRD V3.3 *** AT3G04310.2)	21.8372	2.59843	16.4964	1.97575	2.8986	10.7104	14.3603	3.48989	12.0011
Solyc07g039190	hypothetical protein (AHRD V3.3 *-* AT5G56850.4)	7.57394	1.14064	5.88005	0.86404	1.1115	4.53492	4.9121	0.714533	3.71576
Solyc01g103650	Alpha/beta-Hydrolases superfamily protein (AHRD V3.3 *** Q9XID7_ARATH)	42.9534	4.22884	7.10305	3.17075	2.67961	23.4805	52.7819	3.78177	14.281
Solyc10g081010	Hydroxyproline-rich glycoprotein family protein (AHRD V3.3 *** Q0WVC6_ARATH)	8.57013	0.339029	1.93337	0.253526	0.788769	3.3967	3.37926	0.21921	0.641288
Solyc07g064280	Tryptophan synthase beta chain (AHRD V3.3 *** B2J8R2_NOSP7)	9.96054	3.21109	11.3301	2.39002	3.63874	7.61702	8.87865	2.65831	8.02191
Solyc07g054210	light dependent NADH:protochlorophyllide oxidoreductase 2	63.269	19.1054	73.3465	14.1336	14.751	39.4416	37.454	7.87285	51.4756
Solyc08g078210	Nudix hydrolase 8 (AHRD V3.3 *** A0A2G2XL67_CAPBA)	32.5888	4.44349	45.3015	3.28182	7.59666	9.1309	27.3232	1.86794	9.76667
Solyc06g054260	photosystem 1 reaction center protein subunit 2	476.97	31.4937	268.23	23.2567	42.3651	176.816	246.432	26.5309	159.87
Solyc11g010690	Nucleobase-ascorbate transporter 11 (AHRD V3.3 *-* A0A2G2Y5P1_CAPAN)	3.37681	0.43614	2.6072	0.321717	0.162638	2.88213	3.61912	0.665806	2.10728
Solyc03g118410	Acyl carrier protein (AHRD V3.3 *** A0A1U8G884_CAPAN)	27.2369	6.35383	15.9499	4.67673	4.65919	23.9135	23.977	3.33412	20.0367
Solyc05g013300	Pseudomonas syringae pv tomato resis.	41.3323	14.3042	35.7352	10.4962	9.83707	25.5717	36.606	14.9944	23.241
Solyc02g086740	50S ribosomal protein L12, chloroplastic (AHRD V3.3 *** A0A2G3D9E1_CAPCH)	17.1779	5.92755	13.5165	4.34469	4.53001	11.0608	16.7257	6.68589	12.9261
Solyc04g071550	Sphingomyelin synthetase family protein (AHRD V3.3 *** AT1G43580.1)	11.9909	3.41372	8.6421	2.49777	3.83857	9.5698	11.3516	2.5046	6.50245
Solyc07g007160	RING/U-box superfamily protein (AHRD V3.3 *-* A0A1P8AQV3_ARATH)	41.8035	10.6964	70.8779	7.80446	7.06052	28.669	40.2272	7.50753	17.8169
Solyc04g007340	hypothetical protein (DUF1639) (AHRD V3.3 *** AT1G25370.2)	28.1015	6.75436	14.8171	4.92796	10.7724	20.0429	21.8152	7.41017	12.5962
Solyc06g150138	Unknown protein	86.0003	39.0748	119.404	28.4371	18.1282	47.9778	102.979	23.9186	47.8737
Solyc04g072570	Receptor-like kinase (AHRD V3.3 *** A0A0K9PIY0_ZOSMR)	6.46385	1.4937	5.31952	1.08626	1.09586	7.44603	10.7811	1.7945	6.24545
Solyc12g099650	Photosystem II 5 kDa protein, chloroplastic (AHRD V3.3 *** A0A2G3B5K3_CAPCH)	82.1993	2.40055	34.4459	1.74408	2.30599	29.8989	46.3459	1.2656	14.4583
Solyc05g024260	Bidirectional sugar transporter SWEET (AHRD V3.3 *** A0A2G3C5C6_CAPCH)	542.444	129.597	719.023	94.0094	23.9368	401.855	374.676	216.725	449.457
Solyc09g097900	Ras-related protein RABA5d (AHRD V3.3 *** A0A2G2Y216_CAPAN)	21.9803	8.89363	12.2361	6.43666	7.40125	10.6666	16.1145	7.17293	12.7368
Solyc05g044630	NifU-like protein 3, chloroplastic (AHRD V3.3 *** A0A2G3BJZ5_CAPCH)	30.3132	3.65141	12.5741	2.64077	2.39175	12.6208	14.2504	2.16136	8.96012
Solyc04g079070	Serine carboxypeptidase (AHRD V3.3 *** A0A2K3MSK4_TRIPR)	10.7751	2.73588	6.29129	1.97092	2.83293	7.15002	7.56897	1.81719	2.4843
Solyc03g114020	D-ribose-binding periplasmic protein (AHRD V3.3 *** A0A2P5CJ45_PARAD)	65.3168	10.9788	30.0452	7.88985	9.4701	22.6036	64.9059	9.05074	19.7805
Solyc02g088955	DNA mismatch repair protein MLH3 (AHRD V3.3 *-* A0A2G2XFY3_CAPBA)	34.6829	16.4479	33.9095	11.7651	16.0497	38.9136	41.9929	27.0462	26.2331
Solyc11g011030	Pto-responsive gene 1	5.31732	0.314846	1.99958	0.22501	3.58765	2.25289	9.67321	0.244657	0.904454
Solyc06g059800	ACT domain-containing protein ACR3 (AHRD V3.3 *** A0A2G2Z9T5_CAPAN)	35.3655	4.81982	12.5023	3.44036	4.141	14.4133	16.1345	2.63327	9.87958
Solyc07g055700	Nucleotide/sugar transporter family protein (AHRD V3.3 *** A0A2U1QA65_ARTAN)	28.0899	13.3799	18.5669	9.53935	9.92838	20.4118	20.2794	16.1189	18.0826
Solyc08g006540	FK506 binding protein 13	8.46727	2.64799	5.26017	1.88318	1.95801	4.8733	5.25836	2.23035	3.45953
Solyc03g120640	Photosystem I reaction center subunit VI, chloroplastic (AHRD V3.3 *** A0A2G3D0C1_CAPCH)	191.672	81.9944	122.66	57.8969	69.9558	107.213	140.424	46.9755	101.551
Solyc07g006590	hypothetical protein (AHRD V3.3 *** AT5G35732.1)	90.044	5.14866	49.328	3.63285	1.98556	49.5779	42.4681	2.63728	17.5435
Solyc06g054090	N-acetyltransferase (AHRD V3.3 *** A0A2N9Z4V7_PAEPO)	7.10685	1.34447	2.2635	0.947578	0.963734	5.03273	6.93176	0.936431	3.23832
Solyc06g065445	Protein SENSITIVE TO PROTON RHIZOTOXICITY 1 (AHRD V3.3 *-* A0A2G3C818_CAPCH)	22.7348	4.66676	35.4664	3.28158	6.08929	30.0347	48.6945	2.87318	16.4652
Solyc03g114890	COBRA-like protein (AHRD V3.3 *** K4BKZ1_SOLLC)	22.1305	8.50548	12.8412	5.97816	9.70977	20.7839	22.0794	10.0278	9.40738
Solyc04g007070	Disease resistance protein (AHRD V3.3 *** A0A2U1N8H9_ARTAN)	45.1235	2.59934	14.3954	1.82653	2.47953	7.47741	27.2472	2.65549	7.66861
Solyc09g064270	Receptor-like serine/threonine-protein kinase ALE2 (AHRD V3.3 *** A0A1U8E4M9_CAPAN)	10.7343	2.03063	5.97285	1.42598	2.19832	5.23316	7.46522	2.23041	5.14018
Solyc05g054390	Two-component response regulator (AHRD V3.3 *** A0A2G2WV84_CAPBA)	32.7664	14.5461	18.9308	10.1282	13.4286	22.386	48.8809	16.2884	17.8828
Solyc02g084390	Kinesin-like protein (AHRD V3.3 *** A0A2G3AA92_CAPAN)	17.9026	2.93853	7.42866	2.03823	2.79149	12.1962	11.7687	5.12674	5.0939
Solyc01g067480	Acyl-CoA-binding domain-containing protein 4-like (AHRD V3.3 *** A0A2K3NUA0_TRIPR)	5.57074	1.61078	6.41541	1.11702	1.8305	4.82026	5.64313	2.09057	4.49078
Solyc01g005590	Unknown protein	32.4272	7.78615	17.4837	5.39426	8.36178	13.4134	30.3843	4.96398	10.0764
Solyc10g005180	Ycf3-interacting protein 1, chloroplastic (AHRD V3.3 *** Y3IP1_TOBAC)	50.7736	18.7989	51.6566	13.0064	12.7844	39.1355	48.3066	17.2109	60.5519
Solyc06g062840	Threonine synthase, chloroplastic (AHRD V3.3 *** A0A1U8H4Z2_CAPAN)	10.8273	4.35855	9.01649	3.00497	2.59151	11.0768	9.80214	4.48926	11.5121
Solyc03g059070	Receptor-like protein kinase HERK 1 (AHRD V3.3 *** A0A2G3D0V6_CAPCH)	11.216	4.46218	7.74627	3.07069	3.63679	12.8257	15.5558	5.77167	7.28197
Solyc10g078160	Hydroxyproline-rich glycoprotein family protein (AHRD V3.3 *** B3H693_ARATH)	4.70861	0.492085	4.98815	0.33682	0.36287	3.73462	3.82248	0.285298	1.79249
Solyc05g054760	dehydroascorbate reductase 1	346.157	101.918	247.498	69.6933	88.1648	255.497	249.553	76.6978	177.039
Solyc04g051190	CYP97A29	19.7804	9.08756	11.1417	6.21232	5.49658	12.4279	12.6503	7.123	10.0502
Solyc10g074710	Serine/threonine-protein kinase (AHRD V3.3 *** A0A1U8ED99_CAPAN)	24.9957	8.82452	22.091	6.01944	6.23474	21.2075	29.7593	9.30116	18.5624
Solyc07g064910	EH domain-containing protein 1 (AHRD V3.3 *** A0A2G2Z5M4_CAPAN)	16.5685	7.75144	19.0535	5.2398	8.25013	16.0539	16.6071	8.08235	15.0586
Solyc07g061930	Unknown protein	81.3829	39.212	114.652	26.4425	17.1808	56.8723	130.188	37.4528	63.4826
Solyc11g072110	2-oxoglutarate (2OG) and Fe(II)-dependent oxygenase superfamily protein (AHRD V3.3 *** A0A2U1Q1F3_ARTAN)	42.1715	3.88825	21.7653	2.60889	2.99277	21.3559	14.7116	3.06244	8.67898
Solyc03g083996	Bifunctional inhibitor/lipid-transfer protein/seed storage 2S albumin superfamily protein (AHRD V3.3 *-* A0A2U1PU47_ARTAN)	9.2003	0.238766	7.68068	0.159524	0.484238	1.79914	5.85224	0.282172	0.647892
Solyc10g005050	Protein CURVATURE THYLAKOID 1B, chloroplastic (AHRD V3.3 *** A0A2G3BDB1_CAPCH)	61.1268	13.546	33.3807	8.96968	7.65871	25.5471	28.8397	11.8425	18.4076
Solyc06g018100	Eukaryotic aspartyl protease family protein (AHRD V3.3 *** A0A2U1LY01_ARTAN)	10.5533	1.77952	3.43935	1.1778	2.35698	6.56623	12.5978	0.742413	3.90963
Solyc05g047560	Glycosyltransferase (AHRD V3.3 *** F4KHR9_ARATH)	5.34062	1.75158	6.17552	1.15827	1.62635	4.17095	4.56168	0.68175	4.22433
Solyc01g095670	Rhodanese-like domain-containing protein 4, chloroplastic (AHRD V3.3 *** A0A2G2YYH2_CAPAN)	43.0674	12.987	19.6575	8.57034	7.15676	25.2752	22.3397	6.86513	19.2668
Solyc07g045210	calcium ion-binding protein (AHRD V3.3 *** AT4G12700.1)	49.2856	21.0034	41.4738	13.8489	15.8428	42.0732	47.3978	23.0436	36.1208
Solyc06g075400	V-type proton ATPase subunit a (AHRD V3.3 *** A0A1U8H960_CAPAN)	14.3765	6.58089	8.10716	4.33012	5.88306	9.91537	10.249	7.4041	7.07898
Solyc10g083670	Glucomannan 4-beta-mannosyltransferase 2 (AHRD V3.3 *** A0A2G3BGF1_CAPCH)	12.9475	0.475331	4.11628	0.308562	0.533443	7.33589	2.62112	0.0458864	1.22524
Solyc04g081160	Cell growth defect factor 2 (AHRD V3.3 *** B6T7D5_MAIZE)	16.3599	4.24379	25.7188	2.75066	5.47449	14.7718	29.1169	2.7298	17.3193
Solyc10g074470	DUF630 family protein, putative (DUF630 and DUF632) (AHRD V3.3 *** Q9XI02_ARATH)	2.28568	0.244349	2.55543	0.158043	0.147312	1.57111	2.98186	0.105768	1.26489
Solyc05g006630	Disease resistance protein (TIR-NBS-LRR class) (AHRD V3.3 *** A0A1P8AUG7_ARATH)	9.23652	0.898324	6.71296	0.580768	1.2897	4.31076	6.76604	1.14573	2.78381
Solyc03g083360	Pectinesterase (AHRD V3.3 *** A0A2G3CX60_CAPCH)	15.3292	2.28979	7.88492	1.47884	1.54817	11.7473	17.7957	2.85453	5.02644
Solyc07g018090	Protein CLEC16A-like protein (AHRD V3.3 *-* A0A1J3IQ98_NOCCA)	24.3087	11.6448	18.577	7.51297	9.29839	16.2948	20.6105	10.3401	12.2716
Solyc10g047050	Dynamin (AHRD V3.3 *** A0A200Q6U4_9MAGN)	12.8394	5.07714	8.51096	3.26503	3.66623	7.21925	9.96216	4.80882	7.78564
Solyc02g064720	BTB/POZ domain-containing protein (AHRD V3.3 *** A0A2G2XBD2_CAPBA)	10.106	0.325885	3.84269	0.20955	0.124822	4.48911	6.41404	0.764843	3.03171
Solyc06g060130	Eukaryotic aspartyl protease family protein (AHRD V3.3 *-* A0A2U1L838_ARTAN)	52.1123	9.57773	32.4086	6.14525	7.5828	26.4665	37.9259	10.5508	16.9717
Solyc06g073660	Lipid-transfer protein (AHRD V3.3 *-* B6TD92_MAIZE)	2.38849	0.692298	3.87259	0.443415	0.842659	2.33151	4.86482	0.652322	2.74549
Solyc01g111260	1-phosphatidylinositol phosphodiesterase (AHRD V3.3 *** A0A1J3JKG9_NOCCA)	188.994	71.0885	171.402	45.4842	60.9908	120.095	194.833	101.845	98.702
Solyc09g010360	WAT1-related protein (AHRD V3.3 *** K4CR63_SOLLC)	10.6146	4.1955	18.4037	2.67455	3.6044	18.9443	32.9884	4.42849	6.35078
Solyc07g055160	phospholipase A1-IIdelta-like (AHRD V3.3 *** A0A2I4E0K6_9ROSI)	14.2829	1.49026	7.12941	0.948671	1.63314	5.41252	7.96097	0.920953	4.19355
Solyc05g050920	Flavin-containing monooxygenase (AHRD V3.3 *** A0A2G3CEB6_CAPCH)	13.7928	1.95206	8.18522	1.24253	2.12955	8.898	9.22541	2.17213	4.80188
Solyc12g005630	Cytochrome b6-f complex iron-sulfur subunit (AHRD V3.3 *** A0A1U8G0H9_CAPAN)	136.237	17.3402	57.9333	11.0291	11.8884	51.4862	68.0781	13.7981	44.4638
Solyc10g054420	PsbP-like protein 2 (AHRD V3.3 *** A0A2U1K9X2_ARTAN)	36.3191	1.11718	14.6409	0.710497	0.180133	6.77812	19.3931	1.46428	4.95481
Solyc06g083440	Cytochrome b5 (AHRD V3.3 *** A0A2G3CCB6_CAPCH)	30.7034	6.99768	20.704	4.44855	8.34225	17.3918	10.5967	5.03181	11.148
Solyc09g075120	UDP-glucuronic acid decarboxylase 4 (AHRD V3.3 *** A0A2G2W0G3_CAPBA)	81.9294	26.3663	43.2309	16.6443	28.1995	55.6013	68.8305	26.2969	54.494
Solyc02g076670	Myb domain, Homeodomain-like protein (AHRD V3.3 *** A0A2U1Q384_ARTAN)	2.72183	0.647778	0.339592	0.408717	0.683045	0.792555	2.34958	0.36888	0.325859
Solyc09g055890	Lipoxygenase (AHRD V3.3 *** A0A1S3YEP0_TOBAC)	19.033	8.95267	12.6843	5.64556	10.4346	11.6733	15.4733	7.68937	11.7923
Solyc02g084440	Fructose-bisphosphate aldolase (AHRD V3.3 *** A0A2G3AA97_CAPAN)	1410.21	115.841	1214.01	72.982	67.9534	521.877	1231.41	290.506	699.994
Solyc08g080140	3,5-epimerase/4-reductase (AHRD V3.3 *** A0A1Z5KIY2_FISSO)	97.036	16.1968	96.9836	10.1875	14.0588	59.1071	96.2509	19.6014	71.635
Solyc03g111620	S-adenosyl-L-methionine-dependent methyltransferases superfamily protein (AHRD V3.3 *** A0A2U1MVU3_ARTAN)	8.31243	2.75839	5.84308	1.72953	1.51569	5.897	12.2545	1.47434	4.01898
Solyc12g005010	Actin cytoskeleton-regulatory complex pan-like protein (AHRD V3.3 *** Q9LPT5_ARATH)	15.6879	5.89772	14.6404	3.67818	5.29545	12.9766	17.8242	6.35675	12.2405
Solyc09g065180	binding protein precursor AF106660	20.2123	1.71519	8.38314	1.066	1.71577	6.94587	13.4067	1.1831	2.47598
Solyc04g079900	Metalloendopeptidase / zinc ion binding protein (AHRD V3.3 *** F4K306_ARATH)	30.285	6.51986	48.2878	4.05117	5.53085	27.4391	36.1929	11.1543	17.9392
Solyc04g005450	Purple acid phosphatase (AHRD V3.3 *** A0A2G3CFK1_CAPCH)	83.8746	36.229	80.5973	22.5093	27.1899	55.9778	80.0639	30.7216	46.949
Solyc12g042170	Adp-ribosylation factor gtpase-activating protein agd3 (AHRD V3.3 *-* A0A314L4B5_NICAT)	13.614	2.57446	10.4367	1.59903	2.16719	8.00102	13.039	2.41922	5.89777
Solyc02g065116	Unknown protein	18.5289	7.6978	19.0602	4.75868	9.23405	13.4472	17.5943	12.881	14.6307
Solyc09g076000	MAP kinase kinase kinase 71	11.0934	4.44186	5.66246	2.72384	3.76818	7.73546	13.9173	3.17099	5.14968
Solyc03g117300	Nodulin-like, Major facilitator superfamily domain protein (AHRD V3.3 *** A0A2U1PCN1_ARTAN)	5.90379	1.5312	3.60568	0.937431	0.949294	2.82579	3.93142	1.99499	4.07534
Solyc02g092530	Acetamidase/Formamidase (AHRD V3.3 *** A0A200R348_9MAGN)	5.09605	1.5046	4.7521	0.92066	1.15781	5.94386	4.99066	2.81409	2.53264
Solyc06g065690	Serine/threonine protein phosphatase 2A regulatory subunit (AHRD V3.3 *** A0A2G2WKL6_CAPBA)	12.7946	1.98405	7.59693	1.20819	1.47054	9.73964	8.15477	1.16872	4.13408
Solyc10g038130	Pectin acetylesterase (AHRD V3.3 *** K4CZD6_SOLLC)	31.5333	13.7395	34.8491	8.33808	10.1173	32.2101	36.6993	13.7514	23.6264
Solyc06g065960	Agamous-like MADS-box protein AGL61 (AHRD V3.3 *** A0A2G2YTX6_CAPAN)	10.4901	3.02595	11.2279	1.82705	0.646781	6.73172	10.3799	3.54104	5.38059
Solyc12g096490	Protein GLUTAMINE DUMPER 3 (AHRD V3.3 *** A0A2G2VJB6_CAPBA)	6.47915	0.668699	8.10741	0.403712	0.558589	0.830437	3.7729	0.882809	2.50821
Solyc02g021640	BTB/POZ domain-containing protein (AHRD V3.3 *** A0A1U8FH79_CAPAN)	7.20202	2.53882	7.89203	1.52893	1.8176	5.42302	7.00573	2.59952	5.50018
Solyc12g005880	Hexosyltransferase (AHRD V3.3 *** A0A2G3BMU2_CAPCH)	49.4212	14.1228	24.4128	8.47616	11.2901	23.1929	26.1554	17.7275	16.2087
Solyc01g094460	AT-hook motif nuclear-localized protein 9-like (AHRD V3.3 *** A0A2I4E613_9ROSI)	5.18089	0.901937	3.22994	0.541271	0.893276	2.48337	5.56905	1.1064	2.17625
Solyc04g016480	SUN-like protein 12	9.26358	2.73149	4.60602	1.63753	1.43203	4.42636	4.73071	2.05952	7.44491
Solyc02g084590	GATA transcription factor (AHRD V3.3 *** K4BAX4_SOLLC)	3.17805	0.831219	3.16115	0.495952	0.206454	8.05091	5.61917	0.396695	3.29869
Solyc09g042740	Formin-like protein (AHRD V3.3 *** A0A1U8E5Q7_CAPAN)	37.1756	8.37227	15.4036	4.95089	4.88135	20.3103	18.7576	7.91963	19.6223
Solyc01g106430	Inorganic pyrophosphatase (AHRD V3.3 *** A0A2G2W8Z5_CAPBA)	60.981	14.7667	26.2867	8.72438	10.4045	32.8076	39.3723	10.2518	24.9403
Solyc07g056350	mitogen-activated protein kinase 12	26.9493	11.8536	21.0136	6.98707	11.887	30.9673	31.0875	16.3996	19.3228
Solyc01g102340	R2R3MYB transcription factor 61	4.66675	1.08008	7.88441	0.634535	1.57477	3.66483	9.94326	0.206068	1.34835
Solyc04g080290	Sec14p-like phosphatidylinositol transfer family protein (AHRD V3.3 *** Q9FRK8_ARATH)	74.3999	35.9755	43.8457	21.0268	21.9134	41.4294	72.0776	29.4213	43.8703
Solyc11g069470	Homeobox leucine-zipper protein (AHRD V3.3 *** Q8H962_ZINVI)	24.8169	10.4358	17.9642	6.09572	11.2476	12.342	20.5889	15.4409	9.75261
Solyc06g084470	plant/protein (AHRD V3.3 *** AT4G03150.1)	11.5064	4.86861	9.63725	2.8414	3.10777	7.65715	8.19054	3.01579	6.16771
Solyc05g050630	Tetratricopeptide repeat (TPR)-like superfamily protein (AHRD V3.3 *** A0A2U1QFM4_ARTAN)	4.5309	1.10182	2.83735	0.642679	0.682083	2.07991	3.6275	1.75016	1.77182
Solyc08g008610	Alpha/beta-Hydrolases superfamily protein (AHRD V3.3 *** A0A2U1LI82_ARTAN)	17.8573	1.75832	10.2556	1.02007	2.87157	5.09619	10.594	0.25458	3.6261
Solyc03g071590	chloroplast malate dehydrogenase	12.7343	3.0157	11.6084	1.74943	2.10752	7.79944	15.0318	6.23345	11.6842
Solyc09g007940	Adenosine kinase (AHRD V3.3 *** A0A2G2VXW7_CAPBA)	3.05612	0.55498	5.24928	0.321467	0.296338	5.45744	7.56272	0.304673	1.93895
Solyc07g061940	Acetolactate synthase (AHRD V3.3 *** C0L093_TOBAC)	133.86	58.4549	129.091	33.7853	34.0569	102.959	162.788	71.8149	121.519
Solyc02g082240	Unknown protein	13.4856	1.40512	3.49285	0.810249	1.07872	9.13298	6.00426	4.34752	3.6037
Solyc03g120970	Non-heme dioxygenase N-terminal domain (AHRD V3.3 *** A0A200RBZ8_9MAGN)	6.87013	2.54758	3.71405	1.46368	1.2983	4.33675	3.90773	1.96589	2.00484
Solyc02g083110	DUF641 domain-containing protein (AHRD V3.3 *** A0A1Q3C2N9_CEPFO)	36.6116	5.49269	25.7771	3.15189	3.99027	22.4658	25.9731	5.10921	20.6525
Solyc04g025450	Acetate/butyrate--CoA ligase AAE7, peroxisomal (AHRD V3.3 *-* A0A2G3CKN6_CAPCH)	32.2888	7.65428	44.2308	4.39225	7.80287	29.3596	34.5937	5.45081	18.9408
Solyc12g095760	Pyrophosphate--fructose 6-phosphate 1-phosphotransferase subunit alpha (AHRD V3.3 *** A0A2G3B4E8_CAPCH)	49.387	9.83604	57.6969	5.64114	7.54247	47.5849	65.8032	14.8127	37.0465
Solyc05g052020	Alpha/beta-Hydrolases superfamily protein (AHRD V3.3 *** A0A2U1NKR4_ARTAN)	40.7581	16.7851	23.1841	9.61842	11.2131	24.3246	28.7649	16.506	22.7249
Solyc11g028020	Tomato AGAMOUS like 11	13.509	2.26243	5.48054	1.29499	1.74439	7.36086	12.0076	2.359	2.54978
Solyc09g098100	NB-LRR tospovirus immune receptor (AHRD V3.3 *** A0A221IWV2_SOLPN)	11.161	4.01491	6.30843	2.29743	2.05676	8.16132	7.3265	4.87063	5.81139
Solyc02g022850	FAD-binding Berberine family protein (AHRD V3.3 *** A0A1P8ATP1_ARATH)	34.7821	1.19419	7.18053	0.683197	0.929227	13.6687	14.9726	2.24115	9.19479
Solyc03g093400	Sugar transporter protein 15	5.20121	0.520628	2.44585	0.29602	0.323781	1.44146	3.36064	0.453212	0.603063
Solyc01g103460	Werner Syndrome-like exonuclease (AHRD V3.3 *** A0A2I4H4A1_9ROSI)	12.8939	4.09482	14.6616	2.32619	2.4165	9.26757	15.7841	4.52071	7.46044
Solyc07g006220	UDP-glucuronate 4-epimerase 4 (AHRD V3.3 *** A0A1U8F5Z6_CAPAN)	522.784	195.45	294.072	111.03	171.066	551.433	636.246	201.11	227.905
Solyc02g078230	Callose synthase 12 (AHRD V3.3 *** A0A2G3D663_CAPCH)	4.39069	1.2925	2.27408	0.729863	0.651468	1.82224	3.58555	1.27655	2.20961
Solyc06g062400	protein CHUP1, chloroplastic (AHRD V3.3 *** A0A2I4DVC6_9ROSI)	7.52545	2.66104	6.81782	1.50211	2.25201	4.06357	7.01762	2.82067	3.97918
Solyc01g110000	Beta-galactosidase (AHRD V3.3 *** A0A2G3BW46_CAPCH)	44.1679	5.58763	27.1167	3.14717	2.89203	25.8897	46.5973	3.79609	4.28777
Solyc01g091260	myeloid leukemia factor (AHRD V3.3 *** AT2G45380.4)	113.675	18.1259	71.5404	10.208	6.27972	43.6355	66.6642	11.0354	27.3659
Solyc04g080630	50S ribosomal protein L31 (AHRD V3.3 *** A0A2G3AXB2_CAPCH)	50.4675	24.7041	43.1474	13.8872	19.4776	36.3171	38.5859	23.1039	31.9797
Solyc10g049210	Serine carboxypeptidase (AHRD V3.3 *** A0A2U1P833_ARTAN)	15.268	6.27392	14.9568	3.52361	3.28877	9.66331	16.2595	5.39184	11.5147
Solyc04g079480	Serpin-ZX (AHRD V3.3 *** A0A2G2X0W8_CAPBA)	8.13392	1.68952	13.4365	0.948706	0.707367	5.55316	10.317	0.745243	3.13824
Solyc12g006800	myb family transcription factor EFM-like (AHRD V3.3 *** A0A2I4HNH6_9ROSI)	14.2466	3.50032	11.9083	1.96275	1.47512	13.102	12.7478	2.3309	2.44194
Solyc05g013730	O-fucosyltransferase (AHRD V3.3 *** A0A2P5FMT7_TREOI)	32.922	11.2259	19.2945	6.29084	8.37024	23.3416	23.2797	12.5003	19.7382
Solyc04g082010	pre-plastocyanin	173.163	36.4004	151.772	20.3674	22.8874	121.82	112.675	24.1763	89.4831
Solyc12g041880	hypothetical protein (AHRD V3.3 *** AT1G28100.6)	24.184	7.86841	20.3423	4.39627	5.97671	21.6758	23.5639	5.00546	12.2402
Solyc05g050120	cytosolic NADP-malic enzyme	486.005	175.77	149.925	97.6272	83.6266	263.997	366.288	193.701	197.455
Solyc05g050620	Unknown protein	14.3777	4.64996	10.7036	2.58031	2.18164	6.31748	13.3268	4.90005	4.45286
Solyc09g090190	S-adenosyl-L-methionine-dependent methyltransferases superfamily protein (AHRD V3.3 *** A0A2U1MED4_ARTAN)	105.166	45.2478	59.7823	24.7633	30.599	75.5585	85.4505	59.199	49.9288
Solyc03g113190	C2 calcium/lipid-binding plant phosphoribosyltransferase family protein (AHRD V3.3 *** A0A061FW49_THECC)	3.10501	0.963959	3.54432	0.525709	0.61808	3.75185	5.24013	0.730473	1.78923
Solyc10g005310	Adenosine deaminase-like protein (AHRD V3.3 *** A0A2K3MU68_TRIPR)	35.2619	10.2264	25.3143	5.56708	8.18062	24.1197	34.4394	13.5575	21.7121
Solyc06g082910	Formin-like protein (AHRD V3.3 *** A0A2G3CBV0_CAPCH)	14.4225	0.368085	7.11607	0.200009	0.575083	7.51139	10.098	0.76849	2.38924
Solyc01g111570	proline-rich receptor-like protein kinase PERK7 isoform X1 (AHRD V3.3 *** A0A2I4GC47_9ROSI)	5.48665	0.609455	9.3272	0.330165	1.15671	16.7896	13.4445	1.31272	2.80429
Solyc06g082970	Chaperone DnaJ-domain superfamily protein (AHRD V3.3 *** A0A0F7H181_9ROSI)	7.5905	1.43669	6.15659	0.772812	1.82943	4.06323	6.24934	1.09412	3.13066
Solyc02g083670	Histidine kinase 1 (AHRD V3.3 *** A0A2G3AA52_CAPAN)	5.51015	0.706432	4.80696	0.379314	0.585072	4.38191	8.49255	0.73135	2.54001
Solyc11g013890	F-box associated domain, type 1 (AHRD V3.3 *** A0A2U1K9Q2_ARTAN)	9.86078	2.33408	7.95505	1.2523	1.23121	6.8452	6.07941	3.15258	4.05132
Solyc06g050980	Ferritin (AHRD V3.3 *** A0A2G2WIC5_CAPBA)	340.021	117.291	185.45	62.8595	64.0009	226.873	266.47	113.444	168.553
Solyc06g007580	PDDEXK-like protein (AHRD V3.3 *** A0A2U1LF29_ARTAN)	75.5368	6.47877	25.214	3.47091	4.55192	13.4427	57.3645	3.78917	18.1347
Solyc02g090580	ternary complex factor MIP1 leucine-zipper protein (Protein of unknown function%2C DUF547) (AHRD V3.3 *** AT4G37080.3)	9.19441	1.31161	4.06479	0.6966	0.457133	3.18289	6.18309	1.40579	1.95245
Solyc01g101060	S-adenosyl-L-methionine synthetase	965.852	306.487	1113.2	162.353	197.523	646.514	972.987	511.319	563.325
Solyc06g075010	60 kDa chaperonin (AHRD V3.3 *** B2IXD2_NOSP7)	22.411	3.92061	15.8551	2.07622	3.67297	18.1586	15.9577	2.4504	10.2442
Solyc10g011820	Delta(8)-fatty-acid desaturase (AHRD V3.3 *** A0A2G3BES8_CAPCH)	6.1045	1.07425	5.68685	0.567164	1.36731	4.86111	8.98513	0.764292	3.47301
Solyc07g062300	NHL domain-containing protein (AHRD V3.3 *** A0A1Q3AYA6_CEPFO)	19.4983	5.69364	12.1044	2.9907	6.83107	10.3116	13.3561	5.39809	7.64832
Solyc03g058950	Inositol hexakisphosphate and diphosphoinositol-pentakisphosphate kinase (AHRD V3.3 *** A0A1U8GLV2_CAPAN)	10.7265	2.56775	8.69625	1.34854	1.61317	6.94559	8.0702	1.91623	4.78296
Solyc12g099550	F-box domain-containing protein (AHRD V3.3 *** A0A2U1L7L4_ARTAN)	24.4761	9.38341	10.6714	4.90954	5.8394	14.3394	16.4154	8.46007	15.2936
Solyc01g105450	ABC transporter G family member 11 (AHRD V3.3 *** A0A2G2VAJ3_CAPBA)	7.13263	0.932085	8.58234	0.486871	0.193918	2.87621	5.73269	0.378507	4.12436
Solyc01g100530	Arm repeat superfamily protein (AHRD V3.3 *** A0A2K3NTC9_TRIPR)	4.08983	0.343284	1.87814	0.178913	0.128116	0.882019	2.10859	0.647063	1.27745
Solyc03g122040	COP1-interacting protein-like protein (AHRD V3.3 *-* F4IDB4_ARATH)	28.6535	5.58998	12.3928	2.91021	4.98248	14.0161	17.6849	8.118	12.3357
Solyc06g063240	O-fucosyltransferase family protein (AHRD V3.3 *** A0A061GA16_THECC)	89.302	19.2154	80.5416	9.97714	11.0681	77.8849	83.0377	29.16	48.6633
Solyc07g042190	DUF581 domain-containing protein (AHRD V3.3 *** A0A1Q3C7K1_CEPFO)	229.175	82.5763	245.38	42.8578	37.3626	240.818	251.213	63.5359	224.356
Solyc05g008350	ABC transporter G family member 7 (AHRD V3.3 *** A0A2G2XVV0_CAPAN)	19.7932	4.96702	9.47492	2.57496	2.28961	11.8242	15.5491	7.65983	12.2265
Solyc07g053920	Mannan endo-1,4-beta-mannosidase (AHRD V3.3 *** A0A2K3MXH2_TRIPR)	9.78212	1.21407	10.7699	0.625155	0.957535	6.39144	7.81155	0.866304	4.01631
Solyc05g005940	Protein NRT1/ PTR FAMILY 1.2 (AHRD V3.3 *** A0A1J3DU78_NOCCA)	9.4132	0.477463	11.7186	0.245551	0.307319	8.58132	12.7093	0.176854	2.40547
Solyc04g063230	S-adenosyl-L-methionine-dependent methyltransferases superfamily protein (AHRD V3.3 *** A0A2U1PWQ7_ARTAN)	66.339	15.9964	49.2567	8.20629	11.2547	66.8534	76.2744	17.3391	36.7507
Solyc06g048470	COP1-Interacting protein-related (AHRD V3.3 *** A0A2R4QNN9_9POAL)	4.14967	0.564282	2.65714	0.289475	0.469603	3.34077	3.08629	0.312941	1.46605
Solyc01g097860	myelin-associated oligodendrocyte basic protein (AHRD V3.3 *-* AT1G54520.1)	23.6083	5.69674	12.0861	2.90164	3.87807	12.5592	15.6452	4.93868	8.22835
Solyc09g010480	Forkhead box protein G1 (AHRD V3.3 *** F4IQY1_ARATH)	4.82127	0.739617	3.33404	0.376466	0.464442	2.82928	3.42929	0.822705	1.75236
Solyc02g084720	beta-galactosidase 6	22.268	6.52491	15.3261	3.32089	2.83713	28.1494	24.8853	6.1698	23.5312
Solyc01g079580	Tetratricopeptide repeat (TPR)-like superfamily protein (AHRD V3.3 *** A0A2U1LZR6_ARTAN)	3.35084	1.03425	1.74644	0.524532	2.04154	2.34182	6.14199	0.714579	1.78839
Solyc07g043490	Glycosyltransferase (AHRD V3.3 *** P93789_SOLTU)	3.18411	0.466078	2.6573	0.236034	0.518593	1.77877	5.49028	0.227086	0.834877
Solyc09g075210	Late embryogenesis abundant protein Lea5 (AHRD V3.3 *** A0A1J3JXG8_NOCCA)	17192.2	4493.89	29901	935.141	1007.98	6660.57	20507.3	11976.8	16480.2
Solyc08g074480	Bifunctional inhibitor/lipid-transfer protein/seed storage 2S albumin superfamily protein (AHRD V3.3 *** A0A2U1PU47_ARTAN)	258.16	1519.17	8768.73	30.5506	8.01395	7244.29	7617.69	934.748	4738.04
Solyc09g082810	Unknown protein	1521.61	339.615	624.907	29.2508	57.8455	650.07	1295.84	101.997	137.304
Solyc11g069430	plasma membrane intrinsic protein 2.6	744.192	241.466	351.521	68.2028	74.1335	309.305	476.19	219.014	171.563
Solyc01g111760	Vacuolar ATP synthase subunit B (AHRD V3.3 *** A0A2P6TTB9_CHLSO)	433.814	186.731	270.823	83.7097	74.1566	311.276	340.484	179.223	264.657
Solyc09g065910	Photosystem II reaction center W protein, chloroplastic (AHRD V3.3 *-* A0A1U8H8Q3_CAPAN)	599.882	152.204	713.531	24.4106	29.9518	393.554	494.609	67.7579	427.225
Solyc04g054980	PLAT/LH2 domain (AHRD V3.3 *** A0A200QB70_9MAGN)	361.839	76.5042	503.095	17.2283	20.4249	227.995	512.556	66.4399	257.277
Solyc07g007400	Leucine-rich repeat-like protein (AHRD V3.3 *-* Q6K620_ORYSJ)	293.369	67.4354	273.198	10.0626	18.6337	69.8071	205.15	45.7619	63.4741
Solyc11g010600	O-fucosyltransferase (AHRD V3.3 *** A0A2P5EGU4_TREOI)	383.013	66.4809	95.266	21.6575	37.4307	157.865	176.444	78.006	79.9042
Solyc08g077240	S-adenosyl-L-methionine-dependent methyltransferases superfamily protein (AHRD V3.3 *** A0A2U1NM08_ARTAN)	154.52	61.9799	152.116	14.7565	15.1175	136.402	214.364	93.2002	118.054
Solyc02g063270	Protein DETOXIFICATION (AHRD V3.3 *** A0A328DLR5_9ASTE)	150.305	56.1694	96.1702	23.3878	16.2207	145.831	177.999	64.179	96.0814
Solyc04g072780	FCS-Like Zinc finger 5 (AHRD V3.3 *** FLZ5_ARATH)	175.71	56.0587	171.721	6.07606	11.5418	102.118	126.288	69.421	73.9916
Solyc09g097760	Glycine-rich protein (AHRD V3.3 *-* A0A2G2W2G9_CAPBA)	1077.01	55.342	123.904	5.37264	58.7638	374.006	917.378	35.218	85.7708
Solyc10g049970	Kynurenine formamidase (AHRD V3.3 *** A0A1J3JDK4_NOCCA)	157.837	54.8392	73.8612	12.6222	12.4724	95.6705	93.0504	61.4932	101.096
Solyc06g050570	PRA1 family protein (AHRD V3.3 *** A0A1U8GKG2_CAPAN)	106.908	52.2856	128.647	18.2145	25.6697	109.63	146.724	61.6612	102.427
Solyc06g072840	hypothetical protein (AHRD V3.3 *** AT3G03150.1)	155.336	50.9693	388.881	4.53284	6.72844	239.456	514.833	32.0179	117.02
Solyc11g010270	Homeobox-leucine zipper protein HOX4 (AHRD V3.3 *** A0A2G2Y5D1_CAPAN)	205.377	44.7988	208.235	8.78101	15.6921	202.172	235.325	84.6089	148.191
Solyc03g005230	2-methyl-6-phytyl-1,4-hydroquinone methyltransferase, chloroplastic (AHRD V3.3 *** A0A2G2WWA8_CAPBA)	88.081	44.0463	67.1729	20.9056	23.0015	65.8054	68.3926	41.4663	70.117
Solyc09g010840	phantastica	14.2364	43.8297	35.2392	3.31134	2.42573	81.3551	81.0327	20.4497	42.0443
Solyc11g011440	aspartic proteinase PCS1-like (AHRD V3.3 *** A0A1U8GN15_CAPAN)	232.79	43.0431	81.0353	4.37484	10.5194	59.7724	104.611	63.4211	33.898
Solyc07g007410	Leucine-rich repeat (AHRD V3.3 *-* A0A200R908_9MAGN)	195.423	42.3103	145.866	4.53408	6.9961	44.3613	134.084	28.4324	38.5015
Solyc12g096190	Tryptophan synthase beta chain (AHRD V3.3 *** Q9FFW8_ARATH)	98.8209	40.6936	78.9264	11.3173	16.0416	80.4978	82.9059	32.2361	57.5672
Solyc01g087210	Cellulose synthase (AHRD V3.3 *** M1A916_SOLTU)	111.125	40.553	93.4496	11.8337	18.0873	112.22	138.051	60.8641	69.2171
Solyc11g010280	Unknown protein	162.413	39.1513	125.565	4.99201	6.23262	127.728	137.971	69.9049	120.14
Solyc07g055200	SlSK	78.2862	36.8266	67.6836	18.2865	19.4311	50.2707	63.8312	47.9	55.7617
Solyc09g074930	REF/SRPP-like protein (AHRD V3.3 *** A0A2G3CTD5_CAPCH)	75.9156	36.6939	90.693	6.67888	8.65823	77.3463	75.2553	62.6593	80.2653
Solyc01g098500	Sugar facilitator protein 5	103.813	34.5464	68.3002	5.49712	6.42755	63.5579	71.7766	31.7822	43.2224
Solyc05g005720	Potassium transporter (AHRD V3.3 *** A0A2G2VMI2_CAPBA)	81.6043	34.0314	55.1266	13.3853	13.1781	59.5286	60.5385	29.4037	41.4175
Solyc06g051020	Peptide-N4-(N-acetyl-beta-glucosaminyl)asparagine amidase A (AHRD V3.3 *** A0A200PX65_9MAGN)	90.5358	33.869	46.3502	11.4802	11.64	63.6465	49.4444	26.0366	63.6069
Solyc12g006450	gamma-aminobutyrate transaminase subunit precursor isozyme 3	89.0125	33.8688	35.6453	13.3772	10.917	56.6423	33.8638	11.7522	11.4762
Solyc07g061935	C2 domain-containing protein (AHRD V3.3 *-* A0A2G2Z4M9_CAPAN)	75.4748	33.5542	87.7059	10.7449	8.51384	54.4723	109.828	34.4383	60.7198
Solyc02g092845	Unknown protein	110.445	33.3464	104.675	4.98813	14.6832	117.378	128.094	32.9731	74.757
Solyc05g013240	DUF538 family protein%2C putative (Protein of unknown function%2C DUF538) (AHRD V3.3 *** AT1G55265.1)	70.8882	31.7685	73.1471	13.9105	10.7784	77.03	64.1391	17.8015	89.1458
Solyc06g083680	Photosystem I reaction center subunit IV (AHRD V3.3 *-* A0A2P6U4S6_CHLSO)	97.8519	30.8087	76.5556	10.6966	15.5438	45.9626	77.9234	20.0564	45.6675
Solyc05g017950	anion:sodium symporter	92.9417	29.5438	47.507	14.1227	12.2232	67.1067	75.3655	29.6392	57.2771
Solyc04g058150	Metallothionein-like protein (AHRD V3.3 *** A8DUB1_SOLLC)	445.679	29.2916	517.355	3.13594	6.57948	263.748	352.696	7.84411	44.7895
Solyc06g082980	Emopamil-binding (AHRD V3.3 *** A0A2U1L1I9_ARTAN)	82.472	28.7919	78.0454	11.0535	15.6972	68.4652	97.1914	48.4168	86.0653
Solyc07g054270	DUF789 domain-containing protein (AHRD V3.3 *** A0A1Q3CP56_CEPFO)	109.888	28.3799	82.895	14.1598	24.0245	50.4643	93.3602	41.5653	60.6867
Solyc10g017850	Peroxisomal membrane protein 11C (AHRD V3.3 *** A0A2G3BDG9_CAPCH)	74.7523	27.979	28.7164	6.96941	7.59574	46.0307	40.971	21.1212	37.8963
Solyc05g013720	Alpha-galactosidase (AHRD V3.3 *** A0A2G3B902_CAPCH)	56.6625	27.2164	45.634	13.7398	16.1357	47.4944	55.2786	29.7722	39.5139
Solyc06g050930	Cytosolic endo-beta-N-acetylglucosaminidase-like protein (AHRD V3.3 *** A0A2K3NXL7_TRIPR)	55.8603	27.2054	24.7134	13.4389	18.6903	29.9065	53.1774	26.7214	34.1094
Solyc01g103430	Shaggy-related protein kinase kappa (AHRD V3.3 *** A0A2G3BUT0_CAPCH)	92.4681	26.8276	65.9215	0.743819	1.4572	48.3761	76.8645	27.1419	48.9314
Solyc02g068530	UDP-N-acetylglucosamine diphosphorylase 1 (AHRD V3.3 *** A0A1U8FKE1_CAPAN)	67.6161	25.8271	57.9435	7.34917	10.9136	41.0062	53.9941	38.1691	41.9755
Solyc11g009030	glycine-rich protein (AHRD V3.3 *** AT4G10330.1)	51.8342	25.469	46.5036	12.4471	14.3595	28.7894	49.3071	28.8267	31.9147
Solyc12g044910	copz2 nonclathrin coat protein zeta2-COP	59.6796	25.0117	40.4543	4.3918	5.81298	45.6495	47.5071	21.5968	34.0562
Solyc02g085730	allene oxide cyclase	135.276	24.8094	38.5539	11.8499	23.1153	84.3218	93.678	27.8778	50.3667
Solyc10g076740	GDSL esterase/lipase CPRD49 (AHRD V3.3 *-* A0A1U8E6E5_CAPAN)	50.8679	24.4183	45.2394	5.88449	5.56444	37.3216	61.5892	14.1379	43.6593
Solyc10g081120	alpha-L-arabinofuranosidase	66.716	23.931	81.3624	4.72666	10.5403	84.7796	94.8275	21.6066	26.8503
Solyc02g080810	Aminomethyltransferase (AHRD V3.3 *** A0A2G2VBG4_CAPBA)	48.4717	23.6204	36.0798	9.34833	12.2619	33.8241	32.3053	24.1414	30.7494
Solyc12g056830	ATP synthase subunit delta, chloroplastic-like (AHRD V3.3 *** A0A2I4F0A5_9ROSI)	147.764	22.6656	91.4221	1.74364	3.1364	87.7349	120.975	14.3224	98.732
Solyc08g082430	Nucleoside diphosphate kinase (AHRD V3.3 *** A0A2G3DB32_CAPCH)	79.6308	21.9887	68.7728	2.78463	8.20956	63.8701	93.9679	33.7031	80.5872
Solyc06g068670	ACT domain-containing protein (AHRD V3.3 *** A0A2U1QDU0_ARTAN)	70.4637	21.8753	68.328	4.7708	6.94825	44.7724	46.5673	10.1962	40.6964
Solyc06g073615	Molybdopterin synthase catalytic subunit (AHRD V3.3 *** A0A2G3C6U0_CAPCH)	50.5603	21.6253	49.7665	9.30451	10.4996	38.4258	35.1301	25.8282	36.2129
Solyc09g009940	Signal recognition particle protein (AHRD V3.3 *** A0A1U8EGH6_CAPAN)	50.0852	21.5689	30.8637	9.30602	10.3209	29.1816	33.0115	17.8632	33.201
Solyc12g019060	Ankyrin repeat-containing protein (AHRD V3.3 *** A0A1U8F3K5_CAPAN)	45.5917	21.3485	26.8531	8.88439	8.542	35.392	32.5067	20.463	22.323
Solyc01g105720	hypothetical protein (AHRD V3.3 *** AT1G58120.1)	67.9574	21.3372	38.8082	5.46689	6.14482	62.6383	39.0542	25.2769	26.2289
Solyc12g055720	protein STRUBBELIG-RECEPTOR FAMILY 6-like (AHRD V3.3 *** A0A1U8F6E1_CAPAN)	73.4055	21.331	41.3874	4.71845	6.3234	42.7124	68.0207	18.3435	32.5885
Solyc02g071860	LRR_1 domain-containing protein/Pkinase_Tyr domain-containing protein/Malectin domain-containing protein (AHRD V3.3 *** A0A1Q3CJY9_CEPFO)	51.4819	21.0747	28.7116	2.07023	1.35545	36.6076	32.67	13.5597	17.348
Solyc11g066720	UDP-apiose/UDP-xylose synthase (AHRD V3.3 *** A0A1B3TP38_SPIPO)	69.2083	20.7433	85.5668	7.00495	11.0995	56.7919	74.4964	26.5045	46.5602
Solyc02g069460	Photosystem I reaction center subunit III, chloroplastic (AHRD V3.3 *** A0A1U8FJA0_CAPAN)	210.167	20.2532	112.91	7.2735	8.56858	75.6793	102.29	19.0084	67.6342
Solyc01g096240	plant/protein (AHRD V3.3 *** AT3G61870.1)	50.0096	19.8923	42.4111	6.67663	4.21342	32.9003	34.8073	12.1995	38.9401
Solyc06g061070	Glycine cleavage system H protein (AHRD V3.3 *** A0A1U8GUW6_CAPAN)	57.9003	19.098	28.8552	8.03018	7.69436	45.1263	44.1162	11.9797	27.8216
Solyc06g066030	Protein WVD2-like 1 (AHRD V3.3 *** A0A2G3C7U3_CAPCH)	80.6584	18.4273	74.1713	2.94074	5.71675	51.3337	68.2764	20.2101	43.4977
Solyc12g056110	V-type proton ATPase subunit E (AHRD V3.3 *** A0A1U8GDW0_CAPAN)	41.8465	18.1412	26.3086	6.89793	9.23456	30.3966	33.6109	17.1426	22.5299
Solyc09g065200	cyclinU3_1	62.8189	17.2247	57.3262	7.8144	13.2939	53.2764	64.6088	22.4908	26.508
Solyc08g006250	Copper transporter (AHRD V3.3 *** E9LK44_VITVI)	49.8522	16.7808	36.8098	2.46844	2.50017	46.2157	51.3089	20.1154	31.6636
Solyc10g008980	triose phosphate translocator	164.132	16.7731	49.8777	7.75929	9.83152	46.7116	113.207	13.3902	31.0781
Solyc05g018700	Protein disulfide-isomerase (AHRD V3.3 *** A0A2G2WTW8_CAPBA)	92.6641	16.7002	55.5624	2.14551	1.7238	51.7849	55.6842	19.5596	53.1243
Solyc01g104030	Potassium channel AKT2 (AHRD V3.3 *** A0A1U8E6Z3_CAPAN)	61.2541	16.3666	85.7521	6.10474	2.96446	76.0006	84.48	28.0687	59.2675
Solyc06g082950	Photosystem I reaction center subunit XI protein (AHRD V3.3 *** A0A2U1MVK5_ARTAN)	104.098	16.0643	79.7212	3.25938	6.73407	46.487	76.3768	10.732	54.125
Solyc05g017980	Microtubule-associated protein 70 (AHRD V3.3 *** A0A200QNX4_9MAGN)	34.6827	16.0162	36.3195	6.75321	10.2272	26.7065	31.3994	20.4148	29.2034
Solyc12g099270	4Fe-4S ferredoxin-iron-sulfur binding protein (AHRD V3.3 *** A0A2K3N1K7_TRIPR)	43.0902	15.8814	30.8264	6.01286	7.10953	27.547	32.5901	15.6697	27.9442
Solyc01g098040	S-adenosyl-L-methionine-dependent methyltransferases superfamily protein (AHRD V3.3 *** Q9MAA9_ARATH)	35.3465	15.8757	40.2892	7.90315	8.3954	35.8287	46.8139	24.0184	30.9669
Solyc11g011260	GAI	46.3177	15.8199	33.1118	5.57472	6.17807	44.8003	39.0446	18.287	24.832
Solyc04g081230	TLD-domain containing nucleolar protein (AHRD V3.3 *** A0A2U1P606_ARTAN)	38.179	15.6656	27.7075	2.58994	4.00095	23.4061	25.0996	16.3489	23.0974
Solyc01g010215	UBN2 domain-containing protein (AHRD V3.3 *-* A0A1Q3DGW3_CEPFO)	48.0014	15.6342	31.0953	5.83241	11.4817	32.9975	36.7891	14.8757	31.4466
Solyc01g008790	Non-specific phospholipase C6 (AHRD V3.3 *** A0A2G3DF85_CAPCH)	60.776	15.0778	104.549	6.6374	11.4365	28.6926	39.8658	9.94512	32.6199
Solyc04g009740	Exocyst subunit Exo70 family protein (AHRD V3.3 *** A0A2G3CEA8_CAPCH)	31.2264	15.0255	37.6007	1.50214	3.02301	22.7845	43.8178	19.2241	28.6916
Solyc06g068380	PPPDE thiol peptidase family protein (AHRD V3.3 *-* O49393_ARATH)	45.2504	14.7213	36.1938	4.37969	6.40003	39.1616	39.6169	16.7472	24.7751
Solyc02g083810	Ferredoxin--NADP reductase, chloroplastic (AHRD V3.3 *** K4BAP9_SOLLC)	76.1549	14.5992	45.749	3.82149	3.24028	40.043	51.0106	7.90633	35.6358
Solyc09g083007	Endonuclease III homolog (AHRD V3.3 *** A0A2G2W158_CAPBA)	34.9553	14.5781	29.049	2.05003	1.20267	17.9441	34.5961	16.969	18.7094
Solyc03g096980	Cytochrome P450 (AHRD V3.3 *** A0A200R6R8_9MAGN)	93.8634	14.4645	45.7439	2.08878	2.53375	46.137	54.1515	17.2653	42.165
Solyc01g099750	Heparan-alpha-glucosaminide N-acetyltransferase-like protein (DUF1624) (AHRD V3.3 *** Q94CC1_ARATH)	40.857	14.3853	22.6954	6.34596	5.75594	23.5005	29.6913	13.7238	17.5947
Solyc11g010420	Dihydrofolate reductase-like protein (AHRD V3.3 *** A0A2K3MS55_TRIPR)	5.67889	14.3313	39.307	0.517751	1.29764	14.5695	14.8905	7.71156	17.9487
Solyc12g014440	BNR/Asp-box repeat family protein (AHRD V3.3 *** A0A2U1NQE8_ARTAN)	30.0404	14.329	29.8598	1.84516	2.1265	34.2392	31.4116	16.066	24.0579
Solyc04g049390	Protein kinase superfamily protein (AHRD V3.3 *-* A0A2U1MIH7_ARTAN)	40.9607	13.9422	24.8662	2.89508	3.49919	24.6617	24.9065	11.0818	21.9453
Solyc11g069350	Zinc finger, RING-CH-type, Zinc finger, RING/FYVE/PHD-type (AHRD V3.3 *** A0A2U1QK69_ARTAN)	55.4578	13.8944	61.0612	2.02719	2.25969	25.3052	46.9182	5.43262	26.1656
Solyc01g098640	UPF0603 protein, chloroplastic (AHRD V3.3 *** A0A1U8E5D6_CAPAN)	33.272	13.3943	19.3195	5.48555	8.43127	19.8091	16.7937	8.8911	16.1245
Solyc02g032200	Disease resistance protein (TIR-NBS-LRR class) (AHRD V3.3 *-* A0A2K3P0U8_TRIPR)	32.3732	13.0354	22.4099	4.5685	6.51163	17.9961	25.7252	12.54	15.4946
Solyc02g071380	2-oxoglutarate (2OG) and Fe(II)-dependent oxygenase superfamily protein (AHRD V3.3 *** F4I629_ARATH)	42.0192	12.7425	182.986	5.72457	13.9149	37.8358	106.476	12.9959	115.358
Solyc03g065340	Alpha-1,4 glucan phosphorylase (AHRD V3.3 *** A0A2G3CMG9_CAPCH)	87.382	12.4557	50.3543	3.61932	4.08683	53.9423	58.2004	15.188	34.0561
Solyc12g094380	Thioredoxin superfamily protein (AHRD V3.3 *** A0A2U1PXF3_ARTAN)	40.616	12.3809	109.42	3.02829	1.839	66.4998	128.615	8.63088	29.1016
Solyc03g119480	hypothetical protein (AHRD V3.3 *** AT3G02555.2)	36.4867	12.3101	24.476	5.11799	5.46301	20.0109	37.3318	17.1426	21.317
Solyc07g007870	12-oxophytodienoate reductase 3	80.0324	12.2362	41.6914	4.217	17.4766	54.8766	70.3591	12.0286	33.5312
Solyc06g053190	Ypt/Rab-GAP domain of gyp1p superfamily protein (AHRD V3.3 *** A0A2U1QCJ9_ARTAN)	36.4052	12.1827	29.5347	4.63946	9.59965	25.6866	25.1553	11.4284	21.2901
Solyc09g059250	Unknown protein	38.3437	12.1405	36.7745	4.91	16.9464	27.1628	40.3538	10.9007	20.5477
Solyc07g007420	F-box/LRR-repeat protein (AHRD V3.3 *** A0A2K3MS36_TRIPR)	40.072	12.0466	38.8442	0.71513	0.517833	9.7944	32.0945	7.97819	10.6495
Solyc09g090270	COP1-interacting protein-like protein (AHRD V3.3 *** F4K5Y4_ARATH)	26.3696	12.0297	19.6696	2.26679	3.41445	17.1854	20.1465	11.7538	15.2854
Solyc02g082690	Transducin/WD40 repeat-like superfamily protein (AHRD V3.3 *** A0A2U1QAZ8_ARTAN)	52.7385	11.9031	32.6669	4.19707	6.91863	29.234	39.2501	7.35803	11.4171
Solyc09g074450	Classical arabinogalactan protein 26 (AHRD V3.3 *-* A0A2G3CCP4_CAPCH)	45.924	11.863	38.8558	2.13852	4.41338	61.894	61.7466	7.95133	16.8695
Solyc02g092840	Xyloglucan galactosyltransferase KATAMARI1 (AHRD V3.3 *** A0A2K3L4H3_TRIPR)	52.74	11.4788	30.7142	2.68071	5.33287	41.2323	39.4757	13.6989	31.023
Solyc05g050280	Auxin-responsive GH3 family protein (AHRD V3.3 *** A0A2U1NZC8_ARTAN)	27.3983	11.4764	3.66061	5.5376	2.30871	30.9398	6.63642	7.10024	4.04966
Solyc07g066150	Photosystem I reaction center subunit V, chloroplastic (AHRD V3.3 *** A0A1U8HDK9_CAPAN)	255.309	11.4388	155.3	2.62103	7.29142	127.994	161.91	5.37156	105.76
Solyc12g010380	Adenylate kinase (AHRD V3.3 *** A0A2U1NM67_ARTAN)	26.5733	11.3965	17.7369	4.33669	6.42053	17.1429	17.4434	9.44128	22.1766
Solyc04g071970	Low affinity potassium transport system protein (AHRD V3.3 *** Q8L8X4_ARATH)	35.9891	11.1935	24.0422	2.68463	1.55134	26.1492	39.9219	17.4662	18.1095
Solyc06g007760	Ycf54-like protein (AHRD V3.3 *** B4FED9_MAIZE)	47.2711	11.0801	41.1996	2.41008	2.4081	31.871	35.0675	9.03184	39.5752
Solyc01g103260	Unknown protein	37.9282	10.9761	78.139	1.02927	2.18743	61.7633	139.249	7.38667	38.2416
Solyc08g077950	Aquaporin-like protein (AHRD V3.3 *-* A0A2U1NPJ5_ARTAN)	24.3206	10.8566	14.7145	5.07732	8.3574	15.4814	19.2784	8.71119	11.821
Solyc01g109810	tRNA-methyltransferase non-catalytic subunit trm6MTase subunit (AHRD V3.3 *** Q9FJZ5_ARATH)	75.8142	10.8366	40.3438	2.57469	1.30988	24.7252	43.5684	12.7437	12.553
Solyc12g098640	Cycloeucalenol cycloisomerase (AHRD V3.3 *** A0A2G2YAV1_CAPAN)	53.6868	10.7805	24.9516	2.46494	3.14664	27.8323	40.5936	14.5413	27.0965
Solyc09g083003	Endonuclease III homolog (AHRD V3.3 *** A0A2G2ZUX5_CAPAN)	28.1282	10.7654	29.606	3.02183	3.19223	20.4418	34.4568	12.6207	18.7053
Solyc10g075030	B3 domain-containing protein (AHRD V3.3 *** A0A2G3BDR8_CAPCH)	24.0444	10.6296	22.8903	3.06416	4.37176	21.5398	31.413	11.1868	14.7728
Solyc05g005560	polygalacturonase isoenzyme 1 beta subunit	139.089	10.4513	466.615	1.48485	5.33192	250.814	312.743	10.5747	56.5339
Solyc04g081400	plastidic hexokinase	25.3845	10.3757	14.7295	2.27968	3.10578	21.5678	18.7293	6.2157	14.3476
Solyc04g025990	Potassium transporter (AHRD V3.3 *** A0A2G3CGF8_CAPCH)	29.0971	10.3642	21.6698	1.23542	3.10236	18.9023	20.8886	9.29905	14.6294
Solyc06g062900	Transcription initiation factor TFIID subunit 12 (AHRD V3.3 *** A0A1U8HBM7_CAPAN)	21.9628	10.3392	24.62	4.09993	8.56022	20.0017	27.1409	10.5338	20.9411
Solyc01g005550	DUF239 domain-containing protein/DUF4409 domain-containing protein (AHRD V3.3 *** A0A1Q3BKR6_CEPFO)	29.1905	10.0931	34.2256	3.76304	3.9468	18.6755	20.2962	13.0463	19.3826
Solyc01g057853	Unknown protein	34.9782	9.84095	20.8273	4.51505	9.3767	20.1429	29.9522	15.2481	21.7178
Solyc12g089160	Protein kinase domain (AHRD V3.3 *** A0A200R7P3_9MAGN)	21.2712	9.76474	20.5572	4.05241	1.89764	15.2373	27.4918	9.99346	15.248
Solyc02g089120	COBRA-like protein (AHRD V3.3 *** K4BC66_SOLLC)	42.44	9.71205	44.6575	1.9564	3.54144	14.0344	23.5601	13.0658	22.3061
Solyc06g076490	serine/threonine-protein kinase pakD (AHRD V3.3 --* XP_021278037.1)	22.374	9.70648	30.2322	4.80732	4.86741	12.297	22.4784	11.8102	11.2531
Solyc10g084280	SUN-like protein 29	28.8151	9.62887	14.777	1.756	0.960264	36.445	35.8245	14.7404	9.86557
Solyc08g061220	Tomato G protein alpha-subunit	25.519	9.52856	16.0486	4.42615	5.86671	14.8877	20.9131	11.3579	15.9349
Solyc05g150109	Unknown protein	25.1431	9.25556	43.118	0.695797	1.93279	23.8953	38.5848	7.03669	28.0374
Solyc12g014120	WAS/WASL-interacting protein family member 1 isoform X1 (AHRD V3.3 *-* XP_020550010.1)	23.9442	8.9838	41.8907	3.31569	7.06064	30.9423	39.1122	13.689	16.1909
Solyc03g063040	Amino acid transporter (AHRD V3.3 *-* S8DQ51_9LAMI)	20.8918	8.89372	15.8793	0.543841	0.703176	19.2881	21.1397	6.76325	10.2151
Solyc11g073120	R2R3MYB transcription factor 58	60.1264	8.70394	71.8952	2.60027	1.89588	24.602	49.9477	10.3701	22.8724
Solyc08g068390	Glyoxysomal fatty acid beta-oxidation multifunctional protein MFP-a (AHRD V3.3 *** A0A2G2YXE3_CAPAN)	40.442	8.49095	14.4097	0.792561	0.630763	33.7556	29.1676	7.2253	19.7823
Solyc07g017600	Pectinesterase (AHRD V3.3 *** A0A1U8F5L9_CAPAN)	31.1679	8.34932	25.1934	2.07957	2.95349	43.0654	61.7619	9.92799	14.8206
Solyc03g121300	jacalin-related lectin 19 (AHRD V3.3 *** A0A2G2XW42_CAPAN)	40.8669	8.32138	79.4288	3.48536	3.8317	44.4983	75.522	3.45234	17.7788
Solyc05g054450	hypothetical protein (AHRD V3.3 *** AT3G55420.1)	25.232	8.23901	9.11331	2.68678	2.28827	17.9623	13.3186	5.66548	11.3011
Solyc03g115980	Geranylgeranyl diphosphate reductase, chloroplastic (AHRD V3.3 *** A0A2G2WR46_CAPBA)	82.7527	8.17235	91.4709	0.602504	0.819902	31.9648	37.7709	4.47539	50.0673
Solyc02g092920	Heavy metal atpase 1 (AHRD V3.3 *** A0A2U1LYE0_ARTAN)	20.7201	8.15096	15.5431	0.914793	1.02027	11.8684	13.6762	5.4315	12.1556
Solyc08g066600	DUF810 domain-containing protein (AHRD V3.3 *** A0A1Q3BC95_CEPFO),Pfam:PF05664	17.5584	8.14357	11.359	3.39724	4.93765	14.2969	16.0894	9.44403	11.8941
Solyc03g113610	Polynucleotide 5'-hydroxyl-kinase NOL9 (AHRD V3.3 *** A0A2G2WRJ2_CAPBA)	20.6577	8.08459	16.9522	4.01908	5.66856	12.5017	18.3572	11.7411	13.2244
Solyc10g006230	Chlorophyll a-b binding protein, chloroplastic (AHRD V3.3 *** A0A2G3BCB0_CAPCH)	361.09	8.07798	220.09	2.31213	4.82333	147.595	202.864	4.39409	136.273
Solyc04g053120	4-alpha-glucanotransferase (AHRD V3.3 *** A0A1U8EWW1_CAPAN)	23.5202	8.03499	13.1884	3.66735	6.39733	14.1053	14.9431	6.20071	13.5859
Solyc01g081570	DUF239 domain-containing protein/DUF4409 domain-containing protein (AHRD V3.3 *** A0A1Q3BKR6_CEPFO)	20.8859	7.67176	14.922	2.98446	4.56182	17.6732	37.181	7.19829	9.61872
Solyc01g091080	tubulin-folding cofactor D (AHRD V3.3 *** A0A2I4EM28_9ROSI)	16.1768	7.42272	15.293	3.43738	3.63243	10.213	12.5137	8.82807	9.18745
Solyc02g069130	Peptidylprolyl isomerase (AHRD V3.3 *** A0A2G2XYU6_CAPAN)	19.9072	7.3392	12.9674	3.6767	5.59651	11.9236	14.2038	5.52029	10.0364
Solyc12g038670	O-fucosyltransferase (AHRD V3.3 *** A0A2P5EBU6_TREOI)	17.6798	7.25065	12.877	2.67785	3.19353	12.878	13.1117	6.53547	13.197
Solyc06g050510	SNF2 domain-containing protein CLASSY 1 (AHRD V3.3 *** A0A1U8GWM4_CAPAN)	21.3101	7.20936	20.9185	2.93879	3.03152	19.6689	24.3852	10.2271	14.3537
Solyc11g013750	Disease resistance protein (TIR-NBS-LRR class) family (AHRD V3.3 *-* A0A1P8BBG0_ARATH)	19.3401	7.10422	10.64	2.88706	3.66681	12.1559	14.1966	7.98865	10.6254
Solyc12g062250	Phosphoglucan phosphatase LSF1, chloroplastic (AHRD V3.3 *** A0A1U8GMC0_CAPAN)	18.8798	7.02689	21.9724	0.635551	0.811725	13.967	16.6814	8.56568	16.309
Solyc10g008740	Mg-protoporphyrin IX chelatase (AHRD V3.3 *** A0A2G2YJA3_CAPAN)	27.7746	6.93643	21.2239	0.825221	1.66739	25.8405	18.7982	5.42671	30.2005
Solyc08g079240	dimethylallyl%2C adenosine tRNA methylthiotransferase (AHRD V3.3 *** AT1G62780.1)	25.3876	6.93289	11.048	1.88341	3.30945	15.0153	17.7034	7.45639	15.7081
Solyc08g076530	binding partner of ACD11 1-like (AHRD V3.3 *** A0A1U8FBL9_CAPAN)	17.8711	6.81981	13.4343	3.33948	6.25002	16.1045	16.1886	8.06494	11.8981
Solyc05g055520	Unknown protein	21.7059	6.813	11.6753	2.88281	4.9796	19.388	36.0997	5.95614	12.5145
Solyc10g086730	Fructose-1,6-bisphosphatase (AHRD V3.3 *** B6TSK5_MAIZE)	54.2764	6.7622	32.3819	2.89324	3.40248	19.9841	35.8681	5.26532	18.3519
Solyc07g053710	Tyrosine aminotransferase (AHRD V3.3 *** A0A2G2V8D6_CAPBA)	23.1204	6.75092	16.9402	2.78835	2.3198	12.3181	17.723	5.30327	10.2824
Solyc07g064740	Rab3 GTPase-activating protein catalytic subunit (AHRD V3.3 *** A0A200QG39_9MAGN)	14.9452	6.6761	7.72217	2.95573	2.98348	10.9648	11.239	5.08584	8.42903
Solyc04g077340	G-type lectin S-receptor-like serine/threonine-protein kinase (AHRD V3.3 *** A0A2G2WZR9_CAPBA)	2.55805	6.62088	21.9869	0.434774	0.999784	10.1642	15.3296	6.2523	17.6878
Solyc05g054210	Heavy metal transport/detoxification superfamily protein (AHRD V3.3 *-* B3H4A8_ARATH)	35.1998	6.53149	17.6407	2.5256	3.92294	30.2089	29.3932	8.59731	9.84412
Solyc03g111670	Protein kinase (AHRD V3.3 *** D6N3G3_MALDO)	15.9941	6.50149	9.23776	2.23874	3.73215	9.86253	10.4689	5.25139	9.13818
Solyc05g013310	Protein kinase (AHRD V3.3 *-* Q40234_SOLPI)	30.7877	6.30883	25.3825	2.07608	1.83251	15.8842	24.1813	9.27345	14.92
Solyc06g050837	ARM repeat superfamily protein (AHRD V3.3 *-* A0A2U1PUY4_ARTAN)	14.6595	6.29033	11.6106	1.21143	1.11285	10.5055	11.453	5.50626	5.94006
Solyc01g103250	Zinc finger CCCH domain-containing protein (AHRD V3.3 *-* A0A2K3NPU7_TRIPR)	24.205	6.28905	42.4874	0.562943	1.25955	37.3269	75.7645	4.2694	24.3841
Solyc03g063030	Amino acid transporter (AHRD V3.3 *** A0A200R5Q3_9MAGN)	20.1911	6.24286	9.31476	0.472555	0.361563	12.1599	13.0393	5.43597	8.14336
Solyc03g025390	Short-chain dehydrogenase TIC 32, chloroplastic (AHRD V3.3 *** A0A2G2X6Q5_CAPBA)	18.0842	6.22674	12.6913	3.00353	5.07907	11.9047	15.3999	5.00023	9.90144
Solyc01g107590	Cinnamyl alcohol dehydrogenase (AHRD V3.3 *** J7FMA4_NICAT)	40.1218	6.09016	42.3961	2.06505	5.47874	16.5558	36.8099	3.25019	9.27218
Solyc06g050830	Unknown protein	24.1254	6.03417	7.81445	0.578657	0.47139	15.1619	12.3775	8.45858	12.7828
Solyc01g090270	DUF632 domain-containing protein/DUF630 domain-containing protein (AHRD V3.3 *** A0A1Q3CQQ2_CEPFO)	32.1361	5.98003	15.5839	1.77667	2.30991	19.8163	26.1458	9.77063	16.4611
Solyc04g014730	Fumarylacetoacetase (AHRD V3.3 *** A0A1U8GL68_CAPAN)	16.1269	5.87967	11.8303	2.43331	2.44161	15.4232	13.8444	3.22853	6.87828
Solyc11g007840	UDP-Glycosyltransferase superfamily protein (AHRD V3.3 *** AT5G04480.1)	13.8687	5.86178	5.08817	2.46944	4.7117	9.60228	8.88963	5.89961	4.64393
Solyc05g018657	Retrovirus-related Pol polyprotein from transposon TNT 1-94 (AHRD V3.3 *-* A0A1J3JSN7_NOCCA)	30.6369	5.79202	31.9333	1.08213	1.58094	15.9043	24.1951	7.80017	18.0355
Solyc02g065000	Calcium-binding EF-hand (AHRD V3.3 *** A0A2U1N7Z6_ARTAN)	58.0453	5.70782	39.9054	0.769554	0.614707	51.9132	24.1511	10.3402	9.6406
Solyc04g078910	Thioredoxin-like 4, chloroplastic (AHRD V3.3 *** A0A2G2VBX3_CAPBA)	14.6638	5.69936	9.58527	0.845054	1.115	8.66029	9.34984	2.58695	7.17183
Solyc09g082510	Kinase interacting (KIP1-like) family protein (AHRD V3.3 *** A0A2K3NUK8_TRIPR)	16.2677	5.64516	9.09871	1.80455	2.27696	9.99279	9.2629	6.46262	7.11743
Solyc04g007540	Protein DETOXIFICATION (AHRD V3.3 *** A0A218W6C6_PUNGR)	25.4943	5.58784	24.0755	2.38907	2.63212	15.5276	16.1611	5.92253	13.2461
Solyc12g044956	Cytochrome (AHRD V3.3 *** A0A2G2Y725_CAPAN)	22.047	5.583	19.6525	1.22415	1.64414	17.4486	21.7278	4.32736	9.94376
Solyc10g086170	Amidase 1 (AHRD V3.3 *** A0A2G3BEL1_CAPCH)	12.7529	5.57169	13.8703	1.64673	1.56565	8.93314	6.92691	1.49401	10.8337
Solyc10g051110	Protein TIC 62, chloroplastic (AHRD V3.3 *** A0A2G2VT80_CAPBA)	16.4517	5.56227	11.4957	0.425418	0.921279	10.0188	15.1974	4.22616	9.61448
Solyc06g071290	Aldehyde dehydrogenase (AHRD V3.3 *** A0A0K9R405_SPIOL)	18.6925	5.45278	9.68006	0.786471	1.73481	15.198	14.9992	2.38713	12.2148
Solyc03g116330	transmembrane protein (AHRD V3.3 *** AT1G74530.3)	15.4822	5.36725	12.832	2.20331	3.26787	15.8992	19.716	4.92297	11.0736
Solyc11g069190	auxin response factor 4	28.25	5.28666	17.0467	1.78391	2.85687	31.227	30.751	5.13228	9.65083
Solyc08g005560	transglutaminase family protein (AHRD V3.3 *** AT4G19160.2)	30.3093	5.26598	10.178	1.4306	0.590056	19.4696	32.0579	2.80769	7.06822
Solyc05g013870	Sieve element occlusion b (AHRD V3.3 *** E2FKJ9_9SOLN)	16.0672	5.19255	10.6422	0.969971	0.871611	10.7287	22.775	4.70099	11.7108
Solyc12g008420	RNA-dependent RNA polymerase (AHRD V3.3 *** A0A328CYP7_9ASTE)	20.6485	5.19093	20.8425	1.09592	1.87049	17.9041	26.138	4.57567	18.2477
Solyc04g014680	Ubiquitin-specific protease family C19 protein (AHRD V3.3 *-* A0A2K3NKS0_TRIPR)	33.5974	5.17149	19.9017	1.30246	1.69231	30.7839	41.68	8.02741	16.5376
Solyc08g083060	Metal-nicotianamine transporter YSL1 (AHRD V3.3 *** A0A2G3AD61_CAPAN)	23.9792	4.92827	44.2448	0.716498	0.554008	32.0854	35.2939	3.03982	6.79666
Solyc10g083840	Glutamine synthetase (AHRD V3.3 *** I6WUR4_CAMSI)	12.9219	4.9177	10.8914	1.71524	1.46734	16.4298	14.6711	4.85657	12.0516
Solyc11g013310	Auxin transporter-like protein 3 (AHRD V3.3 *** A0A2G2ZP08_CAPAN)	28.5949	4.90833	25.7498	1.81178	2.08826	45.9931	30.8119	7.59943	17.7272
Solyc01g094340	Acetyl-coenzyme A carboxylase carboxyl transferase subunit alpha (AHRD V3.3 *** B5LAS6_CAPAN)	12.1693	4.76614	10.6571	1.56791	2.65861	5.00781	9.67791	2.07444	5.79186
Solyc12g055940	Pentatricopeptide repeat (PPR) superfamily protein (AHRD V3.3 *** AT1G64430.2)	14.2282	4.71805	6.23739	2.19732	2.64363	9.75107	8.47836	4.49819	7.14525
Solyc04g076390	Cysteine--tRNA ligase (AHRD V3.3 *** A0A1J3GNV7_NOCCA)	11.6969	4.65876	8.84449	2.29113	2.82707	8.7737	10.9682	5.64914	8.82478
Solyc02g077160	Phospholipase A1-IIgamma (AHRD V3.3 *** A0A2U1NY06_ARTAN)	14.6585	4.60427	13.4859	0.106272	0.115882	11.4303	11.3741	6.71543	11.8994
Solyc02g072470	Receptor-like protein kinase (AHRD V3.3 *** A0A2R6Q6W2_ACTCH)	12.6591	4.51325	10.0568	1.01503	2.27054	5.81919	25.4417	4.1474	10.7223
Solyc05g018230	Sugar transporter protein 12	10.5483	4.50009	4.50853	1.30166	1.44095	6.32666	10.8059	3.3435	5.566
Solyc10g039270	Peptidylprolyl isomerase (AHRD V3.3 *** A0A1U8FL13_CAPAN)	10.699	4.46986	9.96901	1.09347	2.8653	9.61648	7.76425	4.31336	10.7423
Solyc02g087060	WAT1-related protein (AHRD V3.3 *** K4BBL3_SOLLC)	22.0788	4.46565	33.4353	1.0557	1.22609	18.8694	28.6544	8.53619	15.7802
Solyc12g049390	Transmembrane receptor (AHRD V3.3 *** A0A200Q182_9MAGN)	15.7026	4.4292	24.9095	2.0158	3.64165	14.1585	14.8388	4.67794	11.8649
Solyc06g073110	mRNA, clone: RTFL01-36-E19 (AHRD V3.3 *** E4MXZ6_EUTHA)	18.5027	4.41399	9.03402	1.56551	2.41751	10.5018	9.23778	3.49302	6.02591
Solyc05g051060	Homeodomain-like superfamily protein (AHRD V3.3 *** A0A2U1PJR7_ARTAN)	15.6692	4.4112	9.31443	2.13281	4.73007	7.68349	10.6284	4.79677	7.20849
Solyc08g080380	Cytochrome P450 (AHRD V3.3 *** A0A2U1Q499_ARTAN)	10.2743	4.40311	19.9299	2.03553	1.39828	6.8692	7.38887	1.67497	10.6824
Solyc12g056660	Mitochondrial carrier protein (AHRD V3.3 *** A0A200QJI9_9MAGN)	11.6364	4.4019	11.1725	1.11638	1.30396	10.3395	8.55013	3.62776	7.99392
Solyc04g054480	U-box domain-containing protein (AHRD V3.3 *** A0A2K3NTR2_TRIPR)	31.125	4.38865	36.1896	0.518188	1.07371	26.2906	45.6095	7.56622	21.3421
Solyc10g005920	enhancer of mRNA-decapping protein 4-like (AHRD V3.3 *** A0A2I4F2H1_9ROSI)	11.9817	4.30461	11.9168	0.202841	0.256677	8.96048	11.7557	3.61465	9.56644
Solyc12g098370	Myb family transcription factor APL (AHRD V3.3 *** A0A1U8F7R6_CAPAN)	12.7296	4.26382	17.3454	0.423484	2.06755	15.7728	19.4554	5.57373	11.1923
Solyc01g103230	Non-lysosomal glucosylceramidase (AHRD V3.3 *** A0A2G3BUU5_CAPCH)	10.2627	4.23874	9.52102	0.591037	1.08924	8.25325	10.5691	3.51862	7.0254
Solyc01g101070	ABC transporter-like (AHRD V3.3 *** A0A200R1R9_9MAGN)	9.9125	4.233	7.30904	1.37506	1.71215	9.09341	10.8094	6.39316	5.99807
Solyc05g056370	Mitogen-activated protein kinase kinase kinase (AHRD V3.3 *** A0A2P5BIW6_PARAD)	22.6462	4.21716	40.2925	1.10721	2.58519	28.4153	33.9524	3.05618	5.8858
Solyc12g014610	WRKY transcription factor 20	11.8108	4.04743	10.6079	0.711677	1.26163	8.74405	11.4792	4.56498	7.90893
Solyc09g014215	8-amino-7-oxononanoate synthase (AHRD V3.3 *** AT3G09050.1)	10.2862	4.00913	5.49191	1.96088	2.0987	5.50562	6.82772	4.1793	4.77369
Solyc08g059800	TPX2 (Targeting protein for Xklp2) family protein (AHRD V3.3 *** A0A2K3NRR7_TRIPR)	11.0453	3.99807	12.908	1.70171	2.3082	9.38443	13.1899	5.26996	7.56649
Solyc07g055490	Cytochrome (AHRD V3.3 *** A0A2G2Z466_CAPAN)	21.9819	3.93808	8.14058	0.878732	1.29056	8.80528	14.4765	3.85738	5.84676
Solyc09g009990	GATA zinc finger protein (AHRD V3.3 *** AT3G52610.1)	18.7395	3.90706	7.75992	0.932063	1.6838	6.26043	10.6385	3.64166	7.02903
Solyc01g096470	Sequence-specific DNA binding transcription factor (AHRD V3.3 *** A0A1I9LTW1_ARATH)	14.6175	3.89632	13.0338	1.34336	1.40669	13.9634	16.4176	4.4551	8.69597
Solyc03g097870	Bidirectional sugar transporter SWEET (AHRD V3.3 *** M1D7G9_SOLTU)	120.82	3.84009	169.615	1.28093	2.13307	174.587	144.72	2.47582	3.30791
Solyc07g043050	Glycosyltransferase (AHRD V3.3 *** A0A2I4FGA1_9ROSI)	13.3209	3.73345	9.45771	0.901907	1.70695	5.65548	15.9057	4.06437	5.90003
Solyc12g056510	Trihelix transcription factor GTL1 (AHRD V3.3 *** A0A2G3B3E4_CAPCH)	11.031	3.72789	20.3896	0.8706	1.33354	13.2343	21.3018	4.66674	12.8113
Solyc01g058530	Ribosomal protein S18 (AHRD V3.3 *-* A0A2Z5UCK0_CUSJA)	11.4684	3.64485	9.59618	1.37788	1.73789	7.25511	7.8862	2.60191	5.53951
Solyc02g092940	Receptor protein kinase-like protein (AHRD V3.3 *** W9RY70_9ROSA)	18.6623	3.58558	5.9267	0.441707	0.536585	18.3964	11.5177	3.11768	5.24336
Solyc02g083660	RING/U-box superfamily protein (AHRD V3.3 *-* Q9M176_ARATH)	17.4706	3.55722	22.8434	1.50775	3.58092	20.1721	33.5478	4.51749	11.6136
Solyc06g074190	Plant/F24K9-26 protein (AHRD V3.3 *** A0A072UED0_MEDTR)	27.1378	3.55645	10.9058	0.749738	0.972728	10.5143	10.9089	2.33147	6.09552
Solyc04g040130	Fatty acid desaturase (AHRD V3.3 *** E7CCD0_CAMMC)	17.1914	3.5101	0.898022	0.0454601	0	6.29685	25.4804	1.70634	3.05465
Solyc07g048090	Fasciclin-like arabinogalactan protein 7 (AHRD V3.3 *** A0A2G2Z2X7_CAPAN)	21.0052	3.50003	37.1623	0.412296	1.63689	22.0662	28.0077	1.52634	8.21405
Solyc04g064900	Endoglucanase (AHRD V3.3 *-* Q6W6R7_MEDTR)	22.7499	3.49274	46.6796	0	0	28.0389	23.1822	1.89875	6.32661
Solyc08g065150	At2g26110 (AHRD V3.3 *-* O80986_ARATH)	24.3175	3.48999	22.9745	1.06779	1.49793	10.8258	33.0457	3.76014	11.4806
Solyc01g102330	Carbohydrate esterase, putative (DUF303) (AHRD V3.3 *** Q0WNN6_ARATH)	42.5398	3.47782	73.8638	1.2654	0.982406	69.1129	121.396	2.90371	25.6718
Solyc03g097940	Potassium channel SKOR (AHRD V3.3 *** A0A2G3A0N7_CAPAN)	14.8583	3.47492	33.8762	0.462073	0.922901	16.7255	21.4453	4.57211	6.76186
Solyc01g150164	thionin-like protein (AHRD V3.3 *** AT1G25275.1)	16.53	3.46352	8.01417	1.44039	2.52117	43.024	63.6841	1.85809	9.85887
Solyc07g062140	trehalose-phosphate synthase 1	20.6841	3.44597	12.3678	1.31302	2.05026	17.9497	26.2245	3.1837	5.41227
Solyc10g082068	Unknown protein	8.67301	3.40347	7.02623	0.185883	1.07636	5.81591	7.09825	2.35954	3.49737
Solyc03g097600	Bidirectional sugar transporter SWEET (AHRD V3.3 *** M1D4D5_SOLTU)	34.7315	3.26809	14.8048	1.12746	0.0346743	28.6466	19.1204	1.02493	2.38697
Solyc03g150111	Unknown protein	8.48844	3.17312	7.21159	0.487549	0.480107	5.13538	13.8031	2.77758	4.57979
Solyc03g096380	proline transporter 2	38.5725	3.16484	12.7304	0.525953	0.356902	25.4015	18.5259	0.91409	5.79073
Solyc06g063230	WD repeat protein (AHRD V3.3 *** AT1G73090.1)	15.192	3.16481	14.5201	1.32165	2.0175	11.7368	17.6491	3.0027	11.537
Solyc02g070260	Outer arm dynein light chain 1 protein (AHRD V3.3 *** A0A2U1P7A2_ARTAN)	14.9575	3.11211	6.42103	0.616811	0.806268	8.31559	8.49297	2.65698	6.03089
Solyc11g005770	Pectinesterase (AHRD V3.3 *** A0A2I4GT13_9ROSI)	20.0377	3.04934	13.9371	0.752807	2.05266	14.6723	11.6441	2.02773	3.75076
Solyc02g089880	Hexosyltransferase (AHRD V3.3 *** A0A1U8G2N1_CAPAN)	10.1636	2.98825	14.8594	0.110044	0.109093	10.5482	8.67611	4.76151	13.901
Solyc03g116250	Unknown protein	12.5294	2.98121	15.4049	1.3589	1.82135	9.7459	14.6484	1.80205	4.70563
Solyc04g045600	Protein kinase superfamily protein (AHRD V3.3 *** F4JTH2_ARATH)	21.5191	2.90848	17.7747	0.494853	0.559663	11.4528	17.0534	1.52112	12.8428
Solyc05g006870	Thioredoxin (AHRD V3.3 *** A0A2G2VLZ1_CAPBA)	25.7343	2.86074	21.508	0.285075	0	68.1828	61.4082	3.29227	6.32087
Solyc10g079280	Nucleotide-sugar transporter family protein (AHRD V3.3 *** A0A2U1PWK4_ARTAN)	7.06727	2.84733	6.55656	0.130472	0.129267	6.55574	5.85675	4.10924	4.54786
Solyc01g150120	Transposon, En/Spm-like, Transposase-associated domain protein (AHRD V3.3 *-* A0A2U1N4P4_ARTAN)	7.35828	2.78847	7.27715	0.980586	0.712719	6.85364	5.50513	3.75648	5.09696
Solyc03g081260	Subtilisin-like protease SBT3.5 (AHRD V3.3 *** A0A1U8FZF7_CAPAN)	10.7433	2.77213	22.64	0.693912	1.52864	15.8849	19.3832	2.59936	8.95568
Solyc02g068300	Lectin-receptor kinase (AHRD V3.3 *** A0A2U1KV35_ARTAN)	6.43541	2.75496	8.53836	0.292584	0.356993	4.86408	8.66238	1.38341	2.84094
Solyc02g085760	Rhomboid domain-containing protein (AHRD V3.3 *** A0A1Q3C608_CEPFO)	46.9249	2.71427	33.3074	1.01497	1.87434	26.961	37.8082	1.88711	15.1218
Solyc07g062410	hypothetical protein (AHRD V3.3 *-* AT1G78810.3)	6.66491	2.65021	4.48759	1.31761	1.95406	4.62135	7.2563	2.62199	4.70278
Solyc01g098560	Sugar facilitator protein 8	20.0799	2.61101	12.4238	1.22349	1.33744	9.75457	25.5424	3.67168	6.39686
Solyc08g081060	DUF3527 domain-containing protein (AHRD V3.3 *** A0A1Q3AQL6_CEPFO)	7.42003	2.52122	4.40139	0.561167	1.63498	4.97665	4.6147	1.71689	5.27142
Solyc04g007170	Ethylene-responsive transcription factor (AHRD V3.3 *** A0A2G2V7U7_CAPBA)	7.18436	2.44297	3.47474	0.784893	1.21872	6.10826	3.91489	1.41168	3.24398
Solyc04g071650	Cellulose synthase (AHRD V3.3 *** K4BTF5_SOLLC)	21.517	2.41641	14.9165	1.11892	2.75385	28.3332	44.2977	3.76061	8.66857
Solyc02g077630	Receptor-like protein kinase (AHRD V3.3 *** A0A2R6QLC9_ACTCH)	12.8853	2.41077	16.3017	0.277871	0.209039	12.1545	13.8346	2.36759	6.66543
Solyc07g063860	DUF538 domain-containing protein (AHRD V3.3 *** A0A1Q3D5N1_CEPFO)	19.9476	2.40997	27.842	0.742953	0.962489	28.1214	80.2153	3.40503	7.94777
Solyc03g114175	Glycosyltransferase (AHRD V3.3 *** A0A2U1M9M1_ARTAN)	13.8347	2.38811	11.9704	0.511601	0.23692	6.1192	14.42	1.87784	15.9106
Solyc05g010180	Carotene isomerase (AHRD V3.3 *** A0A200PZS7_9MAGN)	8.63751	2.33449	28.4367	0.867999	1.69757	4.83906	5.20705	3.27438	9.66499
Solyc05g006050	cyclinD1_1	19.6919	2.32703	14.7904	0.726653	1.10111	5.50514	15.4316	1.96182	8.06551
Solyc06g036310	Heavy metal-associated isoprenylated plant protein (AHRD V3.3 *** A0A2R6RSL8_ACTCH)	69.9792	2.31804	19.373	0.160331	0	12.9304	44.9911	1.39657	18.0289
Solyc02g083120	DUF241 domain-containing protein (AHRD V3.3 *** A0A1Q3CEB1_CEPFO)	31.5444	2.25439	7.5687	0.87698	1.07293	12.7814	12.3848	1.24297	6.218
Solyc04g074860	Protein DETOXIFICATION (AHRD V3.3 *** A0A1Q3CSX6_CEPFO)	5.90628	2.24135	5.98048	0.827561	1.40135	8.63963	8.14484	1.64805	4.46844
Solyc10g050440	Unknown protein	33.4134	2.23674	14.4921	0.262599	0.456746	13.1645	27.1105	4.11098	7.67798
Solyc07g016170	L-arabinokinase-like (AHRD V3.3 *** A0A2I4GNX5_9ROSI)	7.39263	2.18602	6.36412	0.12906	0.554462	5.64066	6.13871	1.73133	4.77649
Solyc04g007410	transmembrane protein (AHRD V3.3 *-* AT3G45050.4)	6.93169	2.17475	9.40999	1.01582	1.75799	7.29077	15.1643	2.16443	4.88132
Solyc02g065050	aspartic proteinase PCS1-like (AHRD V3.3 *** A0A2G3A5E0_CAPAN)	22.6153	2.17198	19.963	0.901368	3.03356	7.39314	22.4831	5.02082	2.09227
Solyc08g082860	Trehalase (AHRD V3.3 *** A0A2G3AD59_CAPAN)	8.80835	2.14366	11.8813	1.05098	0.695414	9.8781	10.1489	2.47482	3.83879
Solyc03g025200	Protein DETOXIFICATION (AHRD V3.3 *** Q6V7U8_SOLLC)	6.74227	2.126	2.82354	0.328126	0.480321	4.87404	4.09068	1.82586	3.29638
Solyc11g071280	4-amino-4-deoxychorismate lyase	6.08512	2.02867	8.80645	0.178944	0.382888	7.70791	9.42473	1.61202	3.90558
Solyc08g005400	DNA (Cytosine-5)-methyltransferase CMT2 (AHRD V3.3 *** A0A2G3ANN9_CAPAN)	5.54784	2.00086	4.08338	0.999122	1.65941	4.31696	4.86257	1.38381	4.56984
Solyc04g011580	Pumilio-like protein 3 (AHRD V3.3 *** A0A2G2XA68_CAPBA)	10.3717	1.97101	9.65728	0.141723	0.363273	8.3259	8.87871	1.73788	7.35333
Solyc11g020280	Receptor-like protein kinase (AHRD V3.3 *** A0A2R6Q1M0_ACTCH)	24.2095	1.94037	17.1439	0.711712	1.10232	13.63	28.1638	3.21684	7.6709
Solyc04g055160	Alpha-ketoglutarate-dependent dioxygenase alkB-like protein 2 (AHRD V3.3 *** A0A2G2X511_CAPBA)	6.81673	1.92635	11.2752	0.603986	1.45132	3.31544	5.74937	1.78757	5.20877
Solyc10g008020	S-adenosyl-L-methionine-dependent methyltransferase (AHRD V3.3 *** A0A2U1PPX3_ARTAN)	6.47101	1.92465	3.33346	0.92434	1.50587	3.1358	4.20136	2.21516	2.8663
Solyc05g013280	Pseudomonas resistance	6.0525	1.8722	3.53118	0.445987	0.697199	3.88722	4.11492	2.10802	3.6704
Solyc10g009080	Squamosa promoter binding protein 3	15.6186	1.85254	39.9344	0.82949	0.519244	19.4405	28.1252	0	4.38178
Solyc10g084970	TIP41-like protein (AHRD V3.3 *-* Q84JE0_ARATH)	9.39793	1.81882	19.7655	0.797362	1.68445	5.57309	19.5451	2.36402	6.48182
Solyc07g056270	Receptor-like protein kinase (AHRD V3.3 *** A0A2K3P4G5_TRIPR)	5.10214	1.81463	3.79188	0.654684	0.794445	3.79748	4.19578	1.4162	2.94613
Solyc10g078740	Enoyl-[acyl-carrier-protein] reductase [NADH] (AHRD V3.3 *** B6TFF6_MAIZE)	28.4092	1.80879	12.9823	0.231462	0.619354	12.8264	9.68447	0.736447	9.57817
Solyc03g031680	hypothetical protein (AHRD V3.3 *** AT1G61900.1)	6.15099	1.79565	5.28102	0.620137	0.936752	3.6206	4.73432	1.54276	3.65393
Solyc08g066180	Haloacid dehalogenase-like hydrolase family protein (AHRD V3.3 *** A0A2U1QHW6_ARTAN)	7.04389	1.79215	4.87324	0.525381	0.484127	5.05546	4.08949	1.53513	5.3155
Solyc02g092525	DNA mismatch repair protein MLH3 (AHRD V3.3 *-* A0A2G3D769_CAPCH)	9.92904	1.78209	6.25874	0.777714	2.99928	7.80032	6.90148	5.90046	5.45691
Solyc11g020100	Disease resistance protein (AHRD V3.3 *** A0A2U1N8H9_ARTAN)	8.23975	1.76431	5.22614	0.831203	0.696846	3.42936	6.21414	2.54104	3.52446
Solyc03g121610	Serine/threonine-protein kinase PBS1 (AHRD V3.3 *** A0A2G2XXF9_CAPAN)	5.30821	1.73395	3.57855	0.249163	0.579662	4.33668	3.89483	1.90928	3.78585
Solyc01g080700	Inosine-uridine preferring nucleoside hydrolase family protein (AHRD V3.3 *** A0A2U1NVI6_ARTAN)	4.94045	1.73264	7.43772	0.365316	0.876734	5.52256	6.32955	1.91825	5.46207
Solyc07g039440	Disease resistance protein (AHRD V3.3 *-* A0A200PUC6_9MAGN)	7.53581	1.71815	4.05533	0.604888	0.716748	4.15856	4.0472	2.37263	3.08465
Solyc09g065475	Unknown protein	8.24124	1.66971	8.57046	0	0	7.27523	6.3354	3.16653	13.9133
Solyc07g064230	Ypt/Rab-GAP domain of gyp1p superfamily protein (AHRD V3.3 *** F4JIR5_ARATH)	4.40392	1.66529	2.1125	0.377041	0.348539	2.74728	3.23169	1.78502	2.23213
Solyc12g088820	Non-specific serine/threonine protein kinase (AHRD V3.3 *** A0A2G3B403_CAPCH)	5.52555	1.63021	1.92862	0.272623	0.163094	6.70041	10.3143	1.56785	2.27723
Solyc02g080480	Protein DETOXIFICATION (AHRD V3.3 *** A3KDM5_TOBAC)	6.74656	1.60756	9.56321	0	0.255502	3.943	14.872	1.17581	1.619
Solyc02g087800	Aldose 1-epimerase (AHRD V3.3 *** A0A1U8FRP0_CAPAN)	22.9155	1.5897	12.9117	0.642189	1.26019	12.9184	16.047	1.01178	4.87003
Solyc05g005930	Glycosyltransferase (AHRD V3.3 *** A0A2I4G8J4_9ROSI)	34.575	1.57075	15.4104	0.308179	0.373822	12.4323	13.4636	1.32471	9.68749
Solyc02g089940	BEL1-like homeodomain protein 4 (AHRD V3.3 *** A0A2G2XIM2_CAPBA)	7.34048	1.55507	8.14331	0.668678	0.566135	4.6866	8.74135	2.60736	3.20398
Solyc12g150101	Photosystem II reaction center X protein (AHRD V3.3 *** A0A2G2X3Z0_CAPBA)	47.2673	1.54705	18.8514	0.21117	0.619646	11.0806	29.4419	0.302426	6.91733
Solyc12g095780	Hydroxyproline-rich glycoprotein family protein (AHRD V3.3 *** A0A1P8APU6_ARATH)	15.2067	1.5013	6.04492	0.219113	0.995013	6.71238	7.21891	1.94497	4.19964
Solyc07g006730	Protein DETOXIFICATION (AHRD V3.3 *** A0A2I4FHR8_9ROSI)	6.86338	1.49185	3.67139	0.194757	0.277272	5.40037	4.18255	0.872943	2.44974
Solyc08g079790	Nucleotide-sugar transporter family protein (AHRD V3.3 *** A0A2U1PWK4_ARTAN)	5.06843	1.44354	6.51798	0.327197	1.15719	5.29847	7.43107	1.06221	2.86281
Solyc12g008800	Transcription factor DIVARICATA (AHRD V3.3 *** A0A2G3BNV9_CAPCH)	11.389	1.44225	2.62988	0	0.0506937	3.07837	6.22831	0.480185	1.33887
Solyc06g005000	RBR-type E3 ubiquitin transferase (AHRD V3.3 *** A0A2I4EHJ4_9ROSI)	7.05926	1.43411	8.95525	0.218592	0.417372	5.69431	8.86188	1.33377	6.29923
Solyc11g066330	Major facilitator superfamily (AHRD V3.3 *** A0A2U1Q7R9_ARTAN)	6.57664	1.39624	15.463	0.120014	0.305323	3.42495	6.40034	0.520986	5.78004
Solyc05g009700	Lysine histidine transporter-like 1 (AHRD V3.3 *** A0A2G2YN73_CAPAN)	15.1545	1.39287	1.81691	0.46125	0.167538	12.2536	3.76003	1.70107	0.621898
Solyc05g026240	Leucine-rich repeat receptor-like protein kinase family (AHRD V3.3 *** A0A0K9Q1P6_ZOSMR)	19.2387	1.36726	30.0778	0.390714	0.429264	20.4131	31.037	2.82462	19.4163
Solyc04g081020	B-box zinc finger protein 24 (AHRD V3.3 *** A0A2G3CQV9_CAPCH)	8.10879	1.36681	7.49769	0.667304	0.988194	6.44563	9.4896	2.40051	5.50466
Solyc12g006520	Terpene cyclase/mutase family member (AHRD V3.3 *** A0A2G3BN05_CAPCH)	12.2113	1.36039	8.77059	0.147169	0.358058	4.70352	7.18607	4.19095	3.54073
Solyc05g008080	NOD26-like intrinsic protein 4.2	5.18082	1.35597	1.7194	0.369225	0.229489	2.57577	4.09701	2.31173	1.38192
Solyc03g005480	WAT1-related protein (AHRD V3.3 *** K4BDX2_SOLLC)	8.48684	1.35436	31.1395	0.202144	0.129616	10.5963	25.7105	1.35005	5.31519
Solyc04g009530	Glutathione S-transferase (AHRD V3.3 *** A0A200QHH9_9MAGN)	8.7695	1.35164	6.51994	0.529218	1.90325	6.7309	6.32901	0.221533	3.79339
Solyc01g005830	Glucan endo-1,3-beta-glucosidase 4 (AHRD V3.3 *-* A0A2G2XNZ6_CAPBA)	8.02997	1.3373	8.7976	0.262298	0.530717	5.61267	9.34547	0.651476	3.79841
Solyc03g026150	RING/U-box superfamily protein (AHRD V3.3 *-* A0A2U1NQN4_ARTAN)	10.2681	1.33425	7.0439	0.549807	1.86533	9.5537	11.6354	1.35589	4.38772
Solyc05g013250	Late blight resistance protein R1-A (AHRD V3.3 *-* A0A2G2Y9J2_CAPAN)	4.80177	1.33266	5.04038	0.499869	0.12618	9.50807	7.8995	0.713554	3.83259
Solyc03g118510	Ovary receptor kinase 27 (AHRD V3.3 *** S4WIQ7_SOLCH)	6.70918	1.25172	4.87572	0.14382	0.5453	6.06436	6.45999	1.28829	3.38644
Solyc03g044150	Subtilisin-like protease (AHRD V3.3 *** A9XG40_TOBAC)	31.1316	1.23557	12.721	0.270073	1.21584	29.8169	46.7087	2.92706	7.23024
Solyc10g005870	Peptidylprolyl isomerase (AHRD V3.3 *** A0A1U8EF45_CAPAN)	4.15111	1.22392	3.80912	0.318016	0.364592	4.42688	4.11708	1.51326	2.41843
Solyc09g005320	RING/U-box superfamily protein (AHRD V3.3 *** Q0WS06_ARATH)	6.952	1.21448	8.25225	0.2784	0.192399	7.42986	11.425	0.956438	3.03734
Solyc09g008320	Xyloglucan endotransglucosylase/hydrolase (AHRD V3.3 *** A0A1U8EG04_CAPAN)	11.5237	1.21008	11.687	0.0825557	0.0336261	11.1114	4.40081	1.23238	6.18636
Solyc02g005110	MADS-box protein SOC1 (AHRD V3.3 --* XP_025887600.1)	14.9649	1.20433	12.2558	0.232943	1.89097	10.9794	15.5379	0.473951	4.19573
Solyc11g071430	Immunity to Fusarium wilt race 2	4.31529	1.18634	3.49073	0.368516	0.427027	3.68258	3.54711	1.05189	2.34814
Solyc07g053130	G-type lectin S-receptor-like serine/threonine-protein kinase (AHRD V3.3 *** A0A2G2Z3R4_CAPAN)	10.848	1.15142	2.82202	0.436733	0.4978	4.16022	5.04126	0.768134	3.16576
Solyc10g049515	Unknown protein	4.5781	1.14772	6.41261	0	0.980914	4.37747	2.86749	0.915698	4.6259
Solyc04g050930	violaxanthin de-epoxidase	11.6361	1.10367	11.2528	0.110337	0.150008	12.0565	8.06189	1.32166	5.79323
Solyc03g097580	Bidirectional sugar transporter SWEET (AHRD V3.3 *** A0A142DVH1_SOLTU)	135.557	1.09695	34.4485	0	0.279448	45.9904	155.97	1.6588	3.70563
Solyc08g006830	Caffeoyl-CoA O-methyltransferase (AHRD V3.3 *** A0A1Y1IA85_KLENI)	3.43037	1.0752	7.09429	0.0421708	0	2.69132	4.22573	0.816281	2.63634
Solyc01g091530	Fasciclin-like arabinogalactan protein (AHRD V3.3 *** E3WHD6_9ROSI)	20.2714	1.05692	19.6636	0.456237	1.12187	22.2751	46.1495	2.06473	6.73267
Solyc02g069450	Photosystem I reaction center subunit III, chloroplastic (AHRD V3.3 *** A0A1U8FJA0_CAPAN)	22.8888	1.04986	10.7964	0.0584304	0.395386	8.7061	11.9729	1.15925	4.57889
Solyc01g087820	Subtilisin-like protease (AHRD V3.3 *** O82777_SOLLC)	24.4912	1.04941	7.03274	0.392864	0.156001	15.1544	14.0485	0.450382	4.71637
Solyc09g074630	BTB domain-containing protein/NPH3 domain-containing protein (AHRD V3.3 *** A0A1Q3CT76_CEPFO)	17.8636	1.04821	33.6697	0.180362	0.310204	9.45856	12.4048	0.567265	6.67472
Solyc07g042440	Peroxiredoxin Q (AHRD V3.3 *** D7TCA6_VITVI)	12.9245	1.03903	2.05735	0.286613	0.312076	8.49823	1.73888	0.0889885	4.64835
Solyc03g059390	Tetraspanin-2 (AHRD V3.3 *** A0A2G3CFQ3_CAPCH)	4.63792	1.0337	2.70301	0.0874113	0.097752	1.77593	4.37914	1.02014	1.2918
Solyc01g080150	Adenylate isopentenyltransferase (AHRD V3.3 *** B3XZI4_IPONI)	5.81657	1.0011	17.9834	0.473472	0.197417	13.4239	4.85805	2.33666	3.40288
Solyc06g068520	Hydroxyproline-rich systemin (AHRD V3.3 *** HSY1_SOLLC)	81.0598	0.995294	108.912	0.38377	0.517563	95.774	131.842	1.97528	12.8912
Solyc06g073290	Tetrapyrrole-binding protein, chloroplastic (AHRD V3.3 *** A0A2G2ZDA2_CAPAN)	18.3026	0.989977	7.6246	0.385912	1.13826	5.61045	10.2734	1.36569	2.7849
Solyc09g014740	Protein kinase domain (AHRD V3.3 *** A0A200Q5X3_9MAGN)	5.06244	0.989614	8.88563	0	0.0641639	2.92008	5.52605	2.90209	5.41
Solyc08g077060	Zinc finger, LSD1-type (AHRD V3.3 *** A0A2U1LIJ4_ARTAN)	20.4532	0.98642	53.2525	0.25139	0.566357	36.6729	116.755	2.28469	21.8067
Solyc04g039670	ATP-citrate synthase (AHRD V3.3 *** B6TD54_MAIZE)	6.71102	0.96812	6.05466	0.121127	0.334769	4.25866	4.48656	0.265975	2.16165
Solyc01g067290	Divinyl chlorophyllide a 8-vinyl-reductase, chloroplastic (AHRD V3.3 *** A0A2G2XQY6_CAPBA)	7.33794	0.949347	4.33802	0.0968629	0.0693489	6.23543	7.09173	0.56749	4.4435
Solyc09g065880	F-box/LRR-repeat protein 17 (AHRD V3.3 *** A0A2G3CVF9_CAPCH)	7.05731	0.912975	4.34293	0.458898	0.825041	6.03579	8.86998	2.30218	6.3132
Solyc07g005380	Bet v I domain (AHRD V3.3 *** A0A200PXK2_9MAGN)	7.17297	0.910541	0.220352	0.0677469	0.519846	4.37032	4.72922	0.0751398	2.56858
Solyc10g054080	Kinesin-related protein 11 (AHRD V3.3 *** A0A2G3BDZ7_CAPCH)	9.06408	0.906053	3.77988	0.195879	0.528324	3.82937	3.59185	1.11524	1.73042
Solyc01g088530	hypothetical protein (AHRD V3.3 *** AT2G44600.1)	7.72271	0.902209	1.71623	0.406657	0.38242	3.0403	3.8099	0.991396	1.64779
Solyc03g013304	replication protein A 70 kDa DNA-binding subunit B-like isoform X1 (AHRD V3.3 *-* XP_020269520.1)	4.76566	0.89963	2.93221	0.061586	0	2.08388	4.03814	0.320251	1.50172
Solyc03g019890	beta-galactosidase 7	3.11743	0.869953	1.79299	0.114418	0.117057	7.44324	5.58085	0.645658	0.657877
Solyc03g115690	transmembrane protein (AHRD V3.3 *** AT5G61340.2)	4.85817	0.864453	4.3451	0.198822	0.282209	1.4571	3.15142	0	2.03328
Solyc03g112950	Serine/threonine-protein kinase ATM (AHRD V3.3 *** A0A2G3A1I9_CAPAN)	4.86733	0.862357	3.381	0.429608	0.578565	2.86566	4.78985	2.68203	2.46086
Solyc08g067610	Pleiotropic drug resistance protein (AHRD V3.3 *** C8CA13_CUCSA)	6.59749	0.861434	2.5096	0.133853	0.105347	3.36177	14.5879	0.596693	3.90395
Solyc03g095820	Plant cadmium resistance 2 (AHRD V3.3 *** A0A0K9PMY3_ZOSMR)	7.84497	0.858581	3.04194	0.237986	1.05319	3.67489	3.03249	0.753503	1.39168
Solyc11g066050	Dof zinc finger protein DOF2.4 (AHRD V3.3 *** A0A2G2VP28_CAPBA)	7.32283	0.83977	4.47644	0.328866	0.186292	6.39114	6.20069	0.557954	2.05428
Solyc03g007940	Pectin lyase-like superfamily protein (AHRD V3.3 *** O81746_ARATH)	3.53099	0.807568	1.97737	0.124974	0.865546	1.86194	3.1189	0.788587	1.35544
Solyc01g100920	WAT1-related protein (AHRD V3.3 *** K4B1C3_SOLLC)	49.8394	0.801679	10.2739	0.0628287	0.371854	21.4587	15.8104	0.178557	3.27008
Solyc08g082120	Methanol inducible protein (AHRD V3.3 *** D1MAX5_NICBE)	19.5014	0.795531	10.6764	0.384929	0.176866	14.1413	21.5557	0.620158	0.838407
Solyc05g055535	Unknown protein	3.90834	0.768739	1.55838	0	0.299759	2.71317	1.22652	0.678454	1.86475
Solyc10g083340	Myb family transcription factor APL (AHRD V3.3 *** A0A2G2YMX5_CAPAN)	3.60299	0.758781	1.42691	0.0346805	0.128889	3.38277	5.55532	0.618956	0.539639
Solyc02g063390	3-oxo-5-alpha-steroid 4-dehydrogenase (DUF1295) (AHRD V3.3 *** O81042_ARATH)	3.04685	0.746527	1.67992	0.175296	0.774842	1.64937	1.38372	0.534131	0.943229
Solyc12g008900	cytokinin oxidase6	10.949	0.729557	3.25814	0.0826214	0.126458	1.79238	9.13493	0.0565543	0.17804
Solyc01g104850	Carboxypeptidase (AHRD V3.3 *** A0A1U8HG02_CAPAN)	8.56797	0.713709	7.7712	0.0816311	0.197797	3.02721	9.1229	0.758441	2.11902
Solyc06g076630	Peroxidase (AHRD V3.3 *** K4CA23_SOLLC)	5.9755	0.707017	14.0834	0	0.337494	12.2892	19.2893	0.312066	5.6225
Solyc05g014260	Two-component response regulator (AHRD V3.3 *** A0A2G3B918_CAPCH)	10.1533	0.701444	13.3133	0.140746	0.20289	5.9917	18.5841	1.55109	3.01752
Solyc09g089690	2-oxoglutarate (2OG) and Fe(II)-dependent oxygenase superfamily protein (AHRD V3.3 *** A0A2U1NTU8_ARTAN)	8.70976	0.694591	7.28739	0.301682	0.237264	8.20427	13.724	1.04681	2.29261
Solyc08g005130	Inositol-tetrakisphosphate 1-kinase (AHRD V3.3 *** A0A1U8EUP7_CAPAN)	3.66614	0.674841	1.50157	0.196505	0.927806	1.388	2.26876	0.618904	1.63246
Solyc05g013850	Sieve element occlusion b (AHRD V3.3 *** E2FKJ9_9SOLN)	10.8641	0.669574	2.42822	0.252341	0.491345	13.148	37.193	0.807995	3.51139
Solyc02g092220	Unknown protein	14.7446	0.662345	4.38656	0	1.0332	13.6255	20.4671	0.828722	2.92262
Solyc07g014590	Isoamylase 1, chloroplastic (AHRD V3.3 *** A0A2G2Z1N4_CAPAN)	4.29335	0.642537	8.25447	0.0715112	0.124761	5.54244	8.74381	1.18382	4.38876
Solyc08g082130	Unknown protein	12.8445	0.641804	8.61032	0	0.162153	1.58546	7.91741	0	0.9496
Solyc12g009420	Pectin lyase-like superfamily protein (AHRD V3.3 *** A0A2U1PQE9_ARTAN)	4.52989	0.631722	3.22607	0.0598163	0.248316	3.18867	5.20042	0.29914	1.12763
Solyc08g065970	RNA polymerase sigma factor (AHRD V3.3 *** E4MW42_EUTHA)	7.65737	0.617781	5.98436	0.0761318	0.268695	4.47992	5.87047	1.253	4.66421
Solyc09g083120	Acylamino-acid-releasing enzyme (AHRD V3.3 *** A0A1J3FLE9_NOCCA)	2.64143	0.612988	1.99296	0.20903	0.254302	2.01385	1.88208	0.163637	1.2012
Solyc12g096320	Gamma-glutamylcyclotransferase (AHRD V3.3 *** A0A2G3B4Z7_CAPCH)	2.77461	0.608602	3.08777	0.303843	0.409166	1.98403	1.50241	0.228057	0.586947
Solyc04g015460	Protein kinase domain (AHRD V3.3 *** A0A200QIT5_9MAGN)	4.21143	0.584602	0.950052	0.271372	0.3632	1.11479	2.62863	0.944833	1.14083
Solyc02g063330	Protein kinase superfamily protein (AHRD V3.3 *** A0A2U1NMG2_ARTAN)	2.29935	0.584582	2.53535	0.281972	0.280827	1.66607	3.34824	0.640544	0.618265
Solyc12g013710	light dependent NADH:protochlorophyllide oxidoreductase 1	3.61589	0.580507	17.712	0	0.168182	2.34267	7.45403	0.0747707	3.48852
Solyc05g043390	U-box domain-containing protein 35 (AHRD V3.3 *-* A0A2G3ANR8_CAPAN)	2.44093	0.570127	5.46823	0	0.17575	2.70628	2.9825	0.555764	1.30967
Solyc11g071970	Serine/threonine-protein kinase Nek5 (AHRD V3.3 *** A0A2G2YGZ2_CAPAN)	3.04339	0.570051	1.41853	0.0518011	0.0300468	1.49128	1.38788	0.319899	1.02012
Solyc12g005240	plant/protein (DUF1995) (AHRD V3.3 *** AT3G20680.1)	6.04753	0.566001	1.49143	0.251976	0.526737	2.73689	2.69841	0.392921	1.41519
Solyc06g084250	ARM REPEAT PROTEIN INTERACTING WITH ABF2-like (AHRD V3.3 *** A0A2I4GSH6_9ROSI)	10.1146	0.563185	9.15766	0.0399002	0.1958	5.896	10.5597	0.43251	2.01002
Solyc09g015080	Patellin-6 (AHRD V3.3 *** A0A1U8EDI8_CAPAN)	4.4593	0.537959	2.02484	0.187034	0.178155	1.64342	2.81363	1.34752	0.891368
Solyc08g066760	Ankyrin repeat (AHRD V3.3 *** A0A200QDM7_9MAGN)	3.84781	0.528462	5.83241	0.20284	0.305434	1.22025	2.59719	0.339245	2.34096
Solyc01g100900	WAT1-related protein (AHRD V3.3 *** K4B1C1_SOLLC)	12.8481	0.510542	9.89157	0.0742731	0.151796	7.94558	6.15796	0.393108	1.01553
Solyc10g050880	Alpha/beta-Hydrolases superfamily protein (AHRD V3.3 *** A0A2U1KK17_ARTAN)	5.05847	0.494477	0.0606195	0.109337	0.0450618	0.992203	2.50974	0.283977	0.358569
Solyc10g080390	serine/threonine-protein kinase Nek6-like isoform X1 (AHRD V3.3 *** A0A2I4G4E6_9ROSI)	2.94437	0.49131	5.02601	0.229477	0.214568	2.32931	4.05964	0.155465	0.744219
Solyc08g081160	DUF3741 domain-containing protein/DUF4378 domain-containing protein (AHRD V3.3 *-* A0A1Q3CNJ4_CEPFO)	4.35815	0.468719	4.63927	0.160666	0.467865	3.79848	4.52274	0.230783	2.34438
Solyc02g093590	zinc finger protein CONSTANS-LIKE 16-like (AHRD V3.3 *** A0A2I4E4H9_9ROSI)	3.11973	0.459863	4.06069	0.135022	0.333048	9.38101	18.112	2.53356	6.6383
Solyc12g015850	Nucleotide/sugar transporter family protein (AHRD V3.3 *** A0A2K3L035_TRIPR)	5.34962	0.448767	4.83816	0.161844	0.618961	2.40768	3.75178	0.0865542	1.1463
Solyc05g054680	Receptor-like protein kinase THESEUS 1 (AHRD V3.3 *** A0A2G2WVE3_CAPBA)	2.15091	0.445169	1.59405	0.0615495	0.0828128	1.95443	3.87178	0.582367	1.55454
Solyc03g123430	LTM interacting AP2	3.15215	0.442803	2.98337	0.0551097	0.261088	3.67314	1.85831	0.660311	1.33709
Solyc01g081160	Beta-glucosidase 11 (AHRD V3.3 *-* A0A2G2W098_CAPBA)	8.95062	0.438036	2.73222	0.20321	0.11036	3.3502	6.25966	0.209267	1.62203
Solyc01g105310	Metacaspase-1 (AHRD V3.3 *** A0A2G2VS93_CAPBA),Pfam:PF00656	7.62493	0.430337	6.41749	0.189558	0.264261	7.71464	9.58254	0.156979	0.941671
Solyc02g083630	Ascorbate peroxidase (AHRD V3.3 *** Q39780_GOSHI)	4.71405	0.423966	0.806699	0.179144	0.724101	9.23729	27.3132	0.390443	2.20432
Solyc02g080160	Xyloglucan endotransglucosylase/hydrolase (AHRD V3.3 *** A0A2G2VBB5_CAPBA)	4.72276	0.420761	1.66925	0.0848207	0.213669	2.95799	4.32825	0.31758	0.246599
Solyc11g071550	Amidase family protein (AHRD V3.3 *** A0A2U1LR37_ARTAN)	6.96978	0.387113	3.73055	0	0.137695	1.94651	3.44973	0.10539	0.573565
Solyc09g011070	Lectin receptor kinase (AHRD V3.3 *** B8XSM8_WHEAT)	2.22128	0.384884	1.80706	0.165921	0.346102	1.18211	1.44321	0.445028	0.584863
Solyc12g096770	HXXXD-type acyl-transferase family protein (AHRD V3.3 *** F4JBC7_ARATH)	7.5261	0.373376	0.297552	0	0.198003	2.79224	2.20232	0.0401765	0
Solyc10g081910	Receptor-like kinase (AHRD V3.3 *** A0A2R6Q427_ACTCH)	5.32202	0.368464	3.72784	0.12702	0.251407	2.6478	3.94481	0.217525	1.32771
Solyc12g055840	Glucan endo-1,3-beta-glucosidase 10 (AHRD V3.3 *** A0A1U8F6Q1_CAPAN)	15.4058	0.36725	22.5819	0.168308	0.234795	14.9014	28.2304	0.479401	2.16859
Solyc08g067650	Pumilio-like protein 1 (AHRD V3.3 *-* A0A2G2VZ82_CAPBA)	2.37411	0.366705	2.94723	0	0.21824	1.64821	1.67459	0.118651	0
Solyc04g054950	NAD(P)-binding Rossmann-fold superfamily protein (AHRD V3.3 *** F4IKL5_ARATH),Pfam:PF13561	7.19794	0.362604	0.637283	0.0510441	0.173381	4.93826	12.2137	0.283578	1.99937
Solyc08g079730	Protein DETOXIFICATION (AHRD V3.3 *** A0A2I4HQ16_9ROSI)	6.88035	0.362593	4.73853	0.0355611	0.17455	7.90855	7.91937	0.110999	0.627757
Solyc04g072850	Beta-D-xylosidase (AHRD V3.3 *** H1AC33_SOLLC)	2.0907	0.362568	0.696482	0.0364297	0.149173	1.05582	1.48561	0.101013	0.451269
Solyc11g072130	2-oxoglutarate (2OG) and Fe(II)-dependent oxygenase superfamily protein (AHRD V3.3 *** A0A2U1Q1F3_ARTAN)	4.64804	0.360302	4.21336	0.136865	0.0993797	3.34745	4.01945	0.0987846	1.58528
Solyc01g091000	PLATZ transcription factor family protein (AHRD V3.3 *** A0A2U1N4W8_ARTAN)	3.33481	0.3019	1.52524	0.103407	0.111319	1.0986	1.15261	0.0573456	0.184872
Solyc06g071730	U-box domain-containing protein 52-like (AHRD V3.3 *-* A0A2K3L2U5_TRIPR)	2.48799	0.301368	1.87932	0.151882	0	4.56085	3.3415	0.0328043	0.559888
Solyc12g045020	Cytochrome (AHRD V3.3 *** A0A2G2Y725_CAPAN)	9.89068	0.288041	0.603603	0.114812	0.125869	1.58459	10.8348	0.938292	0.459747
Solyc10g018310	Unknown protein	7.69717	0.279393	3.4815	0	0.273585	4.71245	3.56786	0.281874	2.14189
Solyc05g025810	Strictosidine synthase (AHRD V3.3 *** A0A2U1MD24_ARTAN)	7.95167	0.248867	7.50178	0.116326	0.0720119	2.59004	5.23827	0.459053	2.26895
Solyc02g150149	DNA mismatch repair protein MLH3 (AHRD V3.3 *-* A0A2G2XFY3_CAPBA)	2.66956	0.24028	1.12921	0	0.222883	1.61842	0.86533	0.345364	0.354431
Solyc05g050830	Ethylene-responsive transcription factor (AHRD V3.3 *** A0A2G2WT45_CAPBA)	6.78665	0.221286	15.4933	0	0.0554698	4.7143	3.39833	0.4978	5.2087
Solyc03g013297	Unknown protein	4.86261	0.198787	2.29555	0	0	2.234	2.38947	0.180175	0.38055
Solyc02g077200	Unknown protein	3.68378	0.198514	2.48422	0	0.93205	2.09193	2.55589	1.33917	1.20557
Solyc11g019910	Plant invertase/pectin methylesterase inhibitor superfamily protein (AHRD V3.3 *** A0A2U1KPL8_ARTAN)	12.4101	0.193113	1.24532	0	2.63334	1.00306	11.7524	2.82	0.299608
Solyc06g054270	Sugar transporter protein 11	3.22767	0.18134	2.92911	0.0611163	0.197786	0.735586	3.25865	1.22666	0.257669
Solyc03g013295	Unknown protein	3.41438	0.176566	1.17367	0.0543311	0	1.76703	2.13314	0.170956	0.539926
Solyc01g014105	IRK-interacting protein (AHRD V3.3 *** A0A2I4FH54_9ROSI)	2.10303	0.175591	2.50235	0	0.0974938	1.23284	2.6214	0.0541129	0.852628
Solyc02g072440	Receptor-like protein kinase (AHRD V3.3 *** A0A2R6Q6W2_ACTCH)	2.45388	0.159113	2.77489	0	0	1.77591	1.32936	0.172004	1.77779
Solyc01g108330	transmembrane protein (AHRD V3.3 *-* AT2G26520.1)	2.68552	0.138938	3.28436	0	0.384261	2.34547	2.94736	0	0.354236
Solyc01g059950	Transcription factor GRAS (AHRD V3.3 *-* A0A200PWC4_9MAGN)	2.23589	0.137384	1.25816	0	0	1.38933	0.76439	0.193951	0.605333
Solyc03g112580	Receptor protein kinase, putative (AHRD V3.3 *** B9RAX9_RICCO)	3.76674	0.121795	7.33801	0.0547573	0.121354	3.25332	4.94992	0.114292	1.67027
Solyc11g008810	Beta-hexosaminidase (AHRD V3.3 *** M1BC44_SOLTU)	2.48649	0.0861099	0.774583	0	0.0261413	2.15305	2.38054	0.0269333	0.148441
Solyc01g081170	Beta-glucosidase 10 (AHRD V3.3 *-* A0A2G2ZW54_CAPAN)	3.7119	0.0418094	1.01861	0	0.141339	1.34473	1.77977	0.216163	0.673425
Solyc03g115000	protein LONGIFOLIA 1-like (AHRD V3.3 *** A0A2I4EZQ4_9ROSI)	2.04841	0.0301514	0.958334	0	0.0784335	0.707681	2.32667	0.0292057	0.334168
Solyc08g079840	LESUBENDO L.esculentum subtilisin-like endoprotease	2.03008	0.0260317	0.640164	0	0.0474164	0.802017	1.84397	0.0504304	0.0538498
Solyc12g011023	Xyloglucan endotransglucosylase/hydrolase (AHRD V3.3 *** Q6RHX7_SOLLC)	0.895464	7.22823	3.89416	0.127434	1.20644	18.253	32.9319	3.86366	1.43925
Solyc05g008940	Protein kinase family protein (AHRD V3.3 *-* A0A2U1MH78_ARTAN)	1.60136	3.4712	2.17012	8.20583	10.2384	2.41497	4.25447	11.7067	8.40962
Solyc07g056110	Vacuolar cation/proton exchanger (AHRD V3.3 *** K4CGE4_SOLLC)	17.935	28.0749	17.8186	57.9625	63.878	17.1359	24.0517	50.911	24.2309
Solyc06g074170	NAC domain-containing protein 40 (AHRD V3.3 *** A0A2G2ZDN9_CAPAN)	1.67041	3.40045	1.07053	7.50453	6.68535	1.67585	2.08344	5.60324	2.57022
Solyc04g015590	Bifunctional polymyxin resistance protein, ArnA (AHRD V3.3 *** A0A2U1QHU7_ARTAN)	5.41411	6.31418	42.1549	15.9259	14.0532	21.9288	23.0787	5.35559	14.8297
Solyc10g055810	chitinase Z15140	22.1342	20.7487	29.8976	108.004	81.016	220.729	203.803	15.5768	37.5865
Solyc12g008660	Zinc finger transcription factor 73	22.101	26.6252	15.2021	83.905	60.5533	8.40272	9.43604	166.763	28.4761
Solyc05g014300	Unknown protein	28.0447	92.694	27.4867	284.391	204.126	15.5073	22.195	166.427	111.82
Solyc02g069910	Unknown protein	17.9412	24.4429	23.9165	76.3888	45.7827	59.7059	156.734	19.2905	23.0185
Solyc01g109720	Alpha/beta-Hydrolases superfamily protein (AHRD V3.3 *** Q9ASW5_ARATH)	3.59246	7.97985	3.719	20.6107	12.2467	4.03126	3.95403	17.5862	5.96357
Solyc06g035700	Ethylene-responsive transcription factor (AHRD V3.3 *** A0A2G2WIL9_CAPBA)	2.75067	4.61704	1.4843	22.1871	10.8758	16.5199	55.6093	10.017	2.27076
Solyc09g075015	Unknown protein	0	0.896691	0	2.08603	0.650277	0	0.291923	1.96534	0
Solyc02g087960	R2R3MYB transcription factor 94	1.10473	2.18407	8.27423	4.35433	3.36158	2.50809	4.10932	1.86876	2.29221
Solyc03g115070	Exocyst subunit Exo70 family protein (AHRD V3.3 *** A0A1U8FWZ7_CAPAN)	8.28191	10.7985	4.57864	20.0701	15.9481	8.17814	4.91142	11.0093	10.3086
Solyc01g110900	SAUR-like auxin-responsive protein family (AHRD V3.3 *** Q9SW57_ARATH)	0.552367	2.29336	0.786549	4.1914	4.80331	0	0.152701	2.53707	0.387612
Solyc09g090290	RNA-binding (RRM/RBD/RNP motifs) family protein (AHRD V3.3 *-* AT3G23370.1)	3.58883	5.43805	4.44116	9.7747	9.05334	3.3531	2.51484	10.8063	5.61538
Solyc06g060690	Protein kinase superfamily protein (AHRD V3.3 *** Q9SVY4_ARATH)	12.9922	28.0268	13.2065	49.6153	39.0268	11.7737	25.1174	29.8442	18.6196
Solyc01g005160	Avr9/Cf-9 rapidly elicited protein 1	1.12255	16.9351	1.01857	29.7965	13.9096	0.499516	2.92698	18.2195	7.20095
Solyc10g082020	Cytokinin riboside 5'-monophosphate phosphoribohydrolase (AHRD V3.3 *** A0A2G2YN81_CAPAN)	0.224133	1.51913	0.661357	2.57843	4.93839	0.396199	0.605645	3.19341	0.769603
Solyc03g097110	binding partner of ACD11 1 (AHRD V3.3 *** A0A1U8G5Z0_CAPAN)	60.6062	116.15	69.0032	189.634	179.791	84.8542	74.5917	143.668	82.859
Solyc02g031990	VQ motif-containing protein 22 (AHRD V3.3 *** A0A2G2XD74_CAPBA)	22.0292	50.2601	26.5869	77.3297	64.4733	33.6144	52.4719	104.372	151.236
Solyc01g007250	U3 small nucleolar ribonucleoprotein imp4 (BRIX domain-containing protein) (AHRD V3.3 *** A0A166XUR7_9PEZI)	36.4957	49.2682	37.0434	74.6653	66.2483	33.5001	33.516	53.2506	38.1471
Solyc08g005590	SWIb domain-containing protein (AHRD V3.3 *** Q6V9I4_SOLCH)	17.043	33.9628	24.4624	49.6642	48.5422	25.6524	23.9452	45.1461	29.1973
Solyc11g006920	Iron-sulfur cluster assembly protein IscA (AHRD V3.3 *** Q944M8_CHLRE)	22.6579	35.5457	31.208	51.3429	44.5051	27.5459	18.2228	41.6681	27.6247
Solyc01g099730	transmembrane protein (AHRD V3.3 *** AT2G41945.2)	27.6053	41.5525	26.1456	59.4563	63.2182	29.0824	32.61	44.5724	30.978
Solyc03g032030	Phosphate carrier protein mitochondrial-like (AHRD V3.3 *** A0A2K3NVK0_TRIPR)	7.46863	13.1767	10.2595	18.6778	15.3856	8.93021	8.94326	22.8198	9.24055
Solyc10g007020	Unknown protein	26.1677	38.6253	29.1391	54.6647	58.7428	28.9593	27.8748	50.9234	29.516
Solyc05g008520	Cyclin-D1-binding protein (AHRD V3.3 *** Q9C993_ARATH),Pfam:PF13324	21.7654	34.3152	27.2775	48.3696	50.0055	22.9117	21.492	29.222	24.6071
Solyc03g025160	protein PATRONUS 2 (AHRD V3.3 *** XP_011084447.1)	12.3772	23.0575	16.2447	32.4467	32.6645	16.6525	14.9441	30.2368	19.1854
Solyc01g087980	DUF793 domain-containing protein (AHRD V3.3 *** A0A1Q3CNG5_CEPFO)	12.0204	35.4935	12.4008	49.7409	48.7873	8.95065	9.02802	23.5742	32.3846
Solyc03g033600	Small nuclear ribonucleoprotein Sm D3 (AHRD V3.3 *** A0A1U8FJ77_CAPAN)	39.8756	64.7952	59.4577	90.256	81.6156	50.8449	52.248	81.8257	53.4951
Solyc10g006560	Histone H2A (AHRD V3.3 *** A0A218X7P1_PUNGR)	41.2964	68.1034	52.2439	92.5884	97.5598	49.959	46.0614	90.2427	54.6611
Solyc01g150159	nuclear pore complex protein NUP98A-like isoform X1 (AHRD V3.3 *-* XP_025885413.1)	7.44025	13.6599	16.7428	18.4833	13.6211	33.8956	33.4223	17.0727	11.8915
Solyc11g006780	Vesicle-associated membrane protein (AHRD V3.3 *** A0A2G2Y6H0_CAPAN)	81.3248	129.429	87.7714	174.428	182.629	97.5939	74.7266	146.774	110.558
Solyc09g005960	Valine-tRNA ligase (AHRD V3.3 *** A0A1P8BDZ7_ARATH)	30.7738	51.3371	38.9362	67.1034	69.5654	32.158	27.4454	56.2569	37.184
Solyc08g078560	hypothetical protein (AHRD V3.3 *** AT4G17310.9)	40.8511	66.3523	66.2019	86.3678	73.2675	61.7393	59.5518	91.9893	83.2163
Solyc04g055250	adenine deaminase (AHRD V3.3 *** AT4G39900.1)	0.772104	1.95103	1.37591	2.51466	2.40961	9.15826	8.95886	1.2915	2.22686
Solyc08g077200	Ribose-phosphate pyrophosphokinase (AHRD V3.3 *** A0A0U9HNH5_KLENI)	8.83688	15.9437	10.3903	20.2916	17.2141	11.3708	12.4381	13.7557	11.531
Solyc05g056200	Protein kinase domain (AHRD V3.3 *** A0A200QI14_9MAGN)	5.69276	12.2496	7.51171	15.5713	11.7347	7.01228	4.87162	9.6385	7.14847
Solyc10g080350	DNA-directed RNA polymerase subunit (AHRD V3.3 *** A0A2G3BH46_CAPCH)	9.12723	16.4633	13.06	20.8207	21.8296	10.5852	10.535	18.979	14.4596
Solyc02g088790	RNA-binding protein (AHRD V3.3 *-* Q941H8_SOLTU)	25.8145	49.6709	45.5606	62.7232	69.9026	37.7152	37.1071	56.564	46.6665
Solyc02g089540	CONSTANS 1	26.3676	47.2134	20.95	59.5177	83.0455	50.5585	29.8892	62.5056	51.3848
Solyc03g117940	U2 small nuclear ribonucleoprotein A (AHRD V3.3 *** A0A2G2V8K0_CAPBA),Pfam:PF14580	55.6352	99.0457	76.1134	123.506	123.377	75.1725	69.8909	107.292	91.6263
Solyc03g115490	Complex 1 LYR protein (AHRD V3.3 *** A0A200PRD6_9MAGN)	74.4494	141.975	104.178	174.095	161.036	106.518	112.632	158.129	119.505
Solyc10g044960	Protein EMSY-LIKE 3 (AHRD V3.3 *** A0A2G2YL18_CAPAN)	16.1377	31.6718	26.8909	38.7521	36.6684	23.5531	22.6093	35.0916	27.5821
Solyc05g008510	Protein DETOXIFICATION (AHRD V3.3 *** A0A328D6Y5_9ASTE)	16.0812	30.8012	11.548	37.1817	29.8352	17.182	11.9757	33.2711	24.5732
Solyc03g007430	Mitochondrial carrier protein MTM1 (AHRD V3.3 *** A0A2G2X7K2_CAPBA)	27.5506	54.5275	18.9414	65.559	52.3878	32.4289	15.3048	48.8914	31.8964
Solyc08g075410	Ribosomal protein L2 (AHRD V3.3 *** A0A2U1LJJ2_ARTAN)	32.9805	60.755	43.6831	68.1776	71.3784	46.6384	43.5391	66.8528	41.7508
Solyc08g079090	Monocopper oxidase-like protein sku5 (AHRD V3.3 *** A0A1J6IJ65_NICAT)	13.6002	35.4514	25.7559	33.3594	36.8724	67.2384	142.717	49.2911	15.158
Solyc03g116200	Unknown protein	604.614	221.918	227.328	19.7262	50.412	669.015	393.884	33.9656	46.3456
Solyc01g102580	endo-1,4-beta-glucanase (Cel3)	57.7567	43.588	33.1913	18.3936	37.0162	64.8034	108.203	43.6144	33.8026
Solyc10g081680	Unknown protein	39.4337	30.1985	40.0513	15.0245	34.1187	27.3668	53.2691	36.0086	34.6352
Solyc04g080230	DUF1195 domain-containing protein (AHRD V3.3 *** A0A1Q3BNM7_CEPFO)	60.4426	34.7947	52.8465	5.50709	17.5045	64.0905	73.2435	40.4208	56.1795
Solyc05g007040	Unknown protein	55.0248	3.53509	2.88316	0.858227	13.001	29.3702	20.9858	0.445808	1.71993
Solyc12g010310	Unknown protein	35.9243	18.0468	56.8733	4.73288	12.0841	30.9565	43.374	20.8096	26.6026
Solyc04g082050	Cellular retinaldehyde-binding/triple function, C-terminal (AHRD V3.3 *** B6SN40_MAIZE)	67.0382	23.6422	210.996	5.1031	10.7281	72.4332	74.6526	17.0604	31.1315
Solyc01g098130	Unknown protein	32.799	14.8017	81.3081	4.69337	10.2593	32.4867	60.3344	9.39423	19.4959
Solyc07g042590	Protein kinase superfamily protein (AHRD V3.3 *** A0A2U1P9U5_ARTAN)	18.9374	15.3627	16.2573	4.27402	9.58302	26.4392	42.7881	17.4025	14.5424
Solyc12g100240	Fatty acid desaturase (AHRD V3.3 *-* A0A200QRI1_9MAGN)	85.3373	52.1539	14.2774	3.01312	9.45161	51.202	306.242	34.244	38.5263
Solyc12g014160	Unknown protein	15.6836	9.34979	18.2521	4.10568	9.02081	11.2784	20.7033	15.3364	11.291
Solyc10g051373	RNA-binding protein (AHRD V3.3 *-* O24106_NICGU)	108.69	48.4883	127.125	3.56137	7.75768	95.521	114.551	41.6881	40.4305
Solyc02g068240	Diacylglycerol O-acyltransferase 2 (AHRD V3.3 *** A0A2G3D3R8_CAPCH)	24.5014	11.8197	20.4281	3.35836	7.0781	15.1338	23.7896	12.372	12.8536
Solyc02g086223	Unknown protein	7.16417	5.68713	8.54262	2.10428	6.6043	7.81234	9.52612	4.52442	4.62532
Solyc09g150103	F-box protein CPR1-like isoform X1 (AHRD V3.3 *-* XP_010312750.1)	11.7959	8.02784	15.955	3.12316	6.35318	10.4533	11.0239	6.42768	11.1116
Solyc03g112220	Unknown protein	91.2493	81.2073	169.014	0.872013	6.18374	262.193	251.869	67.0241	61.1561
Solyc02g078870	BnaA08g25420D protein (AHRD V3.3 *** A0A078G8I6_BRANA)	13.6404	6.11558	3.35068	1.63732	6.02659	11.437	12.3872	6.35905	2.58805
Solyc07g021115	Cst complex subunit ctc1 (AHRD V3.3 *-* A0A314KMU1_NICAT)	10.5372	7.56076	11.1077	2.67902	5.7815	8.60118	14.4291	3.99262	7.22214
Solyc04g014350	Unknown protein	100.801	21.0009	134.65	0.835883	5.51461	58.8137	55.5653	4.21377	23.6303
Solyc08g023495	Aluminum induced protein with YGL and LRDR motifs (AHRD V3.3 *-* Q9FG81_ARATH)	9.57121	7.39973	6.82713	2.72802	5.44473	8.1719	6.92448	3.81918	6.29587
Solyc02g079700	S-receptor kinase-like protein (AHRD V3.3 *-* Q39393_BRAOL)	17.8587	13.3401	29.3145	2.16033	5.16631	13.231	40.9164	8.19011	22.2554
Solyc01g107670	Leucine-rich repeat receptor protein kinase (AHRD V3.3 *** A0A2R6Q5Y1_ACTCH)	25.6881	19.8228	42.3141	2.08118	5.01664	32.0767	50.674	21.5911	29.4019
Solyc06g033850	Dehydration-responsive element-binding protein 2d-like (AHRD V3.3 *-* A0A2K3MMA2_TRIPR)	14.8276	4.09673	164.01	0.736225	4.69871	15.5338	115.222	4.1744	13.2177
Solyc05g009260	Protein TRANSPORT INHIBITOR RESPONSE 1 (AHRD V3.3 *-* A0A2G2WGW2_CAPBA)	8.4406	4.14496	15.7219	1.05213	4.64371	7.64299	9.65414	4.59749	7.80526
Solyc04g077350	Unknown protein	7.91384	19.6986	88.158	1.32462	4.58081	35.0508	60.7513	16.0316	52.0544
Solyc01g099120	Protein AUXIN RESPONSE 4 (AHRD V3.3 *-* A0A2G2Y0B6_CAPAN)	10.8538	7.28581	11.57	1.9536	4.53733	12.9118	13.1969	6.84254	11.3681
Solyc02g083880	Gibberellin-regulated protein 3 (AHRD V3.3 *** A0A1U8FMR2_CAPAN)	15.4746	8.89022	49.2841	1.68635	4.33588	101.18	227.224	12.4682	20.0119
Solyc04g072180	Sphinganine C(4)-monooxygenase 1 (AHRD V3.3 *** A0A2G3CNA5_CAPCH)	10.3019	6.54064	14.1421	2.06383	4.32629	15.0264	14.1805	7.80337	11.857
Solyc11g044515	Unknown protein	15.8975	12.3534	40.074	2.07802	4.24408	25.5048	37.0692	11.8956	21.5904
Solyc06g074050	Late embryogenesis abundant hydroxyproline-rich glycoprotein (AHRD V3.3 *** A0A2K3L117_TRIPR)	9.73805	6.13755	8.62706	1.64132	3.50336	10.2016	10.7104	4.97152	8.96349
Solyc02g090460	Unknown protein	24.048	7.05124	38.0932	1.22757	3.37793	9.51641	39.7357	3.17985	17.8788
Solyc07g017240	Unknown protein	14.4057	13.125	15.2991	0.393078	3.26453	16.1453	16.4957	6.3496	13.5182
Solyc07g042150	Ubiquinone biosynthesis COQ9-like protein (AHRD V3.3 *** F4IE14_ARATH)	9.93356	7.13559	8.03489	1.42047	3.09694	9.44536	10.8715	6.32124	8.53647
Solyc10g086620	NAD(P)-binding Rossmann-fold superfamily protein (AHRD V3.3 *** F4IKL5_ARATH),Pfam:PF13561	15.0337	4.26938	20.4173	0.812437	3.04257	14.9587	36.0328	4.96572	12.6519
Solyc03g114910	COBRA-like protein (AHRD V3.3 *** K4BKZ3_SOLLC)	3.6598	1.47365	2.8122	0.7112	2.94013	4.67783	10.9573	0.958202	1.53517
Solyc01g150173	Unknown protein	8.38095	6.12688	13.8341	1.29716	2.78029	12.0781	7.72484	5.91472	4.28932
Solyc01g067330	CASP-like protein (AHRD V3.3 *** A0A2G3DII6_CAPCH)	11.5884	2.2951	24.7152	0.637058	2.72577	10.7203	35.3554	4.33978	11.0074
Solyc12g094500	Alcohol dehydrogenase-like 7 (AHRD V3.3 *** A0A2G3B4K6_CAPCH)	18.6925	11.9552	18.2326	0.899372	2.61888	15.8347	16.1841	7.54349	17.7923
Solyc02g068260	Vacuolar iron transporter-like protein 4 (AHRD V3.3 *** A0A2G3A6A6_CAPAN)	4.18564	2.72597	12.1944	1.14804	2.48118	5.98145	7.26522	2.34088	2.88848
Solyc08g007240	Nudix hydrolase 8 (AHRD V3.3 *** A0A1U8EVF7_CAPAN)	11.0664	5.93391	135.62	0.265174	2.42136	25.5406	47.7297	2.04514	9.32623
Solyc09g098510	Extensin-3 (AHRD V3.3 *-* A0A2G2ZT41_CAPAN)	32.1279	3.92006	15.1725	0.75102	2.39351	125.538	78.002	2.88533	6.05313
Solyc02g088220	Phosphate transporter PHO1-like protein 9 (AHRD V3.3 *** A0A2G3D9P5_CAPCH)	3.29576	2.20008	4.1577	0.927225	2.27998	3.13997	3.13755	1.2879	3.51074
Solyc04g074350	Glycosyltransferase (AHRD V3.3 *** A0A2G3CNS7_CAPCH)	2.8601	2.43856	4.10238	0.644405	2.17085	0.893784	3.31187	1.60529	4.25457
Solyc12g020120	Homeobox leucine-zipper protein (AHRD V3.3 *-* Q8H963_ZINVI)	4.34436	2.48675	11.5261	0.474593	2.14867	3.50559	5.80168	1.54884	5.90968
Solyc08g065800	MATH domain and coiled-coil domain-containing protein At3g58360-like isoform X1 (AHRD V3.3 *-* XP_022872251.1)	5.54373	3.65141	6.38955	0.870482	2.05967	8.52113	8.44925	4.44553	6.3414
Solyc04g080010	Glycosyltransferase (AHRD V3.3 *** A0A2I4F4T3_9ROSI)	33.9565	15.6544	34.7178	0.910774	2.02954	21.4323	24.8094	12.3761	18.3108
Solyc04g081300	Endoglucanase (AHRD V3.3 *** A0A2G3CQE2_CAPCH)	5.94028	1.88813	15.1409	0.592249	1.97348	12.4891	9.93186	0.965392	9.67128
Solyc07g017250	tRNA pseudouridine synthase (AHRD V3.3 *-* A0A328E723_9ASTE)	12.3028	7.17946	9.03858	0.861504	1.90282	9.53793	10.5506	3.98668	9.52589
Solyc03g111770	Alpha/beta-Hydrolases superfamily protein (AHRD V3.3 *** Q9SB70_ARATH)	14.507	6.98783	13.9419	0.75957	1.73152	15.9585	16.9358	7.39748	7.84924
Solyc02g093210	PI-PLC X domain-containing protein (AHRD V3.3 *** A0A2G3A7Y6_CAPAN)	5.13231	3.93617	6.88456	0.706577	1.67356	6.94438	8.30512	2.8265	6.64464
Solyc10g079360	Transcription initiation factor IIB (AHRD V3.3 *** A0A2G2YP06_CAPAN)	2.98602	2.1128	3.58842	0.684545	1.62996	2.26073	2.83473	1.26785	3.04263
Solyc01g091040	Cysteine-rich repeat secretory protein 15 (AHRD V3.3 *** A0A2G2XNS3_CAPBA)	7.12059	6.36437	16.7233	0.712668	1.61567	8.52554	15.883	4.96585	5.19115
Solyc01g044370	Molybdenum cofactor sulfurase family protein (AHRD V3.3 *** A0A2U1MM41_ARTAN)	3.36282	2.10108	8.15821	0.287366	1.55105	6.00907	8.44819	1.74879	3.08553
Solyc03g116880	DNA-3-methyladenine glycosylase I (AHRD V3.3 *** A0A2I0X0X0_9ASPA)	8.05451	5.43094	10.1312	0.6812	1.52126	7.53029	6.69046	4.98718	7.62307
Solyc01g010370	S-adenosyl-L-methionine-dependent methyltransferases superfamily protein (AHRD V3.3 *** A0A2U1P6Q5_ARTAN)	3.24208	1.77122	2.95961	0.634975	1.50881	2.49219	2.88783	0.937671	1.10355
Solyc03g007930	Unknown protein	5.37748	2.4	3.15625	0.230008	1.40987	2.73709	5.166	1.07504	2.2203
Solyc03g063380	Pentatricopeptide repeat-containing protein (AHRD V3.3 *-* A0A2G3D998_CAPCH)	4.35513	0.302768	4.48212	0	1.40818	2.39939	6.31228	0.273201	2.29707
Solyc12g017430	ENTH/ANTH/VHS superfamily protein (AHRD V3.3 *-* A0A178W5R2_ARATH)	13.7363	9.79541	15.5161	0.596861	1.40245	15.8724	20.8733	10.576	10.984
Solyc08g066750	Major facilitator superfamily protein (AHRD V3.3 *** A0A2U1QCK3_ARTAN)	14.6365	9.15376	20.2479	0.530345	1.39458	20.1444	19.9184	9.90329	15.1214
Solyc08g005950	guanine nucleotide-binding protein subunit gamma 2-like (AHRD V3.3 *** A0A2I4GP70_9ROSI)	5.80545	3.39597	1.76242	0.174266	1.31456	2.76514	8.42692	1.55929	3.64194
Solyc02g091290	Methionyl-tRNA formyltransferase (AHRD V3.3 *** B4FRN6_MAIZE)	3.61024	2.56955	4.38518	0.537578	1.29167	4.28893	3.94675	2.83525	4.03958
Solyc06g069580	Heparanase-like protein 1 (AHRD V3.3 *** A0A2G2ZC77_CAPAN)	4.64175	2.64657	4.58277	0.404824	1.23052	5.08445	3.87085	2.07584	6.60617
Solyc03g119930	Molybdate transporter like (AHRD V3.3 *** A0A2R6PTH4_ACTCH)	8.75034	4.53543	25.293	0.571664	1.22464	6.32473	13.9369	6.73849	10.2742
Solyc05g053370	Zinc transporter 6 (AHRD V3.3 *** A0A2G2WTW3_CAPBA)	2.25509	0.913711	2.61635	0.418757	1.19281	2.13935	3.77395	1.69837	1.14549
Solyc12g056300	Receptor kinase, putative (AHRD V3.3 *** B9RC93_RICCO)	5.38965	7.83711	25.1906	0.510129	1.18103	23.0457	13.7831	6.12894	22.4566
Solyc08g014080	RING/FYVE/PHD zinc finger superfamily protein (AHRD V3.3 *** A0A2U1NXA0_ARTAN)	11.0347	9.27143	22.2425	0.341318	1.05817	15.3478	22.3056	11.5308	12.273
Solyc01g044375	Molybdenum cofactor sulfurase (AHRD V3.3 *-* A0A200QQK0_9MAGN)	2.55798	1.40027	5.04824	0	1.02511	5.00622	6.6599	1.47373	4.33505
Solyc09g090080	Phosphate transporter (AHRD V3.3 *** Q9AYT3_TOBAC)	2.56597	4.25199	30.7155	0.193589	1.00125	12.9266	17.0013	3.99302	30.6445
Solyc09g011720	DUF3527 domain-containing protein (AHRD V3.3 *** A0A1Q3BBP6_CEPFO)	2.70681	1.27954	1.83013	0.198166	1.00042	3.67449	3.11962	0.834632	2.57989
Solyc04g025040	RNA-binding protein FUS (AHRD V3.3 *** XP_004237241.1)	166.222	71.6578	572.533	0.361648	0.995418	158.705	296.352	15.4775	129.616
Solyc08g042040	Kinesin-like protein (AHRD V3.3 *-* A0A328E6H2_9ASTE)	10.5209	5.24892	12.7667	0.437202	0.988566	5.65912	12.7917	5.14187	8.14471
Solyc06g051250	RING/U-box superfamily protein (AHRD V3.3 *-* A0A2U1Q188_ARTAN)	7.69391	6.68804	34.8532	0.215006	0.975615	9.92013	12.2673	6.00418	14.2949
Solyc08g062950	Cytochrome P450 family protein (AHRD V3.3 *** G7I9V8_MEDTR)	2.97487	0.859683	5.15505	0.301152	0.9573	3.78653	3.70229	0.412438	1.19511
Solyc11g018710	hypothetical protein (AHRD V3.3 *** AT1G71970.1)	4.99767	0.847805	6.79433	0.248054	0.84748	9.23636	6.95696	0.633602	1.51585
Solyc04g014400	LOW QUALITY PROTEIN: LRR receptor-like serine/threonine-protein kinase GSO1 (AHRD V3.3 *** A0A1U8F7A0_CAPAN)	8.90841	3.08462	12.0984	0.156382	0.839285	3.4632	20.8945	6.67373	27.19
Solyc08g008670	Phosphomannomutase (AHRD V3.3 *** PMM_SOLLC)	6.42853	3.92255	13.2838	0.190673	0.839039	7.18001	5.83654	1.88643	11.7027
Solyc12g094400	Major facilitator superfamily (AHRD V3.3 *** A0A2U1P5G0_ARTAN)	2.63261	4.93502	18.2901	0.291753	0.781659	19.937	14.9178	4.45333	5.50991
Solyc09g030450	Receptor-like kinase (AHRD V3.3 *** G7K0V8_MEDTR)	2.79164	1.15477	6.01097	0.343954	0.738706	5.11773	3.86708	0.849692	2.81922
Solyc11g150141	Unknown protein	7.42799	4.14299	12.4386	0.134183	0.707336	9.26126	12.9111	3.76392	5.75496
Solyc10g055540	Dimer_Tnp_hAT domain-containing protein (AHRD V3.3 *** A0A1Q3CIR7_CEPFO)	1.99827	1.34517	3.49925	0.138315	0.678439	2.09502	2.96102	1.16777	3.00702
Solyc01g010930	O-fucosyltransferase family protein (AHRD V3.3 *** A0A2U1NIF6_ARTAN)	3.08413	1.06668	2.4668	0.250788	0.622941	1.56544	3.45577	1.05115	2.05392
Solyc06g069270	Unknown protein	7.20141	1.68793	3.41763	0.162272	0.616641	2.82699	4.53076	0.763199	1.93423
Solyc01g010920	O-fucosyltransferase (AHRD V3.3 *-* A0A2P5G0B7_TREOI)	2.38226	1.18092	2.36963	0.245345	0.567073	2.00945	3.47447	0.789849	2.12738
Solyc04g050820	Myo-inositol-1-phosphate synthase (AHRD V3.3 *** Q2MJR4_SOYBN)	2.19412	0.735274	1.9621	0.0745847	0.542638	4.09086	2.24151	0.305224	0.620519
Solyc07g066390	Pentatricopeptide repeat (AHRD V3.3 *** A0A200QE10_9MAGN)	2.01076	0.921716	2.20516	0.253048	0.517984	1.68002	1.46616	0.690212	1.63972
Solyc09g083400	Protein WVD2-like 1 (AHRD V3.3 *** A0A1U8G599_CAPAN)	5.16466	2.03876	4.53354	0.184824	0.508522	3.04371	3.60596	0.748213	1.88711
Solyc03g033410	Ubiquitin-conjugating enzyme (AHRD V3.3 *** A0A200QCU7_9MAGN)	6.26293	5.22404	5.7548	0.248016	0.5084	25.8991	25.4785	2.59357	3.30481
Solyc10g011660	Auxin-responsive GH3 family protein (AHRD V3.3 *** A0A2U1NZC8_ARTAN)	3.44685	1.2439	8.67861	0.154671	0.490409	4.12673	4.60698	2.66789	9.06306
Solyc03g025670	PAR1 (AHRD V3.3 *** A0A2U1P9T7_ARTAN)	38.9066	20.3833	95.3715	0.175923	0.485416	12.7687	36.6333	5.77268	26.7547
Solyc12g100270	Fatty acid hydroxylase superfamily (AHRD V3.3 *** A0A2U1L8N4_ARTAN)	7.71837	2.48567	0.808541	0.0499066	0.481528	1.90795	10.8547	1.03697	1.92822
Solyc06g072550	CASP-like protein (AHRD V3.3 *** A0A2I4FJL7_9ROSI)	3.44653	1.31593	2.23784	0.180502	0.433743	3.08287	3.1231	0.684146	0.597086
Solyc01g109370	Acyltransferase domain-containing protein (AHRD V3.3 *** A0A1Q3CKP3_CEPFO)	2.67858	0.713974	4.04982	0.162977	0.381095	2.17274	2.9757	1.18239	2.53353
Solyc04g078110	serine protease SBT1	2.61617	3.01887	4.79837	0.135033	0.378867	5.73446	6.05083	1.09998	0.951378
Solyc03g095980	bHLH transcription factor 021	2.6835	1.18448	9.07751	0.138025	0.336542	2.39147	3.61961	0.694175	1.49328
Solyc03g026050	Terminal flower 1 (AHRD V3.3 *** F7J0V7_GENTR)	4.62801	2.5223	3.78281	0.0753066	0.334135	3.82623	5.27057	0.387641	0.902028
Solyc02g093090	Glucuronoxylan 4-o-methyltransferase 1-like protein (AHRD V3.3 *** A0A2K3MTC9_TRIPR)	6.24183	1.72961	11.223	0.111944	0.308458	2.51603	3.09425	0.287347	2.57911
Solyc06g051260	bHLH transcription factor 043	3.47154	1.4729	12.6538	0.0580103	0.303987	7.37237	8.90194	2.09573	9.49857
Solyc03g062750	NAC domain (AHRD V3.3 *** A0A200PWA9_9MAGN)	2.72142	0.467724	1.1042	0	0.265555	0.968032	0.89673	0	0.456976
Solyc04g076740	Protein TIC 20-I, chloroplastic (AHRD V3.3 *** A0A2G2X086_CAPBA)	11.1832	8.95112	16.5436	0.130624	0.261862	14.6395	23.5484	5.42397	16.8264
Solyc09g010860	expansin precursor 4	11.6256	4.40713	7.44613	0.0970788	0.25527	10.7303	6.50593	1.41662	2.73275
Solyc05g007300	HVA22-like protein (AHRD V3.3 *** A0A1U8EJU9_CAPAN)	5.02476	0.682828	4.73265	0	0.20152	5.09362	8.02476	0.0768852	0.718977
Solyc03g070390	Alpha-1,4-glucan-protein synthase [udp-forming] 1 (AHRD V3.3 *** A0A1J6KRR6_NICAT)	4.52781	1.28626	6.45423	0	0.122762	3.44171	7.18077	1.48863	14.7727
Solyc05g012810	Unknown protein	3.93999	0.838901	2.5603	0	0.11873	2.49332	6.75676	0.759233	2.6892
Solyc05g009950	Cytochrome b561 (AHRD V3.3 *** A0A200Q8Q9_9MAGN)	3.37917	0.487892	5.95143	0	0.0984822	5.10027	4.65279	0.431553	1.42041
Solyc12g014490	65-kDa microtubule-associated protein 1-like (AHRD V3.3 *** Q9FEV7_TOBAC),Pfam:PF03999	11.3082	3.26805	19.2063	0.0252242	0.0502747	19.2003	30.7778	3.67327	19.1269
Solyc11g069230	Syntaxin-73 (AHRD V3.3 *** A0A2G2YHV2_CAPAN)	7.9051	3.47134	6.31792	1.03472	2.05127	6.26806	9.15484	4.45055	6.03529
Solyc03g093260	Structural maintenance of chromosomes protein (AHRD V3.3 *-* A0A2G2X655_CAPBA)	2.72994	1.18255	1.95719	0.211133	0.417774	2.17698	1.50237	1.08137	0.849956
Solyc06g064840	AGAMOUS-like MADS-box transcription factor (AHRD V3.3 *** K7WPA8_NARBU)	42.0629	48.0053	82.9587	12.8852	25.4958	35.3085	52.2958	30.1088	30.185
Solyc10g086760	Tubulin beta chain (AHRD V3.3 *** A0A1U8EHY4_CAPAN)	27.7175	26.501	47.7312	9.50852	18.7472	35.2904	45.0536	22.9144	37.2391
Solyc06g074460	Peroxisomal membrane protein PEX16 (AHRD V3.3 *** A0A1U8H3H0_CAPAN)	7.71199	5.5528	7.50687	0.874681	1.72153	7.95744	7.84656	4.49264	7.40409
Solyc04g082140	pectinesterase	42.0506	17.803	19.6001	5.53261	10.8226	62.2992	132.383	33.7465	17.1241
Solyc09g007410	SUN-like protein 25	24.0169	13.3486	35.996	1.66168	3.23224	29.8597	26.4844	8.54831	16.7616
Solyc07g018000	DNA ligase 4 (AHRD V3.3 *** A0A2G2Y445_CAPAN)	17.6341	9.83891	13.2547	3.49122	6.78038	10.5825	23.5609	11.5972	11.8729
Solyc12g076320	Pachytene checkpoint protein 2-like protein (AHRD V3.3 *-* A0A2G2Y8I8_CAPAN)	22.6936	12.7558	21.3517	3.54976	6.8201	24.5377	23.9766	12.512	20.4163
Solyc06g075000	MaoC_dehydratas domain-containing protein (AHRD V3.3 *** A0A1Q3B2J7_CEPFO)	4.02999	3.12338	5.21043	1.35765	2.59999	6.2826	4.62753	2.60506	3.72554
Solyc07g017520	conserved oligomeric Golgi complex subunit 3 (AHRD V3.3 *-* A0A2I4FHP6_9ROSI)	11.3928	7.39705	13.0404	2.44243	4.66024	13.9669	18.1086	6.22398	6.84089
Solyc09g005690	Type I inositol polyphosphate 5-phosphatase 5 (AHRD V3.3 *-* A0A199V5W7_ANACO)	3.06087	3.87368	8.69268	0.299157	0.570237	2.4849	5.45414	1.25468	3.50765
Solyc09g065150	Unknown protein	25.6093	14.5532	30.2447	3.75096	7.07557	16.1671	28.3211	17.3427	20.7521
Solyc10g085980	Integral membrane TerC family protein (AHRD V3.3 *** A0A1P8BDK4_ARATH)	6.84169	5.1031	8.57233	0.955094	1.79764	6.86379	5.83265	3.87786	7.03758
Solyc07g009130	Cadmium/zinc-transporting ATPase HMA2 (AHRD V3.3 *** A0A2G2WC04_CAPBA)	8.93492	6.56966	20.5162	0.734765	1.37778	8.90338	9.11057	6.28573	8.54145
Solyc11g006930	4'-phosphopantetheinyl transferase superfamily (AHRD V3.3 *** A0A200QTH9_9MAGN)	2.62682	1.25908	2.79648	0.298211	0.558955	2.18286	2.40204	0.642653	2.4784
Solyc01g105320	Metacaspase-1 (AHRD V3.3 *** A0A2G3AV17_CAPCH),Pfam:PF00656	6.19286	5.87422	15.0873	0.895642	1.65763	11.8093	24.03	2.84728	7.61884
Solyc08g048240	FolD bifunctional protein (AHRD V3.3 *** B6TJF9_MAIZE)	13.4649	7.90138	13.1865	2.46597	4.55227	13.2297	16.7987	8.01785	12.1282
Solyc03g116230	Chitin-binding lectin 1 (AHRD V3.3 *-* LECT_SOLTU)	3.93411	1.50975	9.60115	0.0854661	0.157079	5.09988	12.9318	1.12381	3.67137
Solyc03g006870	Phosphoglucomutase protein (AHRD V3.3 *** A0A2U1KZG8_ARTAN)	6.50502	3.23159	4.65237	1.44411	2.65028	4.83436	6.44009	2.62796	4.0917
Solyc02g089430	Unknown protein	5.81424	1.15056	0.609427	0.271318	0.497225	1.2756	4.09243	0.281874	0.588369
Solyc08g045780	Pentatricopeptide repeat-containing protein (AHRD V3.3 *** A0A2G3BRB1_CAPCH)	9.41425	4.27197	10.7456	1.04967	1.91889	6.21393	9.04692	2.55217	8.72063
Solyc04g080380	Leucine carboxyl methyltransferase (AHRD V3.3 *** A0A2U1QMA3_ARTAN)	24.1973	26.8192	45.9333	2.25265	4.1121	39.6926	54.366	22.5978	26.6058
Solyc02g078670	COP1-interacting protein 7 (AHRD V3.3 *** CIP7_ARATH)	5.44522	6.51145	31.4158	0.471159	0.855265	26.2323	55.5465	7.87341	12.5392
Solyc02g071110	Purine permease (AHRD V3.3 *** A0A2R6Q6Y9_ACTCH),Pfam:PF16913	5.60898	8.76639	21.155	0.680358	1.22958	10.9377	10.0621	4.29846	12.0459
Solyc01g079640	pollen-specific LRR extensin-like protein (AHRD V3.3 *** AT2G25920.1)	6.17713	4.10574	5.91465	0.950098	1.7149	5.59318	6.25991	3.41018	5.57544
Solyc07g063230	Choline transporter-like protein (AHRD V3.3 *** A0A1R3ICN0_COCAP)	3.91943	1.72006	12.2166	0.299546	0.539641	6.24371	8.88886	1.14868	5.96495
Solyc11g045250	Peptidase M28 (AHRD V3.3 *** A0A2U1PM28_ARTAN)	8.22025	3.71107	7.27809	1.40981	2.53521	8.29732	7.22029	4.49623	6.93347
Solyc06g054250	5'-nucleotidase surE-like protein (AHRD V3.3 *** A0A2K3MS27_TRIPR)	26.6689	15.5811	44.4291	2.18155	3.90872	42.6404	44.512	6.01948	18.1031
Solyc02g082210	transmembrane protein (AHRD V3.3 *** AT3G26950.1)	10.2681	7.64055	9.47494	3.27984	5.8754	11.0588	13.7565	8.25771	10.0067
Solyc02g030225	UDP-glucose 4-epimerase (AHRD V3.3 *** A0A1Y1ITM0_KLENI)	18.0032	11.2676	18.2579	1.0848	1.94321	23.0655	18.0085	5.04903	23.3316
Solyc02g079710	S receptor kinase (AHRD V3.3 *** A4UWL9_BRANA)	4.24683	3.47751	5.21458	0.566821	1.01159	2.97947	6.328	2.03045	4.31073
Solyc08g081310	Histone deacetylase complex subunit (AHRD V3.3 *-* A8MR31_ARATH)	42.3984	28.5552	33.9433	6.77528	12.0739	26.9001	52.7828	18.2914	20.7148
Solyc10g150103	Unknown protein	3.87313	1.89825	5.56287	0.623463	1.10626	4.78055	7.2509	4.32905	3.40876
Solyc03g112960	Pectinesterase (AHRD V3.3 *-* A0A200PZQ0_9MAGN)	3.87929	4.06819	6.44162	1.3681	2.42731	5.1995	8.70889	4.96929	6.5045
Solyc04g057790	Zinc finger BED domain-containing protein RICESLEEPER 2 (AHRD V3.3 *-* A0A2U1Q290_ARTAN)	4.4725	3.08613	4.70446	1.11913	1.98453	8.48915	6.62576	2.44144	5.99784
Solyc12g098530	histidine protein methyltransferase 1 homolog (AHRD V3.3 *** A0A2I4GXB1_9ROSI)	10.2947	8.64093	10.7212	3.88582	6.88053	12.4128	12.038	8.45295	10.7843
Solyc02g050180	DUF639 domain-containing protein (AHRD V3.3 *-* A0A1Q3B335_CEPFO)	3.3979	3.2423	6.98053	1.03766	1.83272	4.04997	9.0391	4.22764	5.26188
Solyc03g077910	Core-2/I-branching beta-16-N-acetylglucosaminyltransferase family protein (AHRD V3.3 *** B6ST68_MAIZE)	3.24353	1.09447	3.09219	0.480522	0.846981	2.47297	2.58382	1.36019	2.63213
Solyc02g088953	MUTL protein homolog 3 (AHRD V3.3 --* AT4G35520.3)	84.6007	30.2896	60.166	11.717	20.6082	68.4367	63.1178	45.4614	47.2663
Solyc03g112620	NEP-interacting protein, putative (DUF239) (AHRD V3.3 *** F4I5H4_ARATH)	3.11463	2.30316	3.80364	0.165141	0.290177	7.94027	11.8069	1.29533	1.27895
Solyc01g044556	TPX2 (targeting protein for Xklp2) protein family (AHRD V3.3 --* AT4G32330.4)	17.1104	11.8226	17.5876	2.55299	4.48313	21.2669	20.7301	8.45797	12.3648
Solyc01g080910	polyadenylate-binding protein 1-B-binding protein (AHRD V3.3 *** AT5G44860.2)	72.3987	26.4867	122.399	1.47446	2.58015	63.4327	100.318	29.6673	45.3563
Solyc05g014110	Alpha/beta-Hydrolases superfamily protein (AHRD V3.3 *** A0A2U1Q7Z2_ARTAN)	47.5685	32.8634	68.0887	2.44282	4.26115	49.6012	67.1832	39.8787	47.7051
Solyc02g086900	HD domain-containing metal-dependent phosphohydrolase family protein (AHRD V3.3 *** A0A2U1PYT8_ARTAN)	29.1577	16.5665	25.0619	2.48686	4.25676	37.6245	48.5758	18.9945	21.0998
Solyc02g069680	vacuolar protein sorting-associated protein 2 homolog 2 (AHRD V3.3 *** A0A2I4FA45_9ROSI)	3.41919	2.15799	6.01896	0.943132	1.61256	4.83509	5.94656	1.84082	3.7689
Solyc02g094570	Protein kinase domain (AHRD V3.3 *** A0A200R3P6_9MAGN)	6.18451	3.22583	7.14935	0.954871	1.63126	5.64936	9.65594	3.62561	4.51618
Solyc11g010890	Exostosin-like (AHRD V3.3 *** A0A200PNJ6_9MAGN)	8.60797	3.85158	10.9009	1.56545	2.66078	7.6365	8.29459	4.46954	10.9357
Solyc04g078190	DUF620 domain-containing protein (AHRD V3.3 *** A0A1Q3D2E6_CEPFO)	5.41455	2.79286	8.1188	0.772395	1.30008	5.60314	7.32821	2.37855	2.94158
Solyc03g005930	Cyclic phosphodiesterase (AHRD V3.3 *** A0A2G2ZL60_CAPAN)	10.4747	5.68038	9.29548	1.71011	2.87139	11.4426	13.0132	5.53331	9.51352
Solyc02g085030	Auxilin-like protein 1 (AHRD V3.3 *** A0A2G3D7U8_CAPCH)	3.7043	3.05359	9.7066	1.08122	1.81419	7.49575	10.3295	1.68032	6.28596
Solyc12g042500	Gibberellin-regulated family protein (AHRD V3.3 *** A0A2U1P8W2_ARTAN)	27.3221	35.0625	91.9899	0.581288	0.972866	76.3933	81.002	13.4314	56.3029
Solyc01g108040	Dynamin-related protein 3B (AHRD V3.3 *-* A0A2G2Y090_CAPAN)	37.0907	14.4791	26.0415	6.60956	11.0082	37.8194	35.691	15.8731	23.3922
Solyc03g005600	S-adenosyl-L-methionine-dependent methyltransferases superfamily protein (AHRD V3.3 *** A0A2U1MED4_ARTAN)	27.3423	15.1436	35.7866	2.68435	4.46934	31.3566	39.985	19.6952	27.5271
Solyc02g077270	Calcium-binding EF-hand family protein (AHRD V3.3 *-* A0A2U1MZJ3_ARTAN)	4.54913	4.57613	9.44527	0.160421	0.267033	4.86265	9.47759	2.56102	5.43724
Solyc02g089840	Calcium uniporter protein 2, mitochondrial (AHRD V3.3 *** A0A2G3ABZ2_CAPAN)	12.8881	8.12866	18.5099	2.8952	4.81329	19.6533	25.4424	9.07983	9.05764
Solyc05g009300	transmembrane protein (AHRD V3.3 *-* AT2G29180.1)	24.5762	12.0862	36.7396	2.71495	4.50535	23.3356	57.4747	27.9633	23.2877
Solyc05g055530	Serine/threonine protein phosphatase 2A regulatory subunit (AHRD V3.3 *-* A0A1U8GYG2_CAPAN)	5.36521	2.27795	5.05187	0.535225	0.884812	6.77723	6.1529	2.2372	3.39536
Solyc01g079490	Vacuolar protein sorting-associated protein 51-like protein (AHRD V3.3 *** A0A2S1CEW9_PRUYE)	8.1481	6.74991	10.0218	1.13707	1.87185	10.9822	13.4526	7.08627	10.0142
Solyc06g069390	D-aminoacyl-tRNA deacylase (AHRD V3.3 *** A0A2G2WLT1_CAPBA)	8.36682	6.02749	10.6893	3.01067	4.94837	10.05	8.79148	6.96124	9.05815
Solyc06g054600	Zinc finger transcription factor 42	10.0925	8.01837	13.4071	2.69784	4.42475	9.84592	13.6755	6.14624	13.2884
Solyc09g010680	Dof zinc finger protein DOF3.6 (AHRD V3.3 *** A0A2G3BK09_CAPCH)	4.81836	6.15468	12.5105	0.572791	0.939056	10.6691	13.5469	5.52175	4.40972
Solyc06g054530	NAD(P)-binding Rossmann-fold superfamily protein (AHRD V3.3 *** Q8VZB1_ARATH)	35.0327	19.1123	18.0149	9.19208	15.0241	28.143	24.5436	13.9019	20.4346
Solyc03g025290	Hydroxyproline-rich glycoprotein family protein (AHRD V3.3 *** B6SWF0_MAIZE)	20.5382	21.9401	41.171	3.28141	5.36241	42.1643	50.3108	20.0203	27.5573
Solyc10g005820	Farnesyl pyrophosphate synthase 2	6.65833	5.09158	6.94594	1.69364	2.7555	7.92498	4.70418	1.79358	5.93116
Solyc07g032180	1-acylglycerol-3-phosphate O-acyltransferase (AHRD V3.3 *** A0A2G2YMS0_CAPAN)	56.5325	29.7021	65.2301	14.2381	23.1336	46.6877	64.5958	28.0779	35.8658
Solyc02g077890	RING 1B (AHRD V3.3 *** F4I2H5_ARATH)	11.3771	6.23389	11.5275	2.78811	4.52145	8.27827	11.1201	7.4448	10.4765
Solyc01g079340	Serine/threonine-protein kinase (AHRD V3.3 *** A0A2G2XQS7_CAPBA)	20.6628	10.6891	19.5392	4.3057	6.98057	20.0304	20.3265	15.016	19.5001
Solyc09g009040	Delta(14)-sterol reductase (AHRD V3.3 *** A0A2G2VX21_CAPBA)	9.32993	4.17772	10.1613	1.30887	2.11758	6.52284	9.17723	5.89425	8.57903
Solyc09g059290	Unknown protein	20.3693	10.1826	15.1918	4.80276	7.7636	21.9331	17.3849	10.2921	10.0921
Solyc10g084560	Subtilisin-like protease (AHRD V3.3 *** O82777_SOLLC)	5.72184	2.5317	6.13382	0.219959	0.355373	7.22181	10.0949	1.66547	0.97796
Solyc04g026030	Spermidine synthase (AHRD V3.3 *** A0A088DA02_CAPAN),Pfam:PF01564	22.9518	23.3846	34.1652	7.79695	12.5304	34.9514	39.3679	22.8641	23.8661
Solyc02g092670	Subtilisin-like protease (AHRD V3.3 *** A9XG40_TOBAC)	55.6153	30.5906	34.2766	2.38713	3.81912	97.3111	101.318	20.834	41.4509
Solyc07g005775	Unknown protein	65.4474	52.4145	186.597	8.1257	12.9923	103.444	142.282	45.6192	64.4834
Solyc01g087250	carotenoid cleavage dioxygenase 1A	17.9085	9.5027	12.5289	2.92978	4.68002	13.569	17.0622	10.4448	11.9588
Solyc06g082190	Protein kinase like protein (AHRD V3.3 *** Q0WN89_ARATH)	4.53397	4.54965	12.2582	0.25856	0.412067	15.8946	10.1708	1.63493	8.66126
Solyc03g097920	MAP kinase kinase 4	21.143	6.50439	43.9811	2.10942	3.3596	32.7473	42.0906	13.4276	30.8564
Solyc01g106580	transmembrane protein (AHRD V3.3 *** AT3G49720.3)	28.7238	18.0187	67.3149	5.69704	9.05246	37.0413	45.8288	17.4419	38.6305
Solyc12g070120	Unknown protein	18.4326	16.6403	37.136	2.9159	4.6155	44.1957	36.0597	12.0511	27.8639
Solyc06g082180	Glutaredoxin (AHRD V3.3 *** A0A200PLS7_9MAGN)	17.4573	11.8952	17.9741	4.31005	6.77894	16.2849	19.229	10.0034	11.7141
Solyc09g091860	Poly(A) RNA polymerase GLD2 (AHRD V3.3 *-* A0A2I0VGJ9_9ASPA)	7.93096	4.0387	8.3304	2.03653	3.18874	6.01378	6.00142	4.27642	7.25202
Solyc08g061100	Cellulose synthase (AHRD V3.3 *** K4CKQ2_SOLLC)	119.613	70.5079	141.547	15.842	24.7708	139.196	169.516	98.8337	116.382
Solyc07g052720	MADS-box transcription factor (AHRD V3.3 *-* A0A2K3PNN3_TRIPR)	53.8389	53.8371	89.0045	14.751	22.9075	67.3336	85.26	53.3144	60.2601
Solyc05g006620	Disease resistance protein (TIR-NBS-LRR class) (AHRD V3.3 *** A0A1P8AUD3_ARATH)	14.2848	7.38971	17.3	1.07366	1.6668	14.6616	16.5269	7.98511	11.8114
Solyc10g007030	Transmembrane protein (AHRD V3.3 *** A0A1P8API0_ARATH)	115.509	54.6805	160.971	22.5075	34.8675	84.6908	126.244	72.6446	58.7958
Solyc07g055020	F-box protein (AHRD V3.3 *** A0A2K3P6V3_TRIPR)	11.9726	8.16768	9.96377	2.82873	4.34818	8.72813	10.349	6.61847	6.9768
Solyc08g068430	Glycosyltransferases (AHRD V3.3 *** K4CM67_SOLLC)	15.6487	8.05196	15.6024	2.27886	3.49713	11.1943	15.1834	10.2598	10.5354
Solyc12g089110	Unknown protein	1520.67	1320.47	1987.96	106.289	162.854	1832.6	2116.99	891.4	1274.27
Solyc03g025230	Protein DETOXIFICATION (AHRD V3.3 *** Q6V7U8_SOLLC)	4.15654	3.38684	10.5134	0.92501	1.41726	6.65634	7.43037	1.50052	5.89219
Solyc04g074130	Mitochondrial substrate carrier family protein (AHRD V3.3 *** A0A1P8BDC8_ARATH)	2.45691	1.80352	3.76664	0.283205	0.433301	3.45867	2.6374	1.30355	2.65873
Solyc01g008800	Disease resistance protein (TIR-NBS-LRR class) (AHRD V3.3 *** F4KIC7_ARATH)	9.92045	5.85171	17.393	2.86593	4.3685	7.89806	9.08534	8.78986	7.2189
Solyc04g081590	Receptor protein kinase (AHRD V3.3 *** A0A2R6R3P4_ACTCH)	3.42684	1.78099	3.22602	0.0601541	0.091609	8.26437	4.36551	1.50574	0.615042
Solyc01g044558	Cyclin-A1-1 (AHRD V3.3 *-* A0A1U8GEH4_CAPAN)	20.619	11.5013	15.2371	2.61959	3.9786	20.2015	20.4769	11.7834	9.29312
Solyc03g082850	3'-5' exonuclease domain (AHRD V3.3 *** A0A200Q766_9MAGN)	22.7045	13.5428	18.2811	5.88491	8.89948	16.1703	17.6808	13.0568	17.2563
Solyc09g074360	RNA binding protein (AHRD V3.3 *** B6UFA0_MAIZE)	24.9141	17.8487	24.2122	6.69136	10.1069	28.2409	36.3525	17.8537	19.237
Solyc08g081070	Mitochondrial substrate carrier family protein (AHRD V3.3 *** F4JP07_ARATH)	6.07363	2.08838	6.35017	0.774212	1.16913	4.16459	6.39419	1.26913	4.56537
Solyc04g081320	Protein disulfide-isomerase LQY1, chloroplastic (AHRD V3.3 *** LQY1_ARATH)	21.7457	12.9119	13.9198	3.97843	6.00004	14.6993	16.0745	9.13412	11.7498
Solyc08g082190	Unknown protein	939.52	658.085	2409.37	28.851	43.3938	968.509	1143.05	199.147	717.793
Solyc07g006580	Diacylglycerol kinase (AHRD V3.3 *** A0A2G2YZQ1_CAPAN)	22.2806	17.6518	21.1639	7.11031	10.6906	17.9994	22.4817	13.5991	15.7086
Solyc11g072720	BTB/POZ domain-containing protein (AHRD V3.3 *** A0A2G2VNB3_CAPBA)	7.28296	5.15931	6.84001	2.28256	3.43014	5.4131	8.70843	5.40825	5.50691
Solyc05g009470	Glycoside hydrolase family 31 (AHRD V3.3 *** A0A2U1PBY7_ARTAN)	20.4022	9.55206	13.2293	2.64196	3.9637	15.5369	25.0595	6.6846	16.7583
Solyc08g008340	Nucleoside diphosphate kinase (AHRD V3.3 *** A0A2G3AP96_CAPAN)	8.63772	9.48555	23.2675	1.86192	2.78326	17.0105	20.7563	6.89116	13.4441
Solyc07g006780	Carbohydrate kinase (AHRD V3.3 *** A0A200QIB4_9MAGN)	22.2709	12.2236	16.4223	3.82274	5.69938	18.4579	21.8132	6.31502	15.8571
Solyc02g067690	Glycosyltransferase (AHRD V3.3 *** A0A2U1M9M1_ARTAN)	7.33382	11.5701	43.0485	0.263314	0.392197	21.8702	49.3496	5.49821	14.7398
Solyc12g017440	ENTH/ANTH/VHS superfamily protein (AHRD V3.3 *** A0A2U1N0Z9_ARTAN)	17.4886	13.3698	22.9367	1.60857	2.39423	18.37	26.788	11.8988	11.9118
Solyc06g082610	Receptor-like kinase (AHRD V3.3 *** G7K0V8_MEDTR)	4.29051	2.3114	3.46071	0.465701	0.692529	4.64919	5.29777	0.836153	2.48795
Solyc06g048820	Wound-induced protein 1 (AHRD V3.3 *** A0A2G3C5E3_CAPCH)	142.208	55.9209	84.5749	15.0055	22.299	153.498	456.513	77.8924	56.8727
Solyc03g113780	NAD(P)H-hydrate epimerase (AHRD V3.3 *** A0A2G2VFG5_CAPBA)	15.2826	9.84292	14.3399	2.83018	4.18634	16.7327	16.8517	11.0465	15.6295
Solyc10g086480	Pectin acetylesterase (AHRD V3.3 *** K4D480_SOLLC)	3.4483	3.03973	4.14075	1.13342	1.67585	4.22056	3.89471	2.10695	2.72658
Solyc02g068270	transmembrane protein (AHRD V3.3 *** AT3G51510.1)	10.5128	9.17076	24.1922	3.53221	5.19704	17.1503	18.7848	8.98632	10.6381
Solyc06g010060	Protein transport protein Sec61 subunit beta (AHRD V3.3 *-* A0A2G3C6S8_CAPCH)	75.4245	46.5432	69.648	17.8417	26.2427	61.778	63.2459	50.0684	72.2806
Solyc07g066120	Actin (AHRD V3.3 *** A0A2G9HV56_9LAMI)	46.9411	28.5828	46.2931	3.04236	4.47268	36.0308	38.4928	25.656	34.9667
Solyc08g062640	Protein phosphatase 2c (AHRD V3.3 *-* F8WL78_CITUN)	42.455	21.0493	34.6774	9.65438	14.18	36.1437	33.9848	23.5094	26.8845
Solyc09g005200	transmembrane protein (AHRD V3.3 *-* AT5G01015.1)	18.3516	11.5909	26.7949	4.13216	6.05921	15.1672	20.116	7.32991	8.45768
Solyc10g076930	RmlC-type cupin (AHRD V3.3 *** AT3G56820.1)	16.2671	14.4973	20.7197	6.20104	9.05876	20.5869	21.2263	8.54529	17.1029
Solyc07g008075	Transducin family protein / WD-40 repeat family protein (AHRD V3.3 *-* A0A2U1MCF4_ARTAN)	15.972	12.2199	16.4805	4.5446	6.63795	13.4988	17.376	8.37933	15.7399
Solyc06g011540	Myosin family protein (AHRD V3.3 *-* A0A2U1N6F7_ARTAN)	70.5558	55.568	85.6498	19.0369	27.8033	75.3459	93.1577	54.2669	46.9196
Solyc05g054240	Arginine methyltransferase (AHRD V3.3 *** A0A1Y1HZY4_KLENI)	13.7836	8.30129	16.0118	3.23416	4.72022	21.7889	34.0225	10.356	13.5876
Solyc06g066440	hexokinase 2	8.94607	5.40376	7.88104	1.64612	2.40245	7.38497	8.35831	5.22435	7.76857
Solyc04g080580	Carbohydrate kinase-like (AHRD V3.3 *** Q657Z1_ORYSJ)	47.5664	30.4	49.5007	11.6687	16.9697	45.8004	49.2906	37.43	47.8304
Solyc03g116910	cinnamoyl-CoA reductase 2	2.57722	1.87885	2.44004	0.108412	0.155588	2.37228	4.73064	1.72023	1.52334
Solyc05g017940	EamA domain-containing protein (AHRD V3.3 *** A0A2U1KKY4_ARTAN)	7.77493	7.10168	9.74539	2.16597	3.09939	10.2486	9.50437	5.98172	5.9739
Solyc02g082670	WUSCHEL-related homeobox 13 (AHRD V3.3 *** A0A1U8FNS5_CAPAN)	73.1686	67.2494	78.4702	16.1887	23.16	128.691	120.256	49.4103	87.3375
Solyc01g098120	Unknown protein	25.9315	8.63365	54.6021	2.24508	3.20561	25.5715	48.6916	7.67024	16.138
Solyc01g094970	Pectin lyase-like superfamily protein (AHRD V3.3 *** A0A1I9LS88_ARATH)	8.72486	7.77466	12.8999	3.12142	4.45196	8.27655	12.3002	6.50097	6.65167
Solyc01g107350	DUF620 domain-containing protein (AHRD V3.3 *** A0A1Q3D2E6_CEPFO)	2.80371	1.21331	4.33242	0.112893	0.160894	3.69288	8.09672	1.40953	3.55922
Solyc10g008790	SUN-like protein 28	22.7301	19.8249	50.0693	9.09821	12.9586	27.5625	32.8785	18.8071	37.6254
Solyc02g089850	Calcium uniporter protein 1, mitochondrial (AHRD V3.3 *** A0A2G3D8W7_CAPCH)	19.0644	15.0197	39.8602	6.12228	8.70089	34.4121	56.3161	13.6122	15.906
Solyc09g065920	Magnesium transporter MRS2-I (AHRD V3.3 *** A0A2G2VP57_CAPBA)	12.1761	8.87239	11.9277	1.15367	1.63953	11.2999	12.5868	5.54616	8.27666
Solyc03g025500	Oxoglutarate/iron-dependent oxygenase (AHRD V3.3 *** A0A2U1MXV6_ARTAN)	6.54668	5.50399	9.16173	2.42596	3.43492	7.67283	10.36	5.46055	7.26566
Solyc10g007330	peptide:N-glycanase	9.06329	4.58665	9.6835	1.01498	1.43634	10.1069	9.32126	2.98984	8.66889
Solyc01g106800	amino acid transporter 1	15.5743	8.95884	20.5263	1.67324	2.35991	17.5869	21.1972	7.62121	10.8472
Solyc12g044190	Pvr4 (AHRD V3.3 *** A0A1D5AHY8_CAPAN)	9.80415	4.0681	13.8467	1.05715	1.48334	15.6998	21.436	4.01935	9.23744
Solyc03g096620	F-box/LRR-repeat protein (AHRD V3.3 *** A0A1U8G7I8_CAPAN)	3.97029	2.64205	4.02397	1.20571	1.69125	4.40061	4.53979	3.78996	3.04987
Solyc11g066020	Ankyrin repeat family protein, putative, expressed (AHRD V3.3 *** Q10NB7_ORYSJ)	17.5395	20.7748	89.6717	6.4785	9.08474	37.1848	66.27	22.5667	37.4969
Solyc01g097820	Adenine phosphoribosyltransferase-like protein, putative (DUF2358) (AHRD V3.3 *** Q94K63_ARATH)	5.33567	4.49044	7.61088	1.54047	2.15485	7.01221	18.5559	4.72618	4.5957
Solyc07g064160	Thiamine thiazole synthase, chloroplastic (AHRD V3.3 *** A0A2G2WFN7_CAPBA),Pfam:PF01946	27.6854	71.4416	1562.45	2.06652	2.88654	517.83	1140.25	110.242	501.682
Solyc01g060210	XH/XS domain-containing protein (AHRD V3.3 *-* Q9M150_ARATH)	9.97835	6.57942	10.0883	2.78564	3.8842	9.98548	10.0502	5.65827	9.12795
Solyc12g008490	Nucleotide-diphospho-sugar transferases superfamily protein (AHRD V3.3 *** AT2G19880.2)	3.71269	4.42041	4.81812	1.11481	1.55185	11.5102	20.0151	4.89705	2.97302
Solyc03g005190	Unknown protein	8.39439	4.00503	7.31294	2.01624	2.79515	4.54053	9.16215	1.29282	1.98064
Solyc04g009560	Rab-GTPase-TBC domain (AHRD V3.3 *** A0A200R6A4_9MAGN)	23.2451	17.7885	21.9954	4.58513	6.34818	28.2323	28.8379	16.7865	23.1002
Solyc03g062665	Unknown protein	46.5501	28.6177	48.6513	9.08992	12.5396	31.815	42.4828	26.3658	32.3995
Solyc12g096370	Exocyst subunit Exo70 family protein (AHRD V3.3 *** A0A2G3B4Y0_CAPCH)	11.6455	7.75533	10.4382	3.63989	5.01204	8.74672	12.8347	7.38587	9.08102
Solyc08g029090	B3 domain-containing protein (AHRD V3.3 *-* A0A1Q3DFU3_CEPFO)	9.83539	4.57744	16.026	0.634875	0.873611	6.47777	12.4026	6.29736	10.3428
Solyc11g072690	LES294902 3-desoxy-D-manno octulosonic acid-8-phosphate synthase	14.5167	9.05066	19.2197	2.42886	3.34011	16.7692	20.0322	9.62254	12.1178
Solyc02g094580	Nodulation receptor kinase (AHRD V3.3 *-* A0A1J3FTW3_NOCCA)	3.73534	1.57815	3.53679	0.709369	0.972812	4.81036	3.72822	1.83356	4.04679
Solyc03g116900	Metal transporter Nramp3 (AHRD V3.3 *** A0A2G2WQR3_CAPBA)	36.6484	19.4028	33.5176	4.9985	6.85034	30.3229	27.9283	18.2767	23.0783
Solyc06g005150	ascorbate peroxidase	131.399	88.0684	144.718	28.5812	39.1409	130.502	140.569	91.7533	131.259
Solyc07g032170	1-acylglycerol-3-phosphate O-acyltransferase (AHRD V3.3 *-* A0A2G2YMS0_CAPAN)	51.3742	25.9752	47.432	6.4086	8.76695	38.9539	39.7972	24.8399	28.2739
Solyc03g115330	Unknown protein	8.35641	4.63546	10.0648	1.86346	2.54654	8.53523	5.93359	5.00173	6.07579
Solyc03g097130	Protein kinase superfamily protein (AHRD V3.3 *** A0A2U1LHG7_ARTAN)	11.8521	6.92937	7.79245	3.37232	4.59143	7.66981	8.45259	5.65764	6.5082
Solyc02g091670	Octicosapeptide/Phox/Bem1p family protein (AHRD V3.3 *-* A0A1P8BCE3_ARATH)	47.6462	58.9047	63.4124	14.3113	19.4277	55.4923	119.182	45.1417	46.3329
Solyc06g054020	p-loop containing nucleoside triphosphate hydrolases superfamily protein (AHRD V3.3 *** A0A1P8AMM9_ARATH)	19.8552	11.941	28.2413	1.20516	1.62912	24.2707	21.1743	4.32033	30.4219
Solyc09g018230	RING-type E3 ubiquitin transferase (AHRD V3.3 *** A0A2G3C1I1_CAPCH)	3.99266	3.13342	3.98321	1.24853	1.68719	5.86703	7.77633	3.51009	4.76578
Solyc01g005120	Xyloglucan endotransglucosylase/hydrolase (AHRD V3.3 *** A0A2G3AYH1_CAPCH)	4.41857	4.07781	9.11186	0.303002	0.40898	11.4979	11.0669	3.91421	7.14559
Solyc06g053660	HR-like lesion-inducing protein (AHRD V3.3 *** A0A2K3PBG2_TRIPR)	36.563	21.958	42.4463	9.39269	12.6565	31.7958	43.9021	26.0446	32.0506
Solyc02g071120	O-acetyltransferase family protein (AHRD V3.3 *** A0A2U1PD69_ARTAN)	34.9202	24.7335	34.411	10.1404	13.6354	37.5608	40.2108	26.895	29.5704
Solyc02g091000	Late embryogenesis abundant protein (AHRD V3.3 *** A0A200QZD5_9MAGN)	26.2347	23.9774	25.5994	10.9323	14.6985	35.1262	49.4182	18.7011	24.7086
Solyc02g080500	hypothetical protein (AHRD V3.3 *** AT1G61900.1)	11.0199	5.38831	11.5054	0.637914	0.855538	11.35	15.4068	7.66782	11.1627
Solyc12g095810	Protein NRT1/ PTR FAMILY 1.1 (AHRD V3.3 *** A0A2G3B4H5_CAPCH)	2.66153	1.192	1.07884	0.510104	0.682609	3.3518	1.38008	0.850053	1.36314
Solyc03g081300	Mitochodrial transcription termination factor-related protein (AHRD V3.3 *** A0A2U1LA74_ARTAN)	10.94	11.5178	12.7597	4.33839	5.80303	14.5361	15.8176	9.2972	12.2878
Solyc03g097930	Unknown protein	10.8228	3.36172	17.3109	0.291172	0.389182	17.1349	18.8387	5.33398	7.48103
Solyc06g060830	Homeobox-leucine zipper protein HAT2 (AHRD V3.3 *** A0A2G2WJU4_CAPBA)	4.32177	2.28848	5.15428	0.246476	0.327253	4.52561	6.83122	1.07117	1.02566
Solyc05g046330	Dolichyl-diphosphooligosaccharide--protein glycosyltransferase subunit 2 (AHRD V3.3 *** A0A2G3CGY3_CAPCH)	39.0855	22.1413	35.6658	6.67756	8.86566	32.0767	34.847	23.8302	33.5737
Solyc08g008210	vacuolar proton ATPase subunit E	177.186	119.259	181.948	42.4789	56.2038	172.525	208.544	119.749	161.478
Solyc08g005490	S-adenosyl-L-methionine-dependent methyltransferases superfamily protein (AHRD V3.3 *** A0A2U1NU97_ARTAN)	73.9495	36.5082	81.0647	6.28721	8.31741	66.5	104.119	33.0129	52.1115
Solyc07g007690	Chloride channel protein (AHRD V3.3 *** A0A328D084_9ASTE)	2.71896	2.5037	3.17913	0.834655	1.09982	3.08997	3.69843	2.1648	2.76891
Solyc01g098610	glutathione synthetase 2	15.7216	10.5733	17.4225	3.29046	4.32523	17.8304	18.6523	11.1374	14.8847
Solyc09g010140	Senescence regulator (AHRD V3.3 *** A0A2U1NM20_ARTAN)	23.33	18.9178	52.9474	6.56138	8.60612	29.5784	34.1017	22.4991	33.3706
Solyc11g066740	protein RETICULATA, chloroplastic-like (AHRD V3.3 *** A0A2I4ELL8_9ROSI)	22.4448	17.3417	26.3205	8.24844	10.8108	25.004	26.6676	15.7481	23.9434
Solyc03g062660	Leucine-rich repeat receptor-like protein kinase family protein (AHRD V3.3 *** A0A2U1NYP5_ARTAN)	2.19028	1.26013	2.04612	0.276696	0.361582	1.1313	2.12932	0.597391	1.92782
Solyc04g055110	ARM-repeat/Tetratricopeptide repeat (TPR)-like protein (AHRD V3.3 *** A0A2U1PVE7_ARTAN)	19.9333	14.4383	21.4343	3.24579	4.22419	23.4057	20.6049	13.3626	17.7448
Solyc12g088900	Succinate dehydrogenase subunit 5, mitochondrial (AHRD V3.3 *** A0A2G2VHS1_CAPBA)	37.9708	30.918	36.7688	13.6301	17.7344	41.4584	43.4522	31.756	34.9367
Solyc04g049720	Leukotriene A-4 hydrolase-like protein (AHRD V3.3 *** A0A1U8ELP4_CAPAN)	13.8015	9.08952	15.1474	4.55311	5.91034	14.6973	14.8688	8.33592	13.9814
Solyc07g019530	Afadin/alpha-actinin-binding protein (AHRD V3.3 *** A0A2U1PE59_ARTAN)	23.0663	11.6656	18.4561	4.51833	5.85982	16.6527	17.7351	9.74351	15.0858
Solyc11g045110	Sucrose-phosphate synthase family protein (AHRD V3.3 *** A0A2U1M1C4_ARTAN)	4.83387	3.55544	14.5338	0.385249	0.499051	4.57886	13.773	2.91323	4.90701
Solyc08g065350	Histone deacetylase (AHRD V3.3 *** A0A2G2Z7K8_CAPAN)	24.2102	12.0286	19.993	5.04851	6.53538	16.8452	26.6321	13.0676	11.4548
Solyc03g044470	red chlorophyll catabolite reductase	17.8579	14.0681	22.4065	2.87942	3.72034	17.8916	17.5384	10.9368	19.2502
Solyc05g007180	jasmonic acid 1	5.0715	1.11796	4.28213	0.438005	0.561677	3.44897	6.13372	0.40392	1.49341
Solyc10g084690	ADP-ribosylation factor GTPase-activating protein 1 (AHRD V3.3 *** A0A1U8EA26_CAPAN)	21.7162	9.0908	19.0924	4.48076	5.74511	21.046	22.3699	8.68594	10.6134
Solyc06g064440	RING/U-box superfamily protein (AHRD V3.3 *-* A0A1P8B8Z6_ARATH)	13.9227	10.3335	14.2733	4.42097	5.6675	16.9753	14.4073	10.7358	10.4578
Solyc09g011770	RING/FYVE/PHD zinc finger superfamily protein (AHRD V3.3 *-* B6SN54_MAIZE)	2.82074	2.90658	10.0714	0.596429	0.761278	12.5828	11.8026	1.85409	8.32371
Solyc04g015850	Transmembrane protein (AHRD V3.3 *** Q9M2K7_ARATH)	11.7978	1.94324	22.1921	0.826417	1.05294	20.8808	27.836	1.54706	8.28107
Solyc05g052970	S-adenosyl-L-methionine-dependent methyltransferases superfamily protein (AHRD V3.3 *** A0A2U1PR33_ARTAN)	28.3144	17.6002	32.1913	6.51406	8.28987	26.9758	29.8888	17.4423	23.5287
Solyc03g026110	SUN-like protein 8	12.9872	6.60154	25.532	2.0233	2.57439	18.1073	16.9195	11.4591	13.7248
Solyc12g013890	embryo defective 2737 (AHRD V3.3 *** AT5G53860.2)	16.6724	11.4613	18.3447	4.83351	6.14577	14.2564	21.1926	12.34	17.5329
Solyc03g115020	Wiskott-aldrich syndrome family protein, putative (DUF1118) (AHRD V3.3 *** Q9SD79_ARATH)	74.4061	44.6587	69.8247	7.6127	9.67229	55.6264	79.2573	42.3409	76.6516
Solyc01g103760	magnesium transporter NIPA (DUF803) (AHRD V3.3 *** AT4G13800.8)	14.9071	12.6319	13.5055	6.30072	8.00527	20.2886	25.0964	13.1959	11.8323
Solyc09g042710	Weak chloroplast movement under blue light protein (DUF827) (AHRD V3.3 *** A0A1P8AX38_ARATH)	2.86582	1.5902	4.30621	0.604261	0.766427	2.37267	2.24731	1.21229	3.8157
Solyc01g106810	short hypocotyl in white light1 (AHRD V3.3 *-* AT1G69935.1)	17.1967	9.02115	9.5879	4.2199	5.33246	9.48592	11.5362	5.6092	10.1115
Solyc12g098340	Pectinesterase (AHRD V3.3 *** A0A2G2VIL1_CAPBA)	26.6159	12.4906	43.4818	4.46389	5.60167	37.3733	38.538	6.22159	19.5366
Solyc10g044710	TPR repeat (AHRD V3.3 *** B6SRQ6_MAIZE)	13.035	9.55972	13.6501	2.58357	3.23172	13.5651	17.6515	10.5224	12.2627
Solyc02g091030	Nuclear transcription factor Y subunit C-2 (AHRD V3.3 *-* A0A2G3D858_CAPCH)	40.6746	21.0796	31.3074	8.11702	10.1308	43.951	46.1022	25.2362	22.2341
Solyc02g089680	Protein trichome birefringence-like 19 (AHRD V3.3 *** A0A2G3ABU9_CAPAN)	26.8243	33.0682	29.3239	12.2383	15.2612	43.2167	73.0503	29.1966	30.5762
Solyc11g072240	Calmodulin 4	199.181	171.6	242.182	54.3228	67.443	327.272	264.241	109.782	213.6
Solyc07g045350	Acetyl-CoA C-acetyltransferase (AHRD V3.3 *** D9U856_BACMN)	20.3865	11.2587	22.4476	2.95885	3.66205	34.0308	42.1449	10.0866	31.0622
Solyc06g076140	Metallothionein-like protein (AHRD V3.3 *-* A8DUB1_SOLLC)	773.892	422.602	1342.94	67.9331	83.9954	1964.61	1431.76	239.528	822.032
Solyc09g018690	ATP-dependent DNA helicase (AHRD V3.3 *** A0A2G2YTX4_CAPAN)	7.88012	6.48655	8.21324	3.02863	3.72683	6.80911	11.2177	5.26528	7.5542
Solyc01g109440	Unknown protein	7.20427	5.2604	7.67007	2.52946	3.10525	9.35518	11.2526	6.09386	5.6059
Solyc08g083350	50S ribosomal protein L11, chloroplastic (AHRD V3.3 *** A0A2G3AD25_CAPAN)	36.2876	29.2739	32.0971	14.6906	18.0253	33.687	37.4829	18.4525	33.7187
Solyc09g082780	Aluminum induced protein with YGL and LRDR motifs (AHRD V3.3 *** Q9LIL3_ARATH)	61.5318	42.176	96.0024	16.801	20.6064	62.9334	80.8189	35.5051	54.4021
Solyc03g077920	C2 calcium/lipid-binding plant phosphoribosyltransferase family protein (AHRD V3.3 *** A0A061EXN6_THECC)	9.97834	5.00911	14.2388	0.746573	0.914699	16.8454	18.4129	4.583	4.69209
Solyc01g005020	Salt Overly Sensitive 1	28.1103	13.8515	23.342	5.78106	7.08086	24.3866	26.8081	16.3183	22.6656
Solyc04g071420	Thioredoxin superfamily protein (AHRD V3.3 *** AT2G31840.2)	11.3277	7.89061	11.1827	2.21441	2.70992	8.00279	9.83662	6.77066	11.61
Solyc11g011960	UTP--glucose-1-phosphate uridylyltransferase (AHRD V3.3 *** Q5F1U6_SOLTU)	248.812	142.452	210.502	60.3844	73.6087	221.182	267.585	157.441	166.087
Solyc10g076270	Regulatory-associated protein of TOR 1 (AHRD V3.3 *-* A0A2G2VZ40_CAPBA)	15.3724	12.3789	17.3599	4.53103	5.48577	18.5905	19.6762	12.1601	12.7435
Solyc01g104020	Embryo-specific protein (AHRD V3.3 *** A0A2K3LK15_TRIPR)	29.832	23.6307	42.738	7.91471	9.57706	36.0217	46.1304	22.1005	39.7785
Solyc12g044455	TMV resistance protein N (AHRD V3.3 *-* A0A2G3DF54_CAPCH)	7.71328	4.53201	6.61867	2.12799	2.57129	6.39467	9.46693	4.97818	4.37816
Solyc08g061800	hypothetical protein (AHRD V3.3 *-* AT2G26340.2)	11.2599	8.77293	10.7215	3.22642	3.89165	12.7719	13.8177	8.99924	11.1381
Solyc02g083570	Ubiquitin-conjugating enzyme (AHRD V3.3 *** A0A200RAU7_9MAGN)	15.7773	11.8166	22.6661	2.25667	2.72063	32.6065	29.0933	2.86129	5.41264
Solyc06g076640	Tubulin beta chain (AHRD V3.3 *** A0A1U8H9E6_CAPAN)	54.6067	24.5457	77.1379	12.0453	14.5012	55.4458	59.5726	27.426	44.7461
Solyc04g008110	Histidine kinase 4 (AHRD V3.3 *** A0A2G3CFA2_CAPCH)	14.6316	7.63977	11.3854	0.68326	0.818399	14.606	13.1354	6.3508	9.76665
Solyc01g094200	Malic enzyme (AHRD V3.3 *** A0A2G3BT53_CAPCH)	53.2422	37.403	61.1864	16.6466	19.8767	56.6006	71.5422	42.5681	41.0481
Solyc11g011230	F-box domain-containing protein/FBD domain-containing protein (AHRD V3.3 *** A0A1Q3BUG5_CEPFO)	10.664	4.76601	15.9906	1.70777	2.03252	7.09353	13.5891	5.64924	7.68902
Solyc11g010430	Dihydrofolate reductase-like protein (AHRD V3.3 *** A0A2K3MS55_TRIPR)	14.0051	15.6131	43.7034	2.41432	2.85908	19.442	21.1693	9.80206	24.0936
Solyc01g005100	2-oxoglutarate (2OG) and Fe(II)-dependent oxygenase superfamily protein (AHRD V3.3 *** AT1G68080.1)	13.2818	7.40677	17.2385	3.61236	4.27235	12.3497	15.9342	6.93481	11.5207
Solyc03g071750	3-phosphoinositide-dependent protein kinase 1 (AHRD V3.3 *** A0A2G3CUY0_CAPCH)	2.20087	0.888193	2.48404	0.424738	0.49972	2.28777	2.04117	1.09196	2.06671
Solyc09g055910	D-amino acid dehydrogenase (AHRD V3.3 *** A0A1J3CZD8_NOCCA)	14.1822	7.61608	11.9957	2.08817	2.44949	11.4118	15.0803	7.37636	13.7891
Solyc07g049730	Transmembrane protein, putative (DUF1068) (AHRD V3.3 *** F4JGC5_ARATH)	119.819	97.668	115.061	38.9383	45.489	152.602	160.139	114.649	105.299
Solyc01g006630	NAD(P)-binding Rossmann-fold superfamily protein (AHRD V3.3 *** A0A2U1KNW2_ARTAN)	18.0958	12.6793	21.0719	2.74282	3.19839	18.6795	19.0474	13.0781	19.1198
Solyc01g095010	Sphingoid long-chain bases kinase 2, mitochondrial (AHRD V3.3 *** A0A2G3BT73_CAPCH)	8.78122	7.68928	11.8176	3.25403	3.78611	9.92107	8.83159	5.4427	7.2133
Solyc07g047770	Histidine kinase 2 (AHRD V3.3 *** A0A2G2Z2M2_CAPAN)	10.4402	10.8003	23.2171	2.46492	2.86711	20.357	29.1291	13.5062	20.0337
Solyc10g086520	expansin 6	8.64725	10.8872	10.0405	1.41629	1.64488	17.671	31.7785	8.08275	8.72148
Solyc03g025730	Tubulin beta chain (AHRD V3.3 *** A0A1U8FRZ9_CAPAN)	23.7039	17.2309	41.5862	7.16583	8.31778	37.4003	54.2528	12.7255	21.6019
Solyc01g080290	AWPM-19-like family protein (AHRD V3.3 *** Q8LG79_ARATH)	2.21674	0.219242	0.380513	0.0639581	0.0741969	3.85151	13.9882	0.363217	1.51935
Solyc02g078760	hypothetical protein (AHRD V3.3 *** AT1G11125.1)	5.2895	1.91707	1.88232	0.0630348	0.0731258	3.7395	4.27302	0.561182	1.11636
Solyc12g010730	DUF789 domain-containing protein (AHRD V3.3 *** A0A1Q3CP56_CEPFO)	59.47	41.55	59.8144	7.39865	8.57174	71.3821	74.6064	39.5017	45.2311
Solyc04g009820	GRF1-interacting factor 1 (AHRD V3.3 *-* A0A2G2ZG76_CAPAN)	8.27372	3.72602	6.9778	0.980799	1.13511	5.10607	11.965	4.23009	10.4075
Solyc05g051240	aspartic proteinase PCS1 (AHRD V3.3 *** A0A1U8GYE6_CAPAN)	29.7667	41.3917	74.4744	3.16203	3.65675	69.2615	168.55	54.6703	71.1293
Solyc04g082880	Pyrophosphate--fructose 6-phosphate 1-phosphotransferase subunit alpha (AHRD V3.3 *** A0A1U8GHK4_CAPAN)	32.0294	24.2795	38.6314	7.7369	8.94045	38.9607	34.9126	21.4531	44.5329
Solyc04g074720	FAM91 carboxy-terminus protein (AHRD V3.3 *** AT1G35220.3)	8.16592	5.10112	6.72029	2.10562	2.42552	9.76894	10.1822	7.46398	8.41741
Solyc10g085910	Heavy metal transport/detoxification superfamily protein (AHRD V3.3 *-* B6T8A4_MAIZE)	49.612	40.8883	70.027	11.6324	13.3726	56.9692	92.5639	28.8525	34.4123
Solyc11g045100	tropomyosin (AHRD V3.3 *** AT1G33500.3)	10.7315	8.42484	18.1406	2.36263	2.71237	9.59416	16.9221	9.80411	9.7226
Solyc09g055930	monocopper oxidase-like protein SKU5 (AHRD V3.3 *** A0A2I4E6T4_9ROSI)	9.25303	5.34737	9.97114	0.828957	0.950105	8.7042	9.90156	4.03626	8.49502
Solyc02g087190	Peroxidase (AHRD V3.3 *** K4BBM6_SOLLC)	14.2835	17.098	26.1054	4.21149	4.82136	71.8022	106.753	17.2929	26.0822
Solyc06g073130	RNA-binding ASCH domain protein (AHRD V3.3 *** F4IR54_ARATH)	8.48804	6.93709	12.4862	2.95226	3.37837	11.6279	11.6501	8.20855	10.3577
Solyc01g067630	NAD(P)-binding Rossmann-fold superfamily protein (AHRD V3.3 *** Q8VZB1_ARATH)	10.9408	9.3156	14.4754	3.02708	3.45994	11.1467	13.4228	6.61955	14.588
Solyc01g100970	Peptidase C15 (AHRD V3.3 *** A0A200R1U9_9MAGN)	377.321	213.849	309.882	83.3651	95.0757	273.515	417.456	247.744	223.166
Solyc12g010740	protein STRUBBELIG-RECEPTOR FAMILY 3-like (AHRD V3.3 *** A0A1U8E575_CAPAN)	92.4349	118.296	205.141	11.8214	13.4102	126.064	190.964	85.0335	98.3479
Solyc12g005150	Pollen Ole e 1 allergen and extensin family protein (AHRD V3.3 *** A0A2U1LZ35_ARTAN),Pfam:PF01190	50.3688	34.3823	75.5991	15.6931	17.7704	54.9793	84.2526	45.7871	61.5071
Solyc06g076610	RING/FYVE/PHD zinc finger superfamily protein (AHRD V3.3 *-* B6SN54_MAIZE)	4.15041	2.56045	5.12932	0.945356	1.06979	5.13819	5.18761	2.15446	6.65128
Solyc03g118640	Ketose-bisphosphate aldolase class-II family protein (AHRD V3.3 *** Q8VYC5_ARATH)	14.6254	8.53557	17.7221	1.91127	2.16201	19.2236	22.3535	10.2874	14.4389
Solyc09g073030	Unknown protein	18.9448	38.629	43.8643	2.15307	2.42463	41.5266	69.2091	18.246	21.1498
Solyc01g087600	transmembrane protein%2C putative (DUF288) (AHRD V3.3 *** AT2G41770.1)	13.4002	8.74918	12.6481	3.89563	4.37065	11.2854	10.5863	9.45797	11.007
Solyc09g098450	Lipase class 3 family protein (AHRD V3.3 *** A0A1P8AU29_ARATH)	14.861	9.3242	16.75	3.64413	4.08691	15.6987	17.9467	9.36479	14.0789
Solyc12g015860	farnesyl pyrophosphate synthase	38.4422	16.5739	63.4127	1.51232	1.69035	62.9403	75.8858	11.3981	30.2531
Solyc03g111380	Tubulin gamma chain (AHRD V3.3 *** Q1HMQ7_TOBAC)	4.5933	2.71014	4.41038	1.36739	1.52773	4.53951	4.68237	1.36642	3.22067
Solyc07g007300	Methyltransferase-like (AHRD V3.3 *** Q67W64_ORYSJ)	14.6154	11.7734	18.1628	5.36755	5.98567	14.3484	11.8427	7.73612	14.8411
Solyc02g070540	DUF642 domain-containing protein (AHRD V3.3 *** A0A1Q3DKA7_CEPFO)	7.43887	2.8993	15.7471	0.572336	0.637704	26.5423	27.1718	4.29607	8.58267
Solyc04g077780	LIM domain-containing protein (AHRD V3.3 *** A0A1Q3ALK2_CEPFO)	67.3931	26.1262	173.141	6.86631	7.60793	72.3046	210.717	23.8113	65.844
Solyc07g065010	Lipid-binding serum glycoprotein (AHRD V3.3 *** A0A200RBG7_9MAGN)	42.8346	23.6723	39.6825	8.22137	9.09211	30.9117	38.2268	27.132	32.7124
Solyc05g013220	3-ketoacyl-CoA synthase (AHRD V3.3 *** A0A2G2VLA8_CAPBA)	12.5394	8.21529	12.8019	2.67285	2.93778	14.6591	13.8642	6.62767	7.10109
Solyc03g114740	BSD domain-containing protein (AHRD V3.3 *** A0A2U1LI52_ARTAN)	11.9022	5.45181	7.61086	2.65381	2.91612	9.39813	13.4295	7.24892	8.10613
Solyc09g010350	N-lysine methyltransferase (AHRD V3.3 *** Q9FNA6_ARATH)	17.9487	10.2055	18.9516	4.5967	5.03944	13.5559	18.0642	12.9545	15.7768
Solyc01g089980	ELMO/CED-12 family protein (AHRD V3.3 *** Q8VZ78_ARATH)	35.2167	26.5306	64.4755	12.0755	13.2294	47.9204	69.2808	30.5393	33.2355
Solyc02g080490	Protein DETOXIFICATION (AHRD V3.3 *** A0A328DGG9_9ASTE)	5.27588	4.1362	16.0396	0.570297	0.62397	8.63391	14.6538	3.43452	5.03084
Solyc01g109450	Pseudouridine kinase (AHRD V3.3 *** A0A1J3EB77_NOCCA)	9.1683	6.78945	8.8697	1.93022	2.10776	10.6226	12.098	6.88685	8.16101
Solyc01g080240	mitogen-activated protein kinase 13	52.7245	33.126	39.7027	16.6551	18.1228	35.6401	39.5462	30.1294	28.3203
Solyc05g056480	2-oxoisovalerate dehydrogenase subunit alpha 2, mitochondrial (AHRD V3.3 *** A0A2G2Y480_CAPAN)	38.5832	16.5202	30.4006	7.08324	7.70375	22.1405	34.0627	5.3041	17.7146
Solyc07g055050	ATP synthase protein I-related protein (AHRD V3.3 *** A0A2U1Q771_ARTAN)	4.54152	2.96236	18.6206	0.693181	0.753215	12.6116	17.8416	2.86592	10.253
Solyc01g103750	ATP phosphoribosyltransferase (AHRD V3.3 *** O46887_NOCGO)	30.2266	19.0274	35.7131	2.80717	3.04552	33.7944	43.9024	18.1574	32.4455
Solyc01g110060	Purple acid phosphatase (AHRD V3.3 *** A0A0C5AJS1_SOLLC)	3.1445	1.40447	2.18828	0.371634	0.399952	3.95005	3.192	0.335808	1.68189
Solyc08g061640	transmembrane protein (AHRD V3.3 *** AT5G21910.1)	4.14716	0.422596	7.33887	0.0982694	0.105534	7.23331	7.70549	0.909434	1.0767
Solyc02g072180	RAB GTPase (AHRD V3.3 *** A0A2U1Q460_ARTAN)	13.1219	6.68446	13.2354	1.82505	1.93805	13.0028	12.6047	4.07263	10.3261
Solyc03g006560	Alpha/beta-Hydrolases superfamily protein (AHRD V3.3 *** O04083_ARATH)	17.1811	9.62013	20.9983	3.93855	4.16797	16.2163	18.8005	12.2065	15.0364
Solyc02g077760	Unknown protein	134.821	150.473	364.196	60.6361	63.6652	213.553	356.384	257.079	198.857
Solyc07g006810	Adenosylmethionine-8-amino-7-oxononanoate aminotransferase (AHRD V3.3 *** S8C9K2_9LAMI)	4.44634	1.73202	3.91034	0.488632	0.511581	2.80595	3.55052	1.51895	3.48755
Solyc01g111340	Endo-1,4-beta-xylanase (AHRD V3.3 *** A0A1J3CP06_NOCCA)	3.82032	2.5452	1.30385	0.254735	0.265621	16.3677	10.4537	1.83988	2.03169
Solyc12g011320	Glutathione S-transferase (AHRD V3.3 *** Q9FQE8_SOYBN)	32.0624	15.8308	44.7141	7.82418	8.15426	13.1258	15.041	9.57728	23.871
Solyc05g013210	Ribonuclease (AHRD V3.3 *** Q4ADQ2_9CARY)	13.1288	9.49415	15.0663	3.83591	3.9691	17.5628	16.5875	8.52248	9.7259
Solyc07g041970	Subtilisin-like protease (AHRD V3.3 *** A0A1J3J113_NOCCA)	28.498	12.4498	30.1613	2.92486	3.02536	40.0645	35.8965	15.5103	30.6842
Solyc11g066820	Glucomannan 4-beta-mannosyltransferase 2 (AHRD V3.3 *** A0A1U8HBW8_CAPAN)	17.5838	32.8294	65.4641	4.50418	4.64885	63.3616	52.6008	17.9135	39.9353
Solyc06g066620	Protein CURVATURE THYLAKOID 1C, chloroplastic (AHRD V3.3 *** A0A2G2WLI3_CAPBA)	85.7395	50.2022	48.3596	23.1306	23.8281	52.1929	57.9351	35.527	48.677
Solyc03g123710	Unknown protein	102.329	56.5548	145.434	15.1557	15.589	69.378	77.5498	22.2351	66.2136
Solyc03g006500	Protein kinase domain (AHRD V3.3 *** A0A200PQT3_9MAGN)	27.3546	22.3419	21.2888	11.2366	11.5269	44.1824	36.6468	25.5974	19.2447
Solyc01g106000	Nicotinamidase 1 (AHRD V3.3 *** A0A1U8DWC4_CAPAN)	114.991	114.965	226.649	40.107	41.0789	156.862	201.912	101.504	145.57
Solyc03g116870	NAD(P)H dehydrogenase subunit 48 (AHRD V3.3 *** A0A0F7GZU3_9ROSI)	6.29776	3.26556	8.71074	0.638768	0.652569	7.59694	7.85104	4.04469	9.6672
Solyc03g116670	Tetratricopeptide repeat (TPR)-like superfamily protein (AHRD V3.3 *-* F4K464_ARATH)	158.411	80.0485	278.876	14.2418	14.5453	178.51	337.757	97.1171	153.118
Solyc04g050990	F-box domain, Phloem protein 2-like protein (AHRD V3.3 *** A0A2U1PQ05_ARTAN)	5.08783	1.14368	7.6168	0.368942	0.375736	5.31328	9.04305	1.64455	2.27267
Solyc08g077430	ephrin type-B receptor (AHRD V3.3 *** AT5G11700.2)	26.0446	14.3942	37.0558	3.83539	3.88807	38.8519	42.0933	16.5119	20.0676
Solyc10g074790	Auxin efflux carrier family protein (AHRD V3.3 *** A0A2K3N023_TRIPR)	263.536	132.02	470.762	34.2118	34.6643	340.546	332.192	95.2059	199.476
Solyc05g006920	Protein NRT1/ PTR FAMILY 2.13 (AHRD V3.3 *** A0A1U8EVJ4_CAPAN)	38.235	21.4418	76.7853	5.59265	5.66283	54.0538	55.5153	14.1327	31.5294
Solyc10g078600	Jacalin-related lectin 3 (AHRD V3.3 *** A0A2G2Y0W6_CAPAN)	27.9287	9.21428	29.9341	2.59194	2.61812	28.6509	47.5456	8.69092	12.3211
Solyc03g078000	Vacuolar glucose transporter 1	42.1021	24.3535	29.8895	10.1649	10.2392	37.6829	40.3915	18.0327	23.6121
Solyc05g055940	Protein PHR1-LIKE 1 (AHRD V3.3 *** A0A2G3CIW3_CAPCH)	42.9373	23.686	40.8955	9.62886	9.67404	31.2038	34.6329	24.2219	30.9335
Solyc04g064890	Unknown protein	17.5472	7.09677	23.7957	0	0	21.8415	18.8475	1.52542	8.22188
Solyc01g011105	CLAVATA3/ESR (CLE)-related protein 25-like (AHRD V3.3 *-* A0A2I4EI69_9ROSI)	4.60724	1.66692	9.76427	0	0	1.89026	5.69473	0	1.18437
Solyc05g056477	NAC domain-containing protein (AHRD V3.3 *** A0A2K3LLY1_TRIPR)	6.05534	1.21176	1.62616	0	0	4.61481	2.66789	0.241541	2.03624
Solyc10g080980	WAT1-related protein (AHRD V3.3 *** K4D2Y5_SOLLC)	1.99802	0.335956	1.17155	0	0	0.888862	0.590584	0.241408	0.130796
Solyc02g089090	Receptor-like protein kinase FERONIA (AHRD V3.3 *** A0A1U8FPY8_CAPAN)	50.7637	25.802	61.8305	12.4715	12.2871	36.5627	61.3461	31.0943	57.2468
Solyc02g090020	stress regulated protein AY873991	11.8048	9.00357	15.7637	3.38263	3.31153	7.24625	11.831	5.89502	9.23436
Solyc05g053970	Amino acid transporter (AHRD V3.3 *** A0A200QES7_9MAGN)	3.09782	2.45849	3.83764	0.627023	0.610031	3.38467	4.39074	1.53553	2.29497
Solyc06g076510	Phosphoserine phosphatase, chloroplastic (AHRD V3.3 *** A0A2G3CBM8_CAPCH),Pfam:PF00702	177.082	129.612	263.946	55.4911	53.808	122.85	98.6078	64.2744	95.0251
Solyc07g063130	Protein kinase domain (AHRD V3.3 *** A0A200QBC6_9MAGN)	10.4688	8.43415	10.9665	3.58283	3.46509	12.3239	16.2323	7.9688	10.7969
Solyc06g060540	AT hook motif DNA-binding family protein (AHRD V3.3 *-* A0A1P8BGC9_ARATH)	3.39001	1.43384	2.56264	0.537921	0.518944	3.51444	3.46792	2.06787	2.7028
Solyc07g006330	Mannosyltransferase (AHRD V3.3 *** A0A2G2YZQ2_CAPAN)	2.03362	1.10421	3.04402	0.167036	0.160621	1.9245	2.65978	1.5779	2.181
Solyc03g078570	Rab family GTPase (AHRD V3.3 *** A0A1Y1IFP9_KLENI)	3.46475	2.06146	5.02405	0.637991	0.612832	3.43562	2.7449	0.99731	3.92113
Solyc11g066380	Protein UPSTREAM OF FLC (AHRD V3.3 *** A0A2G2VLG2_CAPBA)	5.00386	3.35652	6.58919	1.32166	1.26855	5.60274	5.03911	2.38522	5.77122
Solyc01g111280	Cold-shock protein (AHRD V3.3 *-* A0A200RAC1_9MAGN)	14.1507	5.78244	31.3089	0.727174	0.69764	24.3655	45.5928	4.82354	12.461
Solyc03g112210	Unknown protein	45.5485	44.3005	121.884	1.22839	1.17638	44.1589	92.7975	19.5256	44.343
Solyc06g050250	Adenine/guanine permease AZG1 (AHRD V3.3 *** A0A2G2WI90_CAPBA)	2.16731	1.70063	4.22374	0.483191	0.459158	2.25244	1.93897	0.529071	1.31584
[truncated: 316 more rows]
