# Supplementary material for: Transcriptomic analysis in tomato fruit reveals divergences in genes involved in cold stress response and fruit ripening
Source: Front Plant Sci. 2023 Jul 28;14:1227349. doi: 10.3389/fpls.2023.1227349 (PMC10416649; doi:10.3389/fpls.2023.1227349)
Supplement: Supplementary file 1 [file DataSheet_1.zip › Supplementary material_1/Supplementary Table 8.xlsx]

## Sheet: Supplementary Table 8
Supplementary Table 8. List of module VII DEGs		At-harvest	20ºC 14 d	20ºC 1-MCP 14 d	5ºC 14 d	5ºC 1-MCP 14 d	5ºC (14 d)→20ºC (7 d)	5ºC 1-MCP (14 d)→20ºC 1-MCP (7 d)	20ºC 21 d	20ºC 1-MCP 21 d
Gene_ID	Annotation	AH	T20CD14	T20MD14	T5CD14	T5MD14	T5CT20	T5MT20	T20CD21	T20MD21
Solyc02g089490	Unknown protein	7.36707	38.8817	15.626	32.1903	28.4123	31.768	17.179	81.745	35.0344
Solyc06g068540	ATP-dependent DNA helicase (AHRD V3.3 *** Q9ZUI1_ARATH)	6.25781	19.4295	13.5052	14.9266	9.33783	10.4173	7.23411	21.1316	17.6912
Solyc01g088440	RING/U-box superfamily protein (AHRD V3.3 *-* A0A2U1LDD8_ARTAN)	2.66813	8.26936	6.44528	5.76461	1.58065	2.26974	5.21752	6.84928	8.40697
Solyc01g150150	ATP-dependent DNA helicase (AHRD V3.3 *-* A0A2G2XW06_CAPAN)	1.10611	4.29999	2.9383	2.86532	1.43131	4.70552	1.87594	4.80872	2.8422
Solyc10g054670	Unknown protein	57.4539	259.095	212.997	159.76	133.576	122.77	88.9318	263.739	230.862
Solyc07g053497	Unknown protein	1.29088	6.18681	5.7372	3.70175	3.60516	3.64547	3.28466	8.2662	4.7621
Solyc09g098070	MACPF domain-containing protein (AHRD V3.3 *** A0A1Q3AT86_CEPFO)	20.8799	71.2266	53.4343	42.4692	37.3165	43.9327	41.4131	63.4082	70.688
Solyc03g150151	Cytochrome P450 (AHRD V3.3 *-* A0A2U1PE88_ARTAN)	1.7824	50.4599	30.0914	27.666	18.4759	22.5554	15.9191	59.7156	25.3756
Solyc08g076960	Abscisic acid receptor PYL1 (AHRD V3.3 *** A0A2G3DCH7_CAPCH)	3.33111	13.2726	22.2729	7.17811	7.13651	3.10174	5.36392	18.1467	19.3763
Solyc11g007770	Glycosyltransferase family protein 64 protein C5 (AHRD V3.3 *** A0A2G2VEI7_CAPBA)	4.01366	21.218	6.92061	11.2284	8.60579	7.80606	6.77535	25.972	18.0193
Solyc01g091840	UDP-galactose/UDP-glucose transporter 2 (AHRD V3.3 *** A0A2G3DE09_CAPCH)	2.82125	19.0904	8.00701	10.0771	15.8125	13.8147	24.4865	33.013	21.7984
Solyc01g108910	maternal effect embryo arrest 14 (AHRD V3.3 *** AT2G15890.1)	22.0595	595.428	389.96	310.411	316.915	220.159	439.945	808.004	557.199
Solyc02g091700	Hydroxyproline-rich glycoprotein (AHRD V3.3 *** A0A2K3L507_TRIPR)	23.14	108.436	18.5555	55.4649	43.2228	102.475	62.1064	108.706	81.8754
Solyc05g007930	Beta-1,3-galactosyltransferase 15 (AHRD V3.3 *** A0A1U8EV49_CAPAN)	1.84432	10.858	4.64288	5.5383	6.44267	5.75322	5.84707	14.7066	7.49977
Solyc03g044300	APETALA2a	66.5721	367.666	94.4329	186.299	87.8076	292.188	52.6666	312.001	215.099
Solyc03g096050	2-oxoglutarate (2OG) and Fe(II)-dependent oxygenase superfamily protein (AHRD V3.3 *** F4J670_ARATH)	1.51655	8.06829	2.71057	3.40942	5.73917	6.765	3.03701	10.5335	9.74639
Solyc04g077360	G-type lectin S-receptor-like serine/threonine-protein kinase (AHRD V3.3 *** A0A2G2WZY5_CAPBA)	2.03536	10.7561	8.65669	4.75196	7.26646	3.79531	8.09809	13.7476	18.3422
Solyc03g111360	Oxygen-independent coproporphyrinogen-III oxidase-like protein (AHRD V3.3 *** A0A2G3CCW7_CAPCH)	0.9519	4.97664	2.74093	2.42652	2.89011	2.23413	2.663	4.96254	2.62151
Solyc09g082170	Pentatricopeptide repeat-containing protein (AHRD V3.3 *** A0A2G2W250_CAPBA)	1.1331	4.61398	2.63449	2.32166	2.47755	2.89262	1.69138	2.99898	3.70726
Solyc02g038805	RING/U-box superfamily protein (AHRD V3.3 *** A0A2U1LB75_ARTAN)	6.30284	62.8989	64.3208	20.3001	17.5498	42.3336	18.7384	71.3368	65.9214
Solyc11g011990	plastid terminal oxidase	11.912	73.5055	36.6652	36.9806	31.3146	42.4077	23.697	60.5948	57.9011
Solyc02g091180	DUF4228 domain-containing protein (AHRD V3.3 *** A0A1Q3D1C5_CEPFO)	6.64075	109.352	54.6026	33.9996	27.5438	11.9486	30.4564	74.0128	63.5851
Solyc04g074850	ripening regulated protein DDTFR18	10.5448	70.159	32.5906	35.3297	27.7461	71.1718	29.1212	65.6123	38.9914
Solyc05g009490	Unknown protein	3.71394	17.2552	5.44912	8.385	5.12683	2.42503	3.11206	14.726	13.5804
Solyc04g009450	Ethylene-responsive transcription factor (AHRD V3.3 *** A0A2G3CEN0_CAPCH)	0.436462	2.54292	2.19708	1.67322	1.50551	2.39088	1.59046	3.42405	2.02144
Solyc10g055460	Unknown protein	0.485524	3.16975	2.06432	1.14766	1.60358	1.86869	1.0503	2.62748	1.70815
Solyc11g011860	Pentatricopeptide repeat-containing protein (AHRD V3.3 *** A0A2G2VDJ9_CAPBA)	0.955069	3.02532	1.77273	1.80051	1.94646	2.60271	0.814084	2.75756	2.08852
Solyc05g015460	F-box domain-containing protein (AHRD V3.3 *-* A0A2U1LCH7_ARTAN)	5.40346	19.917	16.8061	9.68349	8.53487	8.01984	6.05987	18.2309	20.6518
Solyc01g096270	Cytochrome b5 (AHRD V3.3 *** A0A2G2W6T4_CAPBA)	160.973	339.149	272.41	287.057	255.739	308.281	255.916	454.383	329.57
Solyc01g068490	RING-type E3 ubiquitin transferase (AHRD V3.3 *** A0A200RD53_9MAGN)	4.38914	12.6807	5.7237	7.23915	8.56211	6.78434	6.1422	19.0694	14.3664
Solyc04g074190	Protein phosphatase 2C family protein (AHRD V3.3 *** A0A2U1PV28_ARTAN)	3.43499	13.4533	6.4708	5.58003	7.3188	5.0254	4.21576	13.8274	10.5574
Solyc10g007730	forkhead-associated domain protein (AHRD V3.3 *** AT1G06510.1)	5.13014	11.3411	8.93684	8.21578	6.4196	8.80023	5.55386	11.5874	9.90268
Solyc04g011530	Cytochrome oxidase complex assembly protein (AHRD V3.3 *** Q9SK63_ARATH)	14.5424	35.8327	22.5517	22.2202	22.8256	23.0265	17.5344	40.7962	33.4398
Solyc01g104500	DUF1644 domain-containing protein (AHRD V3.3 *-* A0A1Q3BHE3_CEPFO)	138.754	332.811	248.811	210.717	214.18	260.233	152.107	345.104	270.903
Solyc10g006290	constitutive plastid-lipid associated protein	54.6362	128.488	61.7817	80.1442	68.9109	107.277	66.2857	110.093	97.4958
Solyc04g082820	ARID/BRIGHT DNA-binding domain (AHRD V3.3 *-* A0A200PS47_9MAGN)	21.3304	47.5217	32.2921	30.8456	34.9204	32.6484	26.9139	40.2637	39.1615
Solyc03g007980	Site-determining protein (AHRD V3.3 *** A0A2I4HG12_9ROSI)	15.4731	40.2126	25.2639	21.7807	23.0466	17.4435	17.0111	33.2457	29.8451
Solyc06g009335	Unknown protein	22.6135	51.1734	46.4452	27.3782	33.4076	45.5239	38.4935	55.9629	60.4196
Solyc07g055660	glycine-rich protein (AHRD V3.3 *-* AT3G06780.1)	26.7509	56.7718	44.9915	31.0405	41.0496	34.9795	33.3941	48.4881	46.8556
Solyc10g076300	CASP-like protein (AHRD V3.3 *** A0A1Q3C9H0_CEPFO)	7.84732	23.0437	15.434	8.8401	13.8231	13.6176	6.28359	24.4808	19.1167
Solyc06g073760	Glycosyl hydrolase family protein (AHRD V3.3 *** A0A1P8BG25_ARATH)	7.45221	2.76205	4.97194	7.00292	3.59366	6.39146	6.49132	1.62919	2.97972
Solyc06g076100	Protein phosphatase 2C (PP2C)-like domain (AHRD V3.3 *** A0A200Q711_9MAGN)	25.8741	11.7709	15.174	23.6319	19.2248	19.0062	24.2799	13.1644	16.1486
Solyc06g051840	Solanum lycopersicum Cytokinin Response Factor 6	5.00409	0.473948	0.804775	4.34933	1.76468	2.81119	4.18206	0.509646	0.600347
Solyc02g092040	Receptor-like protein kinase (AHRD V3.3 *** A0A2K3PDB7_TRIPR)	4.35797	1.21535	3.81307	3.74095	4.80984	2.90385	5.99434	1.00248	2.27964
Solyc05g053180	SsrA-binding protein (AHRD V3.3 *** Q9LUN9_ARATH)	3.27807	0.254193	1.67083	2.72416	0.99921	1.50795	2.94034	0.242696	1.15267
Solyc01g108390	Trypsin/subtilisin inhibitor (AHRD V3.3 *** A0A2G3AU57_CAPCH)	4.79788	0.533973	1.20224	3.98566	4.29753	8.29544	5.40808	0.396581	0.55187
Solyc02g082480	glutamate receptor-like 3.5	12.6374	4.15258	7.81445	10.2573	9.39846	8.11293	7.62485	3.15069	6.85172
Solyc09g075560	Hexosyltransferase (AHRD V3.3 *** A0A2G3BWD5_CAPCH)	6.47199	0.698906	4.20513	5.13265	8.80589	4.64066	12.8981	1.22015	2.052
Solyc11g066280	ribosome production factor 1 (AHRD V3.3 *** A0A2I4FRK6_9ROSI)	41.562	9.84038	34.8818	32.6813	33.9236	25.6584	43.4191	15.627	22.4336
Solyc03g044480	Cyclin-dependent kinase inhibitor 1 (AHRD V3.3 --* KRP1_ARATH)	2.33161	0	1.43823	1.77411	1.32033	0.620048	1.80753	0.133355	0.62605
Solyc03g097190	WEB family protein, chloroplastic (AHRD V3.3 *** A0A2G2VB89_CAPBA)	44.1214	17.3488	33.164	33.3196	29.6162	32.437	37.7159	18.3232	24.9804
Solyc12g011280	Chlorophyll a-b binding protein, chloroplastic (AHRD V3.3 *** A0A0F7H004_9ROSI)	4.08233	0.495406	0.692976	3.05211	3.30033	1.85857	4.57751	0.661131	0.164953
Solyc11g069450	Senescence regulator S40 (AHRD V3.3 *** A0A200QID2_9MAGN)	305.515	78.6316	262.889	225.027	236.459	132.912	289.747	74.9549	83.844
Solyc11g008780	Acetolactate synthase small subunit 1, chloroplastic (AHRD V3.3 *** A0A1U8ET50_CAPAN)	3.10272	1.00256	0.917108	2.27934	2.03622	2.31676	2.18459	0.43144	0.975976
Solyc04g079310	RNA-binding protein 47C (AHRD V3.3 *** A0A2U1PUZ3_ARTAN)	31.192	2.27167	22.9782	22.0246	21.647	13.2619	31.9299	2.93401	6.21396
Solyc04g072034	NAD(P)-binding Rossmann-fold superfamily protein (AHRD V3.3 *** Q9SZ91_ARATH)	62.554	7.4355	17.2678	44.0866	43.5727	36.6452	51.5977	8.74242	8.89118
Solyc10g079560	Glutaredoxin (AHRD V3.3 *** A0A200PSH1_9MAGN)	23.4625	9.90229	21.3821	16.421	21.8893	13.4298	17.0844	14.4855	12.9373
Solyc03g119110	GPI-anchored protein (AHRD V3.3 *** AT3G18050.1)	6.33796	2.39793	6.02729	4.4289	7.4879	3.86283	8.18188	2.95398	4.07857
Solyc08g150139	Long chain acyl-CoA synthetase 6, peroxisomal (AHRD V3.3 *-* A0A2G2W0D7_CAPBA)	63.1811	26.673	47.2014	43.8754	63.9332	42.9027	67.4038	29.7926	30.1856
Solyc02g086270	Protein kinase family protein (AHRD V3.3 *** A0A2U1MH78_ARTAN)	6.74279	1.46988	2.39949	4.58813	4.63141	3.3939	6.08361	0.926048	3.61337
Solyc09g007550	Protein indeterminate-domain 12 (AHRD V3.3 *** A0A2G2V7B7_CAPBA)	8.48495	1.86577	5.8941	5.72301	4.46537	4.51737	6.56787	1.88858	2.8797
Solyc03g118070	Sucrose nonfermenting 4-like protein (AHRD V3.3 *** A0A2G2XRA5_CAPBA)	14.1825	2.90124	9.12127	9.34695	11.7617	7.19988	13.7729	4.16726	4.04131
Solyc07g063470	hypothetical protein (AHRD V3.3 *** AT1G52855.1)	40.9344	2.13114	17.6778	26.9556	28.352	9.97094	40.0396	0.515875	16.3359
Solyc04g074100	hypothetical protein (AHRD V3.3 *** AT1G23150.1)	130.278	49.6346	71.3179	85.7178	119.326	91.8511	101.824	57.1919	63.8124
Solyc03g117100	PPPDE thiol peptidase family protein (AHRD V3.3 *-* O49393_ARATH)	3.73041	0.214453	3.21582	2.40237	2.49992	2.72966	4.29635	0.368005	0.562061
Solyc11g010790	UDP-glycosyltransferase 91A1 (AHRD V3.3 *** A0A2G2Y5N3_CAPAN)	3.38664	0.249097	3.15052	2.16921	2.51477	0.41532	4.39446	0.353262	0.367128
Solyc07g056340	Protein MEI2-like 5 (AHRD V3.3 *** A0A1U8HKE2_CAPAN)	33.235	11.0447	23.8127	21.0351	26.5297	20.3659	33.7156	13.1204	15.6272
Solyc12g099130	R2R3MYB transcription factor 108	8.38667	2.12293	5.60807	5.29322	4.13408	4.69146	5.93421	2.50738	3.40133
Solyc01g095070	Heavy metal-associated isoprenylated plant protein (AHRD V3.3 *-* A0A2R6R9M9_ACTCH)	35.2454	12.0913	23.4295	21.8146	27.328	20.0733	37.1338	13.1017	13.7827
Solyc04g007150	Glycoside hydrolase family 31 (AHRD V3.3 *** A0A2U1PBY7_ARTAN)	14.7909	4.61365	14.1032	9.03095	13.4296	8.76234	14.2691	2.50049	7.25194
Solyc02g023990	NAD(P)-binding Rossmann-fold superfamily protein (AHRD V3.3 *** A0A2U1KWY0_ARTAN)	2.47723	0.410999	0.736596	1.46969	1.88485	1.8927	1.94214	0.361312	0.422192
Solyc06g068630	F-box protein (AHRD V3.3 *** A0A2G3DAV0_CAPCH)	17.1803	4.36748	11.5218	10.1362	10.2457	8.5528	17.5812	5.31034	8.43543
Solyc02g089020	TCP transcription factor 5	11.1029	1.12949	4.56984	6.30593	6.51638	6.0159	7.29525	1.20108	2.32627
Solyc11g027830	ATP-dependent protease La (LON) domain protein (AHRD V3.3 *** A0A2U1KRZ5_ARTAN)	7.00739	1.30639	6.98447	3.96344	5.01738	3.7803	6.03655	0.826145	2.64976
Solyc06g035720	BAG family molecular chaperone regulator 1 (AHRD V3.3 *** A0A1U8H5I3_CAPAN)	65.4569	5.92604	31.5023	36.9412	60.1455	72.0653	48.1261	6.91948	11.2864
Solyc04g080130	Zinc finger protein (AHRD V3.3 *-* A0A200QCG2_9MAGN)	6.1914	0.92895	1.58746	3.4562	4.11507	3.20812	6.54348	1.51259	1.95122
Solyc11g044560	ABSCISIC ACID-INSENSITIVE 5-like protein 5 (AHRD V3.3 *** A0A1U8GBR9_CAPAN)	126.462	51.116	85.9097	70.4516	106.074	87.6536	135.741	53.3207	64.8621
Solyc06g008710	Cullin 1 (AHRD V3.3 *** X5I3P5_PETHY)	4.07787	0.436073	2.12928	2.24437	2.55348	2.19746	1.84587	0.195037	0.927864
Solyc01g068460	Plant calmodulin-binding-like protein (AHRD V3.3 *** G7IW85_MEDTR)	75.8387	12.3075	75.3936	41.7049	52.6063	39.161	64.2152	9.48106	30.4599
Solyc05g055425	Unknown protein	8.53255	2.25092	8.33287	4.63926	8.40822	4.44736	8.14953	3.5615	3.41247
Solyc08g036507	Unknown protein	36.08	12.1339	23.5456	19.441	25.4548	22.5226	35.2624	12.4096	10.8209
Solyc12g009790	Calcium-dependent lipid-binding (CaLB domain) family protein (AHRD V3.3 *** A0A2U1MY23_ARTAN)	26.4656	4.62017	15.9337	14.2021	21.4191	10.4659	19.8791	4.69088	9.85569
Solyc03g121060	auxin-regulated IAA26	8.91676	2.21296	6.31585	4.78342	8.87513	5.54637	5.84961	2.95355	3.13919
Solyc05g009840	NAC domain-containing protein 8 (AHRD V3.3 *** A0A2G2YCM7_CAPAN)	14.9811	5.55792	10.4885	7.95681	9.44253	6.16264	13.6991	6.27129	8.20724
Solyc09g005000	Lectin receptor-like kinase (AHRD V3.3 *** G0Y6Q9_GOSHI)	23.2779	2.30521	12.068	12.1656	14.7317	4.04984	17.0917	2.18562	8.07376
Solyc07g052670	bHLH transcription factor 053	10.9	0.951048	4.94023	5.63714	6.54954	5.87087	6.77096	1.17787	2.11949
Solyc03g117290	Serine-rich protein (AHRD V3.3 *** E5GCC5_CUCME)	99.8077	20.4795	50.1767	41.0741	60.6774	46.4342	84.2917	25.2925	40.3141
Solyc01g094260	NAD(P)-binding Rossmann-fold superfamily protein (AHRD V3.3 *** F4JE70_ARATH)	28.581	0.179123	18.2656	13.1027	12.571	10.4577	18.7873	1.16207	1.1202
Solyc04g009850	2-oxoglutarate (2OG) and Fe(II)-dependent oxygenase superfamily protein (AHRD V3.3 *** A0A2U1NTU8_ARTAN)	26.9053	3.68146	11.6603	10.2586	17.0207	12.7445	23.2855	4.07862	13.1542
Solyc12g005820	transmembrane protein (AHRD V3.3 *** AT3G21710.2)	18.2952	0.287506	11.3873	7.08037	11.6567	4.42529	13.9223	0.676804	1.33614
Solyc05g051480	Unknown protein	14.7344	0.118931	8.11567	5.00443	13.3811	4.5273	22.6486	0.479947	1.16133
Solyc01g086820	Histone H3 (AHRD V3.3 *-* A0A2P6TS80_CHLSO)	7.89519	0.217604	1.76732	3.80496	5.67224	6.73926	4.0592	0.219536	0.237702
Solyc10g084830	Amino acid transporter (AHRD V3.3 *** S8DQ51_9LAMI)	7.80014	0.551889	4.96033	3.1524	4.2709	2.65509	5.98571	1.51717	3.79958
Solyc01g095390	Intracellular protein transporter USO1-like protein (AHRD V3.3 *-* A0A1P8BBF8_ARATH)	6.87875	1.48897	3.99935	3.13906	4.15838	2.62007	5.56274	1.34945	3.60398
Solyc12g096820	Glycosyltransferase (AHRD V3.3 *** A0A2I4H5B8_9ROSI)	5.25599	0.397632	3.58408	2.50302	4.74943	1.06285	3.46795	0	1.71737
Solyc01g079790	ADP-glucose pyrophosphorylase large subunit 3	5.13936	0.96224	1.38349	2.47998	3.02271	3.03509	4.93131	0.612403	1.57799
Solyc11g010210	WEB family protein At4g27595, chloroplastic-like (AHRD V3.3 *** A0A2I4GYN3_9ROSI)	4.20202	0.501431	1.51695	1.7923	3.27396	3.1377	3.97664	0.404403	1.58379
Solyc06g060880	FAD/NAD(P)-binding oxidoreductase family protein (AHRD V3.3 *** A0A2U1Q205_ARTAN)	2.48047	0.074799	0.895853	0.839054	1.82222	0.902015	1.66153	0	0.196158
Solyc09g009700	GDSL esterase/lipase (AHRD V3.3 *** A0A2G2VWT1_CAPBA)	2.60441	0.209678	1.31141	0.462958	2.2797	1.04275	2.57731	0	0.30524
Solyc05g015865	Unknown protein	4.40818	0.956482	4.1688	1.86526	4.63924	4.34274	4.28247	0.467683	1.70062
Solyc07g064380	Aminotransferase-like, plant mobile domain-containing protein (AHRD V3.3 *** A0A124SHR6_CYNCS)	3.64228	0.0202407	1.72829	0.0365626	2.72783	0.382497	3.15669	1.06083	0.859567
